# Supplementary material for: In vivo crosslinking and effective 2D enrichment for proteome wide interactome studies
Source: Commun Chem. 2025 Aug 13;8:245. doi: 10.1038/s42004-025-01644-6 (PMC12350791; doi:10.1038/s42004-025-01644-6)
Supplement: Supplementary file 4 — Supplementary Data 1 [file 42004_2025_1644_MOESM4_ESM.xlsx]

## Sheet: Figure_2
panel A-C	XLs on Cas9			CSMs on Cas9			monolink PSMs on Cas9			linear peptide PSMs
no enrichment	172	128	179	182	114	205	495	259	452	1223	604	937
Cytiva	692	631		797	783		2190	2129		3161	3151
CubeBiotech	435	427		511	577		1437	1673		2981	2116
no enrichment	0	1	1	0	1	1	132	123	129	17724	17626	18398
Cytiva	220	236	193	247	261	216	975	1036	783	12108	10316	8090
CubeBiotech	156	265	193	192	304	206	700	1050	774	7522	8800	9988
panel D-F	XLs CubeBioTech			XLs Cytivia			CSM Cubebio			CSM Cytiva			monolink PSMs Cubebio			monolink PSMs cytiva			linear PSM Cubebio			linear PSM cytiva
10	1469	1443	1337	1513	1577	1623	1573	1553	1454	1625	1727	1753	9038	8588	8280	9339	9844	9766	1453	1378	1373	999	1280	1617
15	1383	1467	1448	1589	1502	1434	1518	1604	1583	1729	1662	1557	9206	9083	9321	9696	9559	9161	1360	1418	1820	1386	965	1027
20	1551	1544	1514	1669	1484	1515	1687	1696	1688	1826	1613	1718	9824	9672	9567	10267	9285	9856	1785	1887	1385	1323	1429	1419
25		1406	1509	1623	1669	1528		1534	1654	1775	1853	1763		9130	9583	10054	10319	10070		2046	1400	1433	1322	1303
30		1571	1406	1660	1493	1466		1727	1727	1811	1638	1619		9729	9902	10208	9230	9413		3464	1643	1726	2256	1771

## Sheet: Figure_3
panel A-C	XLs			CSMs			linear PSMs			monolink PSMs			intra XL
no C18	2001	1924	2022	2229	2205	2337	1992	2078	1779	12293	11972	12633	1811	1742	1823
C18	2371	2242	2220	2861	2663	2679	3877	3036	2450	13625	12785	12877	2120	1989	1970
panel D-F	XLs			CSMs			linear PSMs			monolink PSMs			intra XL
whole cell	2686	2914	3809	3430	3733	4832	8797	7539	4929	18005	19575	23008	2411	2621	3401
nucleus	2908	2965	3405	3733	3706	4229	5964	5573	2905	17188	18399	18720	2551	2621	2973

## Sheet: Figure_4
panel A,B: numbers in figure
panel C,E	CSMs	intra XL	inter XL	intra DDX39A/B	inter DDX39 A/B	lowest XL score
swissprot 20584	11902	3998	502	16	1	262.69
shotgun 5659	14521	4790	610	22	1	236.89
>10pep 2318	14293	4756	519	24	0	224.22
>50pep 91	2749	1037	48	26	0	206.06
panel D, F	CSMs	intra XL	inter XL	intra DDX39A/B	inter DDX39 A/B	lowest XL score
swissprot 20584	11663	3898	581	34	1	249.61
shotgun 5659	12960	4298	628	39	3	234.26
>10pep 2318	12363	4109	454	41	0	226.13
>50pep 91	3200	1200	49	51	0	178.46

## Sheet: Figure_5
panel F, distances monomer
native DDX39B	DDX39B-FKB-GFP
37.39	37.93
19.32	19.55
12.67	13.3
10.46	10.63
10.36	10.47
29.37	30.06
31.75	31.77
32.59	33.9
38.14	38.63
10.54	10.57
15.58	16.16
12.04	12.11
38.76	41.49
panel F, distances overlong XLs on dimer
DDX39A-DDX39B dimer
34.86
29.35
26.8
33.95
32.61
22.74
33.73
21.45

## Sheet: Figure_6
panel C
AlphaFold without XL guidance	AlphaLink, with XL data
16.07	16.42
18.36	18.15
10.49	10.64
12.06	12.07
17.49	17.48
61.8	62.59
44.77	44.51
4.52	4.48
43.07	42.66
panel D
AlphaFold without XL guidance	AlphaLink, with XL data
16.07	16.11
12.11	12.15

## Sheet: Figure_7
panel A
	whole cell	nucleus
co-localization	14425	12919
unknown	74	25
no co-localization	22	16
cytosol	4344	1744
nucleus	2556	4487
cytosol or nucleus	6130	5351
other organelles	1395	707

## Sheet: SuppFig_1
	CSMs	XLs
no enrichment	1760	540
magnetic	3315	880
sepharose	1307	415

## Sheet: SuppFig_2
fraction	#monolinks	#CSMs	CSM/monolink
7-8	130	820	6.3
9	2655	3604	1.4
10	6039	353	0.058
11-12	4478	55	0.012

## Sheet: SuppFig_3
Time(min)	nucleus rep1	nucleus rep2	nucleus rep3		Time(min)	whole cell rep1	whole cell rep2	whole cell rep3
0	-0.31232	-0.19215	-0.25051		0	-0.34354	-0.1856	-0.25051
0.006667	-0.31045	-0.19358	-0.24931		0.006667	-0.34288	-0.18523	-0.24931
0.013333	-0.29271	-0.20801	-0.23878		0.013333	-0.33556	-0.18547	-0.23878
0.02	-0.28549	-0.21721	-0.23605		0.02	-0.32861	-0.20384	-0.23605
0.026667	-0.2825	-0.21454	-0.2188		0.026667	-0.33702	-0.19641	-0.2188
0.033333	-0.27565	-0.21844	-0.2068		0.033333	-0.33254	-0.18172	-0.2068
0.04	-0.27411	-0.21775	-0.21661		0.04	-0.33463	-0.16187	-0.21661
0.046667	-0.27592	-0.22892	-0.20383		0.046667	-0.34223	-0.15019	-0.20383
0.053333	-0.28295	-0.23408	-0.21243		0.053333	-0.33182	-0.16679	-0.21243
0.06	-0.27714	-0.22472	-0.21812		0.06	-0.33509	-0.19261	-0.21812
0.066667	-0.26355	-0.22818	-0.2219		0.066667	-0.33363	-0.18431	-0.2219
0.073333	-0.26538	-0.22362	-0.21976		0.073333	-0.33435	-0.1785	-0.21976
0.08	-0.28374	-0.22108	-0.20898		0.08	-0.35445	-0.1823	-0.20898
0.086667	-0.29022	-0.244	-0.19023		0.086667	-0.36132	-0.19019	-0.19023
0.093333	-0.27437	-0.24178	-0.18505		0.093333	-0.35473	-0.18782	-0.18505
0.1	-0.28281	-0.23194	-0.19433		0.1	-0.3649	-0.18685	-0.19433
0.106667	-0.28575	-0.22469	-0.18322		0.106667	-0.36595	-0.18264	-0.18322
0.113333	-0.27757	-0.22333	-0.18597		0.113333	-0.36203	-0.18861	-0.18597
0.12	-0.27425	-0.23454	-0.19885		0.12	-0.34532	-0.18421	-0.19885
0.126667	-0.27927	-0.23202	-0.20426		0.126667	-0.34947	-0.17429	-0.20426
0.133333	-0.28318	-0.22847	-0.20051		0.133333	-0.34034	-0.16597	-0.20051
0.14	-0.27584	-0.22627	-0.20681		0.14	-0.34192	-0.17614	-0.20681
0.146667	-0.26846	-0.23243	-0.2167		0.146667	-0.34231	-0.1864	-0.2167
0.153333	-0.27858	-0.24089	-0.22505		0.153333	-0.34563	-0.19598	-0.22505
0.16	-0.28168	-0.24979	-0.22334		0.16	-0.35336	-0.19545	-0.22334
0.166667	-0.28485	-0.25305	-0.20469		0.166667	-0.3592	-0.19408	-0.20469
0.173333	-0.28066	-0.23899	-0.21092		0.173333	-0.34552	-0.18587	-0.21092
0.18	-0.28796	-0.24814	-0.22402		0.18	-0.3468	-0.18128	-0.22402
0.186667	-0.29452	-0.26396	-0.22022		0.186667	-0.34347	-0.19342	-0.22022
0.193333	-0.29482	-0.24906	-0.19859		0.193333	-0.3436	-0.19649	-0.19859
0.2	-0.2799	-0.23576	-0.19738		0.2	-0.33699	-0.19614	-0.19738
0.206667	-0.25351	-0.23478	-0.20214		0.206667	-0.3217	-0.19098	-0.20214
0.213333	-0.25453	-0.23603	-0.20187		0.213333	-0.32694	-0.20117	-0.20187
0.22	-0.25709	-0.24461	-0.20554		0.22	-0.34709	-0.20343	-0.20554
0.226667	-0.26657	-0.24535	-0.21066		0.226667	-0.34887	-0.19368	-0.21066
0.233333	-0.27149	-0.24164	-0.22173		0.233333	-0.33855	-0.19297	-0.22173
0.24	-0.27404	-0.24266	-0.22598		0.24	-0.34661	-0.17666	-0.22598
0.246667	-0.27606	-0.22766	-0.21442		0.246667	-0.34225	-0.17908	-0.21442
0.253333	-0.25516	-0.23682	-0.21378		0.253333	-0.33921	-0.19127	-0.21378
0.26	-0.26492	-0.22645	-0.21324		0.26	-0.34732	-0.1894	-0.21324
0.266667	-0.27417	-0.20794	-0.21667		0.266667	-0.36911	-0.20549	-0.21667
0.273333	-0.27719	-0.21099	-0.2075		0.273333	-0.35859	-0.20639	-0.2075
0.28	-0.28304	-0.22811	-0.20757		0.28	-0.33833	-0.20378	-0.20757
0.286667	-0.27236	-0.22877	-0.20432		0.286667	-0.34602	-0.19014	-0.20432
0.293333	-0.26664	-0.2284	-0.1955		0.293333	-0.35443	-0.18016	-0.1955
0.3	-0.2767	-0.22897	-0.22134		0.3	-0.34084	-0.17944	-0.22134
0.306667	-0.26724	-0.23691	-0.21806		0.306667	-0.3335	-0.18157	-0.21806
0.313333	-0.27345	-0.23305	-0.21014		0.313333	-0.34781	-0.19586	-0.21014
0.32	-0.27605	-0.24282	-0.20548		0.32	-0.34278	-0.18787	-0.20548
0.326667	-0.2706	-0.23515	-0.20973		0.326667	-0.34565	-0.19424	-0.20973
0.333333	-0.26861	-0.24156	-0.21144		0.333333	-0.34801	-0.20437	-0.21144
0.34	-0.26058	-0.23337	-0.20734		0.34	-0.34155	-0.21858	-0.20734
0.346667	-0.26012	-0.22378	-0.21452		0.346667	-0.34654	-0.22284	-0.21452
0.353333	-0.26224	-0.21063	-0.21325		0.353333	-0.33564	-0.19046	-0.21325
0.36	-0.27593	-0.22568	-0.20018		0.36	-0.32546	-0.17657	-0.20018
0.366667	-0.27622	-0.22736	-0.19538		0.366667	-0.31819	-0.17475	-0.19538
0.373333	-0.27399	-0.20977	-0.19828		0.373333	-0.3285	-0.16157	-0.19828
0.38	-0.29524	-0.22829	-0.18365		0.38	-0.32805	-0.17601	-0.18365
0.386667	-0.29495	-0.24566	-0.1773		0.386667	-0.34035	-0.19549	-0.1773
0.393333	-0.28751	-0.25475	-0.18501		0.393333	-0.33589	-0.1828	-0.18501
0.4	-0.28006	-0.25831	-0.18938		0.4	-0.33722	-0.18527	-0.18938
0.406667	-0.28088	-0.24639	-0.1869		0.406667	-0.34436	-0.19315	-0.1869
0.413333	-0.28785	-0.24817	-0.21118		0.413333	-0.33789	-0.18667	-0.21118
0.42	-0.30481	-0.24019	-0.22619		0.42	-0.34245	-0.18567	-0.22619
0.426667	-0.29444	-0.24758	-0.23499		0.426667	-0.35346	-0.18434	-0.23499
0.433333	-0.29096	-0.2605	-0.22768		0.433333	-0.34888	-0.16957	-0.22768
0.44	-0.30218	-0.25873	-0.22285		0.44	-0.34619	-0.17053	-0.22285
0.446667	-0.29631	-0.25153	-0.21261		0.446667	-0.35547	-0.18408	-0.21261
0.453333	-0.28287	-0.23897	-0.2122		0.453333	-0.36554	-0.18785	-0.2122
0.46	-0.2717	-0.23315	-0.20336		0.46	-0.35172	-0.1925	-0.20336
0.466667	-0.26465	-0.23727	-0.21487		0.466667	-0.35723	-0.19688	-0.21487
0.473333	-0.25954	-0.22604	-0.22803		0.473333	-0.3596	-0.18151	-0.22803
0.48	-0.27446	-0.21343	-0.23264		0.48	-0.3497	-0.151	-0.23264
0.486667	-0.27533	-0.21561	-0.22468		0.486667	-0.34828	-0.15858	-0.22468
0.493333	-0.2786	-0.22147	-0.22475		0.493333	-0.34228	-0.18705	-0.22475
0.5	-0.27297	-0.23775	-0.23157		0.5	-0.34279	-0.19073	-0.23157
0.506667	-0.27187	-0.2347	-0.22164		0.506667	-0.33756	-0.18889	-0.22164
0.513333	-0.26071	-0.22845	-0.21273		0.513333	-0.35294	-0.20138	-0.21273
0.52	-0.28654	-0.22627	-0.21386		0.52	-0.33821	-0.2095	-0.21386
0.526667	-0.30989	-0.23196	-0.22299		0.526667	-0.32587	-0.20946	-0.22299
0.533333	-0.31018	-0.24564	-0.21813		0.533333	-0.34155	-0.206	-0.21813
0.54	-0.28955	-0.24356	-0.21942		0.54	-0.34788	-0.18445	-0.21942
0.546667	-0.28035	-0.23297	-0.21712		0.546667	-0.35717	-0.18224	-0.21712
0.553333	-0.28841	-0.2301	-0.22256		0.553333	-0.35958	-0.17971	-0.22256
0.56	-0.27911	-0.2003	-0.22409		0.56	-0.33662	-0.18526	-0.22409
0.566667	-0.27169	-0.2093	-0.21866		0.566667	-0.32206	-0.1985	-0.21866
0.573333	-0.26685	-0.21197	-0.21963		0.573333	-0.33448	-0.20338	-0.21963
0.58	-0.28429	-0.21137	-0.22811		0.58	-0.33973	-0.19666	-0.22811
0.586667	-0.29028	-0.20719	-0.2199		0.586667	-0.32706	-0.20799	-0.2199
0.593333	-0.29239	-0.2306	-0.22469		0.593333	-0.33523	-0.20863	-0.22469
0.6	-0.28943	-0.24493	-0.23446		0.6	-0.33768	-0.22016	-0.23446
0.606667	-0.27516	-0.26147	-0.23966		0.606667	-0.32266	-0.20118	-0.23966
0.613333	-0.28123	-0.24368	-0.22871		0.613333	-0.31687	-0.1933	-0.22871
0.62	-0.29618	-0.24457	-0.21865		0.62	-0.32037	-0.18219	-0.21865
0.626667	-0.28925	-0.22904	-0.21766		0.626667	-0.33157	-0.17474	-0.21766
0.633333	-0.26862	-0.23661	-0.21103		0.633333	-0.34165	-0.17515	-0.21103
0.64	-0.27423	-0.23597	-0.20024		0.64	-0.34113	-0.18781	-0.20024
0.646667	-0.27086	-0.22353	-0.20394		0.646667	-0.34271	-0.18229	-0.20394
0.653333	-0.27364	-0.22589	-0.20367		0.653333	-0.34991	-0.17511	-0.20367
0.66	-0.27415	-0.22878	-0.20571		0.66	-0.33119	-0.17358	-0.20571
0.666667	-0.25987	-0.22128	-0.20121		0.666667	-0.31687	-0.17197	-0.20121
0.673333	-0.2766	-0.22816	-0.21269		0.673333	-0.32217	-0.17272	-0.21269
0.68	-0.2865	-0.2345	-0.21305		0.68	-0.3355	-0.16493	-0.21305
0.686667	-0.28725	-0.22923	-0.21025		0.686667	-0.34012	-0.18276	-0.21025
0.693333	-0.28797	-0.22674	-0.19621		0.693333	-0.35062	-0.17724	-0.19621
0.7	-0.28728	-0.22413	-0.18871		0.7	-0.34062	-0.15676	-0.18871
0.706667	-0.27302	-0.22434	-0.21255		0.706667	-0.33723	-0.1611	-0.21255
0.713333	-0.26874	-0.19944	-0.22714		0.713333	-0.33996	-0.17509	-0.22714
0.72	-0.27143	-0.20854	-0.22576		0.72	-0.34136	-0.18061	-0.22576
0.726667	-0.28977	-0.21604	-0.22243		0.726667	-0.34667	-0.1874	-0.22243
0.733333	-0.28913	-0.21028	-0.21528		0.733333	-0.34462	-0.19104	-0.21528
0.74	-0.2821	-0.21727	-0.2327		0.74	-0.36036	-0.17822	-0.2327
0.746667	-0.28341	-0.21288	-0.23323		0.746667	-0.35131	-0.17431	-0.23323
0.753333	-0.3001	-0.22686	-0.21368		0.753333	-0.34633	-0.17575	-0.21368
0.76	-0.30645	-0.23421	-0.21598		0.76	-0.35636	-0.16836	-0.21598
0.766667	-0.3081	-0.23231	-0.20492		0.766667	-0.35212	-0.16273	-0.20492
0.773333	-0.30257	-0.24069	-0.18799		0.773333	-0.3687	-0.1752	-0.18799
0.78	-0.30533	-0.25334	-0.18785		0.78	-0.36068	-0.17117	-0.18785
0.786667	-0.30547	-0.2711	-0.20019		0.786667	-0.35677	-0.15731	-0.20019
0.793333	-0.30597	-0.27471	-0.20971		0.793333	-0.35006	-0.16747	-0.20971
0.8	-0.30356	-0.2695	-0.20353		0.8	-0.35257	-0.18203	-0.20353
0.806667	-0.30007	-0.26287	-0.19659		0.806667	-0.35985	-0.18562	-0.19659
0.813333	-0.30153	-0.24723	-0.18987		0.813333	-0.3495	-0.16573	-0.18987
0.82	-0.30483	-0.24384	-0.19707		0.82	-0.35128	-0.15262	-0.19707
0.826667	-0.30496	-0.24188	-0.20122		0.826667	-0.34853	-0.15294	-0.20122
0.833333	-0.29577	-0.22423	-0.20576		0.833333	-0.35905	-0.1627	-0.20576
0.84	-0.28528	-0.21709	-0.21277		0.84	-0.35377	-0.16294	-0.21277
0.846667	-0.28417	-0.22807	-0.20291		0.846667	-0.34299	-0.16532	-0.20291
0.853333	-0.26641	-0.23909	-0.19961		0.853333	-0.32267	-0.162	-0.19961
0.86	-0.25211	-0.25141	-0.1984		0.86	-0.32154	-0.16343	-0.1984
0.866667	-0.25501	-0.24609	-0.21181		0.866667	-0.32175	-0.15983	-0.21181
0.873333	-0.2675	-0.24355	-0.2227		0.873333	-0.30539	-0.17844	-0.2227
0.88	-0.26935	-0.24678	-0.21549		0.88	-0.32516	-0.20373	-0.21549
0.886667	-0.28713	-0.22373	-0.19709		0.886667	-0.35417	-0.22438	-0.19709
0.893333	-0.2899	-0.22734	-0.18482		0.893333	-0.36623	-0.20081	-0.18482
0.9	-0.28457	-0.23162	-0.1857		0.9	-0.35396	-0.21306	-0.1857
0.906667	-0.27857	-0.23648	-0.18957		0.906667	-0.35061	-0.20306	-0.18957
0.913333	-0.26743	-0.21673	-0.19394		0.913333	-0.36811	-0.19026	-0.19394
0.92	-0.26199	-0.2135	-0.19817		0.92	-0.36844	-0.19282	-0.19817
0.926667	-0.26639	-0.19921	-0.19704		0.926667	-0.36452	-0.18555	-0.19704
0.933333	-0.28958	-0.20463	-0.17715		0.933333	-0.35995	-0.18612	-0.17715
0.94	-0.28743	-0.21625	-0.18861		0.94	-0.35975	-0.17557	-0.18861
0.946667	-0.27918	-0.243	-0.19246		0.946667	-0.35157	-0.18171	-0.19246
0.953333	-0.28981	-0.25028	-0.18241		0.953333	-0.34868	-0.16871	-0.18241
0.96	-0.29309	-0.25467	-0.20158		0.96	-0.36184	-0.16363	-0.20158
0.966667	-0.29102	-0.25929	-0.20595		0.966667	-0.3657	-0.16114	-0.20595
0.973333	-0.28515	-0.25229	-0.21067		0.973333	-0.37924	-0.17302	-0.21067
0.98	-0.29024	-0.24054	-0.21303		0.98	-0.38483	-0.17084	-0.21303
0.986667	-0.29398	-0.24754	-0.21975		0.986667	-0.38067	-0.17841	-0.21975
0.993333	-0.28847	-0.23302	-0.22843		0.993333	-0.3773	-0.19177	-0.22843
1	-0.27654	-0.22778	-0.22642		1	-0.36534	-0.18863	-0.22642
1.00667	-0.2531	-0.23714	-0.21416		1.00667	-0.36295	-0.19669	-0.21416
1.01333	-0.25331	-0.2345	-0.21591		1.01333	-0.38952	-0.20239	-0.21591
1.02	-0.26416	-0.23348	-0.21022		1.02	-0.38158	-0.19246	-0.21022
1.02667	-0.27197	-0.22945	-0.20931		1.02667	-0.36984	-0.18795	-0.20931
1.03333	-0.25056	-0.23254	-0.20257		1.03333	-0.36321	-0.20697	-0.20257
1.04	-0.2758	-0.23625	-0.21415		1.04	-0.3585	-0.19911	-0.21415
1.04667	-0.28938	-0.23001	-0.22296		1.04667	-0.34326	-0.18223	-0.22296
1.05333	-0.2819	-0.23077	-0.21502		1.05333	-0.36109	-0.18	-0.21502
1.06	-0.27583	-0.23666	-0.20157		1.06	-0.35679	-0.18016	-0.20157
1.06667	-0.28215	-0.22189	-0.21205		1.06667	-0.34607	-0.17474	-0.21205
1.07333	-0.2867	-0.21219	-0.22543		1.07333	-0.35043	-0.18161	-0.22543
1.08	-0.29404	-0.21639	-0.22439		1.08	-0.35691	-0.19036	-0.22439
1.08667	-0.31105	-0.23052	-0.21714		1.08667	-0.36649	-0.18371	-0.21714
1.09333	-0.30254	-0.22002	-0.20494		1.09333	-0.36228	-0.17124	-0.20494
1.1	-0.2952	-0.21252	-0.21249		1.1	-0.36456	-0.16168	-0.21249
1.10667	-0.2919	-0.22475	-0.21371		1.10667	-0.36015	-0.1628	-0.21371
1.11333	-0.29389	-0.23813	-0.19896		1.11333	-0.35634	-0.15966	-0.19896
1.12	-0.28597	-0.23754	-0.20323		1.12	-0.35709	-0.15433	-0.20323
1.12667	-0.28976	-0.23777	-0.1995		1.12667	-0.35242	-0.16487	-0.1995
1.13333	-0.29922	-0.2338	-0.20332		1.13333	-0.35041	-0.17421	-0.20332
1.14	-0.29898	-0.23474	-0.20679		1.14	-0.36807	-0.18818	-0.20679
1.14667	-0.30673	-0.24336	-0.20414		1.14667	-0.37674	-0.17915	-0.20414
1.15333	-0.29642	-0.24653	-0.21845		1.15333	-0.36302	-0.17641	-0.21845
1.16	-0.2922	-0.2438	-0.2201		1.16	-0.36231	-0.1713	-0.2201
1.16667	-0.28959	-0.25114	-0.21972		1.16667	-0.36397	-0.15803	-0.21972
1.17333	-0.27894	-0.25664	-0.20815		1.17333	-0.36229	-0.1806	-0.20815
1.18	-0.27146	-0.24128	-0.20627		1.18	-0.35902	-0.18328	-0.20627
1.18667	-0.28077	-0.22791	-0.18425		1.18667	-0.34368	-0.18174	-0.18425
1.19333	-0.28705	-0.21996	-0.18662		1.19333	-0.34395	-0.1879	-0.18662
1.2	-0.28674	-0.22271	-0.19001		1.2	-0.34466	-0.17425	-0.19001
1.20667	-0.30082	-0.24737	-0.20543		1.20667	-0.34864	-0.16853	-0.20543
1.21333	-0.31163	-0.25337	-0.20445		1.21333	-0.3561	-0.16607	-0.20445
1.22	-0.30968	-0.24851	-0.21061		1.22	-0.34367	-0.17214	-0.21061
1.22667	-0.2949	-0.23924	-0.20459		1.22667	-0.34233	-0.1856	-0.20459
1.23333	-0.2881	-0.23262	-0.2121		1.23333	-0.34089	-0.18883	-0.2121
1.24	-0.28277	-0.2307	-0.20633		1.24	-0.3525	-0.17937	-0.20633
1.24667	-0.29295	-0.24043	-0.20227		1.24667	-0.3461	-0.1824	-0.20227
1.25333	-0.29398	-0.25458	-0.20054		1.25333	-0.35142	-0.19366	-0.20054
1.26	-0.2959	-0.25754	-0.20708		1.26	-0.33209	-0.18842	-0.20708
1.26667	-0.29596	-0.26116	-0.19577		1.26667	-0.33067	-0.20165	-0.19577
1.27333	-0.29222	-0.26783	-0.19395		1.27333	-0.33583	-0.2093	-0.19395
1.28	-0.27729	-0.27472	-0.17928		1.28	-0.35474	-0.19863	-0.17928
1.28667	-0.2543	-0.26831	-0.18836		1.28667	-0.33991	-0.19424	-0.18836
1.29333	-0.26584	-0.25618	-0.18822		1.29333	-0.34589	-0.17914	-0.18822
1.3	-0.27863	-0.25782	-0.17733		1.3	-0.35182	-0.16755	-0.17733
1.30667	-0.29863	-0.24427	-0.19111		1.30667	-0.34778	-0.18209	-0.19111
1.31333	-0.28261	-0.25087	-0.21037		1.31333	-0.34641	-0.19869	-0.21037
1.32	-0.26858	-0.22818	-0.2048		1.32	-0.34939	-0.19493	-0.2048
1.32667	-0.27735	-0.21644	-0.19616		1.32667	-0.35444	-0.18469	-0.19616
1.33333	-0.28077	-0.221	-0.20334		1.33333	-0.35036	-0.18656	-0.20334
1.34	-0.27433	-0.24228	-0.22055		1.34	-0.36235	-0.20015	-0.22055
1.34667	-0.28811	-0.24533	-0.21175		1.34667	-0.36008	-0.18994	-0.21175
1.35333	-0.31524	-0.24361	-0.2179		1.35333	-0.34197	-0.19334	-0.2179
1.36	-0.31193	-0.25578	-0.22243		1.36	-0.35396	-0.18907	-0.22243
1.36667	-0.29557	-0.24427	-0.2064		1.36667	-0.35784	-0.17582	-0.2064
1.37333	-0.28269	-0.23203	-0.19981		1.37333	-0.35482	-0.19143	-0.19981
1.38	-0.26655	-0.23266	-0.19138		1.38	-0.35133	-0.19189	-0.19138
1.38667	-0.2819	-0.23712	-0.21328		1.38667	-0.33663	-0.17637	-0.21328
1.39333	-0.28975	-0.23428	-0.20897		1.39333	-0.32877	-0.17233	-0.20897
1.4	-0.29072	-0.23095	-0.19326		1.4	-0.33346	-0.17302	-0.19326
1.40667	-0.28972	-0.24186	-0.19527		1.40667	-0.33672	-0.17892	-0.19527
1.41333	-0.29894	-0.25815	-0.20465		1.41333	-0.34761	-0.17091	-0.20465
1.42	-0.28922	-0.25531	-0.22246		1.42	-0.34749	-0.16756	-0.22246
1.42667	-0.27713	-0.2487	-0.23291		1.42667	-0.3567	-0.1819	-0.23291
1.43333	-0.27646	-0.24886	-0.22642		1.43333	-0.36024	-0.19558	-0.22642
1.44	-0.2858	-0.23777	-0.2183		1.44	-0.35747	-0.21082	-0.2183
1.44667	-0.29915	-0.23371	-0.21673		1.44667	-0.34245	-0.21779	-0.21673
1.45333	-0.2962	-0.22678	-0.23177		1.45333	-0.35457	-0.21032	-0.23177
1.46	-0.28743	-0.23676	-0.24549		1.46	-0.37099	-0.19178	-0.24549
1.46667	-0.27982	-0.25322	-0.25216		1.46667	-0.37336	-0.17701	-0.25216
1.47333	-0.28855	-0.25141	-0.24638		1.47333	-0.36694	-0.18814	-0.24638
1.48	-0.28322	-0.25304	-0.23418		1.48	-0.3705	-0.1773	-0.23418
1.48667	-0.29739	-0.24904	-0.21336		1.48667	-0.36587	-0.1859	-0.21336
1.49333	-0.29711	-0.24478	-0.214		1.49333	-0.3481	-0.20327	-0.214
1.5	-0.28173	-0.22315	-0.21995		1.5	-0.3294	-0.19752	-0.21995
1.50667	-0.28783	-0.20858	-0.21083		1.50667	-0.33002	-0.19595	-0.21083
1.51333	-0.28234	-0.21992	-0.21923		1.51333	-0.34248	-0.20795	-0.21923
1.52	-0.29803	-0.23598	-0.22492		1.52	-0.34749	-0.20257	-0.22492
1.52667	-0.2861	-0.23723	-0.2183		1.52667	-0.34812	-0.21013	-0.2183
1.53333	-0.28298	-0.23348	-0.23805		1.53333	-0.3508	-0.19653	-0.23805
1.54	-0.27373	-0.25367	-0.23289		1.54	-0.34955	-0.17792	-0.23289
1.54667	-0.26721	-0.25366	-0.22442		1.54667	-0.35436	-0.17739	-0.22442
1.55333	-0.28341	-0.24692	-0.20581		1.55333	-0.3535	-0.19917	-0.20581
1.56	-0.29297	-0.24363	-0.20141		1.56	-0.35711	-0.1975	-0.20141
1.56667	-0.27988	-0.24556	-0.19071		1.56667	-0.33732	-0.18363	-0.19071
1.57333	-0.27392	-0.24667	-0.19481		1.57333	-0.3422	-0.19599	-0.19481
1.58	-0.28865	-0.25105	-0.21609		1.58	-0.34323	-0.18586	-0.21609
1.58667	-0.29792	-0.24574	-0.2349		1.58667	-0.35783	-0.18654	-0.2349
1.59333	-0.29572	-0.24202	-0.24278		1.59333	-0.34355	-0.20013	-0.24278
1.6	-0.28932	-0.23569	-0.24757		1.6	-0.36347	-0.20783	-0.24757
1.60667	-0.29389	-0.23574	-0.24473		1.60667	-0.3572	-0.20172	-0.24473
1.61333	-0.28695	-0.25351	-0.2272		1.61333	-0.35699	-0.19916	-0.2272
1.62	-0.2759	-0.25588	-0.21967		1.62	-0.36733	-0.19687	-0.21967
1.62667	-0.28621	-0.25698	-0.2262		1.62667	-0.36508	-0.19302	-0.2262
1.63333	-0.27757	-0.26512	-0.22997		1.63333	-0.33828	-0.18766	-0.22997
1.64	-0.28367	-0.26056	-0.24023		1.64	-0.32529	-0.1962	-0.24023
1.64667	-0.29271	-0.2553	-0.23693		1.64667	-0.3504	-0.17701	-0.23693
1.65333	-0.28111	-0.26334	-0.21677		1.65333	-0.35226	-0.18021	-0.21677
1.66	-0.28318	-0.24751	-0.18959		1.66	-0.35714	-0.1703	-0.18959
1.66667	-0.29472	-0.22538	-0.19971		1.66667	-0.35804	-0.17588	-0.19971
1.67333	-0.29088	-0.23258	-0.2173		1.67333	-0.36141	-0.17804	-0.2173
1.68	-0.2897	-0.23349	-0.21524		1.68	-0.36836	-0.17588	-0.21524
1.68667	-0.28549	-0.24432	-0.20853		1.68667	-0.35799	-0.18833	-0.20853
1.69333	-0.2761	-0.2257	-0.20585		1.69333	-0.36903	-0.18536	-0.20585
1.7	-0.29276	-0.23652	-0.19419		1.7	-0.36475	-0.17441	-0.19419
1.70667	-0.28672	-0.24392	-0.20522		1.70667	-0.35336	-0.18438	-0.20522
1.71333	-0.28167	-0.23451	-0.20229		1.71333	-0.34888	-0.18712	-0.20229
1.72	-0.28586	-0.21075	-0.20916		1.72	-0.35325	-0.18857	-0.20916
1.72667	-0.28071	-0.22312	-0.207		1.72667	-0.34196	-0.16678	-0.207
1.73333	-0.28624	-0.23206	-0.20036		1.73333	-0.34922	-0.16617	-0.20036
1.74	-0.31136	-0.22561	-0.18934		1.74	-0.35975	-0.17618	-0.18934
1.74667	-0.29856	-0.21758	-0.18312		1.74667	-0.35634	-0.19238	-0.18312
1.75333	-0.29413	-0.21065	-0.18996		1.75333	-0.35291	-0.18716	-0.18996
1.76	-0.30162	-0.20733	-0.18999		1.76	-0.34985	-0.18525	-0.18999
1.76667	-0.2846	-0.21538	-0.17638		1.76667	-0.35415	-0.17611	-0.17638
1.77333	-0.2872	-0.22779	-0.18931		1.77333	-0.33318	-0.17652	-0.18931
1.78	-0.28765	-0.21426	-0.18563		1.78	-0.34252	-0.18443	-0.18563
1.78667	-0.27937	-0.22819	-0.1739		1.78667	-0.35005	-0.20057	-0.1739
1.79333	-0.28577	-0.23128	-0.19958		1.79333	-0.34158	-0.21073	-0.19958
1.8	-0.28094	-0.2426	-0.20561		1.8	-0.34167	-0.21071	-0.20561
1.80667	-0.28639	-0.23378	-0.20864		1.80667	-0.34745	-0.19266	-0.20864
1.81333	-0.28155	-0.24542	-0.22203		1.81333	-0.34993	-0.20777	-0.22203
1.82	-0.28923	-0.25422	-0.21613		1.82	-0.34573	-0.19427	-0.21613
1.82667	-0.29851	-0.24579	-0.21761		1.82667	-0.34049	-0.1893	-0.21761
1.83333	-0.29382	-0.24509	-0.19719		1.83333	-0.33963	-0.17936	-0.19719
1.84	-0.2975	-0.23868	-0.20965		1.84	-0.34575	-0.18233	-0.20965
1.84667	-0.30422	-0.2353	-0.20387		1.84667	-0.35277	-0.19099	-0.20387
1.85333	-0.30136	-0.22842	-0.21031		1.85333	-0.36041	-0.19755	-0.21031
1.86	-0.30334	-0.23051	-0.20305		1.86	-0.35917	-0.19791	-0.20305
1.86667	-0.31661	-0.24052	-0.20509		1.86667	-0.35804	-0.18595	-0.20509
1.87333	-0.30868	-0.23313	-0.22124		1.87333	-0.35677	-0.19027	-0.22124
1.88	-0.3112	-0.22143	-0.21931		1.88	-0.36192	-0.19191	-0.21931
1.88667	-0.29489	-0.23547	-0.22915		1.88667	-0.34627	-0.20376	-0.22915
1.89333	-0.28923	-0.2259	-0.22321		1.89333	-0.33675	-0.19594	-0.22321
1.9	-0.27569	-0.22835	-0.22268		1.9	-0.35762	-0.19999	-0.22268
1.90667	-0.26297	-0.24059	-0.22806		1.90667	-0.33241	-0.18705	-0.22806
1.91333	-0.27159	-0.23425	-0.23004		1.91333	-0.35011	-0.18054	-0.23004
1.92	-0.27687	-0.23592	-0.21835		1.92	-0.35062	-0.17576	-0.21835
1.92667	-0.26944	-0.24885	-0.21303		1.92667	-0.34034	-0.16014	-0.21303
1.93333	-0.29168	-0.26234	-0.22097		1.93333	-0.33198	-0.17018	-0.22097
1.94	-0.29102	-0.26427	-0.21204		1.94	-0.33433	-0.17832	-0.21204
1.94667	-0.30568	-0.26739	-0.21041		1.94667	-0.33423	-0.17752	-0.21041
1.95333	-0.31776	-0.27297	-0.21711		1.95333	-0.33115	-0.17413	-0.21711
1.96	-0.31847	-0.27089	-0.21752		1.96	-0.32086	-0.17229	-0.21752
1.96667	-0.30344	-0.25886	-0.2035		1.96667	-0.31855	-0.18982	-0.2035
1.97333	-0.29772	-0.23839	-0.19921		1.97333	-0.334	-0.19435	-0.19921
1.98	-0.29054	-0.23557	-0.21778		1.98	-0.33245	-0.18677	-0.21778
1.98667	-0.30008	-0.23628	-0.21531		1.98667	-0.34209	-0.19437	-0.21531
1.99333	-0.30923	-0.25008	-0.20962		1.99333	-0.35441	-0.19577	-0.20962
2	-0.32145	-0.2472	-0.21832		2	-0.33847	-0.19944	-0.21832
2.00667	-0.31486	-0.24244	-0.22287		2.00667	-0.34125	-0.18013	-0.22287
2.01333	-0.3034	-0.25686	-0.21661		2.01333	-0.35345	-0.18121	-0.21661
2.02	-0.28326	-0.2612	-0.21863		2.02	-0.35288	-0.17442	-0.21863
2.02667	-0.26878	-0.25752	-0.22464		2.02667	-0.36	-0.17648	-0.22464
2.03333	-0.28048	-0.27112	-0.21614		2.03333	-0.37851	-0.17104	-0.21614
2.04	-0.28625	-0.27343	-0.20351		2.04	-0.36436	-0.17439	-0.20351
2.04667	-0.27731	-0.27035	-0.21319		2.04667	-0.35147	-0.18351	-0.21319
2.05333	-0.27795	-0.25559	-0.21238		2.05333	-0.34561	-0.18433	-0.21238
2.06	-0.2881	-0.24005	-0.20871		2.06	-0.35626	-0.18134	-0.20871
2.06667	-0.28945	-0.2329	-0.21042		2.06667	-0.3661	-0.18029	-0.21042
2.07333	-0.28236	-0.23954	-0.20325		2.07333	-0.36177	-0.17244	-0.20325
2.08	-0.28804	-0.24652	-0.18868		2.08	-0.35253	-0.19147	-0.18868
2.08667	-0.29225	-0.23692	-0.18646		2.08667	-0.36221	-0.18113	-0.18646
2.09333	-0.29061	-0.23031	-0.21218		2.09333	-0.35577	-0.18208	-0.21218
2.1	-0.28147	-0.23974	-0.22128		2.1	-0.35757	-0.18082	-0.22128
2.10667	-0.27815	-0.23733	-0.23093		2.10667	-0.34922	-0.18152	-0.23093
2.11333	-0.27215	-0.24844	-0.22189		2.11333	-0.35155	-0.17047	-0.22189
2.12	-0.2778	-0.2579	-0.22798		2.12	-0.36947	-0.16881	-0.22798
2.12667	-0.28061	-0.24662	-0.22322		2.12667	-0.36565	-0.1821	-0.22322
2.13333	-0.2838	-0.24295	-0.22019		2.13333	-0.3542	-0.20431	-0.22019
2.14	-0.29729	-0.22958	-0.22879		2.14	-0.34474	-0.20102	-0.22879
2.14667	-0.28857	-0.23353	-0.21648		2.14667	-0.33384	-0.19943	-0.21648
2.15333	-0.29826	-0.24593	-0.21616		2.15333	-0.34032	-0.20096	-0.21616
2.16	-0.3005	-0.24616	-0.22143		2.16	-0.34062	-0.18801	-0.22143
2.16667	-0.26895	-0.24327	-0.22396		2.16667	-0.34457	-0.17477	-0.22396
2.17333	-0.26686	-0.25199	-0.21931		2.17333	-0.33927	-0.17792	-0.21931
2.18	-0.27983	-0.25333	-0.2158		2.18	-0.33859	-0.18001	-0.2158
2.18667	-0.29199	-0.24959	-0.20524		2.18667	-0.35735	-0.19757	-0.20524
2.19333	-0.28668	-0.25639	-0.19443		2.19333	-0.37219	-0.19317	-0.19443
2.2	-0.27523	-0.25172	-0.20567		2.2	-0.36737	-0.19849	-0.20567
2.20667	-0.27304	-0.24674	-0.212		2.20667	-0.35467	-0.20742	-0.212
2.21333	-0.28765	-0.24775	-0.20841		2.21333	-0.33367	-0.2022	-0.20841
2.22	-0.3121	-0.24203	-0.2		2.22	-0.32324	-0.20462	-0.2
2.22667	-0.31615	-0.23733	-0.20344		2.22667	-0.32559	-0.19723	-0.20344
2.23333	-0.30701	-0.22332	-0.2073		2.23333	-0.34334	-0.19208	-0.2073
2.24	-0.28998	-0.22552	-0.22373		2.24	-0.33032	-0.19754	-0.22373
2.24667	-0.27714	-0.20465	-0.22974		2.24667	-0.32732	-0.20048	-0.22974
2.25333	-0.2846	-0.21394	-0.21382		2.25333	-0.32694	-0.20106	-0.21382
2.26	-0.29005	-0.23042	-0.20256		2.26	-0.30815	-0.19272	-0.20256
2.26667	-0.26853	-0.24799	-0.22346		2.26667	-0.32992	-0.18474	-0.22346
2.27333	-0.26817	-0.24561	-0.23543		2.27333	-0.34202	-0.1985	-0.23543
2.28	-0.27413	-0.22025	-0.22531		2.28	-0.34455	-0.20926	-0.22531
2.28667	-0.27071	-0.2203	-0.23272		2.28667	-0.33752	-0.21378	-0.23272
2.29333	-0.27726	-0.22699	-0.25122		2.29333	-0.3563	-0.20243	-0.25122
2.3	-0.27397	-0.22088	-0.25107		2.3	-0.34278	-0.20072	-0.25107
2.30667	-0.27388	-0.22541	-0.23814		2.30667	-0.33908	-0.1822	-0.23814
2.31333	-0.28319	-0.24776	-0.24268		2.31333	-0.33778	-0.15841	-0.24268
2.32	-0.28113	-0.25559	-0.23736		2.32	-0.34719	-0.1627	-0.23736
2.32667	-0.29204	-0.23207	-0.25663		2.32667	-0.35172	-0.16801	-0.25663
2.33333	-0.30405	-0.21945	-0.26105		2.33333	-0.37365	-0.19619	-0.26105
2.34	-0.29823	-0.21732	-0.23726		2.34	-0.37474	-0.20929	-0.23726
2.34667	-0.30606	-0.23415	-0.24448		2.34667	-0.36029	-0.19585	-0.24448
2.35333	-0.30491	-0.23589	-0.24107		2.35333	-0.35655	-0.19128	-0.24107
2.36	-0.27373	-0.24372	-0.22767		2.36	-0.3412	-0.18573	-0.22767
2.36667	-0.27551	-0.25223	-0.21449		2.36667	-0.34092	-0.19599	-0.21449
2.37333	-0.28811	-0.2315	-0.22205		2.37333	-0.36194	-0.1989	-0.22205
2.38	-0.29194	-0.22791	-0.22204		2.38	-0.37139	-0.195	-0.22204
2.38667	-0.29995	-0.23154	-0.2238		2.38667	-0.35576	-0.19355	-0.2238
2.39333	-0.28591	-0.22357	-0.21278		2.39333	-0.35001	-0.19867	-0.21278
2.4	-0.28471	-0.24128	-0.20235		2.4	-0.34548	-0.18699	-0.20235
2.40667	-0.28137	-0.23536	-0.20693		2.40667	-0.34366	-0.16769	-0.20693
2.41333	-0.28194	-0.21888	-0.20573		2.41333	-0.34008	-0.16708	-0.20573
2.42	-0.27872	-0.21652	-0.21598		2.42	-0.33275	-0.19323	-0.21598
2.42667	-0.27805	-0.23359	-0.23614		2.42667	-0.3329	-0.19396	-0.23614
2.43333	-0.28437	-0.23813	-0.23206		2.43333	-0.33394	-0.17347	-0.23206
2.44	-0.28271	-0.23332	-0.22898		2.44	-0.33447	-0.18548	-0.22898
2.44667	-0.29124	-0.24072	-0.23743		2.44667	-0.33661	-0.17454	-0.23743
2.45333	-0.29289	-0.25994	-0.22788		2.45333	-0.3321	-0.17253	-0.22788
2.46	-0.29535	-0.25293	-0.228		2.46	-0.32841	-0.19137	-0.228
2.46667	-0.28891	-0.24763	-0.22767		2.46667	-0.33906	-0.19465	-0.22767
2.47333	-0.2838	-0.24769	-0.21083		2.47333	-0.33075	-0.18203	-0.21083
2.48	-0.28446	-0.2252	-0.21493		2.48	-0.31777	-0.18121	-0.21493
2.48667	-0.29185	-0.2251	-0.20611		2.48667	-0.32215	-0.19459	-0.20611
2.49333	-0.30098	-0.24286	-0.19903		2.49333	-0.3219	-0.18435	-0.19903
2.5	-0.2941	-0.2301	-0.21728		2.5	-0.3239	-0.17913	-0.21728
2.50667	-0.2945	-0.24014	-0.21985		2.50667	-0.32199	-0.18746	-0.21985
2.51333	-0.29312	-0.24802	-0.21717		2.51333	-0.32936	-0.1859	-0.21717
2.52	-0.30151	-0.23783	-0.21545		2.52	-0.33304	-0.18594	-0.21545
2.52667	-0.31659	-0.24049	-0.19742		2.52667	-0.3454	-0.1736	-0.19742
2.53333	-0.29702	-0.26285	-0.20156		2.53333	-0.35049	-0.16993	-0.20156
2.54	-0.28313	-0.25087	-0.21921		2.54	-0.35771	-0.1762	-0.21921
2.54667	-0.27239	-0.23946	-0.23562		2.54667	-0.35022	-0.17729	-0.23562
2.55333	-0.28412	-0.22833	-0.22761		2.55333	-0.35725	-0.18779	-0.22761
2.56	-0.30078	-0.22513	-0.22076		2.56	-0.36982	-0.19348	-0.22076
2.56667	-0.29353	-0.24183	-0.2243		2.56667	-0.36689	-0.19521	-0.2243
2.57333	-0.28464	-0.23716	-0.21653		2.57333	-0.36244	-0.18125	-0.21653
2.58	-0.27646	-0.23067	-0.20568		2.58	-0.36041	-0.17971	-0.20568
2.58667	-0.28125	-0.24944	-0.19578		2.58667	-0.34531	-0.19448	-0.19578
2.59333	-0.2949	-0.25031	-0.19818		2.59333	-0.33754	-0.20055	-0.19818
2.6	-0.28278	-0.24447	-0.21466		2.6	-0.33616	-0.19206	-0.21466
2.60667	-0.28347	-0.23588	-0.2113		2.60667	-0.33494	-0.17335	-0.2113
2.61333	-0.26028	-0.22014	-0.21995		2.61333	-0.33418	-0.17	-0.21995
2.62	-0.24583	-0.22909	-0.21744		2.62	-0.32722	-0.16524	-0.21744
2.62667	-0.25222	-0.23938	-0.22311		2.62667	-0.339	-0.16585	-0.22311
2.63333	-0.27429	-0.22199	-0.21147		2.63333	-0.34098	-0.16401	-0.21147
2.64	-0.27726	-0.22036	-0.21751		2.64	-0.33724	-0.17324	-0.21751
2.64667	-0.27531	-0.20565	-0.2082		2.64667	-0.34397	-0.17799	-0.2082
2.65333	-0.28637	-0.20755	-0.20936		2.65333	-0.34549	-0.18773	-0.20936
2.66	-0.29384	-0.22037	-0.21435		2.66	-0.34526	-0.18432	-0.21435
2.66667	-0.30145	-0.23018	-0.23748		2.66667	-0.34585	-0.21346	-0.23748
2.67333	-0.29205	-0.25743	-0.24		2.67333	-0.34821	-0.21346	-0.24
2.68	-0.27683	-0.2378	-0.23154		2.68	-0.35465	-0.21297	-0.23154
2.68667	-0.26975	-0.23605	-0.21255		2.68667	-0.34707	-0.20753	-0.21255
2.69333	-0.27911	-0.2314	-0.2067		2.69333	-0.34229	-0.20393	-0.2067
2.7	-0.28696	-0.23398	-0.21049		2.7	-0.35014	-0.19898	-0.21049
2.70667	-0.28564	-0.22909	-0.21867		2.70667	-0.34396	-0.19456	-0.21867
2.71333	-0.29015	-0.23704	-0.21057		2.71333	-0.34054	-0.19669	-0.21057
2.72	-0.30266	-0.2476	-0.21395		2.72	-0.33232	-0.1991	-0.21395
2.72667	-0.30614	-0.2405	-0.20933		2.72667	-0.32731	-0.19336	-0.20933
2.73333	-0.2916	-0.23215	-0.20097		2.73333	-0.34939	-0.18566	-0.20097
2.74	-0.28594	-0.23918	-0.20969		2.74	-0.34571	-0.18065	-0.20969
2.74667	-0.28378	-0.2337	-0.20297		2.74667	-0.33812	-0.18341	-0.20297
2.75333	-0.26862	-0.21304	-0.20322		2.75333	-0.33473	-0.1832	-0.20322
2.76	-0.28294	-0.21804	-0.20173		2.76	-0.34531	-0.1659	-0.20173
2.76667	-0.28928	-0.2256	-0.20167		2.76667	-0.35027	-0.17347	-0.20167
2.77333	-0.30221	-0.22636	-0.20623		2.77333	-0.33242	-0.17798	-0.20623
2.78	-0.30846	-0.23238	-0.2076		2.78	-0.33903	-0.16845	-0.2076
2.78667	-0.30624	-0.22409	-0.21153		2.78667	-0.33897	-0.15558	-0.21153
2.79333	-0.30105	-0.21212	-0.20802		2.79333	-0.34201	-0.14758	-0.20802
2.8	-0.27833	-0.2157	-0.19697		2.8	-0.33901	-0.16391	-0.19697
2.80667	-0.26857	-0.20056	-0.19048		2.80667	-0.3272	-0.17734	-0.19048
2.81333	-0.28399	-0.21191	-0.19026		2.81333	-0.33259	-0.18627	-0.19026
2.82	-0.29274	-0.23944	-0.18859		2.82	-0.32405	-0.17164	-0.18859
2.82667	-0.28849	-0.25043	-0.20505		2.82667	-0.3293	-0.176	-0.20505
2.83333	-0.27331	-0.24704	-0.22312		2.83333	-0.32646	-0.16949	-0.22312
2.84	-0.27785	-0.23191	-0.22843		2.84	-0.32548	-0.1683	-0.22843
2.84667	-0.29104	-0.23578	-0.2294		2.84667	-0.34511	-0.16821	-0.2294
2.85333	-0.29688	-0.23803	-0.21429		2.85333	-0.35943	-0.18808	-0.21429
2.86	-0.29364	-0.24173	-0.21951		2.86	-0.35798	-0.18726	-0.21951
2.86667	-0.28611	-0.22886	-0.21235		2.86667	-0.35853	-0.1923	-0.21235
2.87333	-0.27923	-0.21582	-0.20558		2.87333	-0.35754	-0.19735	-0.20558
2.88	-0.27506	-0.21953	-0.20495		2.88	-0.3501	-0.1989	-0.20495
2.88667	-0.27242	-0.22698	-0.20704		2.88667	-0.33317	-0.19729	-0.20704
2.89333	-0.27055	-0.22611	-0.20889		2.89333	-0.33288	-0.17983	-0.20889
2.9	-0.26294	-0.24541	-0.21579		2.9	-0.32816	-0.17308	-0.21579
2.90667	-0.2654	-0.25701	-0.18935		2.90667	-0.33322	-0.17628	-0.18935
2.91333	-0.27935	-0.25994	-0.1972		2.91333	-0.33354	-0.19213	-0.1972
2.92	-0.29011	-0.2579	-0.20924		2.92	-0.3322	-0.20205	-0.20924
2.92667	-0.31069	-0.24785	-0.21585		2.92667	-0.33708	-0.18955	-0.21585
2.93333	-0.32006	-0.24402	-0.21401		2.93333	-0.32757	-0.17959	-0.21401
2.94	-0.31502	-0.24351	-0.19644		2.94	-0.31886	-0.19527	-0.19644
2.94667	-0.3235	-0.24993	-0.2012		2.94667	-0.33182	-0.18855	-0.2012
2.95333	-0.32249	-0.23217	-0.20394		2.95333	-0.32528	-0.19198	-0.20394
2.96	-0.31998	-0.23165	-0.22718		2.96	-0.31966	-0.19873	-0.22718
2.96667	-0.31173	-0.2274	-0.22434		2.96667	-0.32999	-0.18306	-0.22434
2.97333	-0.30673	-0.21714	-0.20688		2.97333	-0.32877	-0.19604	-0.20688
2.98	-0.29904	-0.23729	-0.20497		2.98	-0.32471	-0.19492	-0.20497
2.98667	-0.29156	-0.21135	-0.21809		2.98667	-0.32978	-0.1853	-0.21809
2.99333	-0.28795	-0.21213	-0.22235		2.99333	-0.33524	-0.18923	-0.22235
3	-0.27207	-0.22491	-0.20562		3	-0.34325	-0.17655	-0.20562
3.00667	-0.26939	-0.23482	-0.20108		3.00667	-0.34611	-0.18471	-0.20108
3.01333	-0.2698	-0.24411	-0.18536		3.01333	-0.354	-0.18475	-0.18536
3.02	-0.28009	-0.27029	-0.17617		3.02	-0.34843	-0.193	-0.17617
3.02667	-0.28602	-0.27296	-0.18293		3.02667	-0.34776	-0.19915	-0.18293
3.03333	-0.29066	-0.2431	-0.1899		3.03333	-0.34199	-0.18845	-0.1899
3.04	-0.28217	-0.22973	-0.18504		3.04	-0.33756	-0.18475	-0.18504
3.04667	-0.27111	-0.22604	-0.19627		3.04667	-0.35297	-0.18224	-0.19627
3.05333	-0.2715	-0.23181	-0.21404		3.05333	-0.3437	-0.18234	-0.21404
3.06	-0.27798	-0.24268	-0.22922		3.06	-0.31531	-0.1711	-0.22922
3.06667	-0.28117	-0.25363	-0.23358		3.06667	-0.32133	-0.17568	-0.23358
3.07333	-0.28435	-0.24706	-0.22787		3.07333	-0.32664	-0.17761	-0.22787
3.08	-0.26976	-0.24761	-0.24787		3.08	-0.32296	-0.17469	-0.24787
3.08667	-0.28435	-0.24712	-0.23033		3.08667	-0.32721	-0.1779	-0.23033
3.09333	-0.28397	-0.23047	-0.23298		3.09333	-0.34151	-0.1702	-0.23298
3.1	-0.28163	-0.22612	-0.22521		3.1	-0.33561	-0.16251	-0.22521
3.10667	-0.28224	-0.23364	-0.2199		3.10667	-0.33571	-0.16722	-0.2199
3.11333	-0.27689	-0.2218	-0.22781		3.11333	-0.35705	-0.17195	-0.22781
3.12	-0.28448	-0.21966	-0.22349		3.12	-0.35967	-0.16735	-0.22349
3.12667	-0.30364	-0.21542	-0.22146		3.12667	-0.35853	-0.1627	-0.22146
3.13333	-0.30596	-0.21326	-0.22452		3.13333	-0.37444	-0.15629	-0.22452
3.14	-0.30966	-0.22888	-0.22788		3.14	-0.36487	-0.16606	-0.22788
3.14667	-0.29829	-0.21732	-0.23036		3.14667	-0.36765	-0.16875	-0.23036
3.15333	-0.29691	-0.24205	-0.222		3.15333	-0.35898	-0.18448	-0.222
3.16	-0.30408	-0.23987	-0.21109		3.16	-0.36876	-0.17356	-0.21109
3.16667	-0.30267	-0.23598	-0.2015		3.16667	-0.36389	-0.16775	-0.2015
3.17333	-0.30344	-0.2356	-0.19529		3.17333	-0.36189	-0.18234	-0.19529
3.18	-0.28094	-0.24902	-0.19801		3.18	-0.34953	-0.18277	-0.19801
3.18667	-0.26631	-0.24616	-0.18928		3.18667	-0.34672	-0.16885	-0.18928
3.19333	-0.26033	-0.24782	-0.19931		3.19333	-0.34077	-0.16752	-0.19931
3.2	-0.26643	-0.24076	-0.1871		3.2	-0.32906	-0.17721	-0.1871
3.20667	-0.26999	-0.22156	-0.19739		3.20667	-0.34365	-0.15973	-0.19739
3.21333	-0.28866	-0.21517	-0.20898		3.21333	-0.33865	-0.16321	-0.20898
3.22	-0.28729	-0.22319	-0.21561		3.22	-0.33262	-0.16457	-0.21561
3.22667	-0.27575	-0.21694	-0.21718		3.22667	-0.33892	-0.18034	-0.21718
3.23333	-0.27288	-0.23498	-0.22047		3.23333	-0.34094	-0.19686	-0.22047
3.24	-0.27628	-0.23741	-0.21937		3.24	-0.3384	-0.19182	-0.21937
3.24667	-0.28141	-0.23081	-0.22211		3.24667	-0.33134	-0.17725	-0.22211
3.25333	-0.26893	-0.23161	-0.22791		3.25333	-0.32716	-0.16682	-0.22791
3.26	-0.28485	-0.25327	-0.22473		3.26	-0.34835	-0.17565	-0.22473
3.26667	-0.29537	-0.24712	-0.20326		3.26667	-0.35518	-0.17603	-0.20326
3.27333	-0.29425	-0.23846	-0.1851		3.27333	-0.3636	-0.18319	-0.1851
3.28	-0.28444	-0.243	-0.18822		3.28	-0.35314	-0.19453	-0.18822
3.28667	-0.28197	-0.25539	-0.20194		3.28667	-0.33076	-0.18992	-0.20194
3.29333	-0.2936	-0.25286	-0.19448		3.29333	-0.31264	-0.20044	-0.19448
3.3	-0.29566	-0.24093	-0.17515		3.3	-0.31614	-0.19817	-0.17515
3.30667	-0.29314	-0.25973	-0.17548		3.30667	-0.31665	-0.19132	-0.17548
3.31333	-0.28104	-0.26863	-0.16521		3.31333	-0.33534	-0.18946	-0.16521
3.32	-0.27736	-0.25245	-0.17297		3.32	-0.33325	-0.17002	-0.17297
3.32667	-0.27261	-0.25267	-0.17934		3.32667	-0.33804	-0.15611	-0.17934
3.33333	-0.27663	-0.25136	-0.19229		3.33333	-0.32772	-0.17184	-0.19229
3.34	-0.2936	-0.23076	-0.2035		3.34	-0.32819	-0.17937	-0.2035
3.34667	-0.29953	-0.22433	-0.20061		3.34667	-0.32434	-0.17871	-0.20061
3.35333	-0.3017	-0.23829	-0.21164		3.35333	-0.34443	-0.16481	-0.21164
3.36	-0.29921	-0.2373	-0.21049		3.36	-0.34999	-0.17577	-0.21049
3.36667	-0.28846	-0.23716	-0.20343		3.36667	-0.3438	-0.16136	-0.20343
3.37333	-0.28039	-0.23292	-0.2048		3.37333	-0.35097	-0.1752	-0.2048
3.38	-0.27739	-0.22487	-0.22325		3.38	-0.34851	-0.17825	-0.22325
3.38667	-0.27723	-0.22408	-0.23893		3.38667	-0.35168	-0.19777	-0.23893
3.39333	-0.27558	-0.22168	-0.24587		3.39333	-0.34822	-0.20444	-0.24587
3.4	-0.28921	-0.23044	-0.23045		3.4	-0.35193	-0.19838	-0.23045
3.40667	-0.28567	-0.22654	-0.22774		3.40667	-0.34956	-0.19719	-0.22774
3.41333	-0.28602	-0.2364	-0.22667		3.41333	-0.34746	-0.19798	-0.22667
3.42	-0.29742	-0.2513	-0.23464		3.42	-0.34162	-0.19033	-0.23464
3.42667	-0.29238	-0.25392	-0.23068		3.42667	-0.33443	-0.17041	-0.23068
3.43333	-0.271	-0.25113	-0.22055		3.43333	-0.34032	-0.15634	-0.22055
3.44	-0.27167	-0.25001	-0.21752		3.44	-0.3451	-0.16548	-0.21752
3.44667	-0.28117	-0.24888	-0.2058		3.44667	-0.34214	-0.15675	-0.2058
3.45333	-0.28531	-0.25532	-0.20838		3.45333	-0.34734	-0.1468	-0.20838
3.46	-0.28603	-0.24682	-0.22487		3.46	-0.34916	-0.16939	-0.22487
3.46667	-0.26998	-0.24032	-0.22634		3.46667	-0.34715	-0.1862	-0.22634
3.47333	-0.27656	-0.23206	-0.21805		3.47333	-0.3538	-0.17196	-0.21805
3.48	-0.27797	-0.22482	-0.2267		3.48	-0.35512	-0.18566	-0.2267
3.48667	-0.28458	-0.22397	-0.22883		3.48667	-0.34995	-0.18261	-0.22883
3.49333	-0.28212	-0.21571	-0.21334		3.49333	-0.35542	-0.16003	-0.21334
3.5	-0.27087	-0.19696	-0.22166		3.5	-0.34814	-0.16087	-0.22166
3.50667	-0.26971	-0.21555	-0.2176		3.50667	-0.33851	-0.17072	-0.2176
3.51333	-0.26943	-0.20734	-0.21455		3.51333	-0.34035	-0.17049	-0.21455
3.52	-0.28934	-0.2097	-0.23048		3.52	-0.3501	-0.18319	-0.23048
3.52667	-0.30981	-0.22054	-0.24302		3.52667	-0.34817	-0.19132	-0.24302
3.53333	-0.30969	-0.22376	-0.23997		3.53333	-0.34377	-0.18532	-0.23997
3.54	-0.28984	-0.22023	-0.2195		3.54	-0.35037	-0.18512	-0.2195
3.54667	-0.27658	-0.22218	-0.21383		3.54667	-0.36123	-0.18735	-0.21383
3.55333	-0.26143	-0.23573	-0.22814		3.55333	-0.35943	-0.19976	-0.22814
3.56	-0.26371	-0.22956	-0.21618		3.56	-0.35816	-0.19716	-0.21618
3.56667	-0.26049	-0.22256	-0.22512		3.56667	-0.36675	-0.195	-0.22512
3.57333	-0.2612	-0.22472	-0.22007		3.57333	-0.37248	-0.19274	-0.22007
3.58	-0.2677	-0.22049	-0.21552		3.58	-0.34795	-0.18778	-0.21552
3.58667	-0.2959	-0.20245	-0.21242		3.58667	-0.34299	-0.18724	-0.21242
3.59333	-0.301	-0.19279	-0.21476		3.59333	-0.32975	-0.17321	-0.21476
3.6	-0.29835	-0.21113	-0.22371		3.6	-0.34047	-0.18093	-0.22371
3.60667	-0.3016	-0.21882	-0.22538		3.60667	-0.34723	-0.17802	-0.22538
3.61333	-0.29921	-0.23307	-0.22997		3.61333	-0.34534	-0.16985	-0.22997
3.62	-0.29326	-0.24235	-0.20984		3.62	-0.33459	-0.17385	-0.20984
3.62667	-0.29587	-0.25192	-0.20376		3.62667	-0.35065	-0.18308	-0.20376
3.63333	-0.27785	-0.24396	-0.21458		3.63333	-0.35625	-0.18161	-0.21458
3.64	-0.2656	-0.24621	-0.21827		3.64	-0.36317	-0.1912	-0.21827
3.64667	-0.26772	-0.24768	-0.21647		3.64667	-0.35535	-0.19975	-0.21647
3.65333	-0.28523	-0.2556	-0.22174		3.65333	-0.35233	-0.19761	-0.22174
3.66	-0.27258	-0.27306	-0.21612		3.66	-0.35177	-0.18987	-0.21612
3.66667	-0.2697	-0.27297	-0.22112		3.66667	-0.35123	-0.18297	-0.22112
3.67333	-0.28338	-0.26099	-0.22148		3.67333	-0.35044	-0.17838	-0.22148
3.68	-0.28735	-0.24268	-0.23033		3.68	-0.35268	-0.18004	-0.23033
3.68667	-0.28627	-0.23721	-0.22899		3.68667	-0.32924	-0.18327	-0.22899
3.69333	-0.29114	-0.23582	-0.23485		3.69333	-0.31499	-0.19256	-0.23485
3.7	-0.29413	-0.22386	-0.22129		3.7	-0.32118	-0.19066	-0.22129
3.70667	-0.30747	-0.2243	-0.23096		3.70667	-0.32537	-0.18936	-0.23096
3.71333	-0.28809	-0.23041	-0.23236		3.71333	-0.32858	-0.17375	-0.23236
3.72	-0.27264	-0.22252	-0.2241		3.72	-0.33082	-0.16376	-0.2241
3.72667	-0.27777	-0.21878	-0.19529		3.72667	-0.3338	-0.1825	-0.19529
3.73333	-0.29306	-0.22864	-0.20693		3.73333	-0.34319	-0.18317	-0.20693
3.74	-0.28523	-0.22789	-0.19828		3.74	-0.34105	-0.19153	-0.19828
3.74667	-0.27273	-0.2305	-0.19414		3.74667	-0.33943	-0.18239	-0.19414
3.75333	-0.28098	-0.22791	-0.18878		3.75333	-0.34901	-0.19338	-0.18878
3.76	-0.29005	-0.22822	-0.18665		3.76	-0.34825	-0.20241	-0.18665
3.76667	-0.28231	-0.23244	-0.19093		3.76667	-0.34683	-0.20013	-0.19093
3.77333	-0.27917	-0.23835	-0.19014		3.77333	-0.3525	-0.18688	-0.19014
3.78	-0.28495	-0.23195	-0.19562		3.78	-0.34357	-0.18596	-0.19562
3.78667	-0.28904	-0.22799	-0.19997		3.78667	-0.33527	-0.18634	-0.19997
3.79333	-0.28619	-0.23282	-0.19825		3.79333	-0.32456	-0.184	-0.19825
3.8	-0.29623	-0.22664	-0.19589		3.8	-0.3228	-0.18668	-0.19589
3.80667	-0.29435	-0.23859	-0.21018		3.80667	-0.33069	-0.19521	-0.21018
3.81333	-0.29029	-0.2566	-0.21438		3.81333	-0.32881	-0.20463	-0.21438
3.82	-0.31249	-0.25838	-0.20953		3.82	-0.3257	-0.2066	-0.20953
3.82667	-0.31218	-0.23916	-0.2013		3.82667	-0.32863	-0.19307	-0.2013
3.83333	-0.2958	-0.22436	-0.19752		3.83333	-0.33475	-0.18217	-0.19752
3.84	-0.28127	-0.23804	-0.20407		3.84	-0.33076	-0.17671	-0.20407
3.84667	-0.28216	-0.24339	-0.19965		3.84667	-0.33269	-0.18165	-0.19965
3.85333	-0.29355	-0.24911	-0.21358		3.85333	-0.34229	-0.18834	-0.21358
3.86	-0.29612	-0.24637	-0.22174		3.86	-0.3374	-0.1818	-0.22174
3.86667	-0.28914	-0.24745	-0.21899		3.86667	-0.3443	-0.16432	-0.21899
3.87333	-0.2785	-0.24205	-0.21713		3.87333	-0.33296	-0.19244	-0.21713
3.88	-0.28743	-0.2281	-0.20422		3.88	-0.3295	-0.19818	-0.20422
3.88667	-0.29128	-0.23441	-0.20301		3.88667	-0.34273	-0.19548	-0.20301
3.89333	-0.28821	-0.24436	-0.19252		3.89333	-0.33783	-0.20028	-0.19252
3.9	-0.29192	-0.24578	-0.20651		3.9	-0.34465	-0.19438	-0.20651
3.90667	-0.30762	-0.23175	-0.21661		3.90667	-0.35263	-0.2008	-0.21661
3.91333	-0.29826	-0.23318	-0.21584		3.91333	-0.35024	-0.19492	-0.21584
3.92	-0.31589	-0.22624	-0.19784		3.92	-0.34944	-0.19844	-0.19784
3.92667	-0.30999	-0.22243	-0.20582		3.92667	-0.34897	-0.20004	-0.20582
3.93333	-0.32173	-0.21674	-0.2067		3.93333	-0.34712	-0.20242	-0.2067
3.94	-0.3094	-0.215	-0.20438		3.94	-0.33934	-0.19343	-0.20438
3.94667	-0.29449	-0.22767	-0.2224		3.94667	-0.33475	-0.19029	-0.2224
3.95333	-0.2805	-0.22606	-0.22114		3.95333	-0.33925	-0.18706	-0.22114
3.96	-0.28986	-0.21471	-0.23036		3.96	-0.34906	-0.16544	-0.23036
3.96667	-0.29804	-0.21623	-0.22085		3.96667	-0.36762	-0.17699	-0.22085
3.97333	-0.29939	-0.21812	-0.20614		3.97333	-0.36057	-0.18056	-0.20614
3.98	-0.31419	-0.22248	-0.21305		3.98	-0.35767	-0.17814	-0.21305
3.98667	-0.31579	-0.21384	-0.21695		3.98667	-0.35061	-0.17423	-0.21695
3.99333	-0.30552	-0.22161	-0.21561		3.99333	-0.34194	-0.17618	-0.21561
4	-0.28504	-0.22277	-0.21013		4	-0.33739	-0.17489	-0.21013
4.00667	-0.29426	-0.23752	-0.21625		4.00667	-0.33489	-0.16001	-0.21625
4.01333	-0.30471	-0.25133	-0.21122		4.01333	-0.34206	-0.14848	-0.21122
4.02	-0.29997	-0.24912	-0.21377		4.02	-0.35959	-0.16205	-0.21377
4.02667	-0.29904	-0.24198	-0.24243		4.02667	-0.34946	-0.16424	-0.24243
4.03333	-0.29891	-0.23611	-0.2531		4.03333	-0.33608	-0.19086	-0.2531
4.04	-0.30201	-0.22441	-0.23885		4.04	-0.33757	-0.19585	-0.23885
4.04667	-0.30042	-0.22095	-0.24001		4.04667	-0.34653	-0.17738	-0.24001
4.05333	-0.29998	-0.24217	-0.22798		4.05333	-0.3478	-0.18191	-0.22798
4.06	-0.2965	-0.23487	-0.23226		4.06	-0.33675	-0.18962	-0.23226
4.06667	-0.281	-0.23272	-0.23023		4.06667	-0.33853	-0.19238	-0.23023
4.07333	-0.27651	-0.23497	-0.22942		4.07333	-0.33862	-0.19283	-0.22942
4.08	-0.29057	-0.23593	-0.2311		4.08	-0.32978	-0.19244	-0.2311
4.08667	-0.28597	-0.23829	-0.22892		4.08667	-0.33984	-0.19928	-0.22892
4.09333	-0.28635	-0.24229	-0.2048		4.09333	-0.34567	-0.21711	-0.2048
4.1	-0.28039	-0.24213	-0.20394		4.1	-0.34855	-0.19253	-0.20394
4.10667	-0.27774	-0.23767	-0.21598		4.10667	-0.34439	-0.16899	-0.21598
4.11333	-0.27665	-0.21569	-0.22229		4.11333	-0.35256	-0.1747	-0.22229
4.12	-0.27893	-0.20739	-0.21395		4.12	-0.3372	-0.15947	-0.21395
4.12667	-0.26512	-0.22014	-0.20372		4.12667	-0.32733	-0.15475	-0.20372
4.13333	-0.27138	-0.23179	-0.20842		4.13333	-0.33206	-0.16121	-0.20842
4.14	-0.28612	-0.23015	-0.20337		4.14	-0.32631	-0.16453	-0.20337
4.14667	-0.31189	-0.23669	-0.21699		4.14667	-0.35229	-0.17064	-0.21699
4.15333	-0.32183	-0.25071	-0.21712		4.15333	-0.3597	-0.17815	-0.21712
4.16	-0.30163	-0.23447	-0.21257		4.16	-0.35881	-0.16889	-0.21257
4.16667	-0.28917	-0.22179	-0.22311		4.16667	-0.35932	-0.17781	-0.22311
4.17333	-0.27443	-0.23073	-0.22054		4.17333	-0.34665	-0.17474	-0.22054
4.18	-0.2857	-0.24828	-0.21094		4.18	-0.34539	-0.18027	-0.21094
4.18667	-0.28098	-0.24742	-0.20094		4.18667	-0.33397	-0.18024	-0.20094
4.19333	-0.28397	-0.25292	-0.19391		4.19333	-0.33746	-0.18173	-0.19391
4.2	-0.27728	-0.26502	-0.20285		4.2	-0.32649	-0.18474	-0.20285
4.20667	-0.28176	-0.25605	-0.19967		4.20667	-0.33568	-0.1747	-0.19967
4.21333	-0.28172	-0.25237	-0.2056		4.21333	-0.34689	-0.17773	-0.2056
4.22	-0.29123	-0.24143	-0.20978		4.22	-0.35114	-0.17536	-0.20978
4.22667	-0.29525	-0.23776	-0.22233		4.22667	-0.33816	-0.17066	-0.22233
4.23333	-0.3027	-0.23319	-0.22034		4.23333	-0.33888	-0.15152	-0.22034
4.24	-0.3147	-0.23145	-0.22846		4.24	-0.34738	-0.16182	-0.22846
4.24667	-0.30522	-0.23111	-0.2305		4.24667	-0.35056	-0.17497	-0.2305
4.25333	-0.29976	-0.23335	-0.21957		4.25333	-0.34195	-0.17509	-0.21957
4.26	-0.30158	-0.23911	-0.20189		4.26	-0.34562	-0.17579	-0.20189
4.26667	-0.30612	-0.26052	-0.20793		4.26667	-0.34459	-0.16721	-0.20793
4.27333	-0.29297	-0.24765	-0.20534		4.27333	-0.35479	-0.16179	-0.20534
4.28	-0.28918	-0.22514	-0.20908		4.28	-0.33216	-0.17331	-0.20908
4.28667	-0.29311	-0.22283	-0.20748		4.28667	-0.33915	-0.1632	-0.20748
4.29333	-0.30011	-0.22729	-0.20892		4.29333	-0.33436	-0.16837	-0.20892
4.3	-0.30373	-0.21032	-0.22006		4.3	-0.33878	-0.18185	-0.22006
4.30667	-0.29286	-0.23521	-0.21737		4.30667	-0.32928	-0.18236	-0.21737
4.31333	-0.29904	-0.24705	-0.23005		4.31333	-0.32848	-0.19364	-0.23005
4.32	-0.31225	-0.24042	-0.23296		4.32	-0.33676	-0.19105	-0.23296
4.32667	-0.31757	-0.24484	-0.22509		4.32667	-0.32255	-0.1859	-0.22509
4.33333	-0.30002	-0.25722	-0.22235		4.33333	-0.30637	-0.19891	-0.22235
4.34	-0.29403	-0.24381	-0.2216		4.34	-0.31988	-0.19706	-0.2216
4.34667	-0.29339	-0.23824	-0.22178		4.34667	-0.33998	-0.1842	-0.22178
4.35333	-0.27951	-0.24121	-0.20368		4.35333	-0.35036	-0.19384	-0.20368
4.36	-0.28676	-0.22882	-0.20813		4.36	-0.34295	-0.18612	-0.20813
4.36667	-0.28627	-0.24193	-0.22019		4.36667	-0.34675	-0.18013	-0.22019
4.37333	-0.28689	-0.24445	-0.22327		4.37333	-0.35434	-0.17533	-0.22327
4.38	-0.29851	-0.23028	-0.21131		4.38	-0.3453	-0.1744	-0.21131
4.38667	-0.29065	-0.22924	-0.19099		4.38667	-0.35038	-0.1678	-0.19099
4.39333	-0.29779	-0.23193	-0.19115		4.39333	-0.36421	-0.16011	-0.19115
4.4	-0.30066	-0.22106	-0.18828		4.4	-0.34736	-0.15242	-0.18828
4.40667	-0.29121	-0.24189	-0.18215		4.40667	-0.3413	-0.16442	-0.18215
4.41333	-0.2869	-0.25245	-0.18773		4.41333	-0.33975	-0.17612	-0.18773
4.42	-0.26581	-0.26934	-0.19475		4.42	-0.347	-0.16878	-0.19475
4.42667	-0.28714	-0.2628	-0.18732		4.42667	-0.34005	-0.17552	-0.18732
4.43333	-0.28913	-0.24959	-0.19553		4.43333	-0.33769	-0.1744	-0.19553
4.44	-0.30005	-0.24239	-0.19394		4.44	-0.35313	-0.1835	-0.19394
4.44667	-0.29476	-0.25567	-0.19327		4.44667	-0.34905	-0.19056	-0.19327
4.45333	-0.28943	-0.24942	-0.22135		4.45333	-0.35544	-0.20805	-0.22135
4.46	-0.2982	-0.23691	-0.22539		4.46	-0.34675	-0.2037	-0.22539
4.46667	-0.29449	-0.24614	-0.21396		4.46667	-0.34892	-0.19236	-0.21396
4.47333	-0.28633	-0.247	-0.23664		4.47333	-0.35181	-0.18756	-0.23664
4.48	-0.28123	-0.24999	-0.23004		4.48	-0.34055	-0.18184	-0.23004
4.48667	-0.27105	-0.25376	-0.20916		4.48667	-0.34335	-0.17748	-0.20916
4.49333	-0.27438	-0.24865	-0.19674		4.49333	-0.34355	-0.18178	-0.19674
4.5	-0.28362	-0.23622	-0.19851		4.5	-0.35912	-0.18743	-0.19851
4.50667	-0.28205	-0.24316	-0.20483		4.50667	-0.34368	-0.18214	-0.20483
4.51333	-0.2904	-0.26403	-0.19704		4.51333	-0.32744	-0.18133	-0.19704
4.52	-0.28724	-0.26639	-0.20319		4.52	-0.33104	-0.17951	-0.20319
4.52667	-0.28622	-0.2666	-0.20499		4.52667	-0.32826	-0.17454	-0.20499
4.53333	-0.28509	-0.25811	-0.19314		4.53333	-0.32518	-0.18286	-0.19314
4.54	-0.31589	-0.2293	-0.19158		4.54	-0.34229	-0.18315	-0.19158
4.54667	-0.3133	-0.22701	-0.19447		4.54667	-0.35572	-0.17075	-0.19447
4.55333	-0.31102	-0.23305	-0.20203		4.55333	-0.35162	-0.15187	-0.20203
4.56	-0.28783	-0.2276	-0.20924		4.56	-0.33368	-0.15591	-0.20924
4.56667	-0.30807	-0.24452	-0.21241		4.56667	-0.3165	-0.15865	-0.21241
4.57333	-0.31667	-0.23731	-0.19834		4.57333	-0.32646	-0.17191	-0.19834
4.58	-0.29688	-0.22627	-0.19847		4.58	-0.33807	-0.18293	-0.19847
4.58667	-0.29836	-0.22905	-0.19161		4.58667	-0.33348	-0.16859	-0.19161
4.59333	-0.30342	-0.21504	-0.18829		4.59333	-0.34114	-0.16375	-0.18829
4.6	-0.29714	-0.20868	-0.1882		4.6	-0.35581	-0.17541	-0.1882
4.60667	-0.30001	-0.21845	-0.18007		4.60667	-0.34799	-0.16834	-0.18007
4.61333	-0.3057	-0.22387	-0.18002		4.61333	-0.34803	-0.15371	-0.18002
4.62	-0.29592	-0.22521	-0.18862		4.62	-0.35332	-0.16251	-0.18862
4.62667	-0.29787	-0.23446	-0.19809		4.62667	-0.36315	-0.18223	-0.19809
4.63333	-0.2998	-0.24961	-0.20262		4.63333	-0.34124	-0.17196	-0.20262
4.64	-0.29099	-0.23295	-0.2224		4.64	-0.34513	-0.16129	-0.2224
4.64667	-0.28733	-0.23469	-0.2319		4.64667	-0.33934	-0.16778	-0.2319
4.65333	-0.27886	-0.23866	-0.21754		4.65333	-0.34243	-0.17444	-0.21754
4.66	-0.26826	-0.22213	-0.21374		4.66	-0.34711	-0.18848	-0.21374
4.66667	-0.27868	-0.22625	-0.19436		4.66667	-0.34718	-0.1954	-0.19436
4.67333	-0.29484	-0.24355	-0.19058		4.67333	-0.36599	-0.18921	-0.19058
4.68	-0.29696	-0.23854	-0.21516		4.68	-0.36927	-0.19198	-0.21516
4.68667	-0.29389	-0.22723	-0.22472		4.68667	-0.37309	-0.18497	-0.22472
4.69333	-0.29348	-0.2504	-0.234		4.69333	-0.36168	-0.16993	-0.234
4.7	-0.289	-0.23563	-0.23172		4.7	-0.37711	-0.16997	-0.23172
4.70667	-0.29625	-0.22703	-0.22143		4.70667	-0.36209	-0.18256	-0.22143
4.71333	-0.29332	-0.23875	-0.23359		4.71333	-0.3581	-0.1736	-0.23359
4.72	-0.29103	-0.23352	-0.23835		4.72	-0.35791	-0.17748	-0.23835
4.72667	-0.29085	-0.23863	-0.25341		4.72667	-0.3504	-0.17579	-0.25341
4.73333	-0.28343	-0.24346	-0.24643		4.73333	-0.34962	-0.16493	-0.24643
4.74	-0.27707	-0.23765	-0.23447		4.74	-0.34444	-0.17395	-0.23447
4.74667	-0.27897	-0.23558	-0.20909		4.74667	-0.33789	-0.18274	-0.20909
4.75333	-0.28515	-0.2331	-0.21245		4.75333	-0.33223	-0.18442	-0.21245
4.76	-0.2937	-0.22675	-0.21101		4.76	-0.33363	-0.2012	-0.21101
4.76667	-0.28197	-0.21867	-0.21153		4.76667	-0.33992	-0.18786	-0.21153
4.77333	-0.25353	-0.22596	-0.22378		4.77333	-0.33084	-0.18644	-0.22378
4.78	-0.25446	-0.24472	-0.21853		4.78	-0.34143	-0.19186	-0.21853
4.78667	-0.25453	-0.249	-0.21487		4.78667	-0.3486	-0.19484	-0.21487
4.79333	-0.25141	-0.24918	-0.21947		4.79333	-0.33086	-0.18594	-0.21947
4.8	-0.26195	-0.2535	-0.21114		4.8	-0.33934	-0.1816	-0.21114
4.80667	-0.27802	-0.23878	-0.21488		4.80667	-0.34625	-0.14868	-0.21488
4.81333	-0.292	-0.22074	-0.22344		4.81333	-0.3541	-0.16362	-0.22344
4.82	-0.30089	-0.20297	-0.23569		4.82	-0.34401	-0.17727	-0.23569
4.82667	-0.28643	-0.21015	-0.22765		4.82667	-0.34927	-0.16497	-0.22765
4.83333	-0.27624	-0.22528	-0.2222		4.83333	-0.3599	-0.16567	-0.2222
4.84	-0.27718	-0.22479	-0.21482		4.84	-0.35414	-0.17576	-0.21482
4.84667	-0.28063	-0.23166	-0.20784		4.84667	-0.33656	-0.17942	-0.20784
4.85333	-0.28051	-0.22453	-0.19833		4.85333	-0.32574	-0.19469	-0.19833
4.86	-0.26848	-0.22709	-0.20042		4.86	-0.32992	-0.18095	-0.20042
4.86667	-0.28054	-0.23981	-0.1977		4.86667	-0.34274	-0.19201	-0.1977
4.87333	-0.2827	-0.24797	-0.20447		4.87333	-0.36018	-0.19169	-0.20447
4.88	-0.27788	-0.2466	-0.20765		4.88	-0.3597	-0.17358	-0.20765
4.88667	-0.26236	-0.24594	-0.20347		4.88667	-0.3527	-0.17353	-0.20347
4.89333	-0.27916	-0.24898	-0.19838		4.89333	-0.33784	-0.18153	-0.19838
4.9	-0.28539	-0.25463	-0.21703		4.9	-0.33891	-0.1695	-0.21703
4.90667	-0.27628	-0.25658	-0.22656		4.90667	-0.35551	-0.17073	-0.22656
4.91333	-0.29931	-0.23654	-0.21641		4.91333	-0.36496	-0.183	-0.21641
4.92	-0.30534	-0.22768	-0.22004		4.92	-0.36382	-0.18925	-0.22004
4.92667	-0.30131	-0.22914	-0.23327		4.92667	-0.34035	-0.18533	-0.23327
4.93333	-0.30361	-0.23567	-0.22885		4.93333	-0.34223	-0.17341	-0.22885
4.94	-0.30117	-0.23285	-0.22517		4.94	-0.33195	-0.17632	-0.22517
4.94667	-0.29614	-0.23759	-0.22715		4.94667	-0.34142	-0.17464	-0.22715
4.95333	-0.29887	-0.22677	-0.20761		4.95333	-0.36094	-0.18254	-0.20761
4.96	-0.28406	-0.22103	-0.21185		4.96	-0.36959	-0.18205	-0.21185
4.96667	-0.27335	-0.2143	-0.20703		4.96667	-0.36536	-0.18897	-0.20703
4.97333	-0.26061	-0.2234	-0.22066		4.97333	-0.35409	-0.18735	-0.22066
4.98	-0.2597	-0.23172	-0.21447		4.98	-0.34646	-0.18144	-0.21447
4.98667	-0.27148	-0.22653	-0.22867		4.98667	-0.34753	-0.17064	-0.22867
4.99333	-0.29716	-0.2242	-0.22162		4.99333	-0.36281	-0.16287	-0.22162
5	-0.29034	-0.23654	-0.21824		5	-0.35639	-0.15636	-0.21824
5.00667	-0.30172	-0.24157	-0.22727		5.00667	-0.35181	-0.20144	-0.22727
5.01333	-0.30664	-0.24096	-0.23495		5.01333	-0.35048	-0.20963	-0.23495
5.02	-0.3094	-0.22503	-0.22952		5.02	-0.35596	-0.19402	-0.22952
5.02667	-0.3001	-0.22494	-0.22789		5.02667	-0.3537	-0.18677	-0.22789
5.03333	-0.28913	-0.22865	-0.21824		5.03333	-0.34826	-0.16573	-0.21824
5.04	-0.28489	-0.2294	-0.20825		5.04	-0.34245	-0.16646	-0.20825
5.04667	-0.29474	-0.2449	-0.20544		5.04667	-0.3429	-0.16284	-0.20544
5.05333	-0.29585	-0.23036	-0.21302		5.05333	-0.3438	-0.15852	-0.21302
5.06	-0.28181	-0.2299	-0.209		5.06	-0.34559	-0.1567	-0.209
5.06667	-0.29823	-0.25071	-0.21591		5.06667	-0.3633	-0.15471	-0.21591
5.07333	-0.28979	-0.24061	-0.21041		5.07333	-0.35863	-0.17839	-0.21041
5.08	-0.29074	-0.2269	-0.20972		5.08	-0.35249	-0.17003	-0.20972
5.08667	-0.30232	-0.23329	-0.21217		5.08667	-0.3461	-0.15627	-0.21217
5.09333	-0.29701	-0.244	-0.22114		5.09333	-0.3483	-0.15799	-0.22114
5.1	-0.29174	-0.24404	-0.22685		5.1	-0.36193	-0.16689	-0.22685
5.10667	-0.27634	-0.24501	-0.23079		5.10667	-0.36772	-0.16589	-0.23079
5.11333	-0.28005	-0.24185	-0.22175		5.11333	-0.36164	-0.16695	-0.22175
5.12	-0.29316	-0.23297	-0.20895		5.12	-0.3577	-0.18371	-0.20895
5.12667	-0.30481	-0.25031	-0.20703		5.12667	-0.36576	-0.18715	-0.20703
5.13333	-0.29341	-0.24654	-0.21619		5.13333	-0.36018	-0.19745	-0.21619
5.14	-0.28935	-0.23376	-0.2059		5.14	-0.36327	-0.20087	-0.2059
5.14667	-0.28893	-0.22148	-0.18609		5.14667	-0.38398	-0.19732	-0.18609
5.15333	-0.29466	-0.21932	-0.18784		5.15333	-0.38877	-0.19488	-0.18784
5.16	-0.29688	-0.22916	-0.19219		5.16	-0.37553	-0.19137	-0.19219
5.16667	-0.29878	-0.22549	-0.18559		5.16667	-0.36165	-0.18347	-0.18559
5.17333	-0.28311	-0.22632	-0.18765		5.17333	-0.362	-0.17943	-0.18765
5.18	-0.28991	-0.23219	-0.2101		5.18	-0.35711	-0.17796	-0.2101
5.18667	-0.29779	-0.21525	-0.21256		5.18667	-0.3577	-0.16661	-0.21256
5.19333	-0.29018	-0.22729	-0.211		5.19333	-0.35944	-0.16859	-0.211
5.2	-0.28045	-0.24573	-0.20232		5.2	-0.35738	-0.17622	-0.20232
5.20667	-0.28211	-0.22753	-0.20281		5.20667	-0.36221	-0.18688	-0.20281
5.21333	-0.29426	-0.2371	-0.20208		5.21333	-0.3681	-0.19257	-0.20208
5.22	-0.29457	-0.24371	-0.20983		5.22	-0.37535	-0.17476	-0.20983
5.22667	-0.30221	-0.2242	-0.20612		5.22667	-0.37223	-0.1879	-0.20612
5.23333	-0.3012	-0.21535	-0.21459		5.23333	-0.35591	-0.19708	-0.21459
5.24	-0.30412	-0.21495	-0.22654		5.24	-0.35938	-0.20199	-0.22654
5.24667	-0.29488	-0.22305	-0.23017		5.24667	-0.36187	-0.20719	-0.23017
5.25333	-0.30808	-0.2379	-0.2142		5.25333	-0.35037	-0.21442	-0.2142
5.26	-0.31177	-0.2498	-0.2081		5.26	-0.35313	-0.20613	-0.2081
5.26667	-0.30273	-0.24832	-0.20238		5.26667	-0.35377	-0.20008	-0.20238
5.27333	-0.29169	-0.25437	-0.1939		5.27333	-0.34995	-0.19632	-0.1939
5.28	-0.27623	-0.2486	-0.19387		5.28	-0.36233	-0.20298	-0.19387
5.28667	-0.28925	-0.26353	-0.198		5.28667	-0.36347	-0.21963	-0.198
5.29333	-0.29731	-0.25547	-0.2106		5.29333	-0.36303	-0.22342	-0.2106
5.3	-0.29508	-0.22853	-0.2092		5.3	-0.37653	-0.21674	-0.2092
5.30667	-0.28966	-0.20151	-0.18737		5.30667	-0.38255	-0.19622	-0.18737
5.31333	-0.27526	-0.21086	-0.18864		5.31333	-0.36835	-0.21305	-0.18864
5.32	-0.27521	-0.22871	-0.20699		5.32	-0.36336	-0.21537	-0.20699
5.32667	-0.27576	-0.23667	-0.2029		5.32667	-0.36009	-0.18593	-0.2029
5.33333	-0.27943	-0.23944	-0.22784		5.33333	-0.36213	-0.16885	-0.22784
5.34	-0.27771	-0.25052	-0.22031		5.34	-0.35072	-0.17573	-0.22031
5.34667	-0.27186	-0.25512	-0.20543		5.34667	-0.34562	-0.19322	-0.20543
5.35333	-0.29171	-0.23541	-0.2055		5.35333	-0.34082	-0.18882	-0.2055
5.36	-0.31068	-0.23039	-0.20391		5.36	-0.33596	-0.19024	-0.20391
5.36667	-0.31451	-0.23118	-0.21755		5.36667	-0.33246	-0.17044	-0.21755
5.37333	-0.31244	-0.22051	-0.21997		5.37333	-0.34902	-0.18257	-0.21997
5.38	-0.30282	-0.21628	-0.22217		5.38	-0.36783	-0.19792	-0.22217
5.38667	-0.29936	-0.23933	-0.19618		5.38667	-0.35609	-0.19394	-0.19618
5.39333	-0.28746	-0.24116	-0.2003		5.39333	-0.3612	-0.1921	-0.2003
5.4	-0.27246	-0.24063	-0.226		5.4	-0.35537	-0.19694	-0.226
5.40667	-0.28335	-0.23818	-0.22229		5.40667	-0.35317	-0.19431	-0.22229
5.41333	-0.28139	-0.23698	-0.21951		5.41333	-0.35502	-0.17948	-0.21951
5.42	-0.28817	-0.22784	-0.22603		5.42	-0.36716	-0.18994	-0.22603
5.42667	-0.28914	-0.22779	-0.22429		5.42667	-0.38716	-0.18452	-0.22429
5.43333	-0.29554	-0.25368	-0.22404		5.43333	-0.37913	-0.17956	-0.22404
5.44	-0.30388	-0.24373	-0.21221		5.44	-0.34966	-0.17206	-0.21221
5.44667	-0.30693	-0.24273	-0.20247		5.44667	-0.36299	-0.17472	-0.20247
5.45333	-0.30158	-0.22895	-0.19065		5.45333	-0.38106	-0.16567	-0.19065
5.46	-0.29171	-0.21716	-0.19387		5.46	-0.37115	-0.16621	-0.19387
5.46667	-0.29507	-0.22293	-0.19574		5.46667	-0.35573	-0.19154	-0.19574
5.47333	-0.30197	-0.22208	-0.20207		5.47333	-0.35722	-0.1765	-0.20207
5.48	-0.29064	-0.22774	-0.19633		5.48	-0.35814	-0.17772	-0.19633
5.48667	-0.29074	-0.22457	-0.19488		5.48667	-0.36812	-0.17046	-0.19488
5.49333	-0.27125	-0.23204	-0.21022		5.49333	-0.3766	-0.17832	-0.21022
5.5	-0.26432	-0.23294	-0.22237		5.5	-0.36607	-0.17971	-0.22237
5.50667	-0.28288	-0.24029	-0.23941		5.50667	-0.34623	-0.16618	-0.23941
5.51333	-0.26667	-0.23518	-0.23715		5.51333	-0.34102	-0.18468	-0.23715
5.52	-0.28888	-0.22358	-0.24185		5.52	-0.34339	-0.17956	-0.24185
5.52667	-0.31155	-0.2192	-0.23807		5.52667	-0.35272	-0.1762	-0.23807
5.53333	-0.32206	-0.20704	-0.21155		5.53333	-0.36579	-0.16838	-0.21155
5.54	-0.32507	-0.2021	-0.21304		5.54	-0.34127	-0.18091	-0.21304
5.54667	-0.30978	-0.22331	-0.21298		5.54667	-0.37538	-0.17473	-0.21298
5.55333	-0.29048	-0.22335	-0.20909		5.55333	-0.37334	-0.18673	-0.20909
5.56	-0.28386	-0.20254	-0.21892		5.56	-0.3681	-0.18937	-0.21892
5.56667	-0.27567	-0.21251	-0.21812		5.56667	-0.36328	-0.18153	-0.21812
5.57333	-0.28152	-0.22411	-0.21785		5.57333	-0.37811	-0.18283	-0.21785
5.58	-0.29111	-0.23281	-0.21313		5.58	-0.3692	-0.19147	-0.21313
5.58667	-0.29466	-0.22249	-0.21686		5.58667	-0.3739	-0.1759	-0.21686
5.59333	-0.28618	-0.24243	-0.2082		5.59333	-0.35717	-0.18016	-0.2082
5.6	-0.28712	-0.2495	-0.21842		5.6	-0.35695	-0.18694	-0.21842
5.60667	-0.28321	-0.24517	-0.2197		5.60667	-0.35886	-0.18628	-0.2197
5.61333	-0.26167	-0.22969	-0.22064		5.61333	-0.35415	-0.18579	-0.22064
5.62	-0.25465	-0.24124	-0.22805		5.62	-0.33845	-0.1983	-0.22805
5.62667	-0.26824	-0.21326	-0.23162		5.62667	-0.32179	-0.19505	-0.23162
5.63333	-0.27824	-0.21222	-0.21411		5.63333	-0.3459	-0.20053	-0.21411
5.64	-0.26839	-0.22879	-0.18909		5.64	-0.36359	-0.19843	-0.18909
5.64667	-0.27356	-0.22555	-0.18732		5.64667	-0.36177	-0.19998	-0.18732
5.65333	-0.2793	-0.22826	-0.18917		5.65333	-0.36049	-0.20685	-0.18917
5.66	-0.28614	-0.23307	-0.19359		5.66	-0.34866	-0.17574	-0.19359
5.66667	-0.27992	-0.24966	-0.19933		5.66667	-0.32776	-0.16756	-0.19933
5.67333	-0.27694	-0.24873	-0.21188		5.67333	-0.34274	-0.16514	-0.21188
5.68	-0.28186	-0.2432	-0.20997		5.68	-0.35267	-0.16497	-0.20997
5.68667	-0.28516	-0.24523	-0.19428		5.68667	-0.35701	-0.17632	-0.19428
5.69333	-0.30195	-0.24246	-0.20321		5.69333	-0.36509	-0.17212	-0.20321
5.7	-0.28518	-0.2392	-0.20353		5.7	-0.36004	-0.19339	-0.20353
5.70667	-0.28843	-0.2369	-0.20679		5.70667	-0.36568	-0.18544	-0.20679
5.71333	-0.29914	-0.24024	-0.20006		5.71333	-0.36155	-0.18152	-0.20006
5.72	-0.29437	-0.22054	-0.20889		5.72	-0.34953	-0.18929	-0.20889
5.72667	-0.29152	-0.23173	-0.208		5.72667	-0.33469	-0.17598	-0.208
5.73333	-0.29775	-0.24113	-0.21002		5.73333	-0.34212	-0.17604	-0.21002
5.74	-0.29897	-0.24077	-0.23189		5.74	-0.36225	-0.18182	-0.23189
5.74667	-0.30159	-0.24671	-0.22525		5.74667	-0.33861	-0.17688	-0.22525
5.75333	-0.29346	-0.24125	-0.21121		5.75333	-0.34064	-0.18019	-0.21121
5.76	-0.28202	-0.24289	-0.21875		5.76	-0.35033	-0.18799	-0.21875
5.76667	-0.26856	-0.25886	-0.20492		5.76667	-0.34374	-0.19596	-0.20492
5.77333	-0.27266	-0.24846	-0.22021		5.77333	-0.35237	-0.19346	-0.22021
5.78	-0.27051	-0.23333	-0.23089		5.78	-0.35999	-0.18657	-0.23089
5.78667	-0.26304	-0.23298	-0.23303		5.78667	-0.35284	-0.17782	-0.23303
5.79333	-0.25793	-0.23791	-0.23158		5.79333	-0.3538	-0.17765	-0.23158
5.8	-0.26639	-0.23156	-0.23937		5.8	-0.34226	-0.18368	-0.23937
5.80667	-0.2938	-0.2234	-0.233		5.80667	-0.34469	-0.19976	-0.233
5.81333	-0.2936	-0.21959	-0.21267		5.81333	-0.34142	-0.20042	-0.21267
5.82	-0.29601	-0.21241	-0.20866		5.82	-0.33475	-0.18919	-0.20866
5.82667	-0.29546	-0.21	-0.21414		5.82667	-0.33212	-0.18363	-0.21414
5.83333	-0.29499	-0.21549	-0.20106		5.83333	-0.32303	-0.17796	-0.20106
5.84	-0.29494	-0.23399	-0.18734		5.84	-0.32254	-0.19621	-0.18734
5.84667	-0.27603	-0.23425	-0.20192		5.84667	-0.32346	-0.19084	-0.20192
5.85333	-0.27562	-0.23379	-0.20436		5.85333	-0.32357	-0.18582	-0.20436
5.86	-0.28768	-0.23029	-0.20439		5.86	-0.32639	-0.19348	-0.20439
5.86667	-0.27976	-0.20747	-0.20585		5.86667	-0.32864	-0.1811	-0.20585
5.87333	-0.2701	-0.22556	-0.21194		5.87333	-0.3274	-0.16384	-0.21194
5.88	-0.26595	-0.22662	-0.22141		5.88	-0.31821	-0.16467	-0.22141
5.88667	-0.27079	-0.23573	-0.21302		5.88667	-0.33334	-0.17828	-0.21302
5.89333	-0.28684	-0.23787	-0.22323		5.89333	-0.35674	-0.19466	-0.22323
5.9	-0.28179	-0.23824	-0.22747		5.9	-0.35335	-0.20495	-0.22747
5.90667	-0.28259	-0.22863	-0.23719		5.90667	-0.34191	-0.1847	-0.23719
5.91333	-0.28819	-0.22788	-0.23184		5.91333	-0.34324	-0.1936	-0.23184
5.92	-0.28483	-0.23385	-0.22663		5.92	-0.33736	-0.18903	-0.22663
5.92667	-0.29034	-0.22251	-0.22042		5.92667	-0.32592	-0.17195	-0.22042
5.93333	-0.29102	-0.23933	-0.22407		5.93333	-0.32533	-0.17229	-0.22407
5.94	-0.30571	-0.24056	-0.23285		5.94	-0.346	-0.17367	-0.23285
5.94667	-0.28363	-0.23997	-0.22018		5.94667	-0.35093	-0.18146	-0.22018
5.95333	-0.28869	-0.23109	-0.21735		5.95333	-0.3659	-0.18883	-0.21735
5.96	-0.29421	-0.2413	-0.21542		5.96	-0.35244	-0.18324	-0.21542
5.96667	-0.29597	-0.23881	-0.21451		5.96667	-0.3384	-0.18089	-0.21451
5.97333	-0.28744	-0.2363	-0.2185		5.97333	-0.33726	-0.17156	-0.2185
5.98	-0.27472	-0.23723	-0.21523		5.98	-0.33984	-0.18693	-0.21523
5.98667	-0.28368	-0.24225	-0.21849		5.98667	-0.34818	-0.19201	-0.21849
5.99333	-0.28363	-0.22645	-0.21856		5.99333	-0.35967	-0.17676	-0.21856
6	-0.28933	-0.22711	-0.20524		6	-0.36606	-0.17808	-0.20524
6.00667	-0.29342	-0.22987	-0.1968		6.00667	-0.36135	-0.16971	-0.1968
6.01333	-0.28881	-0.22659	-0.20849		6.01333	-0.34265	-0.17101	-0.20849
6.02	-0.28453	-0.21932	-0.22566		6.02	-0.36232	-0.16667	-0.22566
6.02667	-0.29457	-0.21649	-0.22298		6.02667	-0.35267	-0.15694	-0.22298
6.03333	-0.27909	-0.21951	-0.2278		6.03333	-0.34367	-0.15852	-0.2278
6.04	-0.27298	-0.21331	-0.2206		6.04	-0.36643	-0.17681	-0.2206
6.04667	-0.27425	-0.22139	-0.20348		6.04667	-0.37796	-0.18498	-0.20348
6.05333	-0.26347	-0.21627	-0.18948		6.05333	-0.36697	-0.18243	-0.18948
6.06	-0.26015	-0.21794	-0.1926		6.06	-0.35054	-0.17815	-0.1926
6.06667	-0.26187	-0.23057	-0.19749		6.06667	-0.35406	-0.16983	-0.19749
6.07333	-0.266	-0.24707	-0.1822		6.07333	-0.3617	-0.17404	-0.1822
6.08	-0.27448	-0.2594	-0.15907		6.08	-0.3412	-0.18488	-0.15907
6.08667	-0.28374	-0.24377	-0.17572		6.08667	-0.33421	-0.20742	-0.17572
6.09333	-0.29038	-0.23558	-0.18677		6.09333	-0.3387	-0.19491	-0.18677
6.1	-0.28042	-0.22827	-0.18324		6.1	-0.35682	-0.19397	-0.18324
6.10667	-0.29078	-0.23688	-0.17109		6.10667	-0.33911	-0.18527	-0.17109
6.11333	-0.28541	-0.25205	-0.16977		6.11333	-0.33147	-0.19565	-0.16977
6.12	-0.29455	-0.25241	-0.19055		6.12	-0.34237	-0.19535	-0.19055
6.12667	-0.29683	-0.24638	-0.18875		6.12667	-0.35682	-0.19217	-0.18875
6.13333	-0.29598	-0.2461	-0.19447		6.13333	-0.36397	-0.18346	-0.19447
6.14	-0.2987	-0.24508	-0.19682		6.14	-0.35027	-0.18471	-0.19682
6.14667	-0.28139	-0.24872	-0.20318		6.14667	-0.37011	-0.18981	-0.20318
6.15333	-0.28736	-0.235	-0.18496		6.15333	-0.37047	-0.18858	-0.18496
6.16	-0.29603	-0.22419	-0.16744		6.16	-0.34308	-0.18472	-0.16744
6.16667	-0.29268	-0.23827	-0.18658		6.16667	-0.33561	-0.19661	-0.18658
6.17333	-0.29702	-0.24802	-0.19508		6.17333	-0.33354	-0.20418	-0.19508
6.18	-0.28471	-0.23216	-0.19289		6.18	-0.34347	-0.20182	-0.19289
6.18667	-0.2837	-0.23186	-0.2029		6.18667	-0.34568	-0.1964	-0.2029
6.19333	-0.27463	-0.23464	-0.19589		6.19333	-0.34495	-0.18681	-0.19589
6.2	-0.2623	-0.22613	-0.19398		6.2	-0.3452	-0.16796	-0.19398
6.20667	-0.27428	-0.23127	-0.18469		6.20667	-0.34124	-0.16133	-0.18469
6.21333	-0.27551	-0.22937	-0.1923		6.21333	-0.35945	-0.15838	-0.1923
6.22	-0.26848	-0.21874	-0.19471		6.22	-0.3378	-0.16199	-0.19471
6.22667	-0.25888	-0.21347	-0.18365		6.22667	-0.34884	-0.16343	-0.18365
6.23333	-0.25808	-0.22446	-0.174		6.23333	-0.34833	-0.17211	-0.174
6.24	-0.26747	-0.221	-0.18081		6.24	-0.34054	-0.15632	-0.18081
6.24667	-0.27868	-0.23882	-0.19305		6.24667	-0.34557	-0.14352	-0.19305
6.25333	-0.28874	-0.23976	-0.18306		6.25333	-0.34554	-0.14936	-0.18306
6.26	-0.29292	-0.24219	-0.16788		6.26	-0.34843	-0.14591	-0.16788
6.26667	-0.29366	-0.23647	-0.16844		6.26667	-0.36099	-0.15325	-0.16844
6.27333	-0.27763	-0.22731	-0.16559		6.27333	-0.35884	-0.16506	-0.16559
6.28	-0.2683	-0.23471	-0.15441		6.28	-0.354	-0.18999	-0.15441
6.28667	-0.28103	-0.22042	-0.14952		6.28667	-0.34934	-0.19245	-0.14952
6.29333	-0.27602	-0.21835	-0.13353		6.29333	-0.33429	-0.18489	-0.13353
6.3	-0.26609	-0.23712	-0.15047		6.3	-0.33451	-0.17685	-0.15047
6.30667	-0.25942	-0.24171	-0.16918		6.30667	-0.3446	-0.17289	-0.16918
6.31333	-0.26747	-0.23063	-0.16903		6.31333	-0.35279	-0.16525	-0.16903
6.32	-0.28561	-0.2142	-0.14724		6.32	-0.34457	-0.18017	-0.14724
6.32667	-0.27836	-0.21073	-0.14757		6.32667	-0.34978	-0.18999	-0.14757
6.33333	-0.28213	-0.21075	-0.15699		6.33333	-0.36358	-0.21067	-0.15699
6.34	-0.29095	-0.22004	-0.14884		6.34	-0.36986	-0.22124	-0.14884
6.34667	-0.28409	-0.22976	-0.15169		6.34667	-0.3715	-0.21534	-0.15169
6.35333	-0.28247	-0.22086	-0.16276		6.35333	-0.37274	-0.19554	-0.16276
6.36	-0.27162	-0.22198	-0.15927		6.36	-0.36634	-0.18958	-0.15927
6.36667	-0.28017	-0.23414	-0.15747		6.36667	-0.36378	-0.19073	-0.15747
6.37333	-0.26494	-0.2361	-0.16839		6.37333	-0.36427	-0.19974	-0.16839
6.38	-0.27604	-0.24674	-0.15863		6.38	-0.35721	-0.19498	-0.15863
6.38667	-0.27989	-0.23683	-0.14683		6.38667	-0.34994	-0.17206	-0.14683
6.39333	-0.27739	-0.2559	-0.15261		6.39333	-0.35737	-0.17287	-0.15261
6.4	-0.28215	-0.24743	-0.14633		6.4	-0.35876	-0.18314	-0.14633
6.40667	-0.28657	-0.23866	-0.15144		6.40667	-0.347	-0.1824	-0.15144
6.41333	-0.30052	-0.2552	-0.1502		6.41333	-0.35621	-0.18541	-0.1502
6.42	-0.29518	-0.24098	-0.13682		6.42	-0.35968	-0.19321	-0.13682
6.42667	-0.29456	-0.23115	-0.12851		6.42667	-0.36549	-0.20068	-0.12851
6.43333	-0.29971	-0.22462	-0.12961		6.43333	-0.35963	-0.18665	-0.12961
6.44	-0.3083	-0.22272	-0.14365		6.44	-0.35492	-0.18367	-0.14365
6.44667	-0.29841	-0.21496	-0.15233		6.44667	-0.35953	-0.17452	-0.15233
6.45333	-0.29683	-0.22206	-0.14924		6.45333	-0.36823	-0.18287	-0.14924
6.46	-0.29266	-0.22473	-0.14396		6.46	-0.36403	-0.18326	-0.14396
6.46667	-0.29591	-0.23886	-0.15404		6.46667	-0.36037	-0.18553	-0.15404
6.47333	-0.28217	-0.22618	-0.15493		6.47333	-0.36385	-0.17487	-0.15493
6.48	-0.27803	-0.23102	-0.1454		6.48	-0.358	-0.17351	-0.1454
6.48667	-0.28036	-0.22776	-0.13286		6.48667	-0.3446	-0.16986	-0.13286
6.49333	-0.27777	-0.24206	-0.13256		6.49333	-0.33788	-0.16558	-0.13256
6.5	-0.29911	-0.25683	-0.13411		6.5	-0.36586	-0.18851	-0.13411
6.50667	-0.29478	-0.24975	-0.1164		6.50667	-0.36686	-0.18596	-0.1164
6.51333	-0.27922	-0.25027	-0.11986		6.51333	-0.35421	-0.18536	-0.11986
6.52	-0.28023	-0.24153	-0.12785		6.52	-0.34726	-0.18629	-0.12785
6.52667	-0.27414	-0.23965	-0.13495		6.52667	-0.3523	-0.17513	-0.13495
6.53333	-0.28413	-0.23621	-0.13583		6.53333	-0.36334	-0.17517	-0.13583
6.54	-0.28369	-0.23143	-0.14427		6.54	-0.34678	-0.172	-0.14427
6.54667	-0.29172	-0.21153	-0.15593		6.54667	-0.34492	-0.17336	-0.15593
6.55333	-0.28092	-0.22966	-0.14933		6.55333	-0.35469	-0.16386	-0.14933
6.56	-0.27131	-0.22399	-0.15517		6.56	-0.37109	-0.1695	-0.15517
6.56667	-0.27609	-0.23662	-0.14391		6.56667	-0.36223	-0.19077	-0.14391
6.57333	-0.26824	-0.23472	-0.15395		6.57333	-0.34876	-0.19145	-0.15395
6.58	-0.27538	-0.24729	-0.1531		6.58	-0.35256	-0.17573	-0.1531
6.58667	-0.27774	-0.25877	-0.14948		6.58667	-0.36436	-0.16244	-0.14948
6.59333	-0.27349	-0.26087	-0.1587		6.59333	-0.34754	-0.16237	-0.1587
6.6	-0.28443	-0.26026	-0.14059		6.6	-0.33258	-0.15841	-0.14059
6.60667	-0.29136	-0.25746	-0.16042		6.60667	-0.33093	-0.15552	-0.16042
6.61333	-0.28004	-0.25755	-0.17438		6.61333	-0.33782	-0.16119	-0.17438
6.62	-0.27653	-0.2636	-0.16472		6.62	-0.33456	-0.16169	-0.16472
6.62667	-0.2769	-0.26537	-0.15459		6.62667	-0.35095	-0.1761	-0.15459
6.63333	-0.28133	-0.25367	-0.15282		6.63333	-0.34888	-0.17659	-0.15282
6.64	-0.2717	-0.25149	-0.14945		6.64	-0.35641	-0.17876	-0.14945
6.64667	-0.27354	-0.23873	-0.15027		6.64667	-0.36754	-0.16819	-0.15027
6.65333	-0.27428	-0.23369	-0.15708		6.65333	-0.35286	-0.17727	-0.15708
6.66	-0.27408	-0.23595	-0.15505		6.66	-0.34312	-0.19104	-0.15505
6.66667	-0.27066	-0.24256	-0.16378		6.66667	-0.33768	-0.18559	-0.16378
6.67333	-0.28624	-0.24472	-0.17254		6.67333	-0.34081	-0.20051	-0.17254
6.68	-0.30183	-0.24123	-0.17458		6.68	-0.33783	-0.20681	-0.17458
6.68667	-0.29493	-0.23213	-0.17014		6.68667	-0.34397	-0.20532	-0.17014
6.69333	-0.28369	-0.21352	-0.17647		6.69333	-0.34379	-0.20779	-0.17647
6.7	-0.2904	-0.20819	-0.18396		6.7	-0.34184	-0.19119	-0.18396
6.70667	-0.28808	-0.21773	-0.17617		6.70667	-0.33908	-0.19616	-0.17617
6.71333	-0.28943	-0.20825	-0.18171		6.71333	-0.33793	-0.19762	-0.18171
6.72	-0.28669	-0.20268	-0.17681		6.72	-0.32689	-0.19667	-0.17681
6.72667	-0.29158	-0.19945	-0.18151		6.72667	-0.32627	-0.19252	-0.18151
6.73333	-0.29447	-0.21528	-0.17969		6.73333	-0.3283	-0.19852	-0.17969
6.74	-0.29975	-0.23851	-0.18118		6.74	-0.34566	-0.20413	-0.18118
6.74667	-0.29515	-0.26492	-0.1908		6.74667	-0.34607	-0.20571	-0.1908
6.75333	-0.28759	-0.25609	-0.18397		6.75333	-0.34841	-0.20353	-0.18397
6.76	-0.29213	-0.25965	-0.16671		6.76	-0.3477	-0.19526	-0.16671
6.76667	-0.28376	-0.25481	-0.17117		6.76667	-0.35415	-0.19796	-0.17117
6.77333	-0.26241	-0.24365	-0.16967		6.77333	-0.37172	-0.20414	-0.16967
6.78	-0.27091	-0.24879	-0.18262		6.78	-0.36809	-0.20872	-0.18262
6.78667	-0.26965	-0.23699	-0.17644		6.78667	-0.37265	-0.20187	-0.17644
6.79333	-0.2794	-0.21879	-0.17934		6.79333	-0.34282	-0.17734	-0.17934
6.8	-0.28419	-0.2165	-0.17635		6.8	-0.33011	-0.17672	-0.17635
6.80667	-0.30339	-0.20809	-0.17489		6.80667	-0.34571	-0.17654	-0.17489
6.81333	-0.3096	-0.2097	-0.18266		6.81333	-0.35348	-0.18124	-0.18266
6.82	-0.30299	-0.2208	-0.19724		6.82	-0.35541	-0.1826	-0.19724
6.82667	-0.29306	-0.23348	-0.19464		6.82667	-0.35267	-0.18145	-0.19464
6.83333	-0.29269	-0.23258	-0.18446		6.83333	-0.36049	-0.18985	-0.18446
6.84	-0.29272	-0.22516	-0.19379		6.84	-0.36228	-0.1858	-0.19379
6.84667	-0.29627	-0.21631	-0.19675		6.84667	-0.34896	-0.18855	-0.19675
6.85333	-0.28271	-0.22568	-0.20335		6.85333	-0.33776	-0.17916	-0.20335
6.86	-0.29265	-0.22223	-0.19718		6.86	-0.33988	-0.18306	-0.19718
6.86667	-0.29685	-0.2105	-0.19594		6.86667	-0.33741	-0.1733	-0.19594
6.87333	-0.28543	-0.21142	-0.2125		6.87333	-0.33711	-0.16456	-0.2125
6.88	-0.27661	-0.20617	-0.20739		6.88	-0.35082	-0.15546	-0.20739
6.88667	-0.2835	-0.21455	-0.21546		6.88667	-0.36441	-0.16389	-0.21546
6.89333	-0.26726	-0.22719	-0.22383		6.89333	-0.36802	-0.16685	-0.22383
6.9	-0.27261	-0.21618	-0.21777		6.9	-0.37494	-0.15581	-0.21777
6.90667	-0.28214	-0.21768	-0.19377		6.90667	-0.35368	-0.19254	-0.19377
6.91333	-0.28777	-0.22962	-0.17092		6.91333	-0.35452	-0.19064	-0.17092
6.92	-0.27314	-0.2245	-0.18285		6.92	-0.3443	-0.18078	-0.18285
6.92667	-0.25575	-0.21145	-0.18474		6.92667	-0.32836	-0.18979	-0.18474
6.93333	-0.258	-0.20365	-0.17904		6.93333	-0.33945	-0.17515	-0.17904
6.94	-0.28248	-0.21295	-0.19121		6.94	-0.34429	-0.17651	-0.19121
6.94667	-0.27962	-0.22635	-0.17794		6.94667	-0.35288	-0.17443	-0.17794
6.95333	-0.28835	-0.2127	-0.16505		6.95333	-0.3574	-0.16486	-0.16505
6.96	-0.27983	-0.23082	-0.1803		6.96	-0.36948	-0.17825	-0.1803
6.96667	-0.28014	-0.24366	-0.17801		6.96667	-0.35849	-0.19522	-0.17801
6.97333	-0.28105	-0.25317	-0.19269		6.97333	-0.34645	-0.19625	-0.19269
6.98	-0.28581	-0.23604	-0.2039		6.98	-0.32294	-0.20155	-0.2039
6.98667	-0.30125	-0.22551	-0.20783		6.98667	-0.3225	-0.20415	-0.20783
6.99333	-0.2851	-0.22442	-0.1909		6.99333	-0.33023	-0.20018	-0.1909
7	-0.28976	-0.22618	-0.19789		7	-0.34822	-0.1961	-0.19789
7.00667	-0.29883	-0.21476	-0.21377		7.00667	-0.35447	-0.2019	-0.21377
7.01333	-0.28637	-0.22657	-0.23205		7.01333	-0.35649	-0.18746	-0.23205
7.02	-0.2931	-0.22614	-0.22756		7.02	-0.348	-0.18432	-0.22756
7.02667	-0.29133	-0.22128	-0.22018		7.02667	-0.35042	-0.19238	-0.22018
7.03333	-0.28383	-0.22737	-0.2076		7.03333	-0.34702	-0.19187	-0.2076
7.04	-0.2926	-0.22804	-0.18921		7.04	-0.34483	-0.18937	-0.18921
7.04667	-0.28855	-0.23385	-0.18222		7.04667	-0.34571	-0.20078	-0.18222
7.05333	-0.28982	-0.23765	-0.19022		7.05333	-0.3397	-0.21276	-0.19022
7.06	-0.27803	-0.23282	-0.19329		7.06	-0.34553	-0.21519	-0.19329
7.06667	-0.26881	-0.23524	-0.17604		7.06667	-0.32715	-0.20128	-0.17604
7.07333	-0.26326	-0.22591	-0.17182		7.07333	-0.35464	-0.19797	-0.17182
7.08	-0.27744	-0.22767	-0.18523		7.08	-0.36139	-0.20204	-0.18523
7.08667	-0.28293	-0.23031	-0.18614		7.08667	-0.35146	-0.19286	-0.18614
7.09333	-0.27983	-0.21794	-0.18595		7.09333	-0.35174	-0.18504	-0.18595
7.1	-0.28654	-0.22515	-0.1791		7.1	-0.3415	-0.16678	-0.1791
7.10667	-0.28476	-0.2248	-0.17219		7.10667	-0.34472	-0.15202	-0.17219
7.11333	-0.27988	-0.22837	-0.17197		7.11333	-0.34948	-0.15006	-0.17197
7.12	-0.29296	-0.23906	-0.16295		7.12	-0.35809	-0.16249	-0.16295
7.12667	-0.28404	-0.2282	-0.17465		7.12667	-0.36259	-0.19288	-0.17465
7.13333	-0.28018	-0.22241	-0.1884		7.13333	-0.3571	-0.20158	-0.1884
7.14	-0.28172	-0.20094	-0.18334		7.14	-0.35355	-0.18825	-0.18334
7.14667	-0.2846	-0.20009	-0.18042		7.14667	-0.35593	-0.17833	-0.18042
7.15333	-0.26919	-0.22005	-0.17358		7.15333	-0.35323	-0.19507	-0.17358
7.16	-0.2607	-0.21968	-0.18939		7.16	-0.35329	-0.21069	-0.18939
7.16667	-0.27249	-0.20871	-0.19033		7.16667	-0.35115	-0.21865	-0.19033
7.17333	-0.27402	-0.22099	-0.17785		7.17333	-0.34709	-0.21688	-0.17785
7.18	-0.28255	-0.22702	-0.18832		7.18	-0.34166	-0.1949	-0.18832
7.18667	-0.28475	-0.22539	-0.18458		7.18667	-0.35784	-0.19482	-0.18458
7.19333	-0.27788	-0.22168	-0.17421		7.19333	-0.35229	-0.20241	-0.17421
7.2	-0.28652	-0.21982	-0.17343		7.2	-0.34766	-0.19608	-0.17343
7.20667	-0.29633	-0.23111	-0.16584		7.20667	-0.35872	-0.18686	-0.16584
7.21333	-0.28772	-0.23414	-0.16626		7.21333	-0.35479	-0.17753	-0.16626
7.22	-0.30663	-0.22275	-0.18849		7.22	-0.35132	-0.18558	-0.18849
7.22667	-0.30498	-0.19993	-0.18832		7.22667	-0.34136	-0.20204	-0.18832
7.23333	-0.30084	-0.19231	-0.17375		7.23333	-0.34276	-0.20896	-0.17375
7.24	-0.29336	-0.19954	-0.17731		7.24	-0.33618	-0.19788	-0.17731
7.24667	-0.28524	-0.22217	-0.18845		7.24667	-0.33238	-0.20031	-0.18845
7.25333	-0.29636	-0.2313	-0.19138		7.25333	-0.32325	-0.20015	-0.19138
7.26	-0.2995	-0.23307	-0.18607		7.26	-0.32291	-0.19484	-0.18607
7.26667	-0.30799	-0.24848	-0.19651		7.26667	-0.33239	-0.18867	-0.19651
7.27333	-0.30444	-0.24044	-0.20108		7.27333	-0.33794	-0.17061	-0.20108
7.28	-0.30859	-0.23046	-0.20805		7.28	-0.33895	-0.17121	-0.20805
7.28667	-0.28265	-0.21299	-0.19236		7.28667	-0.34133	-0.16465	-0.19236
7.29333	-0.25935	-0.20876	-0.21548		7.29333	-0.33008	-0.17757	-0.21548
7.3	-0.2471	-0.20745	-0.2124		7.3	-0.33109	-0.17835	-0.2124
7.30667	-0.25352	-0.22361	-0.21117		7.30667	-0.33434	-0.19315	-0.21117
7.31333	-0.26681	-0.22371	-0.21036		7.31333	-0.34134	-0.19624	-0.21036
7.32	-0.28482	-0.22113	-0.19947		7.32	-0.35672	-0.20057	-0.19947
7.32667	-0.28288	-0.23576	-0.18102		7.32667	-0.35964	-0.1945	-0.18102
7.33333	-0.28172	-0.22445	-0.17902		7.33333	-0.36141	-0.18353	-0.17902
7.34	-0.28102	-0.22003	-0.18241		7.34	-0.34913	-0.17395	-0.18241
7.34667	-0.29485	-0.22406	-0.18272		7.34667	-0.34905	-0.16348	-0.18272
7.35333	-0.27596	-0.22583	-0.18134		7.35333	-0.33688	-0.17137	-0.18134
7.36	-0.27264	-0.22437	-0.18869		7.36	-0.33309	-0.17471	-0.18869
7.36667	-0.28289	-0.23561	-0.15691		7.36667	-0.33885	-0.18294	-0.15691
7.37333	-0.27879	-0.24401	-0.1653		7.37333	-0.35574	-0.16453	-0.1653
7.38	-0.26262	-0.23242	-0.17629		7.38	-0.34693	-0.15504	-0.17629
7.38667	-0.25291	-0.23389	-0.18582		7.38667	-0.34755	-0.15686	-0.18582
7.39333	-0.26041	-0.24088	-0.18674		7.39333	-0.34495	-0.15955	-0.18674
7.4	-0.28593	-0.24321	-0.17409		7.4	-0.34821	-0.17256	-0.17409
7.40667	-0.28297	-0.24421	-0.15725		7.40667	-0.3479	-0.17983	-0.15725
7.41333	-0.2796	-0.24507	-0.14871		7.41333	-0.35358	-0.17788	-0.14871
7.42	-0.26359	-0.22966	-0.1616		7.42	-0.33904	-0.19519	-0.1616
7.42667	-0.27014	-0.24797	-0.14586		7.42667	-0.32663	-0.20974	-0.14586
7.43333	-0.28538	-0.25674	-0.14357		7.43333	-0.32486	-0.21844	-0.14357
7.44	-0.28084	-0.2445	-0.16168		7.44	-0.322	-0.20322	-0.16168
7.44667	-0.28005	-0.22588	-0.15098		7.44667	-0.31128	-0.1931	-0.15098
7.45333	-0.2781	-0.22205	-0.14602		7.45333	-0.30524	-0.17749	-0.14602
7.46	-0.26955	-0.24007	-0.14345		7.46	-0.32496	-0.18088	-0.14345
7.46667	-0.27469	-0.23834	-0.1337		7.46667	-0.33574	-0.1844	-0.1337
7.47333	-0.26899	-0.22888	-0.13746		7.47333	-0.33255	-0.1893	-0.13746
7.48	-0.2725	-0.22391	-0.14322		7.48	-0.30914	-0.17564	-0.14322
7.48667	-0.28796	-0.23974	-0.14221		7.48667	-0.3222	-0.18956	-0.14221
7.49333	-0.30333	-0.24119	-0.14199		7.49333	-0.34427	-0.19173	-0.14199
7.5	-0.30139	-0.232	-0.14978		7.5	-0.34979	-0.18257	-0.14978
7.50667	-0.28682	-0.2245	-0.13493		7.50667	-0.3609	-0.18561	-0.13493
7.51333	-0.26133	-0.21405	-0.14784		7.51333	-0.35239	-0.17023	-0.14784
7.52	-0.24441	-0.20537	-0.12537		7.52	-0.34278	-0.15421	-0.12537
7.52667	-0.25458	-0.21112	-0.11101		7.52667	-0.33651	-0.14436	-0.11101
7.53333	-0.26683	-0.20887	-0.10667		7.53333	-0.35587	-0.15368	-0.10667
7.54	-0.2711	-0.21791	-0.11216		7.54	-0.34437	-0.16374	-0.11216
7.54667	-0.28463	-0.21243	-0.12184		7.54667	-0.34892	-0.17887	-0.12184
7.55333	-0.27281	-0.19551	-0.12291		7.55333	-0.34719	-0.17616	-0.12291
7.56	-0.27714	-0.19471	-0.13466		7.56	-0.352	-0.18211	-0.13466
7.56667	-0.29169	-0.20518	-0.11223		7.56667	-0.34342	-0.17252	-0.11223
7.57333	-0.28762	-0.21412	-0.1075		7.57333	-0.34042	-0.15688	-0.1075
7.58	-0.28924	-0.22175	-0.10201		7.58	-0.33998	-0.1455	-0.10201
7.58667	-0.29123	-0.21091	-0.10131		7.58667	-0.33349	-0.14537	-0.10131
7.59333	-0.29111	-0.21633	-0.09762		7.59333	-0.34062	-0.15579	-0.09762
7.6	-0.29112	-0.2162	-0.08938		7.6	-0.33802	-0.14949	-0.08938
7.60667	-0.28354	-0.19855	-0.08639		7.60667	-0.34514	-0.15847	-0.08639
7.61333	-0.27756	-0.19906	-0.08049		7.61333	-0.33157	-0.17028	-0.08049
7.62	-0.28033	-0.20503	-0.06369		7.62	-0.32774	-0.16053	-0.06369
7.62667	-0.2721	-0.20494	-0.05658		7.62667	-0.33542	-0.15339	-0.05658
7.63333	-0.26591	-0.21216	-0.06823		7.63333	-0.33204	-0.15459	-0.06823
7.64	-0.27349	-0.22101	-0.07584		7.64	-0.33322	-0.16424	-0.07584
7.64667	-0.27206	-0.22595	-0.08277		7.64667	-0.33486	-0.17249	-0.08277
7.65333	-0.28678	-0.21444	-0.07226		7.65333	-0.32857	-0.1861	-0.07226
7.66	-0.27011	-0.2015	-0.07265		7.66	-0.32681	-0.19016	-0.07265
7.66667	-0.26818	-0.20953	-0.07437		7.66667	-0.32451	-0.1923	-0.07437
7.67333	-0.25635	-0.21802	-0.05802		7.67333	-0.32265	-0.18196	-0.05802
7.68	-0.23852	-0.2033	-0.05362		7.68	-0.30323	-0.16715	-0.05362
7.68667	-0.24712	-0.19409	-0.03826		7.68667	-0.30269	-0.16109	-0.03826
7.69333	-0.25825	-0.2153	-0.04201		7.69333	-0.30715	-0.17241	-0.04201
7.7	-0.26372	-0.22395	-0.02533		7.7	-0.31194	-0.18202	-0.02533
7.70667	-0.26247	-0.21397	-0.01046		7.70667	-0.31206	-0.17781	-0.01046
7.71333	-0.26214	-0.2093	-0.00371		7.71333	-0.31179	-0.16485	-0.00371
7.72	-0.25654	-0.21094	0.01479		7.72	-0.33484	-0.17292	0.01479
7.72667	-0.26338	-0.19834	-0.0033		7.72667	-0.33453	-0.1722	-0.0033
7.73333	-0.24973	-0.18245	0.00756		7.73333	-0.32877	-0.17873	0.00756
7.74	-0.24329	-0.18272	0.00868		7.74	-0.31716	-0.1824	0.00868
7.74667	-0.22691	-0.2146	0.02891		7.74667	-0.30084	-0.19852	0.02891
7.75333	-0.2227	-0.21437	0.03745		7.75333	-0.31245	-0.20009	0.03745
7.76	-0.23346	-0.21381	0.04133		7.76	-0.33113	-0.18644	0.04133
7.76667	-0.24051	-0.20466	0.04961		7.76667	-0.33112	-0.17084	0.04961
7.77333	-0.25605	-0.20858	0.05099		7.77333	-0.31057	-0.18287	0.05099
7.78	-0.25213	-0.21813	0.07141		7.78	-0.32683	-0.19691	0.07141
7.78667	-0.25354	-0.21429	0.08392		7.78667	-0.32355	-0.19409	0.08392
7.79333	-0.24613	-0.20679	0.09939		7.79333	-0.30053	-0.19592	0.09939
7.8	-0.22639	-0.21236	0.10311		7.8	-0.31284	-0.19654	0.10311
7.80667	-0.20959	-0.21809	0.1195		7.80667	-0.32525	-0.19388	0.1195
7.81333	-0.21816	-0.19484	0.13923		7.81333	-0.31787	-0.18501	0.13923
7.82	-0.21214	-0.19793	0.15427		7.82	-0.3025	-0.17676	0.15427
7.82667	-0.19966	-0.20701	0.18371		7.82667	-0.27888	-0.16645	0.18371
7.83333	-0.19492	-0.20346	0.18428		7.83333	-0.27519	-0.1601	0.18428
7.84	-0.20513	-0.20282	0.19974		7.84	-0.28084	-0.17925	0.19974
7.84667	-0.21194	-0.19455	0.21286		7.84667	-0.28214	-0.17926	0.21286
7.85333	-0.22312	-0.18975	0.22625		7.85333	-0.2691	-0.18062	0.22625
7.86	-0.2317	-0.19032	0.23115		7.86	-0.27552	-0.18514	0.23115
7.86667	-0.2133	-0.19573	0.24616		7.86667	-0.27362	-0.19532	0.24616
7.87333	-0.21115	-0.19973	0.25154		7.87333	-0.26274	-0.17371	0.25154
7.88	-0.19828	-0.19873	0.27142		7.88	-0.26605	-0.18616	0.27142
7.88667	-0.19953	-0.18068	0.28618		7.88667	-0.27089	-0.18355	0.28618
7.89333	-0.18737	-0.18438	0.28908		7.89333	-0.26809	-0.17534	0.28908
7.9	-0.18891	-0.1893	0.29569		7.9	-0.24834	-0.1685	0.29569
7.90667	-0.18647	-0.18075	0.29931		7.90667	-0.24618	-0.15966	0.29931
7.91333	-0.175	-0.18718	0.30539		7.91333	-0.25635	-0.15432	0.30539
7.92	-0.17189	-0.19324	0.332		7.92	-0.26034	-0.16244	0.332
7.92667	-0.16549	-0.19102	0.33068		7.92667	-0.25733	-0.16803	0.33068
7.93333	-0.15557	-0.18083	0.34257		7.93333	-0.24043	-0.15308	0.34257
7.94	-0.146	-0.18303	0.34681		7.94	-0.24006	-0.14672	0.34681
7.94667	-0.14587	-0.17519	0.36257		7.94667	-0.22842	-0.14727	0.36257
7.95333	-0.16042	-0.1891	0.3776		7.95333	-0.22563	-0.16331	0.3776
7.96	-0.16698	-0.19591	0.37819		7.96	-0.22553	-0.17256	0.37819
7.96667	-0.16255	-0.17632	0.38571		7.96667	-0.2177	-0.15827	0.38571
7.97333	-0.15768	-0.17509	0.39045		7.97333	-0.21372	-0.13744	0.39045
7.98	-0.15485	-0.16322	0.41588		7.98	-0.20418	-0.13903	0.41588
7.98667	-0.14463	-0.17178	0.42836		7.98667	-0.19728	-0.14796	0.42836
7.99333	-0.14939	-0.17477	0.43915		7.99333	-0.18869	-0.15509	0.43915
8	-0.13893	-0.16379	0.44122		8	-0.18099	-0.15297	0.44122
8.00667	-0.14009	-0.16076	0.45933		8.00667	-0.19338	-0.15598	0.45933
8.01333	-0.12655	-0.15428	0.4689		8.01333	-0.19796	-0.15312	0.4689
8.02	-0.10916	-0.15719	0.47471		8.02	-0.19442	-0.14249	0.47471
8.02667	-0.11856	-0.15814	0.49035		8.02667	-0.18036	-0.15368	0.49035
8.03333	-0.10949	-0.1643	0.51218		8.03333	-0.19021	-0.16762	0.51218
8.04	-0.10396	-0.16806	0.51622		8.04	-0.1878	-0.16009	0.51622
8.04667	-0.10026	-0.15549	0.52202		8.04667	-0.18907	-0.15243	0.52202
8.05333	-0.09375	-0.16411	0.54198		8.05333	-0.18363	-0.16416	0.54198
8.06	-0.08198	-0.16441	0.55021		8.06	-0.15719	-0.14816	0.55021
8.06667	-0.088	-0.15919	0.56127		8.06667	-0.13788	-0.13856	0.56127
8.07333	-0.07922	-0.16046	0.58779		8.07333	-0.12736	-0.15552	0.58779
8.08	-0.09067	-0.15033	0.60062		8.08	-0.13041	-0.15524	0.60062
8.08667	-0.09145	-0.13687	0.62742		8.08667	-0.13991	-0.15597	0.62742
8.09333	-0.07981	-0.14518	0.64307		8.09333	-0.12673	-0.15052	0.64307
8.1	-0.05927	-0.1433	0.65877		8.1	-0.1359	-0.15489	0.65877
8.10667	-0.05337	-0.12174	0.69096		8.10667	-0.13844	-0.14725	0.69096
8.11333	-0.04621	-0.11035	0.7193		8.11333	-0.12453	-0.14843	0.7193
8.12	-0.02849	-0.10424	0.72513		8.12	-0.12137	-0.14245	0.72513
8.12667	-0.02862	-0.11115	0.73467		8.12667	-0.13791	-0.13357	0.73467
8.13333	-0.01918	-0.11971	0.74673		8.13333	-0.13255	-0.14464	0.74673
8.14	-0.01024	-0.11554	0.7757		8.14	-0.11936	-0.15329	0.7757
8.14667	-0.00905	-0.11775	0.7914		8.14667	-0.10365	-0.15138	0.7914
8.15333	-0.01006	-0.11314	0.81126		8.15333	-0.10563	-0.14831	0.81126
8.16	0.00172	-0.10518	0.831		8.16	-0.0843	-0.13895	0.831
8.16667	0.00949	-0.11485	0.84179		8.16667	-0.06841	-0.12205	0.84179
8.17333	0.01998	-0.10969	0.86862		8.17333	-0.05617	-0.13087	0.86862
8.18	0.01179	-0.11042	0.87118		8.18	-0.05911	-0.12165	0.87118
8.18667	0.02623	-0.10413	0.90839		8.18667	-0.06155	-0.12443	0.90839
8.19333	0.0382	-0.0955	0.94891		8.19333	-0.04256	-0.10828	0.94891
8.2	0.04445	-0.08971	0.95025		8.2	-0.02656	-0.11819	0.95025
8.20667	0.05489	-0.0926	0.97253		8.20667	-0.01709	-0.12208	0.97253
8.21333	0.06748	-0.10317	0.99164		8.21333	-0.01889	-0.11462	0.99164
8.22	0.08066	-0.09633	1.0011		8.22	-0.01457	-0.127	1.0011
8.22667	0.07094	-0.10349	1.01824		8.22667	-0.01393	-0.12323	1.01824
8.23333	0.08019	-0.09796	1.03427		8.23333	-0.0043	-0.11522	1.03427
8.24	0.08711	-0.08047	1.06767		8.24	0.0107	-0.117	1.06767
8.24667	0.09637	-0.07108	1.10278		8.24667	0.02249	-0.13048	1.10278
8.25333	0.1359	-0.08231	1.12615		8.25333	0.0184	-0.13558	1.12615
8.26	0.15936	-0.08144	1.15804		8.26	0.02572	-0.12415	1.15804
8.26667	0.15298	-0.06516	1.19361		8.26667	0.05559	-0.1169	1.19361
8.27333	0.14344	-0.04717	1.22354		8.27333	0.05362	-0.10116	1.22354
8.28	0.14529	-0.05276	1.24755		8.28	0.07461	-0.10022	1.24755
8.28667	0.14263	-0.06167	1.28166		8.28667	0.0876	-0.1066	1.28166
8.29333	0.15116	-0.06186	1.29734		8.29333	0.10556	-0.10018	1.29734
8.3	0.15071	-0.04662	1.31804		8.3	0.10202	-0.10389	1.31804
8.30667	0.16997	-0.04455	1.34627		8.30667	0.11302	-0.08155	1.34627
8.31333	0.18522	-0.05721	1.38746		8.31333	0.13493	-0.08172	1.38746
8.32	0.19793	-0.03366	1.41682		8.32	0.1474	-0.08811	1.41682
8.32667	0.23226	-0.00713	1.44748		8.32667	0.15934	-0.08522	1.44748
8.33333	0.24378	-0.01242	1.44847		8.33333	0.17432	-0.08059	1.44847
8.34	0.2642	0.01227	1.48726		8.34	0.15833	-0.07253	1.48726
8.34667	0.28278	0.01728	1.51617		8.34667	0.16486	-0.07068	1.51617
8.35333	0.29995	0.02655	1.54716		8.35333	0.20305	-0.06733	1.54716
8.36	0.31014	0.03506	1.57251		8.36	0.23808	-0.05711	1.57251
8.36667	0.31016	0.03565	1.58636		8.36667	0.25209	-0.04875	1.58636
8.37333	0.31581	0.0378	1.60372		8.37333	0.26028	-0.06752	1.60372
8.38	0.32545	0.03654	1.6384		8.38	0.27289	-0.05513	1.6384
8.38667	0.34038	0.04844	1.67866		8.38667	0.28407	-0.05427	1.67866
8.39333	0.34441	0.05191	1.70883		8.39333	0.30746	-0.05154	1.70883
8.4	0.35537	0.05369	1.75413		8.4	0.3175	-0.05949	1.75413
8.40667	0.38064	0.07141	1.79182		8.40667	0.31946	-0.05741	1.79182
8.41333	0.41415	0.08046	1.82895		8.41333	0.32889	-0.04505	1.82895
8.42	0.43719	0.08077	1.87131		8.42	0.33967	-0.04293	1.87131
8.42667	0.45981	0.07206	1.90618		8.42667	0.34856	-0.03151	1.90618
8.43333	0.4804	0.08737	1.92688		8.43333	0.36624	-0.03243	1.92688
8.44	0.50008	0.08464	1.94605		8.44	0.39812	-0.03779	1.94605
8.44667	0.52055	0.11022	1.95751		8.44667	0.41684	-0.0428	1.95751
8.45333	0.53234	0.13355	1.98652		8.45333	0.4339	-0.03971	1.98652
8.46	0.53471	0.14127	2.0076		8.46	0.44679	-0.04153	2.0076
8.46667	0.56119	0.13984	2.02589		8.46667	0.46471	-0.04032	2.02589
8.47333	0.56226	0.15002	2.06045		8.47333	0.46639	-0.03809	2.06045
8.48	0.56379	0.14994	2.10272		8.48	0.46946	-0.02777	2.10272
8.48667	0.57717	0.15979	2.13428		8.48667	0.48757	-0.02016	2.13428
8.49333	0.60441	0.18123	2.16496		8.49333	0.50354	-0.01518	2.16496
8.5	0.62512	0.18372	2.20908		8.5	0.52933	-0.01678	2.20908
8.50667	0.65231	0.1875	2.23736		8.50667	0.54545	-0.01476	2.23736
8.51333	0.68273	0.18878	2.2794		8.51333	0.58623	-0.00959	2.2794
8.52	0.71114	0.20503	2.31799		8.52	0.60482	-0.00625	2.31799
8.52667	0.72152	0.19125	2.34596		8.52667	0.60753	0.01666	2.34596
8.53333	0.72272	0.19832	2.39895		8.53333	0.63639	0.02332	2.39895
8.54	0.75954	0.207	2.42741		8.54	0.65268	0.02932	2.42741
8.54667	0.76683	0.24094	2.45932		8.54667	0.67814	0.02877	2.45932
8.55333	0.79113	0.2553	2.4957		8.55333	0.7079	0.03622	2.4957
8.56	0.8133	0.26278	2.54157		8.56	0.72201	0.04144	2.54157
8.56667	0.82746	0.26038	2.56429		8.56667	0.73088	0.04938	2.56429
8.57333	0.85262	0.24723	2.57761		8.57333	0.75721	0.07018	2.57761
8.58	0.86513	0.25157	2.60244		8.58	0.78413	0.08169	2.60244
8.58667	0.88493	0.27118	2.64074		8.58667	0.79783	0.08894	2.64074
8.59333	0.90901	0.29042	2.66426		8.59333	0.82663	0.09046	2.66426
8.6	0.93405	0.30652	2.71451		8.6	0.84968	0.08916	2.71451
8.60667	0.95063	0.32412	2.75355		8.60667	0.89166	0.09312	2.75355
8.61333	0.9765	0.33879	2.78334		8.61333	0.91214	0.12443	2.78334
8.62	0.98914	0.3583	2.80269		8.62	0.9515	0.14119	2.80269
8.62667	1.01629	0.37474	2.81544		8.62667	0.97825	0.14391	2.81544
8.63333	1.03309	0.37428	2.82584		8.63333	0.98979	0.15026	2.82584
8.64	1.04783	0.37494	2.88106		8.64	1.01377	0.12619	2.88106
8.64667	1.07543	0.37603	2.91846		8.64667	1.03799	0.14555	2.91846
8.65333	1.11491	0.38089	2.97897		8.65333	1.04497	0.14739	2.97897
8.66	1.12553	0.39542	3.02534		8.66	1.06033	0.15188	3.02534
8.66667	1.15305	0.41684	3.06824		8.66667	1.07232	0.16993	3.06824
8.67333	1.1961	0.42509	3.08191		8.67333	1.11858	0.1968	3.08191
8.68	1.2129	0.44561	3.11219		8.68	1.14666	0.19545	3.11219
8.68667	1.23276	0.45011	3.15278		8.68667	1.16696	0.18973	3.15278
8.69333	1.25151	0.45253	3.18801		8.69333	1.19214	0.19034	3.18801
8.7	1.27465	0.45596	3.23443		8.7	1.22534	0.19864	3.23443
8.70667	1.29359	0.4866	3.27613		8.70667	1.26085	0.20716	3.27613
8.71333	1.31777	0.50728	3.32368		8.71333	1.27539	0.2364	3.32368
8.72	1.35597	0.50667	3.35849		8.72	1.30903	0.25706	3.35849
8.72667	1.40762	0.52064	3.38197		8.72667	1.35371	0.25893	3.38197
8.73333	1.43415	0.53623	3.40017		8.73333	1.38681	0.27652	3.40017
8.74	1.46849	0.56423	3.43039		8.74	1.40469	0.26896	3.43039
8.74667	1.47804	0.57999	3.46436		8.74667	1.43	0.287	3.46436
8.75333	1.48699	0.59877	3.50089		8.75333	1.47286	0.30062	3.50089
8.76	1.51889	0.59527	3.52849		8.76	1.49889	0.31384	3.52849
8.76667	1.55454	0.61624	3.58491		8.76667	1.51348	0.33451	3.58491
8.77333	1.58283	0.62144	3.61981		8.77333	1.54785	0.33947	3.61981
8.78	1.61319	0.63988	3.65841		8.78	1.58085	0.35152	3.65841
8.78667	1.63439	0.6474	3.70114		8.78667	1.60431	0.35198	3.70114
8.79333	1.65344	0.64928	3.74396		8.79333	1.63823	0.36567	3.74396
8.8	1.68167	0.66851	3.78236		8.8	1.67145	0.38783	3.78236
8.80667	1.72126	0.68876	3.801		8.80667	1.70832	0.40264	3.801
8.81333	1.73001	0.69492	3.84432		8.81333	1.73189	0.42082	3.84432
8.82	1.76319	0.70775	3.89347		8.82	1.76516	0.42898	3.89347
8.82667	1.80098	0.72492	3.93335		8.82667	1.7878	0.44281	3.93335
8.83333	1.83368	0.74612	3.97778		8.83333	1.80871	0.43787	3.97778
8.84	1.85276	0.75092	4.00942		8.84	1.8471	0.43331	4.00942
8.84667	1.874	0.76562	4.04776		8.84667	1.8819	0.44289	4.04776
8.85333	1.90824	0.7875	4.08691		8.85333	1.90536	0.45024	4.08691
8.86	1.9602	0.78995	4.1333		8.86	1.938	0.45922	4.1333
8.86667	1.98286	0.81109	4.17856		8.86667	1.97333	0.47101	4.17856
8.87333	2.01083	0.83499	4.22499		8.87333	2.01319	0.50059	4.22499
8.88	2.02804	0.87627	4.26026		8.88	2.05072	0.51346	4.26026
8.88667	2.06663	0.8973	4.29063		8.88667	2.08816	0.52961	4.29063
8.89333	2.10466	0.90933	4.33815		8.89333	2.12433	0.54226	4.33815
8.9	2.13158	0.90752	4.39803		8.9	2.15493	0.55765	4.39803
8.90667	2.16704	0.91324	4.43918		8.90667	2.21512	0.56452	4.43918
8.91333	2.19496	0.9158	4.48023		8.91333	2.25498	0.56579	4.48023
8.92	2.21284	0.93197	4.5216		8.92	2.28833	0.58581	4.5216
8.92667	2.24509	0.93889	4.56131		8.92667	2.31639	0.59383	4.56131
8.93333	2.26494	0.96092	4.6084		8.93333	2.3548	0.61287	4.6084
8.94	2.29111	0.98027	4.65476		8.94	2.38261	0.62918	4.65476
8.94667	2.31538	0.9936	4.70996		8.94667	2.42284	0.64654	4.70996
8.95333	2.35738	0.99673	4.76211		8.95333	2.45624	0.65032	4.76211
8.96	2.38753	1.01386	4.80838		8.96	2.47565	0.67716	4.80838
8.96667	2.4166	1.02726	4.83592		8.96667	2.51119	0.69179	4.83592
8.97333	2.43904	1.04129	4.87639		8.97333	2.56841	0.70726	4.87639
8.98	2.47812	1.07036	4.89993		8.98	2.59318	0.72559	4.89993
8.98667	2.50535	1.08556	4.93857		8.98667	2.62863	0.7279	4.93857
8.99333	2.52967	1.1075	4.96508		8.99333	2.66542	0.75025	4.96508
9	2.55581	1.12237	4.97918		9	2.70603	0.76772	4.97918
9.00667	2.57688	1.13125	5.02482		9.00667	2.7423	0.80393	5.02482
9.01333	2.59937	1.13868	5.07281		9.01333	2.78034	0.82926	5.07281
9.02	2.63269	1.14688	5.08075		9.02	2.83557	0.85233	5.08075
9.02667	2.68317	1.16685	5.11621		9.02667	2.86638	0.86628	5.11621
9.03333	2.70406	1.1836	5.15029		9.03333	2.88764	0.88011	5.15029
9.04	2.7272	1.22629	5.16818		9.04	2.91852	0.87608	5.16818
9.04667	2.7606	1.24498	5.18613		9.04667	2.94072	0.88014	5.18613
9.05333	2.78459	1.25335	5.21284		9.05333	2.97079	0.8873	5.21284
9.06	2.80842	1.25458	5.23277		9.06	3.01671	0.8985	5.23277
9.06667	2.8226	1.2684	5.23912		9.06667	3.06525	0.91578	5.23912
9.07333	2.83949	1.28148	5.24824		9.07333	3.10188	0.91566	5.24824
9.08	2.86633	1.30595	5.2591		9.08	3.12804	0.93844	5.2591
9.08667	2.87171	1.3076	5.2788		9.08667	3.15151	0.94539	5.2788
9.09333	2.90453	1.31127	5.30359		9.09333	3.16531	0.9524	5.30359
9.1	2.95537	1.31551	5.33631		9.1	3.1997	0.96696	5.33631
9.10667	2.98719	1.33254	5.35725		9.10667	3.25466	0.98502	5.35725
9.11333	3.00466	1.34259	5.38154		9.11333	3.2977	0.9918	5.38154
9.12	3.03048	1.35895	5.40236		9.12	3.35343	1.00225	5.40236
9.12667	3.07978	1.38806	5.43632		9.12667	3.38608	1.02937	5.43632
9.13333	3.09798	1.41466	5.45863		9.13333	3.40115	1.06136	5.45863
9.14	3.10041	1.43079	5.48853		9.14	3.43711	1.07117	5.48853
9.14667	3.11784	1.4348	5.51835		9.14667	3.47561	1.09219	5.51835
9.15333	3.17849	1.45326	5.53864		9.15333	3.52554	1.10527	5.53864
9.16	3.21389	1.46235	5.56361		9.16	3.5492	1.11554	5.56361
9.16667	3.23946	1.47404	5.61421		9.16667	3.57191	1.1093	5.61421
9.17333	3.26861	1.46986	5.65235		9.17333	3.60711	1.13444	5.65235
9.18	3.29064	1.48315	5.69707		9.18	3.63711	1.16431	5.69707
9.18667	3.31523	1.49992	5.76184		9.18667	3.6779	1.16338	5.76184
9.19333	3.34298	1.51162	5.81764		9.19333	3.69611	1.17819	5.81764
9.2	3.37782	1.52856	5.90107		9.2	3.7213	1.18594	5.90107
9.20667	3.40631	1.53985	5.97556		9.20667	3.73659	1.19789	5.97556
9.21333	3.41545	1.55474	6.05358		9.21333	3.78404	1.21424	6.05358
9.22	3.43823	1.57931	6.10752		9.22	3.81447	1.23819	6.10752
9.22667	3.46884	1.60481	6.17437		9.22667	3.85614	1.25069	6.17437
9.23333	3.5212	1.61327	6.24274		9.23333	3.90458	1.26212	6.24274
9.24	3.56627	1.61959	6.3111		9.24	3.92846	1.28868	6.3111
9.24667	3.60938	1.63159	6.37749		9.24667	3.97532	1.31863	6.37749
9.25333	3.64437	1.65172	6.44608		9.25333	4.02934	1.34191	6.44608
9.26	3.66687	1.676	6.53216		9.26	4.08658	1.36603	6.53216
9.26667	3.70032	1.69421	6.60731		9.26667	4.13004	1.38168	6.60731
9.27333	3.73104	1.71147	6.66453		9.27333	4.1597	1.38747	6.66453
9.28	3.76412	1.71286	6.73475		9.28	4.18516	1.38889	6.73475
9.28667	3.78125	1.71606	6.78636		9.28667	4.20621	1.40466	6.78636
9.29333	3.81674	1.73218	6.86543		9.29333	4.24717	1.41752	6.86543
9.3	3.84208	1.76658	6.91827		9.3	4.28852	1.43485	6.91827
9.30667	3.88027	1.76694	6.96445		9.30667	4.30676	1.44309	6.96445
9.31333	3.93138	1.77711	7.00841		9.31333	4.34202	1.46678	7.00841
9.32	3.97726	1.80219	7.05053		9.32	4.38755	1.49133	7.05053
9.32667	4.01127	1.81741	7.0927		9.32667	4.4337	1.49531	7.0927
9.33333	4.04602	1.83841	7.13175		9.33333	4.46291	1.4975	7.13175
9.34	4.07648	1.84724	7.16211		9.34	4.5028	1.51724	7.16211
9.34667	4.09308	1.87282	7.181		9.34667	4.53817	1.5193	7.181
9.35333	4.11684	1.88891	7.18442		9.35333	4.58605	1.53301	7.18442
9.36	4.14501	1.92287	7.18901		9.36	4.6313	1.54236	7.18901
9.36667	4.19644	1.93273	7.17983		9.36667	4.66996	1.56392	7.17983
9.37333	4.23428	1.95161	7.17434		9.37333	4.70464	1.57776	7.17434
9.38	4.25969	1.98496	7.17928		9.38	4.74235	1.59488	7.17928
9.38667	4.29666	2.01202	7.16711		9.38667	4.77747	1.62651	7.16711
9.39333	4.30953	2.02708	7.13856		9.39333	4.83149	1.65559	7.13856
9.4	4.32996	2.02931	7.09713		9.4	4.86336	1.65341	7.09713
9.40667	4.35207	2.03379	7.0529		9.40667	4.88876	1.65242	7.0529
9.41333	4.40274	2.04854	6.9966		9.41333	4.91361	1.66205	6.9966
9.42	4.43154	2.08124	6.95636		9.42	4.94499	1.67716	6.95636
9.42667	4.43725	2.09912	6.92333		9.42667	4.95489	1.68221	6.92333
9.43333	4.46105	2.10844	6.87265		9.43333	4.96984	1.69334	6.87265
9.44	4.47943	2.11242	6.82281		9.44	5.00331	1.69575	6.82281
9.44667	4.51342	2.11011	6.76094		9.44667	5.03066	1.71742	6.76094
9.45333	4.53304	2.1448	6.69189		9.45333	5.0476	1.74238	6.69189
9.46	4.53867	2.15669	6.63205		9.46	5.06958	1.7545	6.63205
9.46667	4.54067	2.16622	6.57229		9.46667	5.10552	1.7524	6.57229
9.47333	4.54798	2.18415	6.50208		9.47333	5.12656	1.7662	6.50208
9.48	4.57145	2.20308	6.43759		9.48	5.15178	1.75879	6.43759
9.48667	4.58199	2.21105	6.37035		9.48667	5.16636	1.76745	6.37035
9.49333	4.5904	2.21191	6.31994		9.49333	5.19993	1.77088	6.31994
9.5	4.62672	2.21675	6.24734		9.5	5.21573	1.76268	6.24734
9.50667	4.64176	2.2335	6.19846		9.50667	5.21761	1.76345	6.19846
9.51333	4.64671	2.24519	6.15193		9.51333	5.24126	1.75072	6.15193
9.52	4.67221	2.26021	6.12765		9.52	5.24911	1.75393	6.12765
9.52667	4.68721	2.26013	6.09895		9.52667	5.24954	1.77068	6.09895
9.53333	4.67448	2.2603	6.07056		9.53333	5.26108	1.77778	6.07056
9.54	4.67579	2.25728	6.05179		9.54	5.27483	1.79773	6.05179
9.54667	4.69343	2.25149	6.05114		9.54667	5.26961	1.80123	6.05114
9.55333	4.70184	2.25381	6.05961		9.55333	5.28388	1.81414	6.05961
9.56	4.70936	2.24336	6.06888		9.56	5.28386	1.81904	6.06888
9.56667	4.70644	2.23904	6.08139		9.56667	5.29107	1.82594	6.08139
9.57333	4.71293	2.24345	6.10452		9.57333	5.29479	1.82832	6.10452
9.58	4.73724	2.24255	6.13413		9.58	5.29384	1.83909	6.13413
9.58667	4.75379	2.24363	6.16337		9.58667	5.29241	1.84519	6.16337
9.59333	4.75656	2.23412	6.20342		9.59333	5.30902	1.85512	6.20342
9.6	4.76436	2.24744	6.24388		9.6	5.3326	1.87323	6.24388
9.60667	4.77004	2.24708	6.29189		9.60667	5.33617	1.87525	6.29189
9.61333	4.81222	2.25711	6.35822		9.61333	5.34002	1.86966	6.35822
9.62	4.82756	2.25783	6.43425		9.62	5.35425	1.86322	6.43425
9.62667	4.81993	2.26067	6.49498		9.62667	5.34538	1.87838	6.49498
9.63333	4.83809	2.25514	6.56837		9.63333	5.34558	1.88588	6.56837
9.64	4.85218	2.27197	6.64945		9.64	5.35518	1.89619	6.64945
9.64667	4.86124	2.28101	6.7404		9.64667	5.37287	1.90779	6.7404
9.65333	4.8764	2.28318	6.82355		9.65333	5.40196	1.91285	6.82355
9.66	4.8994	2.28152	6.89505		9.66	5.41769	1.93099	6.89505
9.66667	4.92144	2.29307	6.97513		9.66667	5.41013	1.9389	6.97513
9.67333	4.945	2.28502	7.06587		9.67333	5.43851	1.95701	7.06587
9.68	4.96282	2.28318	7.16738		9.68	5.45989	1.96508	7.16738
9.68667	4.98415	2.26778	7.25934		9.68667	5.47882	1.97013	7.25934
9.69333	4.99709	2.28242	7.35988		9.69333	5.4916	1.98081	7.35988
9.7	5.01164	2.30515	7.46956		9.7	5.48935	1.98902	7.46956
9.70667	5.02409	2.31342	7.54744		9.70667	5.51409	1.99563	7.54744
9.71333	5.03941	2.31562	7.6263		9.71333	5.54256	2.00518	7.6263
9.72	5.06834	2.32511	7.71914		9.72	5.56325	2.01507	7.71914
9.72667	5.10319	2.35375	7.81302		9.72667	5.56129	2.04198	7.81302
9.73333	5.13222	2.3659	7.89647		9.73333	5.57707	2.05866	7.89647
9.74	5.153	2.38451	7.97015		9.74	5.61235	2.04094	7.97015
9.74667	5.1699	2.39104	8.03421		9.74667	5.63606	2.06071	8.03421
9.75333	5.18441	2.38754	8.09057		9.75333	5.66581	2.0776	8.09057
9.76	5.19752	2.39807	8.15437		9.76	5.66937	2.09552	8.15437
9.76667	5.20503	2.41104	8.19761		9.76667	5.69742	2.10525	8.19761
9.77333	5.21666	2.42629	8.25983		9.77333	5.71818	2.10032	8.25983
9.78	5.23162	2.43684	8.30736		9.78	5.76442	2.10738	8.30736
9.78667	5.2648	2.45651	8.35137		9.78667	5.79104	2.11396	8.35137
9.79333	5.29929	2.4684	8.36929		9.79333	5.79375	2.13805	8.36929
9.8	5.34106	2.47737	8.39677		9.8	5.81267	2.16322	8.39677
9.80667	5.35222	2.48806	8.39835		9.80667	5.83968	2.18083	8.39835
9.81333	5.36564	2.49102	8.41126		9.81333	5.88575	2.18468	8.41126
9.82	5.38331	2.4934	8.42817		9.82	5.91928	2.1805	8.42817
9.82667	5.38725	2.51352	8.41564		9.82667	5.9452	2.18636	8.41564
9.83333	5.4	2.54378	8.39144		9.83333	5.96229	2.19264	8.39144
9.84	5.39871	2.57066	8.37095		9.84	5.98425	2.19179	8.37095
9.84667	5.42483	2.57626	8.34016		9.84667	5.99437	2.18626	8.34016
9.85333	5.441	2.57376	8.28731		9.85333	6.01948	2.2085	8.28731
9.86	5.45385	2.58081	8.25437		9.86	6.03404	2.20771	8.25437
9.86667	5.45547	2.58761	8.20032		9.86667	6.06096	2.21906	8.20032
9.87333	5.46273	2.58816	8.12558		9.87333	6.09066	2.24395	8.12558
9.88	5.48037	2.59065	8.04755		9.88	6.11566	2.24674	8.04755
9.88667	5.49286	2.61949	7.97519		9.88667	6.12232	2.24664	7.97519
9.89333	5.49438	2.61463	7.89508		9.89333	6.12367	2.25239	7.89508
9.9	5.49029	2.60139	7.81531		9.9	6.1478	2.25412	7.81531
9.90667	5.47213	2.62193	7.72589		9.90667	6.16023	2.27458	7.72589
9.91333	5.45642	2.62478	7.62337		9.91333	6.18201	2.27163	7.62337
9.92	5.47975	2.61968	7.52185		9.92	6.1898	2.27028	7.52185
9.92667	5.49402	2.62688	7.41674		9.92667	6.19523	2.26176	7.41674
9.93333	5.4805	2.61873	7.30852		9.93333	6.20784	2.25235	7.30852
9.94	5.46511	2.62665	7.17322		9.94	6.2065	2.25557	7.17322
9.94667	5.45023	2.64682	7.0499		9.94667	6.20262	2.25797	7.0499
9.95333	5.45491	2.64471	6.91856		9.95333	6.20996	2.2664	6.91856
9.96	5.45023	2.63988	6.8064		9.96	6.22802	2.27377	6.8064
9.96667	5.44235	2.65307	6.6819		9.96667	6.22826	2.25436	6.6819
9.97333	5.43446	2.63964	6.57082		9.97333	6.22701	2.25692	6.57082
9.98	5.42785	2.65083	6.44168		9.98	6.23566	2.2311	6.44168
9.98667	5.40425	2.65955	6.32337		9.98667	6.2378	2.24249	6.32337
9.99333	5.38684	2.62968	6.20449		9.99333	6.21936	2.25766	6.20449
10	5.37413	2.63357	6.10699		10	6.22285	2.25972	6.10699
10.0067	5.36417	2.64179	6.00478		10.0067	6.21866	2.25773	6.00478
10.0133	5.35838	2.61409	5.89439		10.0133	6.20017	2.2445	5.89439
10.02	5.34063	2.59939	5.79451		10.02	6.1999	2.22697	5.79451
10.0267	5.33625	2.58036	5.69745		10.0267	6.17752	2.23699	5.69745
10.0333	5.31267	2.57565	5.62227		10.0333	6.15655	2.23521	5.62227
10.04	5.28186	2.55581	5.52983		10.04	6.14688	2.22998	5.52983
10.0467	5.27018	2.54187	5.45177		10.0467	6.1537	2.20792	5.45177
10.0533	5.2629	2.54484	5.38935		10.0533	6.12826	2.2077	5.38935
10.06	5.24517	2.54007	5.30798		10.06	6.10072	2.21326	5.30798
10.0667	5.23118	2.53901	5.22857		10.0667	6.07774	2.22498	5.22857
10.0733	5.21447	2.52541	5.18597		10.0733	6.06715	2.21775	5.18597
10.08	5.1851	2.52877	5.15694		10.08	6.08117	2.20951	5.15694
10.0867	5.16476	2.52762	5.13684		10.0867	6.08855	2.20895	5.13684
10.0933	5.13834	2.51043	5.09817		10.0933	6.05797	2.21303	5.09817
10.1	5.12644	2.49367	5.09046		10.1	6.02708	2.21677	5.09046
10.1067	5.13112	2.4729	5.07862		10.1067	6.01349	2.22614	5.07862
10.1133	5.11561	2.44529	5.08131		10.1133	6.00961	2.20597	5.08131
10.12	5.11028	2.44284	5.09325		10.12	5.99853	2.18642	5.09325
10.1267	5.08818	2.43402	5.10014		10.1267	5.97177	2.18794	5.10014
10.1333	5.07731	2.4246	5.10788		10.1333	5.97341	2.20407	5.10788
10.14	5.08567	2.40947	5.13721		10.14	5.97751	2.22383	5.13721
10.1467	5.08836	2.40183	5.18452		10.1467	5.95062	2.21706	5.18452
10.1533	5.08414	2.40968	5.24457		10.1533	5.94935	2.21703	5.24457
10.16	5.07383	2.42285	5.29704		10.16	5.93869	2.22457	5.29704
10.1667	5.06766	2.40365	5.35824		10.1667	5.92481	2.2136	5.35824
10.1733	5.07131	2.39268	5.44093		10.1733	5.91904	2.22453	5.44093
10.18	5.05548	2.39743	5.53593		10.18	5.92792	2.24104	5.53593
10.1867	5.04004	2.38165	5.64571		10.1867	5.91236	2.24511	5.64571
10.1933	5.05031	2.38231	5.74936		10.1933	5.89183	2.24144	5.74936
10.2	5.05398	2.39005	5.862		10.2	5.90249	2.24916	5.862
10.2067	5.06695	2.36159	5.97996		10.2067	5.90397	2.26108	5.97996
10.2133	5.09089	2.36364	6.11387		10.2133	5.89948	2.27575	6.11387
10.22	5.10389	2.35316	6.25027		10.22	5.88307	2.28303	6.25027
10.2267	5.10684	2.3438	6.39404		10.2267	5.88426	2.29411	6.39404
10.2333	5.12222	2.34466	6.55277		10.2333	5.92169	2.30585	6.55277
10.24	5.12851	2.33538	6.70835		10.24	5.93283	2.28881	6.70835
10.2467	5.14396	2.34484	6.87032		10.2467	5.94469	2.3081	6.87032
10.2533	5.17286	2.35095	7.0372		10.2533	5.93031	2.32762	7.0372
10.26	5.19791	2.35451	7.20789		10.26	5.93691	2.34853	7.20789
10.2667	5.23001	2.3664	7.38314		10.2667	5.96485	2.37152	7.38314
10.2733	5.24805	2.37586	7.57053		10.2733	6.00268	2.38178	7.57053
10.28	5.26416	2.37901	7.75163		10.28	6.02609	2.3971	7.75163
10.2867	5.27136	2.3931	7.91094		10.2867	6.03579	2.42476	7.91094
10.2933	5.30545	2.4016	8.08092		10.2933	6.05192	2.4462	8.08092
10.3	5.32558	2.40967	8.26438		10.3	6.06486	2.45076	8.26438
10.3067	5.34577	2.42041	8.43658		10.3067	6.08258	2.4631	8.43658
10.3133	5.36064	2.43431	8.58698		10.3133	6.10177	2.49118	8.58698
10.32	5.38413	2.44757	8.75327		10.32	6.11729	2.51884	8.75327
10.3267	5.43552	2.46494	8.90745		10.3267	6.15028	2.54006	8.90745
10.3333	5.45952	2.48209	9.06869		10.3333	6.17276	2.55369	9.06869
10.34	5.47433	2.49113	9.22275		10.34	6.2183	2.56763	9.22275
10.3467	5.52433	2.50459	9.36232		10.3467	6.25634	2.58372	9.36232
10.3533	5.57222	2.52228	9.48755		10.3533	6.28878	2.60633	9.48755
10.36	5.59196	2.51894	9.61018		10.36	6.31659	2.60618	9.61018
10.3667	5.62488	2.52232	9.71002		10.3667	6.33914	2.61349	9.71002
10.3733	5.65952	2.54434	9.82109		10.3733	6.37567	2.63786	9.82109
10.38	5.69888	2.58244	9.94117		10.38	6.40616	2.66337	9.94117
10.3867	5.71644	2.60962	10.025		10.3867	6.44861	2.68006	10.025
10.3933	5.73204	2.62934	10.1224		10.3933	6.47407	2.69419	10.1224
10.4	5.76665	2.64575	10.1955		10.4	6.52566	2.68742	10.1955
10.4067	5.80118	2.65616	10.2521		10.4067	6.57392	2.69461	10.2521
10.4133	5.82281	2.66249	10.2877		10.4133	6.59949	2.7091	10.2877
10.42	5.84184	2.686	10.2951		10.42	6.65102	2.72596	10.2951
10.4267	5.86613	2.71759	10.3189		10.4267	6.70322	2.7382	10.3189
10.4333	5.89561	2.73742	10.3473		10.4333	6.73199	2.73538	10.3473
10.44	5.92576	2.76147	10.3564		10.44	6.75954	2.75013	10.3564
10.4467	5.9443	2.78334	10.3478		10.4467	6.78739	2.77586	10.3478
10.4533	5.96108	2.81668	10.3269		10.4533	6.79664	2.79158	10.3269
10.46	5.97783	2.8192	10.2883		10.46	6.82754	2.80911	10.2883
10.4667	5.99515	2.81901	10.2195		10.4667	6.87822	2.81871	10.2195
10.4733	6.00953	2.81863	10.1455		10.4733	6.92783	2.83373	10.1455
10.48	6.0505	2.83709	10.0772		10.48	6.95119	2.81172	10.0772
10.4867	6.07267	2.85702	9.99286		10.4867	6.96934	2.81173	9.99286
10.4933	6.06559	2.87639	9.88903		10.4933	7.00437	2.81774	9.88903
10.5	6.07927	2.8993	9.77633		10.5	7.02888	2.81889	9.77633
10.5067	6.08799	2.91698	9.66045		10.5067	7.06097	2.81697	9.66045
10.5133	6.08891	2.93054	9.51835		10.5133	7.09414	2.8319	9.51835
10.52	6.09292	2.93335	9.36212		10.52	7.1206	2.83701	9.36212
10.5267	6.09913	2.95048	9.19398		10.5267	7.12251	2.84022	9.19398
10.5333	6.09662	2.93729	9.02313		10.5333	7.14439	2.84414	9.02313
10.54	6.0999	2.94129	8.85868		10.54	7.15794	2.83612	8.85868
10.5467	6.09698	2.96842	8.67186		10.5467	7.17259	2.83447	8.67186
10.5533	6.07545	2.97053	8.46273		10.5533	7.17216	2.81179	8.46273
10.56	6.06576	2.96356	8.26869		10.56	7.19166	2.81	8.26869
10.5667	6.05115	2.973	8.0851		10.5667	7.21815	2.80277	8.0851
10.5733	6.03934	2.98125	7.87601		10.5733	7.23018	2.77969	7.87601
10.58	6.02055	2.97769	7.67334		10.58	7.2243	2.76655	7.67334
10.5867	5.99901	2.95765	7.46647		10.5867	7.20999	2.7413	7.46647
10.5933	5.98601	2.95982	7.21882		10.5933	7.21349	2.72958	7.21882
10.6	5.97038	2.96109	6.96543		10.6	7.19375	2.73503	6.96543
10.6067	5.95013	2.96759	6.73425		10.6067	7.1758	2.71664	6.73425
10.6133	5.92048	2.9626	6.49227		10.6133	7.17685	2.70828	6.49227
10.62	5.87477	2.95306	6.27751		10.62	7.17079	2.69109	6.27751
10.6267	5.85528	2.95877	6.05646		10.6267	7.15485	2.67132	6.05646
10.6333	5.82404	2.95191	5.84363		10.6333	7.13503	2.66686	5.84363
10.64	5.79698	2.94209	5.61272		10.64	7.12998	2.65315	5.61272
10.6467	5.77459	2.91449	5.38747		10.6467	7.10186	2.64011	5.38747
10.6533	5.7347	2.90749	5.18438		10.6533	7.08652	2.59997	5.18438
10.66	5.68084	2.89605	4.98094		10.66	7.04309	2.58673	4.98094
10.6667	5.62985	2.87927	4.7754		10.6667	7.0015	2.57167	4.7754
10.6733	5.59409	2.85812	4.56883		10.6733	6.96898	2.55299	4.56883
10.68	5.56328	2.83455	4.3691		10.68	6.92205	2.52584	4.3691
10.6867	5.53583	2.80999	4.18026		10.6867	6.87012	2.5088	4.18026
10.6933	5.49754	2.80079	4.02447		10.6933	6.83084	2.4959	4.02447
10.7	5.44939	2.78469	3.84437		10.7	6.79749	2.47606	3.84437
10.7067	5.41034	2.78361	3.67907		10.7067	6.75375	2.44163	3.67907
10.7133	5.36594	2.75665	3.50966		10.7133	6.69114	2.41292	3.50966
10.72	5.30022	2.72377	3.34593		10.72	6.64791	2.41134	3.34593
10.7267	5.24824	2.68894	3.2098		10.7267	6.60711	2.3877	3.2098
10.7333	5.19876	2.66381	3.07016		10.7333	6.5585	2.36138	3.07016
10.74	5.17227	2.6433	2.94362		10.74	6.50082	2.34652	2.94362
10.7467	5.13126	2.60185	2.82627		10.7467	6.44287	2.33118	2.82627
10.7533	5.09128	2.56618	2.73009		10.7533	6.37772	2.305	2.73009
10.76	5.03693	2.56164	2.62381		10.76	6.31457	2.26619	2.62381
10.7667	4.98781	2.53225	2.53925		10.7667	6.23927	2.25158	2.53925
10.7733	4.92756	2.5014	2.449		10.7733	6.17352	2.22714	2.449
10.78	4.87203	2.48527	2.36983		10.78	6.09277	2.20375	2.36983
10.7867	4.81844	2.45652	2.29083		10.7867	6.00351	2.18628	2.29083
10.7933	4.76103	2.42379	2.20876		10.7933	5.9319	2.15855	2.20876
10.8	4.7222	2.38776	2.13826		10.8	5.84186	2.1342	2.13826
10.8067	4.674	2.36072	2.0586		10.8067	5.79653	2.11093	2.0586
10.8133	4.60163	2.31729	1.99341		10.8133	5.72469	2.08337	1.99341
10.82	4.5632	2.28469	1.95787		10.82	5.64802	2.0468	1.95787
10.8267	4.52549	2.26676	1.91306		10.8267	5.56454	2.02634	1.91306
10.8333	4.4691	2.22239	1.85612		10.8333	5.48025	2.02221	1.85612
10.84	4.40451	2.19408	1.80856		10.84	5.39217	2.0104	1.80856
10.8467	4.33051	2.17388	1.77177		10.8467	5.3139	1.98123	1.77177
10.8533	4.28225	2.14233	1.72984		10.8533	5.24059	1.96682	1.72984
10.86	4.22927	2.11207	1.66369		10.86	5.16676	1.9404	1.66369
10.8667	4.18905	2.08773	1.61971		10.8667	5.10391	1.90244	1.61971
10.8733	4.16043	2.05636	1.5818		10.8733	5.02111	1.87565	1.5818
10.88	4.0844	2.02336	1.54386		10.88	4.92898	1.85577	1.54386
10.8867	4.02725	1.98316	1.48971		10.8867	4.8563	1.83243	1.48971
10.8933	3.9625	1.94325	1.45188		10.8933	4.77144	1.81823	1.45188
10.9	3.89947	1.91142	1.40506		10.9	4.69184	1.79724	1.40506
10.9067	3.85588	1.89168	1.36393		10.9067	4.62001	1.77454	1.36393
10.9133	3.81165	1.85507	1.32268		10.9133	4.53787	1.76072	1.32268
10.92	3.77411	1.80966	1.29479		10.92	4.45939	1.73716	1.29479
10.9267	3.71915	1.77318	1.27527		10.9267	4.39004	1.71802	1.27527
10.9333	3.68119	1.73544	1.23314		10.9333	4.30281	1.68745	1.23314
10.94	3.62894	1.7065	1.19322		10.94	4.22049	1.66175	1.19322
10.9467	3.55951	1.6771	1.16794		10.9467	4.17143	1.6532	1.16794
10.9533	3.49978	1.63466	1.16336		10.9533	4.09619	1.61846	1.16336
10.96	3.45556	1.61183	1.15162		10.96	4.0382	1.59176	1.15162
10.9667	3.39307	1.60109	1.12583		10.9667	3.96543	1.56541	1.12583
10.9733	3.35917	1.56878	1.09868		10.9733	3.88943	1.54613	1.09868
10.98	3.31177	1.53598	1.06512		10.98	3.81734	1.53502	1.06512
10.9867	3.27059	1.50781	1.04397		10.9867	3.74492	1.50306	1.04397
10.9933	3.24207	1.4905	1.02151		10.9933	3.68327	1.4848	1.02151
11	3.19687	1.45957	1.01457		11	3.63131	1.48165	1.01457
11.0067	3.15321	1.42729	1.01096		11.0067	3.59761	1.46434	1.01096
11.0133	3.10866	1.40749	1.0081		11.0133	3.5519	1.45773	1.0081
11.02	3.05547	1.37873	0.99679		11.02	3.49058	1.44335	0.99679
11.0267	3.02109	1.34343	0.9787		11.0267	3.42275	1.43348	0.9787
11.0333	2.9788	1.30839	0.98454		11.0333	3.3775	1.39913	0.98454
11.04	2.92716	1.27518	0.97325		11.04	3.31432	1.36566	0.97325
11.0467	2.88092	1.26947	0.98054		11.0467	3.2555	1.33879	0.98054
11.0533	2.83539	1.24856	0.98366		11.0533	3.19807	1.34049	0.98366
11.06	2.81195	1.2351	0.98678		11.06	3.14363	1.3249	0.98678
11.0667	2.76961	1.19683	1.00844		11.0667	3.11905	1.30932	1.00844
11.0733	2.72499	1.17448	1.01222		11.0733	3.07344	1.30134	1.01222
11.08	2.68942	1.17016	1.00422		11.08	3.02567	1.29096	1.00422
11.0867	2.65432	1.15702	0.99872		11.0867	2.99428	1.28027	0.99872
11.0933	2.62395	1.1391	1.00276		11.0933	2.9592	1.2723	1.00276
11.1	2.59127	1.13405	1.02116		11.1	2.90976	1.25596	1.02116
11.1067	2.54392	1.10728	1.04472		11.1067	2.88607	1.23544	1.04472
11.1133	2.5042	1.06884	1.04126		11.1133	2.84468	1.21521	1.04126
11.12	2.46339	1.0417	1.04341		11.12	2.80954	1.21116	1.04341
11.1267	2.44541	1.02113	1.0672		11.1267	2.78351	1.18116	1.0672
11.1333	2.41926	1.01365	1.09818		11.1333	2.7427	1.15255	1.09818
11.14	2.39116	0.99897	1.09712		11.14	2.70909	1.14159	1.09712
11.1467	2.36188	0.97999	1.09192		11.1467	2.69123	1.14287	1.09192
11.1533	2.32046	0.95529	1.09243		11.1533	2.67319	1.136	1.09243
11.16	2.29061	0.95131	1.10851		11.16	2.63898	1.12621	1.10851
11.1667	2.2522	0.9311	1.1086		11.1667	2.61102	1.1131	1.1086
11.1733	2.21867	0.90906	1.10799		11.1733	2.58438	1.09593	1.10799
11.18	2.19132	0.90688	1.12504		11.18	2.56835	1.08151	1.12504
11.1867	2.18252	0.89638	1.13903		11.1867	2.5355	1.08185	1.13903
11.1933	2.14552	0.88986	1.15962		11.1933	2.51942	1.09446	1.15962
11.2	2.11313	0.8804	1.17776		11.2	2.49819	1.08791	1.17776
11.2067	2.08291	0.85937	1.18978		11.2067	2.47984	1.06725	1.18978
11.2133	2.06678	0.83398	1.19909		11.2133	2.47845	1.04461	1.19909
11.22	2.05264	0.82107	1.20856		11.22	2.44129	1.02088	1.20856
11.2267	2.01653	0.81874	1.20909		11.2267	2.40923	1.01404	1.20909
11.2333	1.98261	0.82282	1.21129		11.2333	2.38912	1.01695	1.21129
11.24	1.9638	0.80425	1.21064		11.24	2.37176	1.00634	1.21064
11.2467	1.95816	0.79613	1.20534		11.2467	2.35699	0.98745	1.20534
11.2533	1.92664	0.78206	1.21716		11.2533	2.34727	0.97856	1.21716
11.26	1.90491	0.77411	1.22962		11.26	2.3469	0.96925	1.22962
11.2667	1.88641	0.75038	1.23948		11.2667	2.34513	0.96258	1.23948
11.2733	1.86476	0.74309	1.25357		11.2733	2.34709	0.94765	1.25357
11.28	1.84196	0.75091	1.28028		11.28	2.3258	0.93013	1.28028
11.2867	1.82178	0.74052	1.31164		11.2867	2.31562	0.91932	1.31164
11.2933	1.81011	0.73711	1.30845		11.2933	2.3164	0.91897	1.30845
11.3	1.77925	0.73342	1.28738		11.3	2.3149	0.89594	1.28738
11.3067	1.75119	0.72602	1.27937		11.3067	2.30773	0.87779	1.27937
11.3133	1.74564	0.73222	1.29041		11.3133	2.29217	0.87081	1.29041
11.32	1.72818	0.71273	1.30487		11.32	2.27308	0.87819	1.30487
11.3267	1.71813	0.70364	1.31393		11.3267	2.25516	0.87962	1.31393
11.3333	1.71557	0.70035	1.3111		11.3333	2.23507	0.87586	1.3111
11.34	1.69298	0.69598	1.30649		11.34	2.21838	0.87112	1.30649
11.3467	1.67181	0.69044	1.31565		11.3467	2.21343	0.85182	1.31565
11.3533	1.66286	0.69248	1.31537		11.3533	2.21985	0.84585	1.31537
11.36	1.63215	0.68479	1.3064		11.36	2.21252	0.82711	1.3064
11.3667	1.60203	0.67122	1.30633		11.3667	2.18507	0.82539	1.30633
11.3733	1.57815	0.66868	1.29919		11.3733	2.16314	0.82333	1.29919
11.38	1.56806	0.65833	1.29556		11.38	2.1538	0.8039	1.29556
11.3867	1.55327	0.65021	1.27844		11.3867	2.13677	0.78735	1.27844
11.3933	1.54607	0.63946	1.27896		11.3933	2.14379	0.773	1.27896
11.4	1.53508	0.62721	1.26383		11.4	2.1353	0.76336	1.26383
11.4067	1.51925	0.60596	1.2395		11.4067	2.13892	0.76229	1.2395
11.4133	1.49267	0.61808	1.23245		11.4133	2.12916	0.75832	1.23245
11.42	1.47626	0.61742	1.21844		11.42	2.10402	0.76124	1.21844
11.4267	1.48115	0.60021	1.22318		11.4267	2.1003	0.76144	1.22318
11.4333	1.45309	0.58063	1.22182		11.4333	2.07441	0.75164	1.22182
11.44	1.42604	0.57116	1.21677		11.44	2.06256	0.75309	1.21677
11.4467	1.41092	0.57459	1.20833		11.4467	2.05664	0.7328	1.20833
11.4533	1.40604	0.57498	1.19295		11.4533	2.03121	0.7147	1.19295
11.46	1.40942	0.56189	1.19358		11.46	2.02589	0.69604	1.19358
11.4667	1.3904	0.57242	1.18684		11.4667	2.02375	0.70552	1.18684
11.4733	1.38162	0.57521	1.1691		11.4733	2.02021	0.70809	1.1691
11.48	1.35219	0.58008	1.16228		11.48	1.99354	0.69722	1.16228
11.4867	1.34018	0.57704	1.13263		11.4867	1.98628	0.67845	1.13263
11.4933	1.31711	0.5724	1.12633		11.4933	1.98074	0.66243	1.12633
11.5	1.30536	0.56718	1.10641		11.5	1.9558	0.658	1.10641
11.5067	1.29106	0.55311	1.08812		11.5067	1.96615	0.64784	1.08812
11.5133	1.28801	0.53395	1.07607		11.5133	1.95459	0.63807	1.07607
11.52	1.29277	0.52064	1.07602		11.52	1.93392	0.62847	1.07602
11.5267	1.2762	0.5124	1.04558		11.5267	1.91754	0.6271	1.04558
11.5333	1.25648	0.51346	1.02658		11.5333	1.89617	0.6149	1.02658
11.54	1.24567	0.4992	1.01322		11.54	1.88112	0.60857	1.01322
11.5467	1.22815	0.48805	0.97972		11.5467	1.85456	0.60485	0.97972
11.5533	1.21892	0.4942	0.94212		11.5533	1.8299	0.59239	0.94212
11.56	1.20908	0.50217	0.92815		11.56	1.81154	0.58187	0.92815
11.5667	1.20077	0.50413	0.89617		11.5667	1.79516	0.57346	0.89617
11.5733	1.17429	0.48759	0.8638		11.5733	1.78973	0.58637	0.8638
11.58	1.17123	0.48425	0.85159		11.58	1.77685	0.56843	0.85159
11.5867	1.15446	0.48641	0.8299		11.5867	1.74711	0.55263	0.8299
11.5933	1.14848	0.47873	0.8196		11.5933	1.72291	0.55798	0.8196
11.6	1.12491	0.46962	0.79146		11.6	1.71348	0.5794	0.79146
11.6067	1.10379	0.47405	0.77057		11.6067	1.70375	0.57458	0.77057
11.6133	1.09735	0.44082	0.73619		11.6133	1.67874	0.55771	0.73619
11.62	1.07678	0.43516	0.74278		11.62	1.66633	0.53806	0.74278
11.6267	1.06381	0.4096	0.72781		11.6267	1.64527	0.52658	0.72781
11.6333	1.06578	0.39981	0.69881		11.6333	1.62188	0.51435	0.69881
11.64	1.04581	0.38764	0.6925		11.64	1.5995	0.47421	0.6925
11.6467	1.04803	0.39105	0.67373		11.6467	1.58197	0.47888	0.67373
11.6533	1.0374	0.39677	0.64865		11.6533	1.56935	0.49305	0.64865
11.66	1.0013	0.39791	0.64114		11.66	1.55344	0.48723	0.64114
11.6667	0.99361	0.39656	0.62821		11.6667	1.53932	0.47896	0.62821
11.6733	1.00018	0.3773	0.62667		11.6733	1.52974	0.46151	0.62667
11.68	0.97511	0.35648	0.60989		11.68	1.50447	0.44617	0.60989
11.6867	0.94332	0.3582	0.59123		11.6867	1.47119	0.44988	0.59123
11.6933	0.93847	0.35949	0.58019		11.6933	1.45454	0.44586	0.58019
11.7	0.91312	0.35661	0.58575		11.7	1.43613	0.44061	0.58575
11.7067	0.89311	0.34251	0.58034		11.7067	1.42877	0.4293	0.58034
11.7133	0.89341	0.34219	0.5721		11.7133	1.40754	0.42412	0.5721
11.72	0.8751	0.33573	0.55918		11.72	1.37749	0.4228	0.55918
11.7267	0.85048	0.33807	0.54239		11.7267	1.3542	0.40634	0.54239
11.7333	0.85338	0.32396	0.52424		11.7333	1.3328	0.4116	0.52424
11.74	0.85123	0.30319	0.51238		11.74	1.3267	0.40439	0.51238
11.7467	0.84857	0.29178	0.51771		11.7467	1.31058	0.40417	0.51771
11.7533	0.82693	0.28161	0.5325		11.7533	1.30049	0.39803	0.5325
11.76	0.81198	0.27148	0.51617		11.76	1.27828	0.39551	0.51617
11.7667	0.80719	0.26394	0.49563		11.7667	1.26016	0.3911	0.49563
11.7733	0.80492	0.24838	0.47732		11.7733	1.23635	0.3837	0.47732
11.78	0.79435	0.24176	0.48125		11.78	1.22791	0.36333	0.48125
11.7867	0.76429	0.24372	0.47109		11.7867	1.22919	0.34309	0.47109
11.7933	0.74924	0.25018	0.48404		11.7933	1.22113	0.34654	0.48404
11.8	0.74246	0.25386	0.48507		11.8	1.19929	0.3494	0.48507
11.8067	0.72628	0.2576	0.47794		11.8067	1.16171	0.32809	0.47794
11.8133	0.70595	0.25979	0.45446		11.8133	1.13445	0.3224	0.45446
11.82	0.70147	0.25978	0.45119		11.82	1.10609	0.33241	0.45119
11.8267	0.67956	0.23351	0.43643		11.8267	1.06861	0.30474	0.43643
11.8333	0.66715	0.23287	0.40989		11.8333	1.06464	0.30168	0.40989
11.84	0.67605	0.23771	0.3954		11.84	1.05473	0.29852	0.3954
11.8467	0.66392	0.21277	0.40646		11.8467	1.05206	0.28229	0.40646
11.8533	0.65031	0.20656	0.40718		11.8533	1.03874	0.27989	0.40718
11.86	0.65135	0.20525	0.37933		11.86	1.02027	0.27287	0.37933
11.8667	0.63352	0.20161	0.36851		11.8667	1.0107	0.26879	0.36851
11.8733	0.62026	0.19245	0.35411		11.8733	0.98873	0.25756	0.35411
11.88	0.61446	0.18034	0.34243		11.88	0.975	0.25403	0.34243
11.8867	0.59881	0.17445	0.32437		11.8867	0.95469	0.25702	0.32437
11.8933	0.58763	0.18165	0.31377		11.8933	0.94393	0.24336	0.31377
11.9	0.58425	0.16617	0.30151		11.9	0.93101	0.23824	0.30151
11.9067	0.57954	0.1499	0.28725		11.9067	0.89692	0.22798	0.28725
11.9133	0.57716	0.15331	0.27203		11.9133	0.88436	0.23315	0.27203
11.92	0.57875	0.16185	0.26433		11.92	0.85518	0.25114	0.26433
11.9267	0.55649	0.15855	0.25662		11.9267	0.86872	0.24749	0.25662
11.9333	0.55757	0.16171	0.24694		11.9333	0.86266	0.24937	0.24694
11.94	0.55652	0.14584	0.25717		11.94	0.84539	0.24183	0.25717
11.9467	0.53106	0.1217	0.23763		11.9467	0.83469	0.24291	0.23763
11.9533	0.49983	0.13366	0.2033		11.9533	0.84302	0.23916	0.2033
11.96	0.49309	0.12741	0.18025		11.96	0.84246	0.22286	0.18025
11.9667	0.49437	0.12041	0.18284		11.9667	0.83794	0.19993	0.18284
11.9733	0.49237	0.11587	0.20087		11.9733	0.81232	0.18874	0.20087
11.98	0.49403	0.10947	0.20558		11.98	0.78468	0.18274	0.20558
11.9867	0.49748	0.10071	0.2047		11.9867	0.76778	0.18326	0.2047
11.9933	0.4742	0.10945	0.18735		11.9933	0.76048	0.19168	0.18735
12	0.45417	0.11826	0.1776		12	0.76298	0.20119	0.1776
12.0067	0.43968	0.11967	0.1593		12.0067	0.74997	0.19954	0.1593
12.0133	0.42277	0.11919	0.15405		12.0133	0.72929	0.16773	0.15405
12.02	0.43466	0.1063	0.13999		12.02	0.72937	0.15767	0.13999
12.0267	0.43683	0.10349	0.13258		12.0267	0.70881	0.15771	0.13258
12.0333	0.42925	0.11338	0.121		12.0333	0.69741	0.15194	0.121
12.04	0.42914	0.09932	0.10948		12.04	0.68955	0.15905	0.10948
12.0467	0.4363	0.09207	0.13117		12.0467	0.66227	0.17888	0.13117
12.0533	0.42356	0.09195	0.12081		12.0533	0.65076	0.18827	0.12081
12.06	0.41184	0.08656	0.11379		12.06	0.64287	0.17624	0.11379
12.0667	0.39286	0.08571	0.09027		12.0667	0.63239	0.17096	0.09027
12.0733	0.38475	0.0786	0.07487		12.0733	0.62529	0.15669	0.07487
12.08	0.38123	0.08011	0.08764		12.08	0.6238	0.16149	0.08764
12.0867	0.37212	0.06361	0.11072		12.0867	0.60944	0.16185	0.11072
12.0933	0.35608	0.04653	0.12971		12.0933	0.60377	0.15662	0.12971
12.1	0.34249	0.03212	0.11725		12.1	0.60371	0.16193	0.11725
12.1067	0.34527	0.02925	0.10212		12.1067	0.58413	0.14556	0.10212
12.1133	0.3275	0.0404	0.08545		12.1133	0.57199	0.14437	0.08545
12.12	0.31328	0.04681	0.11529		12.12	0.57051	0.13877	0.11529
12.1267	0.32361	0.04996	0.10299		12.1267	0.57841	0.12756	0.10299
12.1333	0.31943	0.04263	0.09558		12.1333	0.57817	0.1282	0.09558
12.14	0.31148	0.03792	0.08632		12.14	0.56054	0.12197	0.08632
12.1467	0.31253	0.02916	0.10681		12.1467	0.54311	0.13242	0.10681
12.1533	0.30322	0.04939	0.09844		12.1533	0.53721	0.13596	0.09844
12.16	0.29786	0.05381	0.09346		12.16	0.53136	0.12729	0.09346
12.1667	0.29225	0.05555	0.08475		12.1667	0.52974	0.11564	0.08475
12.1733	0.28305	0.0347	0.06338		12.1733	0.52952	0.10478	0.06338
12.18	0.28458	0.03559	0.07213		12.18	0.51821	0.0933	0.07213
12.1867	0.28498	0.04738	0.07137		12.1867	0.49832	0.08628	0.07137
12.1933	0.27482	0.03284	0.05554		12.1933	0.48251	0.09464	0.05554
12.2	0.27983	0.03112	0.06923		12.2	0.47355	0.09411	0.06923
12.2067	0.28043	0.02797	0.06987		12.2067	0.45895	0.09711	0.06987
12.2133	0.27448	0.00982	0.08384		12.2133	0.45098	0.09664	0.08384
12.22	0.27349	0.01414	0.09405		12.22	0.43646	0.09841	0.09405
12.2267	0.277	0.02444	0.09104		12.2267	0.42764	0.08735	0.09104
12.2333	0.26346	0.02671	0.08509		12.2333	0.43162	0.08138	0.08509
12.24	0.25108	0.0202	0.0808		12.24	0.43316	0.07458	0.0808
12.2467	0.24525	0.02488	0.08381		12.2467	0.42436	0.07244	0.08381
12.2533	0.24038	0.02017	0.0978		12.2533	0.40611	0.07226	0.0978
12.26	0.2469	0.01294	0.08577		12.26	0.40174	0.09491	0.08577
12.2667	0.25456	0.01975	0.0818		12.2667	0.39909	0.0935	0.0818
12.2733	0.24888	0.02148	0.06593		12.2733	0.39569	0.10388	0.06593
12.28	0.25569	0.02251	0.06889		12.28	0.41087	0.10119	0.06889
12.2867	0.26376	0.01372	0.07754		12.2867	0.39627	0.08828	0.07754
12.2933	0.25856	0.00491	0.08256		12.2933	0.3901	0.07625	0.08256
12.3	0.24894	-0.00167	0.07888		12.3	0.38798	0.09426	0.07888
12.3067	0.2363	0.00392	0.08749		12.3067	0.38561	0.08709	0.08749
12.3133	0.22494	-0.00858	0.08683		12.3133	0.38099	0.08221	0.08683
12.32	0.23316	-0.00195	0.0884		12.32	0.36966	0.08679	0.0884
12.3267	0.21575	-0.00021	0.09622		12.3267	0.34962	0.0706	0.09622
12.3333	0.22577	-0.00205	0.11272		12.3333	0.32481	0.06393	0.11272
12.34	0.21607	-0.01167	0.11901		12.34	0.31334	0.07502	0.11901
12.3467	0.21294	0.00251	0.11277		12.3467	0.3064	0.07555	0.11277
12.3533	0.20248	-0.0024	0.11431		12.3533	0.31064	0.07218	0.11431
12.36	0.21804	-0.00499	0.12208		12.36	0.31273	0.07387	0.12208
12.3667	0.21618	-0.00521	0.12249		12.3667	0.32524	0.07038	0.12249
12.3733	0.2165	-0.0136	0.14733		12.3733	0.30237	0.07192	0.14733
12.38	0.21012	-0.02177	0.13743		12.38	0.29499	0.07521	0.13743
12.3867	0.19424	-0.01851	0.12758		12.3867	0.29401	0.0857	0.12758
12.3933	0.20722	-0.01166	0.1315		12.3933	0.29347	0.08574	0.1315
12.4	0.20389	-0.01706	0.132		12.4	0.27547	0.08224	0.132
12.4067	0.19636	-0.00579	0.13582		12.4067	0.25672	0.08087	0.13582
12.4133	0.19245	-0.00477	0.14789		12.4133	0.26663	0.08132	0.14789
12.42	0.20127	-0.00641	0.15628		12.42	0.26394	0.0703	0.15628
12.4267	0.20942	0.00135	0.1476		12.4267	0.27399	0.04326	0.1476
12.4333	0.19567	-0.00697	0.16587		12.4333	0.27791	0.04809	0.16587
12.44	0.18762	0.00158	0.16919		12.44	0.25152	0.04283	0.16919
12.4467	0.19515	-0.00775	0.18064		12.4467	0.24201	0.05317	0.18064
12.4533	0.19022	-0.02003	0.17551		12.4533	0.24932	0.05077	0.17551
12.46	0.18483	-0.02782	0.16788		12.46	0.24732	0.05127	0.16788
12.4667	0.18993	-0.01888	0.16243		12.4667	0.24737	0.04888	0.16243
12.4733	0.1893	-0.00991	0.15323		12.4733	0.26375	0.04862	0.15323
12.48	0.18477	0.00243	0.15856		12.48	0.27103	0.04822	0.15856
12.4867	0.19028	0.02359	0.17055		12.4867	0.24969	0.06066	0.17055
12.4933	0.18427	0.01988	0.16278		12.4933	0.23139	0.05993	0.16278
12.5	0.15919	0.0104	0.16392		12.5	0.2382	0.06002	0.16392
12.5067	0.16186	-0.01173	0.16948		12.5067	0.23009	0.07181	0.16948
12.5133	0.17787	-0.01332	0.20873		12.5133	0.24287	0.04682	0.20873
12.52	0.19508	-0.00546	0.21807		12.52	0.25363	0.03848	0.21807
12.5267	0.17742	-0.01321	0.22056		12.5267	0.24436	0.06442	0.22056
12.5333	0.16187	-0.01964	0.21469		12.5333	0.2321	0.06056	0.21469
12.54	0.19038	-0.03985	0.2156		12.54	0.22862	0.03683	0.2156
12.5467	0.20065	-0.05162	0.23902		12.5467	0.22868	0.02183	0.23902
12.5533	0.1867	-0.04014	0.22418		12.5533	0.21664	0.027	0.22418
12.56	0.17612	-0.02472	0.21901		12.56	0.2195	0.03382	0.21901
12.5667	0.19002	-0.02534	0.21843		12.5667	0.21797	0.03272	0.21843
12.5733	0.18905	-0.01668	0.19909		12.5733	0.20767	0.04304	0.19909
12.58	0.20199	-0.01207	0.20676		12.58	0.21809	0.04595	0.20676
12.5867	0.19246	-0.00898	0.2232		12.5867	0.22772	0.04918	0.2232
12.5933	0.18341	-0.00916	0.23053		12.5933	0.2347	0.0376	0.23053
12.6	0.1709	0.00476	0.24219		12.6	0.21849	0.02177	0.24219
12.6067	0.16488	-0.01355	0.23724		12.6067	0.21138	0.02153	0.23724
12.6133	0.16464	-0.00011	0.22969		12.6133	0.21808	0.02717	0.22969
12.62	0.16925	-0.00287	0.24678		12.62	0.20787	0.03885	0.24678
12.6267	0.18236	-0.01643	0.23474		12.6267	0.20133	0.02613	0.23474
12.6333	0.19648	-0.01549	0.23629		12.6333	0.20301	0.00143	0.23629
12.64	0.19358	-0.02928	0.23569		12.64	0.20401	0.00471	0.23569
12.6467	0.19238	-0.04249	0.23861		12.6467	0.20737	0.00108	0.23861
12.6533	0.18015	-0.02091	0.24764		12.6533	0.2008	0.02536	0.24764
12.66	0.15818	-0.00308	0.24237		12.66	0.19568	0.04608	0.24237
12.6667	0.17064	-0.00729	0.21139		12.6667	0.19772	0.05198	0.21139
12.6733	0.16362	-0.02812	0.21241		12.6733	0.18067	0.042	0.21241
12.68	0.16522	-0.03852	0.21358		12.68	0.19401	0.01522	0.21358
12.6867	0.16349	-0.03864	0.21312		12.6867	0.18007	0.01292	0.21312
12.6933	0.18451	-0.03381	0.21583		12.6933	0.17977	0.01301	0.21583
12.7	0.20677	-0.02724	0.2013		12.7	0.19156	0.02174	0.2013
12.7067	0.20605	-0.02221	0.19022		12.7067	0.20061	0.02478	0.19022
12.7133	0.18802	-0.03637	0.18256		12.7133	0.19872	0.02439	0.18256
12.72	0.18138	-0.02691	0.19032		12.72	0.18914	0.02198	0.19032
12.7267	0.18684	-0.01836	0.19162		12.7267	0.19279	0.03088	0.19162
12.7333	0.16903	-0.00432	0.19671		12.7333	0.20303	0.04026	0.19671
12.74	0.19338	-0.01317	0.20666		12.74	0.21461	0.03788	0.20666
12.7467	0.21375	-0.01459	0.1994		12.7467	0.21827	0.03942	0.1994
12.7533	0.21524	-0.0031	0.186		12.7533	0.19634	0.04029	0.186
12.76	0.20745	0.00085	0.20171		12.76	0.19608	0.04201	0.20171
12.7667	0.2343	-0.00868	0.21744		12.7667	0.19799	0.04694	0.21744
12.7733	0.2585	-0.01338	0.21977		12.7733	0.20288	0.06924	0.21977
12.78	0.2513	-0.0035	0.2292		12.78	0.20286	0.0797	0.2292
12.7867	0.26195	0.02575	0.22687		12.7867	0.21055	0.08596	0.22687
12.7933	0.27868	0.02947	0.23547		12.7933	0.22366	0.10719	0.23547
12.8	0.29729	0.02901	0.25254		12.8	0.25903	0.11125	0.25254
12.8067	0.32823	0.04706	0.25657		12.8067	0.2636	0.11771	0.25657
12.8133	0.35328	0.06571	0.2822		12.8133	0.25189	0.12796	0.2822
12.82	0.36791	0.05561	0.31497		12.82	0.26502	0.14814	0.31497
12.8267	0.37852	0.07078	0.3287		12.8267	0.2998	0.16225	0.3287
12.8333	0.38999	0.09239	0.32642		12.8333	0.33259	0.16501	0.32642
12.84	0.3991	0.10008	0.3632		12.84	0.34731	0.16793	0.3632
12.8467	0.43305	0.11212	0.38178		12.8467	0.3637	0.19416	0.38178
12.8533	0.44754	0.11722	0.40699		12.8533	0.37752	0.2192	0.40699
12.86	0.47543	0.11974	0.45458		12.86	0.3965	0.23829	0.45458
12.8667	0.52323	0.13873	0.49554		12.8667	0.42259	0.25577	0.49554
12.8733	0.56442	0.16204	0.53561		12.8733	0.43923	0.268	0.53561
12.88	0.58791	0.21395	0.58649		12.88	0.44715	0.30124	0.58649
12.8867	0.61525	0.22653	0.63644		12.8867	0.48349	0.33339	0.63644
12.8933	0.64496	0.23837	0.69711		12.8933	0.52447	0.3464	0.69711
12.9	0.68289	0.2578	0.7548		12.9	0.57013	0.35938	0.7548
12.9067	0.72575	0.26149	0.81281		12.9067	0.57947	0.38655	0.81281
12.9133	0.76315	0.28105	0.86038		12.9133	0.6085	0.43795	0.86038
12.92	0.82061	0.32018	0.91557		12.92	0.63917	0.46749	0.91557
12.9267	0.85934	0.36087	1.00041		12.9267	0.6897	0.48997	1.00041
12.9333	0.89941	0.37522	1.05853		12.9333	0.74578	0.51277	1.05853
12.94	0.96849	0.3965	1.13224		12.94	0.78881	0.51752	1.13224
12.9467	1.03085	0.43392	1.20272		12.9467	0.83163	0.55209	1.20272
12.9533	1.07536	0.4831	1.27045		12.9533	0.86254	0.60342	1.27045
12.96	1.11908	0.51713	1.35266		12.96	0.91362	0.63493	1.35266
12.9667	1.18145	0.54868	1.42852		12.9667	0.94266	0.67499	1.42852
12.9733	1.23901	0.58544	1.50478		12.9733	0.99829	0.72365	1.50478
12.98	1.29387	0.60893	1.58599		12.98	1.05583	0.76183	1.58599
12.9867	1.32905	0.63449	1.66406		12.9867	1.11555	0.80307	1.66406
12.9933	1.37532	0.65435	1.7183		12.9933	1.16353	0.84025	1.7183
13	1.46379	0.68129	1.79449		13	1.215	0.87192	1.79449
13.0067	1.53634	0.72667	1.87324		13.0067	1.27693	0.91472	1.87324
13.0133	1.60764	0.79451	1.96496		13.0133	1.34273	0.95247	1.96496
13.02	1.66061	0.84988	2.04931		13.02	1.40119	0.998	2.04931
13.0267	1.72657	0.8983	2.1495		13.0267	1.46306	1.04282	2.1495
13.0333	1.79067	0.92822	2.25729		13.0333	1.52884	1.08357	2.25729
13.04	1.87204	0.96481	2.35695		13.04	1.59219	1.10907	2.35695
13.0467	1.93979	1.01623	2.46131		13.0467	1.65677	1.15551	2.46131
13.0533	2.03074	1.05246	2.55119		13.0533	1.7188	1.20112	2.55119
13.06	2.12167	1.1192	2.63693		13.06	1.77208	1.25339	2.63693
13.0667	2.19065	1.17112	2.75402		13.0667	1.85004	1.29994	2.75402
13.0733	2.27398	1.20885	2.85973		13.0733	1.91674	1.33591	2.85973
13.08	2.37505	1.24934	2.96124		13.08	1.98474	1.37722	2.96124
13.0867	2.46335	1.31381	3.06499		13.0867	2.04714	1.4243	3.06499
13.0933	2.55967	1.37853	3.19047		13.0933	2.11841	1.48302	3.19047
13.1	2.62803	1.44102	3.29997		13.1	2.17328	1.52951	3.29997
13.1067	2.72836	1.48306	3.39631		13.1067	2.27161	1.57097	3.39631
13.1133	2.8303	1.54162	3.51679		13.1133	2.35507	1.61669	3.51679
13.12	2.93006	1.60726	3.63821		13.12	2.43456	1.66657	3.63821
13.1267	3.03292	1.66042	3.74554		13.1267	2.50947	1.73096	3.74554
13.1333	3.15137	1.71245	3.83441		13.1333	2.59155	1.78888	3.83441
13.14	3.267	1.7909	3.91747		13.14	2.68157	1.85259	3.91747
13.1467	3.36449	1.86174	4.00839		13.1467	2.75742	1.89764	4.00839
13.1533	3.45457	1.92708	4.07927		13.1533	2.84332	1.97641	4.07927
13.16	3.56599	1.99751	4.18203		13.16	2.93235	2.05135	4.18203
13.1667	3.67264	2.08666	4.28466		13.1667	3.01149	2.11575	4.28466
13.1733	3.78374	2.16668	4.36985		13.1733	3.10306	2.19836	4.36985
13.18	3.90235	2.21898	4.45501		13.18	3.20215	2.26575	4.45501
13.1867	4.00571	2.30443	4.53694		13.1867	3.28883	2.34504	4.53694
13.1933	4.11309	2.39832	4.61427		13.1933	3.39797	2.44067	4.61427
13.2	4.24026	2.47772	4.68054		13.2	3.49303	2.54359	4.68054
13.2067	4.36335	2.55795	4.77234		13.2067	3.58511	2.65508	4.77234
13.2133	4.48373	2.65079	4.85496		13.2133	3.68307	2.76397	4.85496
13.22	4.62062	2.74649	4.94095		13.22	3.79119	2.89093	4.94095
13.2267	4.76018	2.86569	5.0277		13.2267	3.90992	3.03668	5.0277
13.2333	4.89851	2.97217	5.12124		13.2333	4.0389	3.17851	5.12124
13.24	5.0525	3.08652	5.21643		13.24	4.16146	3.34785	5.21643
13.2467	5.2247	3.2111	5.30706		13.2467	4.27178	3.52227	5.30706
13.2533	5.40312	3.34683	5.39313		13.2533	4.39266	3.69601	5.39313
13.26	5.60874	3.50286	5.47342		13.26	4.52956	3.90572	5.47342
13.2667	5.81124	3.65886	5.56742		13.2667	4.68449	4.1276	5.56742
13.2733	6.0376	3.82714	5.65494		13.2733	4.85509	4.38717	5.65494
13.28	6.28794	4.00181	5.72414		13.28	5.03367	4.67908	5.72414
13.2867	6.54775	4.20649	5.83372		13.2867	5.22381	4.98679	5.83372
13.2933	6.8458	4.42183	5.91762		13.2933	5.43899	5.32227	5.91762
13.3	7.16316	4.66399	6.01941		13.3	5.66589	5.69401	6.01941
13.3067	7.49037	4.92474	6.10209		13.3067	5.93052	6.0989	6.10209
13.3133	7.85454	5.18451	6.17962		13.3133	6.20311	6.5723	6.17962
13.32	8.26308	5.49139	6.22487		13.32	6.47363	7.08151	6.22487
[truncated: 1,753 more rows]

## Sheet: SuppFig4
panel A,B								panel C			panel C
swissprot 20584	decoy	shotgun 5659	decoy	>50 pep 91	decoy	>10 pep 2318	decoy		target	decoy		target	decoy
439.18	260.46	439.18	249.35	203.61	256.19	439.18	211.55	swissprot	105052	145141	swissprot	11902	119
344.67	249.35	344.67	264.88	344.67	228.08	344.67	215.51	shotgun	96926	121205	shotgun	14521	145
269.42	264.88	269.42	260.35	508.16	209.16	269.42	219.12	>10 pep	86234	107529	>10 pep	14293	142
271.04	267.66	271.04	228.08	362.15	223.85	271.04	210.87	>50 pep	25023	45306	>50 pep	2749	27
313.89	298.16	313.89	223.24	372.9	205.5	303.95	260.35
303.95	260.35	303.95	223.85	290.07	213.55	508.16	228.08
508.16	251.78	508.16	251.78	299.85	205.77	321.94	223.24
321.94	298.7	321.94	298.7	411.97	249.38	971.36	223.85
971.36	257.14	971.36	242.72	220.86	251.38	231.61	251.78
362.15	252.86	231.61	227.87	300.52	249.15	211.29	209.83
276.06	247.49	362.15	257.14	215.08	268.73	362.15	298.7
318.81	271.38	276.06	220.48	299.3	276.42	276.06	212.68
333.75	256.38	318.81	252.86	222.06	230.06	339.44	223.49
339.44	253.14	333.75	228.1	208.56	221.64	220.52	220.48
254	257.47	339.44	222.8	260.46	229.02	254	252.86
372.9	247.6	220.52	223.66	218.91	230.16	219.6	210.65
290.07	281.51	254	247.6	212.14	245.84	372.9	238.64
335.33	286.46	372.9	238.64	212.23	210.57	290.07	234.81
570.41	269.14	290.07	234.81	282.48	219.79	335.33	222.17
251.52	271.64	335.33	222.17	249.04	272.71	570.41	221.52
299.85	266.52	570.41	221.52	429.96	237.41	212.68	216.05
411.97	295.89	299.85	224.23	337.23	206.02	299.85	217.88
252.92	271.13	225.78	246.73	241.87	221.75	225.78	213.55
300.83	306.93	411.97	269.14	301.03	201.39	411.97	246.73
256.3	249.38	252.92	271.64	202.29	251.3	209.14	271.64
306.35	288.33	231.19	266.52	319.38	233.42	252.92	218.22
300.52	247.38	222.95	223.3	276.67	280.74	231.19	210.75
327.11	253.49	300.83	306.93	324.52		222.95	266.52
248.69	250.64	231.09	249.38	254.5		227.42	223.3
257.55	247.66	245.57	244.44	267.12		245.57	249.38
251.3	251.05	256.3	247.38	321.75		256.3	209.87
282.11	307.91	306.35	230.55	354.88		306.35	213.09
249.54	252.17	220.86	253.49	211		220.86	219.83
299.3	251.38	300.52	242.73	231.73		300.52	244.44
267.03	249.15	327.11	232.51	325.23		327.11	253.49
267.8	255.94	238.91	230.87	386.38		238.91	211.04
297.67	294.19	248.69	251.38	274.31		248.69	215.24
412.43	344.09	257.55	249.15	410.67		257.55	215.35
520.79	316.59	225.59	230.92	312.13		225.59	214.6
338.35	268.73	251.3	222.09	323.27		251.3	251.38
326.86	276.42	230.58	277.78	384.98		216.78	249.15
251.52	256.94	282.11	269.26	262.06		215.08	230.92
416.91	258.51	228.63	220.12	304.41		230.58	214
274.95	250.01	249.54	268.73	441.86		282.11	211.51
287.28	277.98	299.3	276.42	521.21		228.63	277.78
483.93	268.25	267.8	256.94	325.54		249.54	220.12
260.64	320.33	238.28	233.61	259.05		299.3	268.73
323.95	254.71	297.67	233.79	296.18		267.8	276.42
378.07	262.68	222.06	230.06	287.89		238.28	236.66
294	250.62	412.43	254.71	325.79		297.67	233.61
315.32	250.57	244.18	262.68	210.35		222.06	212.15
252.15	254.5	235.78	250.62	427.79		412.43	230.06
265.3	266.82	520.79	224.42	379.44		244.18	254.71
306.48	250.12	338.35	229.02	236.51		235.78	262.68
282.48	261.03	223.41	238.78	529.87		520.79	250.62
287.15	256.95	326.86	236.82	204.89		338.35	224.42
314.21	270.4	251.52	224.21	481.1		223.41	229.02
337.03	273.77	416.91	250.57	316.68		326.86	238.78
249.04	272.7	228.84	234.2	320.44		251.52	236.82
276.17	270	274.95	238.85	471.93		228.84	224.21
429.96	253.45	287.28	266.82	336.72		274.95	216.68
270.23	308.64	483.93	234.48	470.31		287.28	250.57
256.38	265.49	260.64	233.39	497.75		483.93	212.84
337.23	262.99	323.95	222.52	341.3		260.64	238.85
263.9	298.22	260.46	256.95	300.69		208.56	211.7
280.73	283.08	294	225.24	548.67		323.95	208.36
360.66	248.04	315.32	270.4	367.99		260.46	219.85
301.03	311.35	252.15	229.52	278.65		218.91	234.48
319.38	282.94	265.3	227.83	316.74		249.35	233.39
276.67	248.46	306.48	226.57	331.07		294	222.52
288.59	251.68	282.48	253.45	432.26		315.32	256.95
324.52	271.6	287.15	234.76	477.49		212.14	225.24
254.5	302.94	239.7	222.98	563.39		252.15	216.12
288.81	253.28	314.21	265.49	395.86		265.3	217.65
356.18	290.91	337.03	225.41	426.89		212.23	229.52
274.04	254.07	249.04	283.08	691.36		306.48	253.45
267.12	263.56	276.17	225.21	1046.1		282.48	217.64
307.33	259.17	429.96	243.5	267.67		217.4	222.98
454.49	253.13	270.23	248.04	506.32		287.15	210.5
321.75	270.84	256.38	246.27	398.07		239.7	210.32
265.35	286.75	337.23	221.59	431.84		314.21	219.53
373.76	267.44	263.9	311.35	228.68		337.03	211.98
315.68	281.31	244.43	245.79	265.6		249.04	218.07
354.88	281.53	227.1	240.47	401.34		276.17	245.79
270.05	248.5	236.86	248.46	385.44		429.96	209.89
254.12	269.57	280.73	302.94	310.32		270.23	217.32
312.92	259.01	242.48	230.16	515.27		256.38	219.26
266.64	278.81	360.66	245.84	201.86		337.23	225.53
325.23	272.71	241.87	253.13	212.67		244.43	302.94
252.46	317.67	227.2	244.28	249.65		227.1	230.16
256.26	309.58	221.24	255.34	228.19		236.86	210.23
295.75	322.24	301.03	236.88	215.73		280.73	245.84
350.86	251.82	319.38	267.44	227.16		242.48	244.28
367.09	262.46	276.67	234.06	285.04		360.66	236.88
470.19	274.19	227.43	228.41	266.37		241.87	228.41
299.53	260.46	288.59	221.82	270.31		227.2	221.82
257.43	271.39	324.52	231.16	221.71		221.24	210.57
386.38	341.7	254.5	237.98	477.63		301.03	219.79
274.31	249.93	242.2	225.01	207.21		319.38	237.98
410.67	295.99	221.15	259.01	209.59		276.67	216.49
265.96	291.96	288.81	272.71	298.49		227.43	211.66
281.27	319.06	356.18	251.82	226.37		288.59	272.71
311.29	283.9	228.78	240.33	258.88		324.52	210.45
483.83	275.49	224.35	237.41	270.01		254.5	251.82
312.13	250.52	224.57	241.46	232.67		242.2	215.14
340.34	256.54	274.04	227.47	393.4		221.15	240.33
323.27	258.42	267.12	243.12	362		288.81	237.41
384.98	259.97	226.1	239.04	209.31		356.18	241.46
262.06	247.97	307.33	224.52	271.38		228.78	227.47
413.54	297.36	454.49	262.46	215.58		224.35	243.12
641.64	313.41	321.75	221.25	253.14		224.57	239.04
297.08	275.89	373.76	241.62	274.78		274.04	224.52
358.79	271.37	315.68	229.61	300.82		267.12	229.61
411.32	251.34	354.88	236.52	280.95		226.1	221.75
375.65	312.53	221.7	221.75	303.85		307.33	234.26
304.41	286.99	270.05	234.26	262.24		454.49	219.62
560.62	292.63	239.01	236.45	299.17		217.39	217.21
441.86	248.96	231.73	260.46	210.65		321.75	236.45
535.06	280.74	312.92	227.89	205.44		373.76	227.89
521.21		266.64	268.83	207.66		219.25	268.83
325.54		325.23	254.24	279.46		315.68	254.24
419.42		243.66	229.82	218.12		219.31	235.04
295.78		252.46	235.04	433.07		354.88	237.57
375.14		256.26	241.29	201.46		211	227.63
270.98		295.75	227.63	210.26		221.7	221.16
436.9		350.86	221.16	246.58		270.05	221.91
259.05		367.09	222.51	247.71		239.01	209.87
268.92		470.19	283.9	224.03		231.73	222.16
296.18		225.18	222.16	209.7		312.92	250.52
262.46		299.53	250.52	204.1		325.23	232.88
516.93		257.43	232.88	235.7		243.66	212.29
512.68		386.38	240.13	281.51		256.26	208.99
287.89		274.31	258.42	251.33		295.75	208.63
336.86		410.67	247.97	360.1		350.86	212.63
276.44		265.96	240.7	238.44		367.09	297.36
381.17		281.27	297.36	457.56		470.19	218.31
325.79		228.93	233.2	302.06		225.18	251.3
427.79		311.29	221.45	307.04		299.53	209.24
379.44		483.83	275.89	230.29		257.43	248.96
454.12		223.63	271.37	221.52		386.38	227.2
395.5		312.13	230.99	203.23		274.31	233.42
464.74		340.34	248.96	283.08		410.67	280.74
435.09		323.27	227.2	274.02		265.96
252.11		239.7	233.42	299.73		281.27
358.23		384.98	280.74	241.69		228.93
529.87		262.06		332.21		311.29
613.45		413.54		335.7		483.83
298.87		641.64		339.31		223.63
381.65		297.08		201.89		312.13
481.1		358.79		297.35		340.34
292.91		411.32		228.87		323.27
279.71		375.65		275.25		239.7
400.54		304.41		432.84		384.98
390.3		560.62		304.67		262.06
369.57		441.86		243.25		413.54
292.86		535.06		204.02		641.64
317.8		521.21		254.08		297.08
304.05		325.54		242.77		358.79
640.55		419.42		209.19		411.32
288.97		295.78		376.93		375.65
315.89		242.81		214.34		304.41
253.57		375.14		335.17		560.62
351.66		270.98		316.26		441.86
419.68		436.9		270.61		535.06
277.69		259.05		277.7		521.21
316.68		268.92		216.2		325.54
474.74		296.18		205.8		419.42
396.36		262.46		297.98		216.08
250.94		516.93		203.59		215.94
303.33		512.68		221.95		295.78
332.59		287.89		312.7		242.81
351.45		336.86		229.26		375.14
480.55		276.44		217.74		270.98
320.44		381.17		253.96		436.9
319.12		325.79		241.57		259.05
555.28		220.31		260.41		268.92
409.05		226.6		229.84		296.18
471.93		427.79		256.12		262.46
336.72		379.44		241.95		516.93
296.55		454.12		281.96		512.68
470.31		395.5		333.18		287.89
291.79		464.74		308.98		336.86
267.62		435.09		352.75		276.44
551.06		252.11		502.43		325.79
277.87		358.23		411.66		210.35
497.75		236.51		264.73		220.31
339.25		529.87		433.54		226.6
345.43		613.45		310.46		427.79
267.51		298.87		224.14		379.44
1140.29		381.65		279.4		454.12
726.36		232.53		345.85		395.5
336.29		481.1		231.12		464.74
341.3		292.91		335.33		435.09
331.38		279.71		263.77		252.11
292.27		400.54		259.47		358.23
393.94		390.3		258.75		236.51
404.95		369.57		374.91		529.87
540.09		243.32		286.08		613.45
300.69		227.81		223.82		298.87
375.91		292.86		217.65		381.65
551.93		317.8		208.93		232.53
548.67		235.4		363.87		481.1
375.33		304.05		277.98		213.63
258.29		640.55		274.03		292.91
257.54		219.87		203.63		279.71
285.13		288.97		418.15		390.3
633.07		315.89		234.45		369.57
448.95		253.57		303.22		243.32
312.64		351.66		229.3		227.81
367.99		419.68		252.34		292.86
266.17		277.69		251.35		317.8
322.1		316.68		333.04		235.4
278.65		474.74		236.07		304.05
249.81		396.36		288.64		640.55
293.83		250.94		235.27		219.87
450.19		303.33		240.77		288.97
278.42		332.59		275.94		315.89
488		351.45		202.3		213.43
322.13		480.55		308.14		351.66
325.35		320.44		236.74		419.68
278.47		319.12		471.64		212.88
316.74		220.09		450.44		277.69
289.9		555.28		227.16		316.68
331.07		409.05		424.86		396.36
311.33		298.16		370.9		250.94
432.26		471.93		250.95		351.45
390.82		336.72		261.77		480.55
331.28		296.55		234.53		320.44
323.78		470.31		268.23		319.12
264.31		291.79		309.74		555.28
465.33		267.62		323		217.65
497.85		551.06		255.57		409.05
412.47		277.87		259.3		298.16
363.32		497.75		221.78		471.93
458.97		339.25		247.76		336.72
254.1		345.43		260.25		296.55
276.44		267.51		226.16		470.31
477.49		221.53		206.8		267.62
563.39		1140.29		239.34		551.06
395.86		726.36		224.25		277.87
568.27		336.29		269.96		216.85
317.64		341.3		285.34		497.75
517.87		245.35		384.77		345.43
703.77		237.92		312.87		267.51
442.97		331.38		237.88		221.53
248.88		292.27		220.3		1140.29
277.72		393.94		403.84		726.36
300.09		220.6		393.55		336.29
418.77		404.95		397.05		216.64
352.71		540.09		223.15		341.3
1059.97		300.69		306.58		237.92
312.2		375.91		256.3		331.38
397.28		551.93		392.7		292.27
407.89		548.67		439.72		220.6
332.89		375.33		382.54		404.95
340.12		258.29		220.29		540.09
308.53		257.54		212.58		300.69
265.84		285.13		250.55		375.91
411.21		633.07		202.7		551.93
388.9		448.95		282.44		548.67
426.89		312.64		433.8		375.33
691.36		367.99		289.52		258.29
362.67		266.17		242.28		257.54
923.71		224.65		339.17		285.13
322.46		322.1		252.44		633.07
641.75		278.65		204.95		448.95
1046.1		249.81		215.61		312.64
368.04		293.83		266.12		367.99
395.62		450.19		258.02		266.17
254.78		278.42		242.57		224.65
337.68		488		202.01		278.65
656.13		322.13		230.2		249.81
267.67		325.35		206.6		450.19
374.42		278.47		233.27		215.46
506.32		316.74		394.04		278.42
280.48		243.69		282.29		488
398.07		289.9		282.42		322.13
650.8		331.07		213.8		325.35
489.99		311.33		206.97		316.74
431.84		432.26		238.36		243.69
561.8		390.82		331.08		289.9
517.39		331.28		302.2		331.07
400.83		323.78		411.61		432.26
427.39		264.31		384.83		390.82
625.08		465.33		303.96		331.28
249.4		497.85		268.81		264.31
265.6		412.47		275.9		465.33
293.85		363.32		313.12		497.85
377.81		458.97		258.67		412.47
248.67		254.1		252.12		363.32
401.34		276.44		279.75		254.1
285.54		477.49		232.47		276.44
275.04		563.39		279.46		477.49
385.44		395.86		311.4		563.39
310.32		568.27		282.47		395.86
346.96		317.64		440.1		568.27
515.27		517.87		403.05		317.64
500.93		703.77		396.06		517.87
392.94		442.97		261.33		442.97
557.78		248.88		275.19		248.88
294.04		277.72		285.72		300.09
263.44		300.09		428.53		418.77
531.76		418.77		212.7		352.71
431.75		352.71		240.34		1059.97
385.32		1059.97		300.89		312.2
465.05		312.2		240.71		397.28
548.17		397.28		320.59		407.89
305.56		407.89		206.57		332.89
478.88		332.89		376.42		340.12
487.38		340.12		270.64		308.53
379.4		308.53		229.53		265.84
381.23		265.84		501.73		411.21
305.78		411.21		220.05		213.53
367.36		388.9		233.13		388.9
316.16		242.35		237.62		242.35
260.59		426.89		204.64		426.89
322.55		691.36		623.91		691.36
272.38		362.67		416.85		362.67
423.32		923.71		244.78		923.71
338.07		322.46		376.55		322.46
412.23		641.75		443.27		641.75
260.13		1046.1		313.18		1046.1
312.94		368.04		247.46		395.62
319.72		395.62		272.25		254.78
289.01		254.78		229.11		656.13
437.36		337.68		340.19		209.73
911.42		656.13		315.46		267.67
442.39		267.67		271.99		374.42
294.44		374.42		562.23		506.32
444.84		506.32		245.33		280.48
262.42		280.48		858.37		398.07
384.43		398.07		420.11		431.84
286.14		650.8		203.34		517.39
257.9		489.99		341.46		427.39
301.88		431.84		251.83		625.08
252.29		561.8		227.94		220.02
257.29		517.39		215.01		249.4
256.75		400.83		284.22		228.68
297.61		427.39		233.42		265.6
302.19		625.08		371.59		293.85
279.66		220.02		331.66		377.81
263.47		249.4		274.86		248.67
255.78		228.68		413.01		401.34
255.21		243.01		489.37		275.04
417.3		265.6		233.77		385.44
383.01		293.85		407.36		310.32
258.77		377.81		223.99		217.96
247.86		248.67		307.79		346.96
303.75		401.34		284.17		515.27
257.77		285.54		204.9		500.93
338.08		275.04		342.89		392.94
284.26		385.44		285.28		557.78
333.79		310.32		248.73		263.44
305.15		346.96		265.94		531.76
249.65		515.27		386.12		431.75
261.17		500.93		326.27		385.32
313.34		392.94		226.24		465.05
282.85		557.78		278.62		211.7
261.14		294.04		229.07		548.17
328.9		263.44		358.79		305.56
298.02		531.76		569.34		478.88
261.56		431.75		251.33		487.38
285.04		385.32		289.08		379.4
389.29		465.05		378.13		381.23
268.92		548.17		379.76		305.78
255.06		305.56		386.78		214.51
360.62		478.88		390.97		218.11
266.37		487.38		382.16		367.36
310.19		379.4		491.94		316.16
260.84		381.23		336.87		260.59
348.77		305.78		242.31		322.55
267.4		367.36		305.27		272.38
293.18		316.16		400.5		423.32
270.31		260.59		289.28		338.07
345.53		322.55		294.6		412.23
252.9		272.38		329.96		220.59
262.01		423.32		285.84		312.94
267.2		338.07		480.14		229.84
246.91		412.23		372.62		319.72
471.66		220.59		354.89		217.43
477.63		260.13		354.12		289.01
252.9		312.94		346.6		437.36
277.65		229.84		332.5		911.42
271.19		319.72		280.81		442.39
255.12		241.24		216.63		294.44
310.87		289.01		283.72		262.42
292.03		437.36		303.84		246.53
294.05		911.42		261.85		384.43
303.57		442.39		345.83		286.14
298.49		294.44		529.08		214.96
334.55		444.84		265.15		243.43
265.15		262.42		384.97		209.16
256.54		246.53		345.71		301.88
259.7		384.43		351.66		252.29
336.95		286.14		236.86		257.29
304.14		243.43		269.96		240.52
589.17		237.3		332.46		256.75
251.49		301.88		482.98		208.45
258.88		252.29		444.21		279.66
278.77		257.29		413.14		212.67
308.31		240.52		422.27		263.47
252.6		256.75		292.45		255.78
251.44		302.19		379.22		255.21
304.96		279.66		230.88		417.3
248.66		263.47		248.43		258.77
275.25		255.78		272.66		247.86
270.01		255.21		254.45		209.11
449.96		417.3		720.14		233.12
279.32		258.77		237.74		257.77
256.97		247.86		429.07		338.08
327.34		303.75		203.56		284.26
329.46		233.12		522.63		333.79
292.66		257.77		371.72		305.15
283.02		338.08		318.35		226.05
393.4		284.26		243.77		249.65
263.05		333.79		539.71		230.95
362		305.15		236.44		228.19
268.07		226.05		206.42		211.98
251.01		249.65		404.75		218.47
729.86		230.95		336.19		261.17
249.58		228.19		274.69		313.34
317.21		261.17		236.92		282.85
333.42		313.34		537.99		242.4
251.35		282.85		308.87		261.14
258.33		242.4		210.58		215.73
297.43		261.14		615.03		328.9
389.79		328.9		275.08		208.46
282.69		227.16		356.59		227.16
392.62		298.02		315.26		285.04
313.15		261.56		214.99		227.28
319		285.04		287.84		239.26
287.34		227.28		466.41		389.29
278.13		239.26		227.42		255.06
257.32		389.29		220.4		238.4
462.02		268.92		355.65		360.62
357.32		255.06		267.21		208.75
296.18		238.4		300.52		266.37
274.78		360.62		219.54		310.19
255.99		223.49		339.14		348.77
288.37		266.37		235.87		267.4
300.82		310.19		390.46		219.48
486.01		260.84		489.26		240.43
253.98		348.77		552		211.31
364.62		267.4		208.17		216.51
257.42		240.43		424.22		293.18
247.91		237.22		299.46		213.05
280.95		293.18		311.06		270.31
323.19		270.31		230.38		244.71
282.8		244.71		513.49		210.54
303.85		345.53		206.01		214.12
301.51		222.92		372.37		345.53
261.1		222.74		330.76		228.1
262.24		239.55		397.63		222.92
265.52		238.81		214.27		222.74
349.19		252.9		400.27		239.55
249.97		221.71		313.7		238.81
262.85		262.01		477.17		221.71
331.81		224.97		278.18		224.97
299.17		267.2		265.3		267.2
323.5		246.91		407.93		246.91
309.93		243.56		318		243.56
273.28		471.66		238.76		477.63
346.07		477.63		343.86		252.9
347.03		252.9		411.7		277.65
335.63		277.65		292.29		310.87
275.15		271.19		498.91		292.03
266.64		255.12		233.85		294.05
265.37		310.87		462.01		232.71
288.97		292.03		219.69		224.04
408.83		294.05		421.48		209.59
250.66		232.71		462.64		222.95
279.46		224.04		241.27		211.44
268.42		222.95		506.54		230.59
362.56		230.59		203.74		303.57
618.44		303.57		218.62		298.49
351.32		298.49		359.77		334.55
280.89		334.55		414.25		237.81
253.09		237.81		238.74		243.67
433.07		243.67		364.92		265.15
289.38		265.15		350.51		256.54
307.91		256.54		263.07		259.7
255.4		259.7		334.36		223.09
300.75		223.09		355.92		336.95
271.19		336.95		294.84		243.79
440.45		231.01		334.21		229.73
469.53		243.79		295.99		219.83
247.04		229.73		303.6		226.37
252.99		226.37		331.05		304.14
394.78		304.14		260.46		210.57
247.71		589.17		255.61		589.17
260.75		251.49		279.43		251.49
357.29		225.4		429.52		258.88
376.66		258.88		381.73		229.18
264.81		229.18		204.08		209.57
388.97		239.48		202.34		239.48
315.59		235.72		435.73		278.77
263.24		278.77		541.64		221.88
392.27		221.88		315.99		308.31
310.15		308.31		469.11		209.4
403.26		252.6		346.05		252.6
326.13		251.44		537.92		251.44
482.93		242.28		219.82		242.28
262.69		304.96		358.31		304.96
275.37		248.66		274.68		248.66
279.49		275.25		251.57		275.25
347.99		270.01		407.99		270.01
251.33		244.59		403.27		244.59
360.1		449.96		591.24		449.96
256.41		279.32		307.88		279.32
296.39		256.97		367.26		256.97
457.56		236.52		219.64		236.52
302.06		327.34		245.82		212.71
249.86		329.46		305.44		329.46
275.08		292.66		345.15		292.66
295.95		225.2		259.7		225.2
290.33		243.73		589.29		243.73
307.04		283.02		501.87		222.8
269.05		232.67		209.48		283.02
296.17		393.4		288.85		232.67
537.72		362		518.18		393.4
297.39		268.07		221.31		362
355.27		251.01		491.99		268.07
288.31		220.16		372.12		251.01
273.52		236.41		450.07		220.16
321.89		222.16		217.39		209.31
266.86		225.69		419.67		225.69
295.93		271.38		351.92		271.38
309.09		729.86		614.21		249.58
285.26		237.03		207.18		317.21
435.86		249.58		422.46		333.42
387.28		317.21		210.78		215.58
344.57		333.42		512.22		251.35
274.44		251.35		326.54		217.47
297.64		258.33		494.94		208.42
368.71		297.43		235.67		258.33
261.3		246.38		322.47		212.63
255.49		389.79		227.02		217.86
526.22		256.38		337.69		297.43
283.08		244.95		348.35		217.12
258.9		253.14		296.75		246.38
279.22		282.69		338.33		389.79
355.62		392.62		355.18		208.65
274.41		243.35		455.13		256.38
384.64		313.15		340.36		244.95
283.49		319		351.27		253.14
274.02		287.34		283.97		282.69
299.73		278.13		431.96		243.35
384.17		257.32		299.66		313.15
728.18		357.32		332.06		319
278.57		236.59		417.39		287.34
284.69		296.18		301.9		278.13
271.61		274.78		391.89		257.32
423.26		234.57		535.35		212.43
310.57		223.17		318.41		357.32
318.86		288.37		417.66		296.18
297.8		300.82		220.79		274.78
377.73		486.01		639.78		234.57
523.27		253.98		216.41		223.17
361.14		364.62		442.16		288.37
250.02		257.42		433.55		300.82
261.9		247.91		514.9		253.98
332.21		280.95		254.91		211.74
278.23		323.19		411.78		257.39
335.7		227.46		247.69		247.91
398.73		282.8		251.49		280.95
267.42		303.85		428.9		323.19
252.46		222.56		491.16		227.46
264.14		226.92		284.74		303.85
285.86		262.24		212.56		222.56
264.33		265.52		305.73		226.92
339.31		349.19		213.13		262.24
250.7		249.97		216.33		219.54
390.88		262.85		259.28		265.52
525.38		245.78		626.66		349.19
272.43		331.81		464.56		249.97
254.79		299.17		390.84		262.85
263.63		235.74		345.36		219
341.82		323.5		273.45		245.78
297.35		309.93		212.74		331.81
404.71		273.28		260.18		299.17
279.92		346.07		774.26		235.74
262.6		347.03		437.3		323.5
403.17		335.63		318.47		309.93
348.76		275.15		456.61		273.28
324.85		266.64		264.65		346.07
260.59		265.37		286.15		347.03
268.39		225.06		561.58		335.63
297.36		288.97		447.76		275.15
346.49		408.83		361.72		266.64
331.16		227.58		380.61		265.37
360.88		223.06		366.71		225.06
461.96		250.66		336.31		216.34
392.78		238.36		340.04		408.83
260.97		223.49		211.83		227.58
302.33		230.5		331.42		223.06
266.41		279.46		313.5		215.77
390.65		268.42		381.85		238.36
275.25		362.56		295		223.49
355.48		618.44		251.33		230.5
290.66		227.69		252.73		279.46
347.05		351.32		213.45		618.44
315.43		280.89		472.1		351.32
432.84		235.21		301.77		280.89
459.75		253.09		355.44		235.21
383.05		433.07		285.09		219.54
304.67		289.38		526.84		253.09
264.2		234.73		361.96		218.12
331.1		220.44		249.42		212.27
323.07		225.23		309.72		433.07
281.16		307.91		258.32		289.38
293.33		255.4		726.49		234.73
254.08		240.94		314.88		220.44
278.43		300.75		586.09		225.23
281.14		271.19		279.52		307.91
406.6		440.45		293.29		255.4
261.43		469.53		239.96		240.94
299.05		252.99		432.64		271.19
376.93		230.58		278.72		440.45
314.38		232.1		202.81		469.53
321.24		394.78		223.71		210.26
260.44		246.58		473.95		252.99
706.34		247.71		232.96		230.58
251.9		260.75		333.32		394.78
315.83		357.29		246.65		247.6
335.17		224.03		218.36		246.58
312.57		376.66		388.19		247.71
355.66		264.81		476.97		260.75
266.84		388.97		420.95		357.29
307.78		315.59		207.75		224.03
381.11		233.57		493.61		376.66
380.22		220.52		300.14		264.81
379.7		263.24		275.01		388.97
316.26		392.27		543.39		315.59
270.61		310.15		238.63		209.7
249.65		403.26		203.31		220.52
277.7		235.7		418.82		263.24
261.37		228.48		216.13		392.27
288.72		326.13		421.36		310.15
272.68		482.93		510.53		403.26
260.56		262.69		326.96		235.7
332.99		275.37		450.95		326.13
256.49		281.51		327.25		482.93
287.39		279.49		396.61		212.67
297.98		228.23		201.54		262.69
313.56		347.99		250.23		275.37
248.01		251.33		521.9		281.51
422.55		237.72		413.95		279.49
346.22		286.46		209.08		228.23
253.58		360.1		211.26		251.33
283.99		256.41		324.18		286.46
321.62		238.44		353.28		360.1
402.57		457.56		547.59		256.41
299.03		239.98		206.44		238.44
306.88		302.06		461.11		457.56
387.63		249.86		496.38		239.98
323.21		275.08		382.07		302.06
353.42		230.33		459.57		249.86
294.5		241.83		677.22		275.08
312.7		239.47		321.54		230.33
251.94		295.95		394.87		241.83
410.52		290.33		244.5		239.47
257.75		307.04		716.82		295.95
254.67		240.44		468.41		290.33
354.18		296.17		208.48		307.04
313.34		229.03		721.89		240.44
437.62		537.72		235.77		296.17
247.22		297.39		294.57		229.03
314.92		355.27		220.33		537.72
373.25		288.31		564.54		297.39
253.96		237		433.33		355.27
249.18		230.29		328.03		288.31
260.41		236.28		248.06		237
449.02		232.16		221.22		219.82
258.78		273.52		230.52		230.29
256.12		228.4		384		236.28
271.59		227.45		324.13		273.52
313.65		321.89		411.8		227.45
374.86		266.86		250.65		214.84
256.2		237.41		590.78		321.89
277.78		295.93		325.35		266.86
426.84		309.09		317.28		237.41
333.3		285.26		204.36		295.93
292.38		435.86		432.56		309.09
281.96		387.28		464.78		285.26
281.81		344.57		446.64		435.86
281.83		274.44		649.03		387.28
354.87		297.64		253.8		344.57
375.12		368.71		312.53		274.44
333.22		261.3		289.99		218.16
333.18		255.49		366.82		213.23
274.64		229.33		251.04		297.64
257.16		526.22		229.42		368.71
308.98		283.08		335.51		261.3
302.38		258.9		481.87		255.49
370.15		279.22		354.78		229.33
282.13		222.64		555.1		526.22
360.22		355.62		245.87		283.08
304.35		241.61		739.32		258.9
352.75		274.41		417.11		279.22
502.43		384.64		611.42		212.72
332.31		283.49		216.1		222.64
411.66		274.02		206.63		355.62
264.73		299.73		425.68		241.61
369.72		384.17		576.91		216.51
396.8		239.22		384.42		274.41
340.45		241.69		542.23		384.64
249.88		728.18		206.72		283.49
442.89		278.57		210.24		274.02
599.32		284.69		279.86		299.73
433.54		271.61		313.56		384.17
280.09		240.79		225.29		239.22
370.34		423.26		610.85		241.69
259		220.98		209.27		728.18
310.46		310.57		539.64		278.57
247.84		318.86		463.98		284.69
279.4		297.8		471.07		271.61
257.82		377.73		377.75		240.79
292.8		229.44		611.28		423.26
353.1		240.68		201.69		220.98
345.85		523.27		442.51		310.57
272.9		361.14		625.95		318.86
272.69		250.02		242.82		297.8
327.5		226.61		659.59		377.73
403.77		332.21		210.71		229.44
308.41		278.23		313.36		240.68
322.54		335.7		205.42		361.14
255.42		398.73		555.96		250.02
330.33		267.42		549.88		226.61
422.72		252.46		336.33		332.21
339.78		264.14		518.62		278.23
315.26		236.2		293.56		335.7
335.33		264.33		216.46		398.73
250.56		339.31		248.36		267.42
366.71		390.88		513.07		252.46
408.63		219.88		599.98		264.14
263.77		525.38		586.06		236.2
279.11		272.43		395.35		264.33
370.52		231.32		245		209.67
387.48		254.79		397.86		339.31
369.17		263.63		253.64		213.5
409.58		341.82		232.8		390.88
343.64		297.35		232.2		219.88
259.47		404.71		267.66		525.38
258.75		279.92		237.35		272.43
374.91		241.29		296.81		231.32
287.96		233.93		223.3		254.79
286.08		262.6		225.18		213.38
345.23		403.17		224.2		263.63
276.5		238.47		265.78		341.82
317.19		226.64		256.15		297.35
376.39		348.76		241.24		404.71
310.32		324.85		206.58		279.92
292.91		260.59		293.69		241.29
426.56		268.39		217.52		233.93
363.87		297.36		354.68		262.6
319.63		226.18		261.58		403.17
382.45		346.49		213.55		238.47
400.11		331.16		210.44		226.64
304.13		360.88		401.96		348.76
277.98		228.87		333.29		324.85
306.71		461.96		298.29		260.59
282.72		232.11		256.52		218.26
274.03		232		206.71		268.39
292.98		392.78		225.44		297.36
280.41		260.97		277.02		226.18
312.35		302.33		249.88		346.49
283.6		266.41		258.06		331.16
254.62		390.65		221.44		360.88
323.84		275.25		287.74		228.87
257.65		241.07		242.62		232.11
322.36		227.17		239.53		232
274.8		355.48		265.09		392.78
284.45		290.66		202.06		260.97
380.94		347.05		466.94		302.33
455.76		315.43		296.92		266.41
623.57		432.84		225.89		390.65
418.15		459.75		312.43		275.25
327.69		229.14		277.4		241.07
251.06		383.05		205.26		227.17
433.76		237.27		247.1		355.48
278.92		304.67		245.11		290.66
256.27		264.2		237.9		347.05
520.35		243.25		201.93		212.75
299.52		331.1		329.41		315.43
303.22		323.07		238.36		432.84
307.61		281.16		350.19		459.75
260.25		293.33		326.69		229.14
307.41		254.08		323.07		383.05
284.92		242.77		257.14		237.27
338.92		278.43		227.15		304.67
252.34		281.14		214.28		264.2
263.98		232.06		340.97		243.25
294.95		234.88		318.2		217.08
251.35		406.6		212.97		331.1
368.68		261.43		446.63		323.07
333.04		244.24		443.49		281.16
288.64		299.05		309.54		213.51
265.18		232.76		393.19		293.33
289.55		376.93		307.85		217.32
293.22		314.38		225.48		254.08
275.94		321.24		211.87		242.77
406		260.44		222.89		278.43
270.14		706.34		244.77		281.14
253.66		251.9		280.74		232.06
271.42		315.83		339.23		406.6
275.6		335.17		259.54		261.43
267.08		235.47		373.79		244.24
386.86		312.57		400		299.05
308.14		235.74		327.06		209.19
471.64		226.05		281.54		232.76
450.44		355.66		488.66		376.93
269.33		266.84		321.67		314.38
375.51		307.78		258.7		321.24
344.36		239.71		203.91		260.44
282.33		381.11		261.4		706.34
424.86		380.22		258.4		251.9
370.9		379.7		290.66		214.34
300.17		316.26		201.35		315.83
257.62		235.73		250.98		335.17
295.69		270.61		209.21		215.63
403.05		249.65		282.06		312.57
249.46		277.7		291.63		226.05
460.68		261.37		212.88		355.66
250.95		288.72		219.66		266.84
257.96		272.68		233.18		239.71
248.34		232.04		258.51		381.11
261.77		260.56		307.19		380.22
363.16		332.99		225.17		379.7
277.71		256.49		344.37		316.26
496.72		287.39		318.97		235.73
277.49		297.98		236.02		270.61
349.81		238.86		251.89		249.65
278.22		228.17		399.96		277.7
252.87		248.01		217.25		288.72
249.94		246.54		240.75		272.68
373.22		223.77		217.39		232.04
256		422.55		220.26		260.56
342.98		346.22		274.93		216.2
268.23		221.46		334.75		332.99
309.74		253.58		286.83		256.49
323		283.99		289.84		287.39
255.57		321.62		309.44		297.98
265.39		402.57		276.64		238.86
259.3		233.44		202.56		208.5
248.66		299.03		313.37		228.17
317.02		306.88		339.53		214.53
348.01		387.63		305.19		248.01
516		221.95		216.99		246.54
247.76		323.21		331.04		223.77
358.33		231.74		398.55		422.55
415.17		295.89		350.61		221.46
260.25		353.42		329.54		283.99
250.59		294.5		402.16		321.62
300.23		312.7		383.75		402.57
282.03		251.94		511.23		233.44
262.87		232.8		290.73		299.03
358.54		229.26		366.24		306.88
386.07		257.75		347.45		387.63
290		254.67		328.5		221.95
365.04		354.18		368.39		323.21
351.97		313.34		413.6		231.74
644.68		437.62		404.51		295.89
281		247.22		273.1		294.5
670.35		271.13		494.39		312.7
253.2		314.92		242.87		251.94
427.63		373.25		399.03		232.8
280.98		253.96		279.75		229.26
366.25		241.57		257.41		354.18
571.39		221.22		400.28		313.34
269.96		249.18		230.23		437.62
464.73		260.41		405.82		217.74
247.11		237.45		240.68		271.13
343.23		449.02		401.86		241.77
285.34		258.78		481.06		373.25
384.77		223.78		445.61		208.75
278.41		229.84		373.99		306.93
452.92		256.12		472.32		253.96
311.35		271.59		486.01		241.57
438.47		241.95		224.03		221.22
249.45		313.65		583.8		249.18
251.05		374.86		433.28		260.41
310.73		256.2		225.9		237.45
256.79		277.78		355.56		449.02
344.13		426.84		615.5		223.78
294.7		333.3		493.88		218.32
312.87		292.38		717.57		229.84
269.89		225.9		403.06		256.12
373.82		281.96		443.34		271.59
272.18		281.81		417.74		241.95
263.78		281.83		946.45		313.65
255		354.87		225.53		374.86
329.29		220.29		480.7		256.2
320.89		230.65		385.74		277.78
259.5		375.12		269.02		426.84
369.31		333.22		388.58		333.3
403.03		231.83		231.84		292.38
339.95		333.18		525.89		225.9
403.84		235.88		411.14		281.96
295.52		274.64		394.22		281.83
273.24		232.28		393.38		354.87
357.88		257.16		210.7		220.29
393.55		308.98		243.52		230.65
397.05		302.38		543.32		375.12
306.58		221.74		505.4		333.22
478.25		370.15		307.74		217.49
259.7		246.61		238.2		215.37
331.27		282.13		293.95		231.83
289.76		360.22		205.95		333.18
267.6		240.36		250.71		217.59
287.66		304.35		227.09		235.88
329.42		352.75		216.64		274.64
270.75		502.43		282.21		215.3
302.8		237.77		291.45		232.28
291.85		332.31		216.98		308.98
256.3		246.72		210.03		221.74
404.39		411.66		215.81		246.61
392.7		264.73		447.19		282.13
439.72		246.23		279.57		360.22
285.52		369.72		210.59		240.36
338.8		396.8		217.36		304.35
382.54		340.45		261.98		352.75
394.36		249.88		245.9		502.43
259.38		245.48		386.97		237.77
252.09		442.89		340.97		332.31
252.45		599.32		273.77		218.38
250.55		433.54		309.88		246.72
270.22		280.09		220.47		411.66
370.53		231.73		297.55		264.73
282.44		370.34		246.32		246.23
433.8		241.1		208.96		369.72
284.82		259		203.85		396.8
289.52		310.46		349.66		340.45
286.63		224.14		219.12		249.88
287.82		247.84		244.88		245.48
249.07		279.4		441.48		213.08
389.18		220.05		210.7		442.89
584.48		257.82		238.51		599.32
335.14		292.8		224.04		433.54
339.17		235.78		213.03		280.09
837.03		353.1		293.75		231.73
252.44		345.85		225.92		370.34
331.45		232.99		310.76		241.1
298.04		239.23		211.54		259
266.12		230.12		287.79		213.42
326.35		272.9		388.82		310.46
342.66		230.51		302.49		224.14
305.75		272.69		282.81		247.84
521.11		327.5		303.55		279.4
552.35		403.77		241.95		220.05
323.26		231.37		217.64		257.82
270.69		308.41		236.59		292.8
409.11		322.54		280.9		235.78
387.18		255.42		219.11		353.1
258.02		330.33		320.91		345.85
285.48		232.29		224.21		232.99
280.75		422.72		206.24		239.23
300.47		222.48		233.53		230.12
261.16		339.78		203.95		272.9
264.59		231.12		310.76		230.51
252.24		315.26		340.59		272.69
394.04		335.33		597.99		327.5
282.29		237.13		209.34		403.77
411.57		227.22		238.36		308.41
386.46		228.66		244.59		217.51
347.98		234.85		234.52		322.54
385.38		250.56		239.04		255.42
330.59		366.71		253.39		330.33
282.42		408.63		229.09		232.29
379.68		263.77		230.1		422.72
331.08		279.11		309.37		222.48
302.2		370.52		250.19		339.78
411.61		387.48		351.92		231.12
490.9		369.17		261.56		315.26
300.43		409.58		278.2		335.33
344.68		224.04		221.43		237.13
259.11		245.56		265.93		228.66
384.83		225.3		227.53		234.85
303.96		259.47		205.5		250.56
422.03		258.75		322.25		213.53
268.81		374.91		216.35		366.71
491.69		287.96		216.69		408.63
275.9		286.08		222.87		263.77
682.79		345.23		298.22		279.11
331.57		236.26		243.29		370.52
313.12		276.5		290.96		387.48
248.91		243.22		225.76		369.17
439.24		317.19		226.19		409.58
258.67		376.39		309.03		224.04
257.39		223.82		342.66		245.56
446.58		310.32		276.66		259.47
252.12		292.91		368.94		258.75
478.57		426.56		569.45		374.91
279.75		363.87		321.83		287.96
279.46		319.63		254.59		286.08
270.82		237.93		243.57		345.23
311.4		382.45		237.08		236.26
282.47		400.11		374.79		276.5
263.19		243.51		210.93		317.19
258.61		304.13		233.97		376.39
292.42		277.98		378.17		223.82
315.56		306.71		225.21		310.32
281.28		282.72		258.65		217.65
296.16		274.03		386.93		292.91
535.42		292.98		242.47		426.56
440.1		226.3		353.22		208.93
471.73		242.01		257.07		363.87
269.54		222.33		375.61		237.93
403.05		231.51		249.68		217.85
396.06		280.41		227.81		400.11
379.88		312.35		246.23		243.51
261.33		283.6		252.67		304.13
452.35		254.62		252.04		277.98
438.1		323.84		201.68		306.71
302.35		257.65		212.06		282.72
280.74		322.36		202.94		274.03
433.62		274.8		497.97		292.98
312.43		284.45		466.42		226.3
358.47		380.94		214.8		242.01
300.67		455.76		297.26		222.33
417.53		623.57		312.32		231.51
259.22		418.15		275.31		280.41
263.77		327.69		325.23		312.35
289.45		251.06		324.15		283.6
321.62		234.45		205.5		254.62
255.77		433.76		378.54		323.84
301.19		278.92		257.9		217.76
404.96		237.39		411.5		217.38
275.19		228.2		305.79		322.36
285.72		256.27		421.68		216.42
261.37		520.35		225.82		274.8
428.53		299.52		386.39		284.45
309.78		303.22		338.09		380.94
314.8		240.88		285.84		455.76
366.19		229.3		231.84		623.57
281.19		307.61		230.61		418.15
386.46		260.25		205		327.69
300.89		307.41		223.44		251.06
264.54		284.92		295.15		234.45
290.46		338.92		392.05		433.76
418.92		252.34		345.34		278.92
320.59		294.95		508.1		228.2
398.78		251.35		293.39		256.27
295.16		225.65		234.43		520.35
376.42		368.68		231.09		299.52
424.6		333.04		216.51		303.22
607.39		236.07		208.92		240.88
555.29		288.64		205.55		229.3
345.54		265.18		294.93		260.25
270.64		238.13		264.55		245.59
257.43		227.09		257.33		284.92
501.73		235.27		267.62		338.92
298.74		289.55		406.47		252.34
532.32		239.93		301.15		294.95
330.73		293.22		445.37		251.35
302.02		240.77		282.62		225.65
307.03		275.94		396.85		368.68
397.76		406		277.88		333.04
269.28		270.14		246.34		236.07
248.95		253.66		287.06		288.64
273.91		271.42		486.39		265.18
448.39		275.6		224.87		238.13
260.7		267.08		373.62		227.09
257.41		240.85		227.19		235.27
343.34		386.86		253.97		239.93
311.65		308.14		213.62		217.43
375.34		236.74		284.23		214.44
288.86		471.64		543.89		240.77
250.39		450.44		256.59		275.94
345.4		269.33		251.94		406
351.33		344.36		215.08		270.14
623.91		224.35		333.73		253.66
334.1		282.33		201.6		267.08
324.88		227.16		262.14		240.85
289.5		424.86		224.16		386.86
264.33		370.9		247.36		308.14
368.66		300.17		209.2		236.74
292.1		257.62		284.24		247.38
292.59		295.69		234.28		215.75
416.85		403.05		290.6		471.64
333.58		249.46		305.87		450.44
499		460.68		246.09		217.05
320.26		250.95		350.43		269.33
379.95		257.96		214.25		344.36
257.85		222.32		289.7		224.35
282.87		248.34		252.32		282.33
376.55		261.77		295.17		227.16
406.65		363.16		306.24		213.68
271.2		496.72		314.24		424.86
443.27		277.49		419.02		209.1
281.15		349.81		258.35		370.9
294.32		224.24		217.49		300.17
313.18		278.22		396.84		257.62
247.46		252.87		396.14		295.69
320.17		249.94		235.91		403.05
413.63		236.28		319.78		249.46
532.37		373.22		220.87		460.68
272.25		235.28		354.5		216.51
270.55		226.21		379.6		250.95
256.59		256		300.17		257.96
248.73		234.53		342.75		222.32
259.89		342.98		288.59		248.34
340.19		235.19		293.72		261.77
368.02		268.23		331.72		363.16
252.07		240.28		495.49		496.72
267.72		309.74		377.45		277.49
253.79		323		370.28		349.81
560.43		237.3		232.48		224.24
456.28		255.57		226.54		217.51
424.33		238.52		503.55		278.22
457.07		237.83		278.94		252.87
359.27		220.04		288.64		249.94
315.46		265.39		384.81		236.28
377.88		259.3		256.97		373.22
271.99		248.66		262.82		235.28
562.23		317.02		304.31		256
475.28		348.01		204.83		234.53
284.22		516		333.13		342.98
323.84		221.78		225.91		235.19
858.37		247.76		315.79		268.23
559.18		244.07		206.15		240.28
442.11		358.33		205.05		309.74
324.79		415.17		244.17		323
456.1		260.25		314.28		237.3
408.1		224.92		362.79		255.57
420.11		250.59		370.78		214.52
341.46		282.03		462.51		237.83
251.83		262.87		249.63		247.89
272.44		358.54		312.72		259.3
381.64		386.07		482.28		248.66
379.32		290		307.05		348.01
312.93		226.16		336.13		516
329.91		224.43		220.55		221.78
264.02		365.04		334.66		247.76
306.57		351.97		254.19		415.17
425.29		225.95		512.85		260.25
337.7		232.24		212.45		250.59
615.39		644.68		366.12		218
540.91		281		230.16		269.28
319.24		244.25		396.84		262.87
478.89		239.34		348.91		358.54
285.64		670.35		230.36		386.07
277.17		246.1		225.68		290
452.51		224.25		205.04		226.16
277.55		427.63		225.93		224.43
284.22		280.98		268.1		365.04
276.04		366.25		328.05		351.97
316.08		571.39		378.35		225.95
321.19		269.96		230.42		232.24
306.78		464.73		406.33		644.68
255.58		250.64		355.1		281
277.66		247.11		357.08		244.25
265		236.3		401.85		239.34
360.24		343.23		490.01		670.35
358.98		285.34		221.51		208.36
371.59		244.97		306.12		246.1
310.7		384.77		323.97		224.25
297.15		244.48		290.01		427.63
331.66		278.41		268.66		366.25
367.56		452.92		374.43		571.39
375.52		311.35		306.62		269.96
274.86		438.47		355.78		464.73
264.94		249.45		357.65		250.64
413.01		251.05		330.62		247.11
251.47		310.73		362.77		236.3
489.37		226.88		282.28		343.23
457.22		256.79		302.89		285.34
407.36		221.5		251.23		244.97
265.1		344.13		385.66		384.77
336.66		294.7		328.02		244.48
439.29		312.87		309.73		278.41
260.91		237.88		397.67		452.92
265.81		269.89		393.58		311.35
298.62		373.82		411.9		438.47
295.95		234.93		424.53		249.45
307.79		263.78		477.86		251.05
340.25		226.5		468.41		310.73
265.75		255		348.68		226.88
522.32		329.29		455.83		256.79
265.44		320.89		420.96		221.5
284.17		259.5		351.68		344.13
545.41		369.31		316.99		294.7
545.78		403.03		279.75		312.87
290.42		339.95		497.15		237.88
283.58		220.3		203.23		269.89
320.78		403.84		341.19		373.82
261.6		295.52		320.78		234.93
527.23		235.51		274.24		263.78
278.97		273.24		324.94		226.5
665.75		357.88		292.68		255
342.89		234.25		354.62		320.89
494.04		393.55		206.37		259.5
332.11		397.05		318.24		369.31
463.07		230.74		321.9		339.95
353.3		223.15		579.64		220.3
285.28		306.58		287.01		403.84
270.02		478.25		351.56		295.52
368.95		259.7		255.32		235.51
248.73		331.27		240.99		273.24
265.94		289.76		383.41		357.88
248.7		267.6		310.41		234.25
386.12		287.66		456.56		210.46
326.27		245.93		331.72		393.55
326.87		329.42		291.13		397.05
315.85		270.75		284.69		214.38
286.47		302.8		462.3		230.74
325.68		291.85		395.88		223.15
340.16		233.74		448.46		306.58
257.11		229.84		214.93		478.25
290.59		256.3		446.52		259.7
479.75		404.39		266.55		331.27
343.86		392.7		384.56		289.76
289.1		439.72		379.89		267.6
278.62		226.6		256.43		287.66
331.61		285.52		268.09		245.93
259.24		338.8		208.89		329.42
353.4		382.54		799.05		270.75
582		394.36		282.89		302.8
311.54		259.38		419.84		291.85
273.45		252.09		401.27		233.74
386.68		220.29		380.56		229.84
267.74		252.45		341.65		256.3
305.8		250.55		366.29		404.39
322.81		223.92		476.38		392.7
358.79		220.94		273.69		439.72
248.59		270.22		239.53		226.6
431.87		370.53		464.53		285.52
628.33		229.56		269.97		338.8
569.34		282.44		265.18		382.54
251.52		433.8		240.46		394.36
457.45		284.82		482.93		252.09
469.37		289.52		375.36		220.29
457.55		286.63		419.91		252.45
261.77		287.82		215.95		212.58
315.78		242.28		638.07		250.55
251.52		249.07		592.05		223.92
360.01		243.26		279.3		220.94
251.33		244.32		360.69		270.22
289.08		389.18		212.67		370.53
545.91		221.56		280.12		282.44
264.94		584.48		517.49		433.8
300.87		335.14		211.9		212.61
475.47		339.17		402.91		284.82
446.31		837.03		459.13		289.52
378.13		252.44		392.54		286.63
255.06		331.45		292.51		287.82
379.76		224.61		400.17		242.28
260.21		298.04		309.49		249.07
386.78		224.91		214.8		243.26
290.34		266.12		243.38		244.32
250.62		326.35		438.22		389.18
248.8		342.66		433.38		221.56
299.87		305.75		250.45		584.48
251.63		521.11		242.42		335.14
390.97		552.35		334.24		339.17
350.36		323.26		430.43		837.03
267.64		270.69		255.36		252.44
252.31		221.06		273.93		215.61
382.16		409.11		273.38		331.45
261.1		387.18		391.09		224.61
260.09		258.02		208.78		298.04
275.91		285.48		375.71		224.91
281.85		242.57		308.92		266.12
329.77		280.75		315.26		326.35
491.94		236.46		376.07		342.66
506.76		230.2		485.13		521.11
336.87		300.47		201.45		552.35
275.43		261.16		313.31		323.26
516.59		264.59		232.17		270.69
305.27		252.24		204.42		221.06
363.32		233.27		214.18		409.11
335.44		394.04		583.66		387.18
429.75		282.29		326.07		258.02
284.88		411.57		256.94		285.48
278.17		240.12		300.75		210.28
321.2		386.46		391.46		242.57
395.88		245.4		239.39		280.75
332.43		347.98		548.62		236.46
400.5		385.38		471.7		230.2
281.79		282.42		556.18		300.47
289.28		238.36		535.95		261.16
253.49		379.68		637.9		264.59
294.6		331.08		207.67		233.27
308.29		302.2		411.24		394.04
396		411.61		436.03		282.29
386.03		490.9		265.93		242.73
458.13		300.43		426.88		411.57
329.96		344.68		474.35		240.12
398.68		259.11		247.65		386.46
285.84		384.83		267.12		245.4
252.85		303.96		377.57		347.98
309.62		422.03		421.76		385.38
480.14		268.81		372.33		282.42
372.62		246.57		293.92		213.8
1108.53		491.69		251.68		238.36
371.61		275.9		277.84		209.41
503.52		682.79		236.95		379.68
308.46		331.57		412.08		211.53
354.89		313.12		345.37		331.08
354.12		248.91		375.6		302.2
438.26		240.97		249.17		411.61
292.01		439.24		326.73		490.9
252.22		258.67		358.16		300.43
346.6		257.39		356.03		344.68
300.73		446.58		265.92		259.11
563.28		252.12		430.43		384.83
362.43		478.57		336.57		303.96
447.31		279.75		449.17		422.03
299.41		224.24		289.89		268.81
348.5		232.47		310.5		246.57
333.9		243.47		502.8		491.69
250.11		279.46		241.96		275.9
503.49		270.82		304.55		682.79
519.08		311.4		248.3		331.57
332.5		282.47		339.06		213.07
388.84		263.19		253.31		313.12
280.81		258.61		508.06		248.91
330.2		292.42		242.37		240.97
303.13		315.56		249.93		439.24
341.21		281.28		377.12		258.67
415.4		233.3		262.36		446.58
310.13		296.16		652.33		252.12
359.71		242.29		497.33		478.57
346.02		535.42		310.5		279.75
317.83		440.1		212.78		211.97
254.23		471.73		457.13		232.47
279.6		269.54		465.64		243.47
374.25		403.05		561.01		279.46
289.35		396.06		342.64		270.82
255.95		379.88		469.21		311.4
283.72		261.33		232.5		282.47
265.77		452.35		230.85		263.19
365.52		438.1		528.26		258.61
303.84		302.35		351.07		292.42
425.17		236.11		662.79		315.56
358.51		280.74		221.65		281.28
462.18		239.47		254.52		233.3
354.29		433.62		599.62		242.29
444.17		312.43		225.17		535.42
261.85		225.44		455.77		440.1
399.66		358.47		421.86		471.73
287.07		237.52		274.44		269.54
271.01		222.9		460.36		403.05
337.95		300.67		269.24		396.06
326.63		417.53		212.24		379.88
400.1		259.22		340.23		261.33
313.04		263.77		385.51		217.16
268.78		289.45		267.75		452.35
345.83		321.62		285.83		438.1
407.17		255.77		235.03		302.35
331.55		301.19		216.5		236.11
529.08		404.96		214.38		280.74
272.32		275.19		319.17		239.47
460.56		285.72		390.4		312.43
321.19		221.46		403.37		225.44
418.78		240.51		363.73		212.27
360.05		261.37		564.92		358.47
257.06		241.66		213.31		237.52
265.15		428.53		342.1		222.9
324.12		236.7		373.58		213.09
270.33		309.78		349.7		300.67
384.97		314.8		360.27		215.83
319.69		366.19		218.13		417.53
429.95		240.34		254.38		259.22
679.74		281.19		234.77		263.77
293.2		386.46		300.16		289.45
408.02		300.89		384.25		321.62
283.52		227.95		237.61		255.77
308.04		264.54		463.71		218.11
430.75		290.46		317.6		301.19
345.71		240.71		311		404.96
304.27		418.92		416.32		275.19
351.66		320.59		338.67		285.72
283.4		398.78		302.03		240.51
343.62		295.16		415.51		211.28
485.51		376.42		248.81		261.37
538.24		238.85		266.23		428.53
670.46		240.68		267.49		236.7
269.96		235.07		589.95		309.78
332.46		424.6		470.11		314.8
614.54		607.39		304.85		212.7
250.17		555.29		478.48		366.19
482.98		223.43		454.51		240.34
286.01		345.54		242.91		281.19
253.37		270.64		382.55		386.46
444.21		229.53		202.11		300.89
534.47		257.43		418		227.95
501.25		501.73		438.33		264.54
511.48		298.74		448.66		290.46
413.14		532.32		398.29		240.71
360.96		330.73		389.67		418.92
251.15		302.02		279.29		320.59
291.89		307.03		209.91		398.78
331.07		397.76		218.01		295.16
375.16		248.95		263.87		376.42
793.09		273.91		243.75		238.85
281.93		448.39		546.53		240.68
285.48		220.05		307.61		235.07
252.85		260.7		403.84		424.6
422.27		257.41		303.92		211.04
273.57		233.13		239.68		209.07
438.83		343.34		398.31		607.39
259.69		237.62		300.58		555.29
317.55		311.65		276.27		223.43
320.66		375.34		242.02		345.54
265.77		288.86		206.23		270.64
292.45		250.39		251.05		229.53
354.2		345.4		873.11		257.43
361.65		351.33		461.24		501.73
387.72		229.52		304.22		298.74
379.22		623.91		451.2		330.73
248.43		221.85		261.05		302.02
272.66		334.1		381.42		307.03
254.45		324.88		393.9		397.76
319.71		289.5		328.21		248.95
424.89		264.33		438.31		273.91
308.74		368.66		463.76		448.39
720.14		292.1		450.85		220.05
272.79		292.59		391.13		215.34
257.02		226.18		235.31		257.41
314.44		416.85		347.36		233.13
382.93		333.58		400.21		343.34
297.83		245.81		558.57		237.62
368.7		499		318.86		311.65
337.37		251.05		332.32		375.34
367.04		320.26		412.33		288.86
429.07		379.95		233.58		250.39
394.81		257.85		252.62		345.4
522.63		244.78		201.87		351.33
371.72		282.87		365.52		229.52
575.44		376.55		538.48		623.91
378.33		406.65		487.16		221.85
593.9		271.2		381.75		334.1
253.62		443.27		230.66		324.88
488.62		281.15		218.74		289.5
303.74		294.32		766.68		264.33
401.21		313.18		296.22		211.43
357.63		247.46		339.69		368.66
410.46		320.17		217.71		292.1
318.35		413.63		252.19		292.59
375.61		532.37		255.88		226.18
539.71		272.25		450.06		416.85
323.62		270.55		402.33		499
342.57		256.59		266.99		251.05
247.96		248.73		203.52		320.26
380.87		259.89		219.21		379.95
390.72		229.11		390.85		257.85
404.75		340.19		327.78		244.78
336.19		368.02		234.79		282.87
274.69		252.07		434.08		376.55
452.31		267.72		211.14		406.65
368.92		253.79		249.25		271.2
272.28		560.43		411.19		443.27
345.53		456.28		336.2		281.15
266.36		424.33		229.54		294.32
357.6		241.14		450.36		313.18
537.99		457.07		411.1		247.46
368.82		359.27		309.01		320.17
265.3		315.46		369.74		413.63
566.43		377.88		479.53		532.37
344.62		271.99		315.61		272.25
308.87		562.23		257.4		256.59
371.61		245.33		253.01		248.73
331.11		475.28		436.51		259.89
257.95		284.22		220.2		229.11
317.47		323.84		359.75		340.19
1088.94		858.37		442.24		368.02
386.48		559.18		265.21		252.07
404.39		442.11		460.76		267.72
259.34		324.79		333.72		253.79
318.5		456.1		409.87		560.43
346.3		408.1		452.47		456.28
393.51		420.11		592.37		424.33
293.14		237.19		302.47		241.14
392.35		341.46		240.47		457.07
615.03		251.83		568.99		359.27
336.52		272.44		202.37		315.46
453.22		381.64		325.93		377.88
348.4		379.32		283.81		271.99
251.71		312.93		215.09		562.23
360.18		239.84		255.68		219.38
281.29		329.91		605.97		245.33
316.54		264.02		583		475.28
249.69		220.84		316.61		284.22
321.96		306.57		501.06		323.84
336.88		425.29		706.88		858.37
312.41		232.03		233.69		559.18
447.84		337.7		304.57		442.11
288.8		615.39		297.46		324.79
338.55		540.91		480.55		456.1
318.15		231.1		300.94		420.11
275.85		227.94		285.98		214.55
389.02		319.24		731.4		341.46
275.08		224.08		227		251.83
285.74		223.81		433.63		272.44
433.23		478.89		559.3		381.64
356.59		229.34		238.8		379.32
261.43		285.64		229.39		312.93
341.03		277.17		304.25		239.84
315.26		452.51		309.19		329.91
526.54		277.55		322.09		220.84
273.19		240.19		210.47		306.57
359.06		284.22		241.95		425.29
483.71		276.04		392.85		232.03
317.67		316.08		235.45		337.7
472.92		233.42		245.42		540.91
294.91		321.19		524.96		231.1
277.03		306.78		365.25		227.94
539.19		255.58		238.05		319.24
480.99		231.73		579.89		216.9
262.26		237.87		380.72		224.08
569.35		277.66		220.71		223.81
526.24		265		220.58		478.89
494.32		360.24		381.15		210.36
330.63		358.98		203.46		229.34
287.84		371.59		231.96		213.81
371.08		231.89		524.01		285.64
444.72		310.7		421.08		215.01
837.85		242.8		242.08		277.17
255.65		297.15		266.97		452.51
466.41		331.66		280.25		240.19
308.25		367.56		553.37		284.22
514.35		375.52		250.62		276.04
380.97		274.86		261.48		316.08
334.44		264.94		347.35		233.42
259.77		413.01		248.63		214.41
380.12		251.47		217.16		321.19
308.18		238.27		212.91		255.58
262.17		489.37		493.09		231.73
448.07		457.22		558.83		214.28
320.3		233.77		508.45		237.87
457.41		407.36		219.86		277.66
396.93		223.99		252.91		265
426.53		265.1		273.42		360.24
355.65		225.6		468.7		358.98
267.21		329.95		283.93		218.25
324.9		439.29		272.57		371.59
300.52		260.91		369.31		231.89
339.14		265.81		214.02		310.7
270.92		298.62		328.7		213.55
278.95		295.95		625.04		242.8
348.31		307.79		369.06		297.15
273.99		340.25		267.71		331.66
390.46		265.75		500.89		367.56
491.89		522.32		430.78		375.52
366.53		265.44		270.14		274.86
489.26		284.17		273.78		264.94
552		545.41		565.39		413.01
350.2		545.78		220.56		251.47
526.38		290.42		329.48		489.37
406.5		283.58		509.33		457.22
424.22		235.67		229.07		233.77
448.54		320.78		274.22		407.36
457.95		261.6		590.25		223.99
324.68		527.23		476.12		265.1
377.58		278.97		306.69		225.6
263.63		665.75		209.31		439.29
357.04		342.89		490.46		219.46
699.85		494.04		277.32		260.91
465.87		332.11		220.1		265.81
359.06		463.07		540.27		298.62
540.31		353.3		525.17		295.95
283.01		285.28		240.54		212.23
252.91		243.86		604.23		307.79
299.46		228.87		474.02		340.25
311.06		368.95		525.67		215.61
273.2		248.73		637.34		522.32
368.31		265.94		356.88		265.44
406.01		248.7		226.13		284.17
284.06		240.43		432.84		545.41
325.36		386.12		247.38		545.78
443.82		326.27		688.55		290.42
440.56		326.87		283.38		283.58
513.49		243.24		604.26		235.67
255.18		286.47		645.01		320.78
406.9		325.68		462.19		261.6
377.84		340.16		541.01		527.23
372.37		257.11		441.79		278.97
330.76		238.57		626.91		211.42
313.65		223.19		259.69		665.75
404.46		290.59		266.95		342.89
397.63		479.75		220.42		494.04
347.41		226.24		269.85		208.93
400.27		343.86		658.06		463.07
490.09		289.1		299.11		353.3
377.43		278.62		358.3		285.28
518.12		331.61		603.69		243.86
313.7		240.76		523.35		228.87
337.5		259.24		208.79		368.95
272.71		353.4		622.34		248.73
247.45		582		302.22		265.94
251.24		243.19		589.54		248.7
394.61		311.54		584.71		240.43
276.98		273.45		483.84		386.12
477.17		229.07		232.05		213.29
496.56		386.68		348.46		326.27
300.68		267.74		213.36		326.87
265.31		305.8		226.08		243.24
335.46		322.81		256.14		286.47
481.96		358.79		254.9		325.68
294.29		236.45		283.18		340.16
307.37		225.34		476.31		257.11
328.1		248.59		224		238.57
594.03		431.87		274.38		223.19
330.71		628.33		242.45		290.59
485.95		569.34		238.94		479.75
393.48		251.52		220.01		226.24
378.44		457.45		268.29		212.28
456.06		469.37		356.79		343.86
554.07		457.55		354.67		289.1
261.47		245.89		245.31		278.62
445.95		221.65		226.7		331.61
304.2		261.77		360.49		240.76
278.31		315.78		213.87		259.24
278.18		251.52		274.11		353.4
422.33		360.01		304.84		582
580.13		251.33		261.86		243.19
342.29		289.08		320		311.54
409.01		545.91		318.53		273.45
265.3		264.94		224.07		229.07
301.37		300.87		277.06		386.68
291.84		475.47		228.87		267.74
338.81		446.31		281.97		305.8
285.24		225.51		439.74		322.81
247.16		378.13		280.77		358.79
407.93		379.76		310.69		236.45
269.82		260.21		292.11		248.59
342.15		386.78		438.26		431.87
360.64		290.34		305.41		628.33
343.22		250.62		218.65		569.34
464.08		248.8		249.34		251.52
388.49		299.87		303.39		457.45
257.94		251.63		217.53		469.37
320.34		390.97		281.49		457.55
359.64		239.01		212.67		245.89
356.96		350.36		203.16		221.65
259.46		267.64		213.43		210.05
329.51		252.31		363.82		261.77
322		382.16		336.08		251.52
268.16		261.1		219.73		251.33
409.09		260.09		209.64		289.08
341.98		275.91		259.86		545.91
286.7		281.85		337.39		300.87
264.35		329.77		250.74		475.47
318		491.94		322.61		446.31
426.58		236.05		290.16		208.83
368.49		506.76		246.97		225.51
343.44		336.87		270.41		378.13
388.46		275.43		341.42		379.76
393.38		516.59		213.28		260.21
252.27		242.31		316.95		386.78
450.18		244.86		366.77		290.34
284.14		305.27		214.49		250.62
262.21		363.32		263.67		248.8
249.69		335.44		423.89		299.87
505.02		429.75		440.34		209.6
270.4		284.88		596.02		251.63
291.59		278.17		220.69		390.97
301.99		321.2		202.83		239.01
754.31		395.88		415.07		350.36
364.3		332.43		487.39		267.64
343.86		400.5		203.16		252.31
274.46		245.92		215.79		382.16
408.61		281.79		315.07		261.1
414.34		289.28		237.19		212.9
392.46		253.49		354.93		260.09
351.02		225.92		319.98		275.91
433.06		238.82		305.27		281.85
501.35		229.93		322.05		329.77
473.3		294.6		433.1		491.94
628.54		308.29		362.18		236.05
411.7		396		368.6		506.76
360.28		386.03		269.65		336.87
283.88		458.13		422.84		275.43
368.26		329.96		404.88		242.31
343.51		398.68		622.82		244.86
272.91		285.84		402.66		305.27
292.29		252.85		795.15		335.44
266.73		309.62		265.98		429.75
600.67		480.14		218.51		284.88
431.42		246.41		219.51		278.17
308.83		231.15		212.58		321.2
505.03		372.62		269.57		395.88
498.91		235.23		235.09		332.43
271.91		1108.53		226.9		400.5
357.95		371.61		214.82		245.92
526.47		238.1		370.44		281.79
255.7		503.52		249.77		289.28
283.67		308.46		393.98		253.49
381.83		354.89		207.31		225.92
462.01		354.12		339.23		238.82
472.92		438.26		203.19		229.93
286.82		292.01		225.17		294.6
524.17		252.22		249.35		308.29
271.76		346.6		508.19		396
388.12		300.73		364.95		386.03
421.48		245.51		268.24		458.13
292.35		563.28		237.89		329.96
462.64		362.43		299.76		398.68
312.34		447.31		353.22		285.84
458.64		299.41		381.19		252.85
330.25		246.44		246.18		309.62
362.49		348.5		283.28		480.14
421.85		333.9		344.05		231.15
290.45		250.11		219.27		372.62
272.01		222.4		331.71		235.23
506.54		503.49		212.37		1108.53
504.91		519.08		289.37		371.61
426.04		332.5		383.23		213.45
376.22		388.84		357.86		503.52
275.01		280.81		244.22		308.46
339.68		330.2		358.59		354.89
441.93		303.13		401.42		354.12
679.54		341.21		240.11		438.26
248.53		233.22		363.75		292.01
443.03		415.4		501.99		252.22
409.79		310.13		247.43		346.6
367.61		359.71		214.56		219.28
359.77		346.02		337.04		300.73
414.25		317.83		220.78		245.51
285.87		254.23		276.6		213.12
293.16		228.74		281.32		215.74
410		279.6		478.96		563.28
261.03		374.25		310.81		299.41
364.92		289.35		445.29		246.44
375.44		255.95		392.61		348.5
350.51		283.72		260.07		333.9
263.07		265.77		373.34		250.11
586.33		365.52		352.45		222.4
334.36		303.84		245.7		503.49
326.42		425.17		356.9		519.08
253.16		358.51		519.27		332.5
428.76		462.18		269.15		388.84
304.17		354.29		416.58		280.81
355.92		444.17		475.28		330.2
314.73		261.85		374.06		303.13
304.71		399.66		475.89		341.21
375.7		287.07		642.19		415.4
258.42		271.01		472.23		310.13
473.75		337.95		381.53		359.71
280		326.63		251.63		317.83
305.02		400.1		240.98		216.63
259.93		313.04		378.68		254.23
421.74		268.78		342.29		228.74
258.69		345.83		455.04		279.6
374.67		407.17		675.19		212.26
294.84		331.55		406.55		374.25
256.33		529.08		432.77		289.35
331.82		272.32		406.38		255.95
260.2		460.56		457.62		283.72
461.16		321.19		972.02		265.77
499		418.78		272.67		365.52
342.32		360.05		616.57		303.84
326.8		257.06		432.92		425.17
447.6		265.15		459.6		358.51
334.21		324.12		385.64		354.29
249.95		270.33		461.65		444.17
295.99		384.97		370.86		261.85
303.6		236.86		203.83		399.66
375.25		319.69		822.21		287.07
317.4		429.95		229.18		271.01
473.12		679.74		581.97		337.95
378.5		293.2		262.45		326.63
251.67		242.87		212.41		400.1
367.14		408.02		210.36		313.04
316.01		221.3		300.79		268.78
331.05		283.52		244.13		345.83
320.35		308.04		282.88		407.17
390.03		430.75		231.83		331.55
380.07		345.71		273.35		529.08
332.07		304.27		207.85		272.32
268.88		245.2		319.22		460.56
313.99		351.66		256.2		321.19
260.46		283.4		464.56		418.78
511.42		343.62		292.94		360.05
296.9		236.86		242.53		257.06
296.95		485.51		317.4		265.15
255.61		538.24		259.04		210.18
279.43		670.46		324.85		324.12
523		269.96		231.17		270.33
400.22		332.46		212.7		384.97
284.72		614.54		238.65		319.69
488.8		250.17		379.76		429.95
592.48		482.98		207.61		679.74
492.94		286.01		269.78		293.2
442.02		253.37		202.4		242.87
288.97		220.66		218.64		408.02
331.61		444.21		211.08		221.3
307.89		534.47		468.85		283.52
267.98		235.14		219.85		308.04
429.52		501.25		260.68		430.75
381.73		511.48		257.99		345.71
291.82		413.14		258.17		304.27
299.16		224.6		408.37		245.2
717.32		360.96		294.67		351.66
550.11		251.15		244.02		283.4
293.62		291.89		250.43		343.62
432		331.07		299.95		236.86
381.04		375.16		233.94		485.51
488.6		793.09		249.18		538.24
326.77		281.93		222.33		214.27
374.4		285.48		239.19		670.46
401.02		252.85		311.41		269.96
450.69		422.27		295.99		332.46
400.75		273.57		240.77		250.17
435.73		438.83		252.77		482.98
306.54		259.69		411.4		286.01
376.43		317.55		289.79		253.37
541.64		320.66		218.41		219.7
281.1		265.77		253.41		220.66
460.25		292.45		357.6		444.21
279.73		354.2		216.19		534.47
315.99		361.65		266.71		235.14
278.51		387.72		296.52		501.25
469.11		379.22		278.4		212.39
317.9		230.88		208.7		413.14
255.39		248.43		267.03		224.6
284.73		272.66		234.8		360.96
430.7		254.45		277.42		251.15
346.05		319.71		224.45		291.89
254.41		231.86		204.76		331.07
247.46		424.89		285.14		375.16
275.93		308.74		211.94		793.09
304.33		720.14		323.5		216.26
299.63		272.79		515.55		214.97
402.32		257.02		251.97		281.93
491.92		244.18		279.62		285.48
250.18		314.44		239.89		422.27
541.94		382.93		246.78		273.57
424.31		297.83		252.12		438.83
363.98		368.7		208.88		259.69
320.28		237.74		204.45		317.55
340.16		246.62		253.69		320.66
537.92		337.37		289.29		265.77
535.02		220.85		253.92		292.45
511.58		367.04		343.34		354.2
504.21		429.07		237.97		361.65
358.31		394.81		268.16		387.72
403.23		522.63		338.63		379.22
363.39		371.72		274.31		230.88
305.7		575.44		244.62		248.43
371.83		378.33		230.9		272.66
580.04		593.9		262.28		254.45
453.77		253.62		332.71		231.86
442.19		488.62		276.08		424.89
488.81		303.74		260.47		720.14
274.68		401.21		274.01		216.82
405.98		357.63		298.28		272.79
297.22		238.58		268.87		257.02
585.71		410.46		261.35		244.18
267.9		318.35		265.15		314.44
319.5		375.61		226.03		382.93
355.42		243.77		413.57		368.7
248.81		539.71		210.47		237.74
420.67		323.62		235.94		246.62
268.5		342.57		269.08		337.37
251.57		236.44		226.1		213.15
262.33		247.96		303.02		220.85
413.78		380.87		330.6		367.04
452.17		390.72		318.1		429.07
407.99		404.75		374.22		394.81
295.1		336.19		267.14		522.63
266.74		274.69		256.64		371.72
646.15		452.31		250.35		575.44
318.39		368.92		248.46		208.79
403.27		272.28		232.09		378.33
360.85		345.53		361.93		593.9
591.24		266.36		310.85		253.62
285.45		236.92		278.38		488.62
307.88		357.6		271.04		303.74
367.26		537.99		244.35		401.21
251.98		224.9		268.57		213.92
278.2		368.82		208.16		357.63
267.46		265.3		214.19		238.58
287.64		566.43		226.12		410.46
300.15		344.62		427.53		318.35
279.76		308.87		238.4		375.61
510.62		371.61		377.28		243.77
383.43		331.11		379.58		539.71
678.29		257.95		262.3		323.62
442.8		229.06		344.24		342.57
260.7		317.47		536.26		236.44
689.43		1088.94		256.54		247.96
707.89		221.14		359.45		380.87
517.9		386.48		270.06		390.72
268.01		404.39		240.37		404.75
305.44		259.34		382.25		336.19
418.84		318.5		355.78		274.69
316.12		241.93		358.09		452.31
520.34		346.3		371.47		368.92
320.92		393.51		258.17		272.28
294.65		293.14		223.61		345.53
345.15		221.24		215.25		216.61
369.17		231.77		301.65		266.36
478.31		392.35		313.27		214.34
259.7		615.03		219.79		236.92
464.06		336.52		397.41		537.99
390.62		453.22		216.1		224.9
554.67		223.49		292.24		368.82
269.73		348.4		586.24		265.3
395.21		251.71		274.95		216.13
544.89		360.18		285.22		344.62
388.79		281.29		230		308.87
617.8		238.37		297.31		371.61
505.54		316.54		233.79		331.11
589.29		249.69		429.22		257.95
501.87		321.96		283.84		229.06
420.63		336.88		215.91		1088.94
386.15		312.41		281.63		221.14
288.85		447.84		213.26		386.48
393.69		288.8		222.58		404.39
378.72		338.55		217.45		259.34
518.18		318.15		288.49		318.5
491.99		275.85		251.16		241.93
258.97		389.02		483.17		346.3
288.68		275.08		253.14		212.14
381.85		285.74		280.2		393.51
372.12		433.23		273.94		293.14
260.21		356.59		360.43		221.24
326.74		261.43		392.85		231.77
445.02		341.03		485.11		392.35
368.51		315.26		255.55		615.03
419.53		526.54		323.15		336.52
450.07		273.19		385.52		453.22
418.58		359.06		272.56		223.49
419.67		483.71		298.65		348.4
280.56		317.67		290.35		251.71
355.84		472.92		334.74		360.18
319.33		294.91		281.62		238.37
419.67		221.45		445.54		316.54
351.92		277.03		303.98		249.69
646.32		539.19		285.4		312.41
325.32		480.99		210.67		214.44
252.06		262.26		334.18		447.84
467.75		569.35		260.78		288.8
416.79		526.24		289.2		318.15
254.18		494.32		369.93		275.85
313.63		330.63		296.02		389.02
416.49		287.84		251.93		275.08
285.56		371.08		303.99		285.74
312.47		444.72		228.11		433.23
274.36		837.85		310.06		356.59
309.19		255.65		302.52		261.43
295.99		466.41		342.17		341.03
391.15		308.25		241.09		315.26
403.19		514.35		285.2		214.99
352.49		380.97		286.07		526.54
325.79		334.44		285.96		273.19
340.2		259.77		340.76		359.06
442.13		380.12		276.97		483.71
346.15		227.42		382.29		472.92
340.45		308.18		314.55		294.91
302.7		262.17		273.93		221.45
589.36		448.07		228.03		277.03
353.8		220.4		289.8		539.19
497.76		320.3		586.04		480.99
614.21		457.41		297.86		210.73
334.95		396.93		371.44		262.26
487.25		426.53		301.57		569.35
433		355.65		433.83		526.24
403.22		267.21		209.08		494.32
408.04		324.9		417.02		330.63
272.17		300.52		320.63		287.84
315.24		339.14		244.37		371.08
336.3		235.87		210.2		444.72
325.48		270.92		417.51		837.85
252.86		278.95		299.5		218.15
314.35		348.31		390.72		255.65
674.65		273.99		426.12		466.41
269.15		390.46		226.4		308.25
275		491.89		304.22		514.35
355.93		366.53		357.83		380.97
319.45		489.26		343.68		259.77
288.3		552		219.73		380.12
537.84		225.24		407.49		213.15
414.95		350.2		300.3		227.42
481.63		243.27		442.55		308.18
354.88		526.38		214.85		262.17
284.19		406.5		283.68		448.07
555.53		424.22		274.9		220.4
428.34		242.71		225.79		320.3
443.55		448.54		226.46		457.41
266.93		457.95		201.51		396.93
350.38		324.68		248.27		426.53
254.88		377.58		267.94		355.65
515.51		263.63		437.14		267.21
394.13		357.04		259.58		324.9
257.98		243.89		320.76		300.52
381.79		699.85		387.95		219.54
287.32		465.87		278.7		339.14
422.46		359.06		282.86		235.87
329.84		540.31		247.26		270.92
422.65		283.01		394.77		278.95
416.86		252.91		346.54		348.31
280.69		299.46		235.32		273.99
277.4		220.09		557.13		390.46
248.54		311.06		309.49		491.89
284.66		273.2		488.43		366.53
376.9		230.38		398.06		217
[truncated: 12,523 more rows]

[truncated: 1 more sheets: SuppFig_8]
