# Supplementary material for: In vivo crosslinking and effective 2D enrichment for proteome wide interactome studies
Source: Commun Chem. 2025 Aug 13;8:245. doi: 10.1038/s42004-025-01644-6 (PMC12350791; doi:10.1038/s42004-025-01644-6)
Supplement: Supplementary file 5 — Supplementary Data 2 [file 42004_2025_1644_MOESM5_ESM.cif]

# By using this file you agree to the legally binding terms of use found at alphafoldserver.com/output-terms
data_6468dc796fdc7968
#
_entry.id 6468dc796fdc7968
#
loop_
_atom_type.symbol
C 
N 
O 
S 
#
loop_
_audit_author.name
_audit_author.pdbx_ordinal
"Google DeepMind" 1 
"Isomorphic Labs" 2 
#
_audit_conform.dict_location https://raw.githubusercontent.com/ihmwg/ModelCIF/master/dist/mmcif_ma.dic
_audit_conform.dict_name     mmcif_ma.dic
_audit_conform.dict_version  1.4.5
#
loop_
_chem_comp.formula
_chem_comp.formula_weight
_chem_comp.id
_chem_comp.mon_nstd_flag
_chem_comp.name
_chem_comp.pdbx_smiles
_chem_comp.pdbx_synonyms
_chem_comp.type
"C3 H7 N O2"    89.093  ALA y ALANINE         C[C@H](N)C(O)=O                  ? "L-PEPTIDE LINKING" 
"C6 H15 N4 O2"  175.209 ARG y ARGININE        N[C@@H](CCCNC(N)=[NH2+])C(O)=O   ? "L-PEPTIDE LINKING" 
"C4 H8 N2 O3"   132.118 ASN y ASPARAGINE      N[C@@H](CC(N)=O)C(O)=O           ? "L-PEPTIDE LINKING" 
"C4 H7 N O4"    133.103 ASP y "ASPARTIC ACID" N[C@@H](CC(O)=O)C(O)=O           ? "L-PEPTIDE LINKING" 
"C3 H7 N O2 S"  121.158 CYS y CYSTEINE        N[C@@H](CS)C(O)=O                ? "L-PEPTIDE LINKING" 
"C5 H10 N2 O3"  146.144 GLN y GLUTAMINE       N[C@@H](CCC(N)=O)C(O)=O          ? "L-PEPTIDE LINKING" 
"C5 H9 N O4"    147.129 GLU y "GLUTAMIC ACID" N[C@@H](CCC(O)=O)C(O)=O          ? "L-PEPTIDE LINKING" 
"C2 H5 N O2"    75.067  GLY y GLYCINE         NCC(O)=O                         ? "PEPTIDE LINKING"   
"C6 H10 N3 O2"  156.162 HIS y HISTIDINE       N[C@@H](Cc1c[nH]c[nH+]1)C(O)=O   ? "L-PEPTIDE LINKING" 
"C6 H13 N O2"   131.173 ILE y ISOLEUCINE      CC[C@H](C)[C@H](N)C(O)=O         ? "L-PEPTIDE LINKING" 
"C6 H13 N O2"   131.173 LEU y LEUCINE         CC(C)C[C@H](N)C(O)=O             ? "L-PEPTIDE LINKING" 
"C6 H15 N2 O2"  147.195 LYS y LYSINE          N[C@@H](CCCC[NH3+])C(O)=O        ? "L-PEPTIDE LINKING" 
"C5 H11 N O2 S" 149.211 MET y METHIONINE      CSCC[C@H](N)C(O)=O               ? "L-PEPTIDE LINKING" 
"C9 H11 N O2"   165.189 PHE y PHENYLALANINE   N[C@@H](Cc1ccccc1)C(O)=O         ? "L-PEPTIDE LINKING" 
"C5 H9 N O2"    115.130 PRO y PROLINE         OC(=O)[C@@H]1CCCN1               ? "L-PEPTIDE LINKING" 
"C3 H7 N O3"    105.093 SER y SERINE          N[C@@H](CO)C(O)=O                ? "L-PEPTIDE LINKING" 
"C4 H9 N O3"    119.119 THR y THREONINE       C[C@@H](O)[C@H](N)C(O)=O         ? "L-PEPTIDE LINKING" 
"C11 H12 N2 O2" 204.225 TRP y TRYPTOPHAN      N[C@@H](Cc1c[nH]c2ccccc12)C(O)=O ? "L-PEPTIDE LINKING" 
"C9 H11 N O3"   181.189 TYR y TYROSINE        N[C@@H](Cc1ccc(O)cc1)C(O)=O      ? "L-PEPTIDE LINKING" 
"C5 H11 N O2"   117.146 VAL y VALINE          CC(C)[C@H](N)C(O)=O              ? "L-PEPTIDE LINKING" 
#
_citation.book_publisher          ?
_citation.country                 UK
_citation.id                      primary
_citation.journal_full            Nature
_citation.journal_id_ASTM         NATUAS
_citation.journal_id_CSD          0006
_citation.journal_id_ISSN         0028-0836
_citation.journal_volume          ?
_citation.page_first              ?
_citation.page_last               ?
_citation.pdbx_database_id_DOI    ?
_citation.pdbx_database_id_PubMed ?
_citation.title                   "Accurate structure prediction of biomolecular interactions with AlphaFold 3"
_citation.year                    2024
#
loop_
_citation_author.citation_id
_citation_author.name
_citation_author.ordinal
primary "Google DeepMind" 1 
primary "Isomorphic Labs" 2 
#
_entity.id               1
_entity.pdbx_description .
_entity.type             polymer
#
_entity_poly.entity_id      1
_entity_poly.pdbx_strand_id A
_entity_poly.type           polypeptide(L)
#
loop_
_entity_poly_seq.entity_id
_entity_poly_seq.hetero
_entity_poly_seq.mon_id
_entity_poly_seq.num
1 n MET 1   
1 n ALA 2   
1 n GLU 3   
1 n ASN 4   
1 n ASP 5   
1 n VAL 6   
1 n ASP 7   
1 n ASN 8   
1 n GLU 9   
1 n LEU 10  
1 n LEU 11  
1 n ASP 12  
1 n TYR 13  
1 n GLU 14  
1 n ASP 15  
1 n ASP 16  
1 n GLU 17  
1 n VAL 18  
1 n GLU 19  
1 n THR 20  
1 n ALA 21  
1 n ALA 22  
1 n GLY 23  
1 n GLY 24  
1 n ASP 25  
1 n GLY 26  
1 n ALA 27  
1 n GLU 28  
1 n ALA 29  
1 n PRO 30  
1 n ALA 31  
1 n LYS 32  
1 n LYS 33  
1 n ASP 34  
1 n VAL 35  
1 n LYS 36  
1 n GLY 37  
1 n SER 38  
1 n TYR 39  
1 n VAL 40  
1 n SER 41  
1 n ILE 42  
1 n HIS 43  
1 n SER 44  
1 n SER 45  
1 n GLY 46  
1 n PHE 47  
1 n ARG 48  
1 n ASP 49  
1 n PHE 50  
1 n LEU 51  
1 n LEU 52  
1 n LYS 53  
1 n PRO 54  
1 n GLU 55  
1 n LEU 56  
1 n LEU 57  
1 n ARG 58  
1 n ALA 59  
1 n ILE 60  
1 n VAL 61  
1 n ASP 62  
1 n CYS 63  
1 n GLY 64  
1 n PHE 65  
1 n GLU 66  
1 n HIS 67  
1 n PRO 68  
1 n SER 69  
1 n GLU 70  
1 n VAL 71  
1 n GLN 72  
1 n HIS 73  
1 n GLU 74  
1 n CYS 75  
1 n ILE 76  
1 n PRO 77  
1 n GLN 78  
1 n ALA 79  
1 n ILE 80  
1 n LEU 81  
1 n GLY 82  
1 n MET 83  
1 n ASP 84  
1 n VAL 85  
1 n LEU 86  
1 n CYS 87  
1 n GLN 88  
1 n ALA 89  
1 n LYS 90  
1 n SER 91  
1 n GLY 92  
1 n MET 93  
1 n GLY 94  
1 n LYS 95  
1 n THR 96  
1 n ALA 97  
1 n VAL 98  
1 n PHE 99  
1 n VAL 100 
1 n LEU 101 
1 n ALA 102 
1 n THR 103 
1 n LEU 104 
1 n GLN 105 
1 n GLN 106 
1 n LEU 107 
1 n GLU 108 
1 n PRO 109 
1 n VAL 110 
1 n THR 111 
1 n GLY 112 
1 n GLN 113 
1 n VAL 114 
1 n SER 115 
1 n VAL 116 
1 n LEU 117 
1 n VAL 118 
1 n MET 119 
1 n CYS 120 
1 n HIS 121 
1 n THR 122 
1 n ARG 123 
1 n GLU 124 
1 n LEU 125 
1 n ALA 126 
1 n PHE 127 
1 n GLN 128 
1 n ILE 129 
1 n SER 130 
1 n LYS 131 
1 n GLU 132 
1 n TYR 133 
1 n GLU 134 
1 n ARG 135 
1 n PHE 136 
1 n SER 137 
1 n LYS 138 
1 n TYR 139 
1 n MET 140 
1 n PRO 141 
1 n ASN 142 
1 n VAL 143 
1 n LYS 144 
1 n VAL 145 
1 n ALA 146 
1 n VAL 147 
1 n PHE 148 
1 n PHE 149 
1 n GLY 150 
1 n GLY 151 
1 n LEU 152 
1 n SER 153 
1 n ILE 154 
1 n LYS 155 
1 n LYS 156 
1 n ASP 157 
1 n GLU 158 
1 n GLU 159 
1 n VAL 160 
1 n LEU 161 
1 n LYS 162 
1 n LYS 163 
1 n ASN 164 
1 n CYS 165 
1 n PRO 166 
1 n HIS 167 
1 n ILE 168 
1 n VAL 169 
1 n VAL 170 
1 n GLY 171 
1 n THR 172 
1 n PRO 173 
1 n GLY 174 
1 n ARG 175 
1 n ILE 176 
1 n LEU 177 
1 n ALA 178 
1 n LEU 179 
1 n ALA 180 
1 n ARG 181 
1 n ASN 182 
1 n LYS 183 
1 n SER 184 
1 n LEU 185 
1 n ASN 186 
1 n LEU 187 
1 n LYS 188 
1 n HIS 189 
1 n ILE 190 
1 n LYS 191 
1 n HIS 192 
1 n PHE 193 
1 n ILE 194 
1 n LEU 195 
1 n ASP 196 
1 n GLU 197 
1 n CYS 198 
1 n ASP 199 
1 n LYS 200 
1 n MET 201 
1 n LEU 202 
1 n GLU 203 
1 n GLN 204 
1 n LEU 205 
1 n ASP 206 
1 n MET 207 
1 n ARG 208 
1 n ARG 209 
1 n ASP 210 
1 n VAL 211 
1 n GLN 212 
1 n GLU 213 
1 n ILE 214 
1 n PHE 215 
1 n ARG 216 
1 n MET 217 
1 n THR 218 
1 n PRO 219 
1 n HIS 220 
1 n GLU 221 
1 n LYS 222 
1 n GLN 223 
1 n VAL 224 
1 n MET 225 
1 n MET 226 
1 n PHE 227 
1 n SER 228 
1 n ALA 229 
1 n THR 230 
1 n LEU 231 
1 n SER 232 
1 n LYS 233 
1 n GLU 234 
1 n ILE 235 
1 n ARG 236 
1 n PRO 237 
1 n VAL 238 
1 n CYS 239 
1 n ARG 240 
1 n LYS 241 
1 n PHE 242 
1 n MET 243 
1 n GLN 244 
1 n ASP 245 
1 n PRO 246 
1 n MET 247 
1 n GLU 248 
1 n ILE 249 
1 n PHE 250 
1 n VAL 251 
1 n ASP 252 
1 n ASP 253 
1 n GLU 254 
1 n THR 255 
1 n LYS 256 
1 n LEU 257 
1 n THR 258 
1 n LEU 259 
1 n HIS 260 
1 n GLY 261 
1 n LEU 262 
1 n GLN 263 
1 n GLN 264 
1 n TYR 265 
1 n TYR 266 
1 n VAL 267 
1 n LYS 268 
1 n LEU 269 
1 n LYS 270 
1 n ASP 271 
1 n ASN 272 
1 n GLU 273 
1 n LYS 274 
1 n ASN 275 
1 n ARG 276 
1 n LYS 277 
1 n LEU 278 
1 n PHE 279 
1 n ASP 280 
1 n LEU 281 
1 n LEU 282 
1 n ASP 283 
1 n VAL 284 
1 n LEU 285 
1 n GLU 286 
1 n PHE 287 
1 n ASN 288 
1 n GLN 289 
1 n VAL 290 
1 n VAL 291 
1 n ILE 292 
1 n PHE 293 
1 n VAL 294 
1 n LYS 295 
1 n SER 296 
1 n VAL 297 
1 n GLN 298 
1 n ARG 299 
1 n CYS 300 
1 n ILE 301 
1 n ALA 302 
1 n LEU 303 
1 n ALA 304 
1 n GLN 305 
1 n LEU 306 
1 n LEU 307 
1 n VAL 308 
1 n GLU 309 
1 n GLN 310 
1 n ASN 311 
1 n PHE 312 
1 n PRO 313 
1 n ALA 314 
1 n ILE 315 
1 n ALA 316 
1 n ILE 317 
1 n HIS 318 
1 n ARG 319 
1 n GLY 320 
1 n MET 321 
1 n PRO 322 
1 n GLN 323 
1 n GLU 324 
1 n GLU 325 
1 n ARG 326 
1 n LEU 327 
1 n SER 328 
1 n ARG 329 
1 n TYR 330 
1 n GLN 331 
1 n GLN 332 
1 n PHE 333 
1 n LYS 334 
1 n ASP 335 
1 n PHE 336 
1 n GLN 337 
1 n ARG 338 
1 n ARG 339 
1 n ILE 340 
1 n LEU 341 
1 n VAL 342 
1 n ALA 343 
1 n THR 344 
1 n ASN 345 
1 n LEU 346 
1 n PHE 347 
1 n GLY 348 
1 n ARG 349 
1 n GLY 350 
1 n MET 351 
1 n ASP 352 
1 n ILE 353 
1 n GLU 354 
1 n ARG 355 
1 n VAL 356 
1 n ASN 357 
1 n ILE 358 
1 n ALA 359 
1 n PHE 360 
1 n ASN 361 
1 n TYR 362 
1 n ASP 363 
1 n MET 364 
1 n PRO 365 
1 n GLU 366 
1 n ASP 367 
1 n SER 368 
1 n ASP 369 
1 n THR 370 
1 n TYR 371 
1 n LEU 372 
1 n HIS 373 
1 n ARG 374 
1 n VAL 375 
1 n ALA 376 
1 n ARG 377 
1 n ALA 378 
1 n GLY 379 
1 n ARG 380 
1 n PHE 381 
1 n GLY 382 
1 n THR 383 
1 n LYS 384 
1 n GLY 385 
1 n LEU 386 
1 n ALA 387 
1 n ILE 388 
1 n THR 389 
1 n PHE 390 
1 n VAL 391 
1 n SER 392 
1 n ASP 393 
1 n GLU 394 
1 n ASN 395 
1 n ASP 396 
1 n ALA 397 
1 n LYS 398 
1 n ILE 399 
1 n LEU 400 
1 n ASN 401 
1 n ASP 402 
1 n VAL 403 
1 n GLN 404 
1 n ASP 405 
1 n ARG 406 
1 n PHE 407 
1 n GLU 408 
1 n VAL 409 
1 n ASN 410 
1 n ILE 411 
1 n SER 412 
1 n GLU 413 
1 n LEU 414 
1 n PRO 415 
1 n ASP 416 
1 n GLU 417 
1 n ILE 418 
1 n ASP 419 
1 n ILE 420 
1 n SER 421 
1 n SER 422 
1 n TYR 423 
1 n ILE 424 
1 n GLU 425 
1 n GLN 426 
1 n THR 427 
1 n ARG 428 
1 n GLY 429 
1 n GLY 430 
1 n GLY 431 
1 n SER 432 
1 n LEU 433 
1 n GLU 434 
1 n VAL 435 
1 n LEU 436 
1 n PHE 437 
1 n GLN 438 
1 n GLY 439 
1 n PRO 440 
1 n GLY 441 
1 n GLY 442 
1 n GLY 443 
1 n SER 444 
1 n GLY 445 
1 n GLY 446 
1 n GLY 447 
1 n SER 448 
1 n GLY 449 
1 n GLY 450 
1 n GLY 451 
1 n SER 452 
1 n MET 453 
1 n GLY 454 
1 n VAL 455 
1 n GLN 456 
1 n VAL 457 
1 n GLU 458 
1 n THR 459 
1 n ILE 460 
1 n SER 461 
1 n PRO 462 
1 n GLY 463 
1 n ASP 464 
1 n GLY 465 
1 n ARG 466 
1 n THR 467 
1 n PHE 468 
1 n PRO 469 
1 n LYS 470 
1 n ARG 471 
1 n GLY 472 
1 n GLN 473 
1 n THR 474 
1 n CYS 475 
1 n VAL 476 
1 n VAL 477 
1 n HIS 478 
1 n TYR 479 
1 n THR 480 
1 n GLY 481 
1 n MET 482 
1 n LEU 483 
1 n GLU 484 
1 n ASP 485 
1 n GLY 486 
1 n LYS 487 
1 n LYS 488 
1 n VAL 489 
1 n ASP 490 
1 n SER 491 
1 n SER 492 
1 n ARG 493 
1 n ASP 494 
1 n ARG 495 
1 n ASN 496 
1 n LYS 497 
1 n PRO 498 
1 n PHE 499 
1 n LYS 500 
1 n PHE 501 
1 n MET 502 
1 n LEU 503 
1 n GLY 504 
1 n LYS 505 
1 n GLN 506 
1 n GLU 507 
1 n VAL 508 
1 n ILE 509 
1 n ARG 510 
1 n GLY 511 
1 n TRP 512 
1 n GLU 513 
1 n GLU 514 
1 n GLY 515 
1 n VAL 516 
1 n ALA 517 
1 n GLN 518 
1 n MET 519 
1 n SER 520 
1 n VAL 521 
1 n GLY 522 
1 n GLN 523 
1 n ARG 524 
1 n ALA 525 
1 n LYS 526 
1 n LEU 527 
1 n THR 528 
1 n ILE 529 
1 n SER 530 
1 n PRO 531 
1 n ASP 532 
1 n TYR 533 
1 n ALA 534 
1 n TYR 535 
1 n GLY 536 
1 n ALA 537 
1 n THR 538 
1 n GLY 539 
1 n HIS 540 
1 n PRO 541 
1 n GLY 542 
1 n ILE 543 
1 n ILE 544 
1 n PRO 545 
1 n PRO 546 
1 n HIS 547 
1 n ALA 548 
1 n THR 549 
1 n LEU 550 
1 n VAL 551 
1 n PHE 552 
1 n ASP 553 
1 n VAL 554 
1 n GLU 555 
1 n LEU 556 
1 n LEU 557 
1 n LYS 558 
1 n LEU 559 
1 n GLU 560 
1 n GLY 561 
1 n GLY 562 
1 n GLY 563 
1 n SER 564 
1 n GLY 565 
1 n GLY 566 
1 n GLY 567 
1 n SER 568 
1 n VAL 569 
1 n SER 570 
1 n LYS 571 
1 n GLY 572 
1 n GLU 573 
1 n GLU 574 
1 n LEU 575 
1 n PHE 576 
1 n THR 577 
1 n GLY 578 
1 n VAL 579 
1 n VAL 580 
1 n PRO 581 
1 n ILE 582 
1 n LEU 583 
1 n VAL 584 
1 n GLU 585 
1 n LEU 586 
1 n ASP 587 
1 n GLY 588 
1 n ASP 589 
1 n VAL 590 
1 n ASN 591 
1 n GLY 592 
1 n HIS 593 
1 n LYS 594 
1 n PHE 595 
1 n SER 596 
1 n VAL 597 
1 n SER 598 
1 n GLY 599 
1 n GLU 600 
1 n GLY 601 
1 n GLU 602 
1 n GLY 603 
1 n ASP 604 
1 n ALA 605 
1 n THR 606 
1 n TYR 607 
1 n GLY 608 
1 n LYS 609 
1 n LEU 610 
1 n THR 611 
1 n LEU 612 
1 n LYS 613 
1 n PHE 614 
1 n ILE 615 
1 n CYS 616 
1 n THR 617 
1 n THR 618 
1 n GLY 619 
1 n LYS 620 
1 n LEU 621 
1 n PRO 622 
1 n VAL 623 
1 n PRO 624 
1 n TRP 625 
1 n PRO 626 
1 n THR 627 
1 n LEU 628 
1 n VAL 629 
1 n THR 630 
1 n THR 631 
1 n LEU 632 
1 n THR 633 
1 n TYR 634 
1 n GLY 635 
1 n VAL 636 
1 n GLN 637 
1 n CYS 638 
1 n PHE 639 
1 n SER 640 
1 n ARG 641 
1 n TYR 642 
1 n PRO 643 
1 n ASP 644 
1 n HIS 645 
1 n MET 646 
1 n LYS 647 
1 n GLN 648 
1 n HIS 649 
1 n ASP 650 
1 n PHE 651 
1 n PHE 652 
1 n LYS 653 
1 n SER 654 
1 n ALA 655 
1 n MET 656 
1 n PRO 657 
1 n GLU 658 
1 n GLY 659 
1 n TYR 660 
1 n VAL 661 
1 n GLN 662 
1 n GLU 663 
1 n ARG 664 
1 n THR 665 
1 n ILE 666 
1 n PHE 667 
1 n PHE 668 
1 n LYS 669 
1 n ASP 670 
1 n ASP 671 
1 n GLY 672 
1 n ASN 673 
1 n TYR 674 
1 n LYS 675 
1 n THR 676 
1 n ARG 677 
1 n ALA 678 
1 n GLU 679 
1 n VAL 680 
1 n LYS 681 
1 n PHE 682 
1 n GLU 683 
1 n GLY 684 
1 n ASP 685 
1 n THR 686 
1 n LEU 687 
1 n VAL 688 
1 n ASN 689 
1 n ARG 690 
1 n ILE 691 
1 n GLU 692 
1 n LEU 693 
1 n LYS 694 
1 n GLY 695 
1 n ILE 696 
1 n ASP 697 
1 n PHE 698 
1 n LYS 699 
1 n GLU 700 
1 n ASP 701 
1 n GLY 702 
1 n ASN 703 
1 n ILE 704 
1 n LEU 705 
1 n GLY 706 
1 n HIS 707 
1 n LYS 708 
1 n LEU 709 
1 n GLU 710 
1 n TYR 711 
1 n ASN 712 
1 n TYR 713 
1 n ASN 714 
1 n SER 715 
1 n HIS 716 
1 n ASN 717 
1 n VAL 718 
1 n TYR 719 
1 n ILE 720 
1 n MET 721 
1 n ALA 722 
1 n ASP 723 
1 n LYS 724 
1 n GLN 725 
1 n LYS 726 
1 n ASN 727 
1 n GLY 728 
1 n ILE 729 
1 n LYS 730 
1 n ALA 731 
1 n ASN 732 
1 n PHE 733 
1 n LYS 734 
1 n ILE 735 
1 n ARG 736 
1 n HIS 737 
1 n ASN 738 
1 n ILE 739 
1 n GLU 740 
1 n ASP 741 
1 n GLY 742 
1 n SER 743 
1 n VAL 744 
1 n GLN 745 
1 n LEU 746 
1 n ALA 747 
1 n ASP 748 
1 n HIS 749 
1 n TYR 750 
1 n GLN 751 
1 n GLN 752 
1 n ASN 753 
1 n THR 754 
1 n PRO 755 
1 n ILE 756 
1 n GLY 757 
1 n ASP 758 
1 n GLY 759 
1 n PRO 760 
1 n VAL 761 
1 n LEU 762 
1 n LEU 763 
1 n PRO 764 
1 n ASP 765 
1 n ASN 766 
1 n HIS 767 
1 n TYR 768 
1 n LEU 769 
1 n SER 770 
1 n THR 771 
1 n GLN 772 
1 n SER 773 
1 n ALA 774 
1 n LEU 775 
1 n SER 776 
1 n LYS 777 
1 n ASP 778 
1 n PRO 779 
1 n ASN 780 
1 n GLU 781 
1 n LYS 782 
1 n ARG 783 
1 n ASP 784 
1 n HIS 785 
1 n MET 786 
1 n VAL 787 
1 n LEU 788 
1 n LEU 789 
1 n GLU 790 
1 n PHE 791 
1 n VAL 792 
1 n THR 793 
1 n ALA 794 
1 n ALA 795 
1 n GLY 796 
1 n ILE 797 
1 n THR 798 
1 n LEU 799 
1 n GLY 800 
1 n MET 801 
1 n ASP 802 
1 n GLU 803 
1 n LEU 804 
1 n TYR 805 
1 n LYS 806 
1 n GLY 807 
1 n GLY 808 
1 n GLY 809 
1 n SER 810 
1 n TRP 811 
1 n GLY 812 
1 n SER 813 
1 n GLY 814 
#
_ma_data.content_type "model coordinates"
_ma_data.id           1
_ma_data.name         Model
#
_ma_model_list.data_id          1
_ma_model_list.model_group_id   1
_ma_model_list.model_group_name "AlphaFold-beta-20231127 (fb0b9d13-0bdd-4522-ba5f-0ee1f426d085 @ 2025-02-05 03:57:11)"
_ma_model_list.model_id         1
_ma_model_list.model_name       "Top ranked model"
_ma_model_list.model_type       "Ab initio model"
_ma_model_list.ordinal_id       1
#
loop_
_ma_protocol_step.method_type
_ma_protocol_step.ordinal_id
_ma_protocol_step.protocol_id
_ma_protocol_step.step_id
"coevolution MSA" 1 1 1 
"template search" 2 1 2 
modeling          3 1 3 
#
loop_
_ma_qa_metric.id
_ma_qa_metric.mode
_ma_qa_metric.name
_ma_qa_metric.software_group_id
_ma_qa_metric.type
1 global pLDDT 1 pLDDT 
2 local  pLDDT 1 pLDDT 
#
_ma_qa_metric_global.metric_id    1
_ma_qa_metric_global.metric_value 78.36
_ma_qa_metric_global.model_id     1
_ma_qa_metric_global.ordinal_id   1
#
_ma_software_group.group_id    1
_ma_software_group.ordinal_id  1
_ma_software_group.software_id 1
#
_ma_target_entity.data_id   1
_ma_target_entity.entity_id 1
_ma_target_entity.origin    .
#
_ma_target_entity_instance.asym_id   A
_ma_target_entity_instance.details   .
_ma_target_entity_instance.entity_id 1
#
loop_
_pdbx_data_usage.details
_pdbx_data_usage.id
_pdbx_data_usage.type
_pdbx_data_usage.url
;NON-COMMERCIAL USE ONLY, BY USING THIS FILE YOU AGREE TO THE TERMS OF USE FOUND
AT alphafoldserver.com/output-terms.
;
1 license    ? 
;THE INFORMATION IS NOT INTENDED FOR, HAS NOT BEEN VALIDATED FOR, AND IS NOT
APPROVED FOR CLINICAL USE. IT SHOULD NOT BE USED FOR CLINICAL PURPOSE OR RELIED
ON FOR MEDICAL OR OTHER PROFESSIONAL ADVICE. IT IS THEORETICAL MODELLING ONLY
AND CAUTION SHOULD BE EXERCISED IN ITS USE. IT IS PROVIDED "AS-IS" WITHOUT ANY
WARRANTY OF ANY KIND, WHETHER EXPRESSED OR IMPLIED. NO WARRANTY IS GIVEN THAT
USE OF THE INFORMATION SHALL NOT INFRINGE THE RIGHTS OF ANY THIRD PARTY.
;
2 disclaimer ? 
#
loop_
_pdbx_poly_seq_scheme.asym_id
_pdbx_poly_seq_scheme.auth_seq_num
_pdbx_poly_seq_scheme.entity_id
_pdbx_poly_seq_scheme.hetero
_pdbx_poly_seq_scheme.mon_id
_pdbx_poly_seq_scheme.pdb_ins_code
_pdbx_poly_seq_scheme.pdb_seq_num
_pdbx_poly_seq_scheme.pdb_strand_id
_pdbx_poly_seq_scheme.seq_id
A 1   1 n MET . 1   A 1   
A 2   1 n ALA . 2   A 2   
A 3   1 n GLU . 3   A 3   
A 4   1 n ASN . 4   A 4   
A 5   1 n ASP . 5   A 5   
A 6   1 n VAL . 6   A 6   
A 7   1 n ASP . 7   A 7   
A 8   1 n ASN . 8   A 8   
A 9   1 n GLU . 9   A 9   
A 10  1 n LEU . 10  A 10  
A 11  1 n LEU . 11  A 11  
A 12  1 n ASP . 12  A 12  
A 13  1 n TYR . 13  A 13  
A 14  1 n GLU . 14  A 14  
A 15  1 n ASP . 15  A 15  
A 16  1 n ASP . 16  A 16  
A 17  1 n GLU . 17  A 17  
A 18  1 n VAL . 18  A 18  
A 19  1 n GLU . 19  A 19  
A 20  1 n THR . 20  A 20  
A 21  1 n ALA . 21  A 21  
A 22  1 n ALA . 22  A 22  
A 23  1 n GLY . 23  A 23  
A 24  1 n GLY . 24  A 24  
A 25  1 n ASP . 25  A 25  
A 26  1 n GLY . 26  A 26  
A 27  1 n ALA . 27  A 27  
A 28  1 n GLU . 28  A 28  
A 29  1 n ALA . 29  A 29  
A 30  1 n PRO . 30  A 30  
A 31  1 n ALA . 31  A 31  
A 32  1 n LYS . 32  A 32  
A 33  1 n LYS . 33  A 33  
A 34  1 n ASP . 34  A 34  
A 35  1 n VAL . 35  A 35  
A 36  1 n LYS . 36  A 36  
A 37  1 n GLY . 37  A 37  
A 38  1 n SER . 38  A 38  
A 39  1 n TYR . 39  A 39  
A 40  1 n VAL . 40  A 40  
A 41  1 n SER . 41  A 41  
A 42  1 n ILE . 42  A 42  
A 43  1 n HIS . 43  A 43  
A 44  1 n SER . 44  A 44  
A 45  1 n SER . 45  A 45  
A 46  1 n GLY . 46  A 46  
A 47  1 n PHE . 47  A 47  
A 48  1 n ARG . 48  A 48  
A 49  1 n ASP . 49  A 49  
A 50  1 n PHE . 50  A 50  
A 51  1 n LEU . 51  A 51  
A 52  1 n LEU . 52  A 52  
A 53  1 n LYS . 53  A 53  
A 54  1 n PRO . 54  A 54  
A 55  1 n GLU . 55  A 55  
A 56  1 n LEU . 56  A 56  
A 57  1 n LEU . 57  A 57  
A 58  1 n ARG . 58  A 58  
A 59  1 n ALA . 59  A 59  
A 60  1 n ILE . 60  A 60  
A 61  1 n VAL . 61  A 61  
A 62  1 n ASP . 62  A 62  
A 63  1 n CYS . 63  A 63  
A 64  1 n GLY . 64  A 64  
A 65  1 n PHE . 65  A 65  
A 66  1 n GLU . 66  A 66  
A 67  1 n HIS . 67  A 67  
A 68  1 n PRO . 68  A 68  
A 69  1 n SER . 69  A 69  
A 70  1 n GLU . 70  A 70  
A 71  1 n VAL . 71  A 71  
A 72  1 n GLN . 72  A 72  
A 73  1 n HIS . 73  A 73  
A 74  1 n GLU . 74  A 74  
A 75  1 n CYS . 75  A 75  
A 76  1 n ILE . 76  A 76  
A 77  1 n PRO . 77  A 77  
A 78  1 n GLN . 78  A 78  
A 79  1 n ALA . 79  A 79  
A 80  1 n ILE . 80  A 80  
A 81  1 n LEU . 81  A 81  
A 82  1 n GLY . 82  A 82  
A 83  1 n MET . 83  A 83  
A 84  1 n ASP . 84  A 84  
A 85  1 n VAL . 85  A 85  
A 86  1 n LEU . 86  A 86  
A 87  1 n CYS . 87  A 87  
A 88  1 n GLN . 88  A 88  
A 89  1 n ALA . 89  A 89  
A 90  1 n LYS . 90  A 90  
A 91  1 n SER . 91  A 91  
A 92  1 n GLY . 92  A 92  
A 93  1 n MET . 93  A 93  
A 94  1 n GLY . 94  A 94  
A 95  1 n LYS . 95  A 95  
A 96  1 n THR . 96  A 96  
A 97  1 n ALA . 97  A 97  
A 98  1 n VAL . 98  A 98  
A 99  1 n PHE . 99  A 99  
A 100 1 n VAL . 100 A 100 
A 101 1 n LEU . 101 A 101 
A 102 1 n ALA . 102 A 102 
A 103 1 n THR . 103 A 103 
A 104 1 n LEU . 104 A 104 
A 105 1 n GLN . 105 A 105 
A 106 1 n GLN . 106 A 106 
A 107 1 n LEU . 107 A 107 
A 108 1 n GLU . 108 A 108 
A 109 1 n PRO . 109 A 109 
A 110 1 n VAL . 110 A 110 
A 111 1 n THR . 111 A 111 
A 112 1 n GLY . 112 A 112 
A 113 1 n GLN . 113 A 113 
A 114 1 n VAL . 114 A 114 
A 115 1 n SER . 115 A 115 
A 116 1 n VAL . 116 A 116 
A 117 1 n LEU . 117 A 117 
A 118 1 n VAL . 118 A 118 
A 119 1 n MET . 119 A 119 
A 120 1 n CYS . 120 A 120 
A 121 1 n HIS . 121 A 121 
A 122 1 n THR . 122 A 122 
A 123 1 n ARG . 123 A 123 
A 124 1 n GLU . 124 A 124 
A 125 1 n LEU . 125 A 125 
A 126 1 n ALA . 126 A 126 
A 127 1 n PHE . 127 A 127 
A 128 1 n GLN . 128 A 128 
A 129 1 n ILE . 129 A 129 
A 130 1 n SER . 130 A 130 
A 131 1 n LYS . 131 A 131 
A 132 1 n GLU . 132 A 132 
A 133 1 n TYR . 133 A 133 
A 134 1 n GLU . 134 A 134 
A 135 1 n ARG . 135 A 135 
A 136 1 n PHE . 136 A 136 
A 137 1 n SER . 137 A 137 
A 138 1 n LYS . 138 A 138 
A 139 1 n TYR . 139 A 139 
A 140 1 n MET . 140 A 140 
A 141 1 n PRO . 141 A 141 
A 142 1 n ASN . 142 A 142 
A 143 1 n VAL . 143 A 143 
A 144 1 n LYS . 144 A 144 
A 145 1 n VAL . 145 A 145 
A 146 1 n ALA . 146 A 146 
A 147 1 n VAL . 147 A 147 
A 148 1 n PHE . 148 A 148 
A 149 1 n PHE . 149 A 149 
A 150 1 n GLY . 150 A 150 
A 151 1 n GLY . 151 A 151 
A 152 1 n LEU . 152 A 152 
A 153 1 n SER . 153 A 153 
A 154 1 n ILE . 154 A 154 
A 155 1 n LYS . 155 A 155 
A 156 1 n LYS . 156 A 156 
A 157 1 n ASP . 157 A 157 
A 158 1 n GLU . 158 A 158 
A 159 1 n GLU . 159 A 159 
A 160 1 n VAL . 160 A 160 
A 161 1 n LEU . 161 A 161 
A 162 1 n LYS . 162 A 162 
A 163 1 n LYS . 163 A 163 
A 164 1 n ASN . 164 A 164 
A 165 1 n CYS . 165 A 165 
A 166 1 n PRO . 166 A 166 
A 167 1 n HIS . 167 A 167 
A 168 1 n ILE . 168 A 168 
A 169 1 n VAL . 169 A 169 
A 170 1 n VAL . 170 A 170 
A 171 1 n GLY . 171 A 171 
A 172 1 n THR . 172 A 172 
A 173 1 n PRO . 173 A 173 
A 174 1 n GLY . 174 A 174 
A 175 1 n ARG . 175 A 175 
A 176 1 n ILE . 176 A 176 
A 177 1 n LEU . 177 A 177 
A 178 1 n ALA . 178 A 178 
A 179 1 n LEU . 179 A 179 
A 180 1 n ALA . 180 A 180 
A 181 1 n ARG . 181 A 181 
A 182 1 n ASN . 182 A 182 
A 183 1 n LYS . 183 A 183 
A 184 1 n SER . 184 A 184 
A 185 1 n LEU . 185 A 185 
A 186 1 n ASN . 186 A 186 
A 187 1 n LEU . 187 A 187 
A 188 1 n LYS . 188 A 188 
A 189 1 n HIS . 189 A 189 
A 190 1 n ILE . 190 A 190 
A 191 1 n LYS . 191 A 191 
A 192 1 n HIS . 192 A 192 
A 193 1 n PHE . 193 A 193 
A 194 1 n ILE . 194 A 194 
A 195 1 n LEU . 195 A 195 
A 196 1 n ASP . 196 A 196 
A 197 1 n GLU . 197 A 197 
A 198 1 n CYS . 198 A 198 
A 199 1 n ASP . 199 A 199 
A 200 1 n LYS . 200 A 200 
A 201 1 n MET . 201 A 201 
A 202 1 n LEU . 202 A 202 
A 203 1 n GLU . 203 A 203 
A 204 1 n GLN . 204 A 204 
A 205 1 n LEU . 205 A 205 
A 206 1 n ASP . 206 A 206 
A 207 1 n MET . 207 A 207 
A 208 1 n ARG . 208 A 208 
A 209 1 n ARG . 209 A 209 
A 210 1 n ASP . 210 A 210 
A 211 1 n VAL . 211 A 211 
A 212 1 n GLN . 212 A 212 
A 213 1 n GLU . 213 A 213 
A 214 1 n ILE . 214 A 214 
A 215 1 n PHE . 215 A 215 
A 216 1 n ARG . 216 A 216 
A 217 1 n MET . 217 A 217 
A 218 1 n THR . 218 A 218 
A 219 1 n PRO . 219 A 219 
A 220 1 n HIS . 220 A 220 
A 221 1 n GLU . 221 A 221 
A 222 1 n LYS . 222 A 222 
A 223 1 n GLN . 223 A 223 
A 224 1 n VAL . 224 A 224 
A 225 1 n MET . 225 A 225 
A 226 1 n MET . 226 A 226 
A 227 1 n PHE . 227 A 227 
A 228 1 n SER . 228 A 228 
A 229 1 n ALA . 229 A 229 
A 230 1 n THR . 230 A 230 
A 231 1 n LEU . 231 A 231 
A 232 1 n SER . 232 A 232 
A 233 1 n LYS . 233 A 233 
A 234 1 n GLU . 234 A 234 
A 235 1 n ILE . 235 A 235 
A 236 1 n ARG . 236 A 236 
A 237 1 n PRO . 237 A 237 
A 238 1 n VAL . 238 A 238 
A 239 1 n CYS . 239 A 239 
A 240 1 n ARG . 240 A 240 
A 241 1 n LYS . 241 A 241 
A 242 1 n PHE . 242 A 242 
A 243 1 n MET . 243 A 243 
A 244 1 n GLN . 244 A 244 
A 245 1 n ASP . 245 A 245 
A 246 1 n PRO . 246 A 246 
A 247 1 n MET . 247 A 247 
A 248 1 n GLU . 248 A 248 
A 249 1 n ILE . 249 A 249 
A 250 1 n PHE . 250 A 250 
A 251 1 n VAL . 251 A 251 
A 252 1 n ASP . 252 A 252 
A 253 1 n ASP . 253 A 253 
A 254 1 n GLU . 254 A 254 
A 255 1 n THR . 255 A 255 
A 256 1 n LYS . 256 A 256 
A 257 1 n LEU . 257 A 257 
A 258 1 n THR . 258 A 258 
A 259 1 n LEU . 259 A 259 
A 260 1 n HIS . 260 A 260 
A 261 1 n GLY . 261 A 261 
A 262 1 n LEU . 262 A 262 
A 263 1 n GLN . 263 A 263 
A 264 1 n GLN . 264 A 264 
A 265 1 n TYR . 265 A 265 
A 266 1 n TYR . 266 A 266 
A 267 1 n VAL . 267 A 267 
A 268 1 n LYS . 268 A 268 
A 269 1 n LEU . 269 A 269 
A 270 1 n LYS . 270 A 270 
A 271 1 n ASP . 271 A 271 
A 272 1 n ASN . 272 A 272 
A 273 1 n GLU . 273 A 273 
A 274 1 n LYS . 274 A 274 
A 275 1 n ASN . 275 A 275 
A 276 1 n ARG . 276 A 276 
A 277 1 n LYS . 277 A 277 
A 278 1 n LEU . 278 A 278 
A 279 1 n PHE . 279 A 279 
A 280 1 n ASP . 280 A 280 
A 281 1 n LEU . 281 A 281 
A 282 1 n LEU . 282 A 282 
A 283 1 n ASP . 283 A 283 
A 284 1 n VAL . 284 A 284 
A 285 1 n LEU . 285 A 285 
A 286 1 n GLU . 286 A 286 
A 287 1 n PHE . 287 A 287 
A 288 1 n ASN . 288 A 288 
A 289 1 n GLN . 289 A 289 
A 290 1 n VAL . 290 A 290 
A 291 1 n VAL . 291 A 291 
A 292 1 n ILE . 292 A 292 
A 293 1 n PHE . 293 A 293 
A 294 1 n VAL . 294 A 294 
A 295 1 n LYS . 295 A 295 
A 296 1 n SER . 296 A 296 
A 297 1 n VAL . 297 A 297 
A 298 1 n GLN . 298 A 298 
A 299 1 n ARG . 299 A 299 
A 300 1 n CYS . 300 A 300 
A 301 1 n ILE . 301 A 301 
A 302 1 n ALA . 302 A 302 
A 303 1 n LEU . 303 A 303 
A 304 1 n ALA . 304 A 304 
A 305 1 n GLN . 305 A 305 
A 306 1 n LEU . 306 A 306 
A 307 1 n LEU . 307 A 307 
A 308 1 n VAL . 308 A 308 
A 309 1 n GLU . 309 A 309 
A 310 1 n GLN . 310 A 310 
A 311 1 n ASN . 311 A 311 
A 312 1 n PHE . 312 A 312 
A 313 1 n PRO . 313 A 313 
A 314 1 n ALA . 314 A 314 
A 315 1 n ILE . 315 A 315 
A 316 1 n ALA . 316 A 316 
A 317 1 n ILE . 317 A 317 
A 318 1 n HIS . 318 A 318 
A 319 1 n ARG . 319 A 319 
A 320 1 n GLY . 320 A 320 
A 321 1 n MET . 321 A 321 
A 322 1 n PRO . 322 A 322 
A 323 1 n GLN . 323 A 323 
A 324 1 n GLU . 324 A 324 
A 325 1 n GLU . 325 A 325 
A 326 1 n ARG . 326 A 326 
A 327 1 n LEU . 327 A 327 
A 328 1 n SER . 328 A 328 
A 329 1 n ARG . 329 A 329 
A 330 1 n TYR . 330 A 330 
A 331 1 n GLN . 331 A 331 
A 332 1 n GLN . 332 A 332 
A 333 1 n PHE . 333 A 333 
A 334 1 n LYS . 334 A 334 
A 335 1 n ASP . 335 A 335 
A 336 1 n PHE . 336 A 336 
A 337 1 n GLN . 337 A 337 
A 338 1 n ARG . 338 A 338 
A 339 1 n ARG . 339 A 339 
A 340 1 n ILE . 340 A 340 
A 341 1 n LEU . 341 A 341 
A 342 1 n VAL . 342 A 342 
A 343 1 n ALA . 343 A 343 
A 344 1 n THR . 344 A 344 
A 345 1 n ASN . 345 A 345 
A 346 1 n LEU . 346 A 346 
A 347 1 n PHE . 347 A 347 
A 348 1 n GLY . 348 A 348 
A 349 1 n ARG . 349 A 349 
A 350 1 n GLY . 350 A 350 
A 351 1 n MET . 351 A 351 
A 352 1 n ASP . 352 A 352 
A 353 1 n ILE . 353 A 353 
A 354 1 n GLU . 354 A 354 
A 355 1 n ARG . 355 A 355 
A 356 1 n VAL . 356 A 356 
A 357 1 n ASN . 357 A 357 
A 358 1 n ILE . 358 A 358 
A 359 1 n ALA . 359 A 359 
A 360 1 n PHE . 360 A 360 
A 361 1 n ASN . 361 A 361 
A 362 1 n TYR . 362 A 362 
A 363 1 n ASP . 363 A 363 
A 364 1 n MET . 364 A 364 
A 365 1 n PRO . 365 A 365 
A 366 1 n GLU . 366 A 366 
A 367 1 n ASP . 367 A 367 
A 368 1 n SER . 368 A 368 
A 369 1 n ASP . 369 A 369 
A 370 1 n THR . 370 A 370 
A 371 1 n TYR . 371 A 371 
A 372 1 n LEU . 372 A 372 
A 373 1 n HIS . 373 A 373 
A 374 1 n ARG . 374 A 374 
A 375 1 n VAL . 375 A 375 
A 376 1 n ALA . 376 A 376 
A 377 1 n ARG . 377 A 377 
A 378 1 n ALA . 378 A 378 
A 379 1 n GLY . 379 A 379 
A 380 1 n ARG . 380 A 380 
A 381 1 n PHE . 381 A 381 
A 382 1 n GLY . 382 A 382 
A 383 1 n THR . 383 A 383 
A 384 1 n LYS . 384 A 384 
A 385 1 n GLY . 385 A 385 
A 386 1 n LEU . 386 A 386 
A 387 1 n ALA . 387 A 387 
A 388 1 n ILE . 388 A 388 
A 389 1 n THR . 389 A 389 
A 390 1 n PHE . 390 A 390 
A 391 1 n VAL . 391 A 391 
A 392 1 n SER . 392 A 392 
A 393 1 n ASP . 393 A 393 
A 394 1 n GLU . 394 A 394 
A 395 1 n ASN . 395 A 395 
A 396 1 n ASP . 396 A 396 
A 397 1 n ALA . 397 A 397 
A 398 1 n LYS . 398 A 398 
A 399 1 n ILE . 399 A 399 
A 400 1 n LEU . 400 A 400 
A 401 1 n ASN . 401 A 401 
A 402 1 n ASP . 402 A 402 
A 403 1 n VAL . 403 A 403 
A 404 1 n GLN . 404 A 404 
A 405 1 n ASP . 405 A 405 
A 406 1 n ARG . 406 A 406 
A 407 1 n PHE . 407 A 407 
A 408 1 n GLU . 408 A 408 
A 409 1 n VAL . 409 A 409 
A 410 1 n ASN . 410 A 410 
A 411 1 n ILE . 411 A 411 
A 412 1 n SER . 412 A 412 
A 413 1 n GLU . 413 A 413 
A 414 1 n LEU . 414 A 414 
A 415 1 n PRO . 415 A 415 
A 416 1 n ASP . 416 A 416 
A 417 1 n GLU . 417 A 417 
A 418 1 n ILE . 418 A 418 
A 419 1 n ASP . 419 A 419 
A 420 1 n ILE . 420 A 420 
A 421 1 n SER . 421 A 421 
A 422 1 n SER . 422 A 422 
A 423 1 n TYR . 423 A 423 
A 424 1 n ILE . 424 A 424 
A 425 1 n GLU . 425 A 425 
A 426 1 n GLN . 426 A 426 
A 427 1 n THR . 427 A 427 
A 428 1 n ARG . 428 A 428 
A 429 1 n GLY . 429 A 429 
A 430 1 n GLY . 430 A 430 
A 431 1 n GLY . 431 A 431 
A 432 1 n SER . 432 A 432 
A 433 1 n LEU . 433 A 433 
A 434 1 n GLU . 434 A 434 
A 435 1 n VAL . 435 A 435 
A 436 1 n LEU . 436 A 436 
A 437 1 n PHE . 437 A 437 
A 438 1 n GLN . 438 A 438 
A 439 1 n GLY . 439 A 439 
A 440 1 n PRO . 440 A 440 
A 441 1 n GLY . 441 A 441 
A 442 1 n GLY . 442 A 442 
A 443 1 n GLY . 443 A 443 
A 444 1 n SER . 444 A 444 
A 445 1 n GLY . 445 A 445 
A 446 1 n GLY . 446 A 446 
A 447 1 n GLY . 447 A 447 
A 448 1 n SER . 448 A 448 
A 449 1 n GLY . 449 A 449 
A 450 1 n GLY . 450 A 450 
A 451 1 n GLY . 451 A 451 
A 452 1 n SER . 452 A 452 
A 453 1 n MET . 453 A 453 
A 454 1 n GLY . 454 A 454 
A 455 1 n VAL . 455 A 455 
A 456 1 n GLN . 456 A 456 
A 457 1 n VAL . 457 A 457 
A 458 1 n GLU . 458 A 458 
A 459 1 n THR . 459 A 459 
A 460 1 n ILE . 460 A 460 
A 461 1 n SER . 461 A 461 
A 462 1 n PRO . 462 A 462 
A 463 1 n GLY . 463 A 463 
A 464 1 n ASP . 464 A 464 
A 465 1 n GLY . 465 A 465 
A 466 1 n ARG . 466 A 466 
A 467 1 n THR . 467 A 467 
A 468 1 n PHE . 468 A 468 
A 469 1 n PRO . 469 A 469 
A 470 1 n LYS . 470 A 470 
A 471 1 n ARG . 471 A 471 
A 472 1 n GLY . 472 A 472 
A 473 1 n GLN . 473 A 473 
A 474 1 n THR . 474 A 474 
A 475 1 n CYS . 475 A 475 
A 476 1 n VAL . 476 A 476 
A 477 1 n VAL . 477 A 477 
A 478 1 n HIS . 478 A 478 
A 479 1 n TYR . 479 A 479 
A 480 1 n THR . 480 A 480 
A 481 1 n GLY . 481 A 481 
A 482 1 n MET . 482 A 482 
A 483 1 n LEU . 483 A 483 
A 484 1 n GLU . 484 A 484 
A 485 1 n ASP . 485 A 485 
A 486 1 n GLY . 486 A 486 
A 487 1 n LYS . 487 A 487 
A 488 1 n LYS . 488 A 488 
A 489 1 n VAL . 489 A 489 
A 490 1 n ASP . 490 A 490 
A 491 1 n SER . 491 A 491 
A 492 1 n SER . 492 A 492 
A 493 1 n ARG . 493 A 493 
A 494 1 n ASP . 494 A 494 
A 495 1 n ARG . 495 A 495 
A 496 1 n ASN . 496 A 496 
A 497 1 n LYS . 497 A 497 
A 498 1 n PRO . 498 A 498 
A 499 1 n PHE . 499 A 499 
A 500 1 n LYS . 500 A 500 
A 501 1 n PHE . 501 A 501 
A 502 1 n MET . 502 A 502 
A 503 1 n LEU . 503 A 503 
A 504 1 n GLY . 504 A 504 
A 505 1 n LYS . 505 A 505 
A 506 1 n GLN . 506 A 506 
A 507 1 n GLU . 507 A 507 
A 508 1 n VAL . 508 A 508 
A 509 1 n ILE . 509 A 509 
A 510 1 n ARG . 510 A 510 
A 511 1 n GLY . 511 A 511 
A 512 1 n TRP . 512 A 512 
A 513 1 n GLU . 513 A 513 
A 514 1 n GLU . 514 A 514 
A 515 1 n GLY . 515 A 515 
A 516 1 n VAL . 516 A 516 
A 517 1 n ALA . 517 A 517 
A 518 1 n GLN . 518 A 518 
A 519 1 n MET . 519 A 519 
A 520 1 n SER . 520 A 520 
A 521 1 n VAL . 521 A 521 
A 522 1 n GLY . 522 A 522 
A 523 1 n GLN . 523 A 523 
A 524 1 n ARG . 524 A 524 
A 525 1 n ALA . 525 A 525 
A 526 1 n LYS . 526 A 526 
A 527 1 n LEU . 527 A 527 
A 528 1 n THR . 528 A 528 
A 529 1 n ILE . 529 A 529 
A 530 1 n SER . 530 A 530 
A 531 1 n PRO . 531 A 531 
A 532 1 n ASP . 532 A 532 
A 533 1 n TYR . 533 A 533 
A 534 1 n ALA . 534 A 534 
A 535 1 n TYR . 535 A 535 
A 536 1 n GLY . 536 A 536 
A 537 1 n ALA . 537 A 537 
A 538 1 n THR . 538 A 538 
A 539 1 n GLY . 539 A 539 
A 540 1 n HIS . 540 A 540 
A 541 1 n PRO . 541 A 541 
A 542 1 n GLY . 542 A 542 
A 543 1 n ILE . 543 A 543 
A 544 1 n ILE . 544 A 544 
A 545 1 n PRO . 545 A 545 
A 546 1 n PRO . 546 A 546 
A 547 1 n HIS . 547 A 547 
A 548 1 n ALA . 548 A 548 
A 549 1 n THR . 549 A 549 
A 550 1 n LEU . 550 A 550 
A 551 1 n VAL . 551 A 551 
A 552 1 n PHE . 552 A 552 
A 553 1 n ASP . 553 A 553 
A 554 1 n VAL . 554 A 554 
A 555 1 n GLU . 555 A 555 
A 556 1 n LEU . 556 A 556 
A 557 1 n LEU . 557 A 557 
A 558 1 n LYS . 558 A 558 
A 559 1 n LEU . 559 A 559 
A 560 1 n GLU . 560 A 560 
A 561 1 n GLY . 561 A 561 
A 562 1 n GLY . 562 A 562 
A 563 1 n GLY . 563 A 563 
A 564 1 n SER . 564 A 564 
A 565 1 n GLY . 565 A 565 
A 566 1 n GLY . 566 A 566 
A 567 1 n GLY . 567 A 567 
A 568 1 n SER . 568 A 568 
A 569 1 n VAL . 569 A 569 
A 570 1 n SER . 570 A 570 
A 571 1 n LYS . 571 A 571 
A 572 1 n GLY . 572 A 572 
A 573 1 n GLU . 573 A 573 
A 574 1 n GLU . 574 A 574 
A 575 1 n LEU . 575 A 575 
A 576 1 n PHE . 576 A 576 
A 577 1 n THR . 577 A 577 
A 578 1 n GLY . 578 A 578 
A 579 1 n VAL . 579 A 579 
A 580 1 n VAL . 580 A 580 
A 581 1 n PRO . 581 A 581 
A 582 1 n ILE . 582 A 582 
A 583 1 n LEU . 583 A 583 
A 584 1 n VAL . 584 A 584 
A 585 1 n GLU . 585 A 585 
A 586 1 n LEU . 586 A 586 
A 587 1 n ASP . 587 A 587 
A 588 1 n GLY . 588 A 588 
A 589 1 n ASP . 589 A 589 
A 590 1 n VAL . 590 A 590 
A 591 1 n ASN . 591 A 591 
A 592 1 n GLY . 592 A 592 
A 593 1 n HIS . 593 A 593 
A 594 1 n LYS . 594 A 594 
A 595 1 n PHE . 595 A 595 
A 596 1 n SER . 596 A 596 
A 597 1 n VAL . 597 A 597 
A 598 1 n SER . 598 A 598 
A 599 1 n GLY . 599 A 599 
A 600 1 n GLU . 600 A 600 
A 601 1 n GLY . 601 A 601 
A 602 1 n GLU . 602 A 602 
A 603 1 n GLY . 603 A 603 
A 604 1 n ASP . 604 A 604 
A 605 1 n ALA . 605 A 605 
A 606 1 n THR . 606 A 606 
A 607 1 n TYR . 607 A 607 
A 608 1 n GLY . 608 A 608 
A 609 1 n LYS . 609 A 609 
A 610 1 n LEU . 610 A 610 
A 611 1 n THR . 611 A 611 
A 612 1 n LEU . 612 A 612 
A 613 1 n LYS . 613 A 613 
A 614 1 n PHE . 614 A 614 
A 615 1 n ILE . 615 A 615 
A 616 1 n CYS . 616 A 616 
A 617 1 n THR . 617 A 617 
A 618 1 n THR . 618 A 618 
A 619 1 n GLY . 619 A 619 
A 620 1 n LYS . 620 A 620 
A 621 1 n LEU . 621 A 621 
A 622 1 n PRO . 622 A 622 
A 623 1 n VAL . 623 A 623 
A 624 1 n PRO . 624 A 624 
A 625 1 n TRP . 625 A 625 
A 626 1 n PRO . 626 A 626 
A 627 1 n THR . 627 A 627 
A 628 1 n LEU . 628 A 628 
A 629 1 n VAL . 629 A 629 
A 630 1 n THR . 630 A 630 
A 631 1 n THR . 631 A 631 
A 632 1 n LEU . 632 A 632 
A 633 1 n THR . 633 A 633 
A 634 1 n TYR . 634 A 634 
A 635 1 n GLY . 635 A 635 
A 636 1 n VAL . 636 A 636 
A 637 1 n GLN . 637 A 637 
A 638 1 n CYS . 638 A 638 
A 639 1 n PHE . 639 A 639 
A 640 1 n SER . 640 A 640 
A 641 1 n ARG . 641 A 641 
A 642 1 n TYR . 642 A 642 
A 643 1 n PRO . 643 A 643 
A 644 1 n ASP . 644 A 644 
A 645 1 n HIS . 645 A 645 
A 646 1 n MET . 646 A 646 
A 647 1 n LYS . 647 A 647 
A 648 1 n GLN . 648 A 648 
A 649 1 n HIS . 649 A 649 
A 650 1 n ASP . 650 A 650 
A 651 1 n PHE . 651 A 651 
A 652 1 n PHE . 652 A 652 
A 653 1 n LYS . 653 A 653 
A 654 1 n SER . 654 A 654 
A 655 1 n ALA . 655 A 655 
A 656 1 n MET . 656 A 656 
A 657 1 n PRO . 657 A 657 
A 658 1 n GLU . 658 A 658 
A 659 1 n GLY . 659 A 659 
A 660 1 n TYR . 660 A 660 
A 661 1 n VAL . 661 A 661 
A 662 1 n GLN . 662 A 662 
A 663 1 n GLU . 663 A 663 
A 664 1 n ARG . 664 A 664 
A 665 1 n THR . 665 A 665 
A 666 1 n ILE . 666 A 666 
A 667 1 n PHE . 667 A 667 
A 668 1 n PHE . 668 A 668 
A 669 1 n LYS . 669 A 669 
A 670 1 n ASP . 670 A 670 
A 671 1 n ASP . 671 A 671 
A 672 1 n GLY . 672 A 672 
A 673 1 n ASN . 673 A 673 
A 674 1 n TYR . 674 A 674 
A 675 1 n LYS . 675 A 675 
A 676 1 n THR . 676 A 676 
A 677 1 n ARG . 677 A 677 
A 678 1 n ALA . 678 A 678 
A 679 1 n GLU . 679 A 679 
A 680 1 n VAL . 680 A 680 
A 681 1 n LYS . 681 A 681 
A 682 1 n PHE . 682 A 682 
A 683 1 n GLU . 683 A 683 
A 684 1 n GLY . 684 A 684 
A 685 1 n ASP . 685 A 685 
A 686 1 n THR . 686 A 686 
A 687 1 n LEU . 687 A 687 
A 688 1 n VAL . 688 A 688 
A 689 1 n ASN . 689 A 689 
A 690 1 n ARG . 690 A 690 
A 691 1 n ILE . 691 A 691 
A 692 1 n GLU . 692 A 692 
A 693 1 n LEU . 693 A 693 
A 694 1 n LYS . 694 A 694 
A 695 1 n GLY . 695 A 695 
A 696 1 n ILE . 696 A 696 
A 697 1 n ASP . 697 A 697 
A 698 1 n PHE . 698 A 698 
A 699 1 n LYS . 699 A 699 
A 700 1 n GLU . 700 A 700 
A 701 1 n ASP . 701 A 701 
A 702 1 n GLY . 702 A 702 
A 703 1 n ASN . 703 A 703 
A 704 1 n ILE . 704 A 704 
A 705 1 n LEU . 705 A 705 
A 706 1 n GLY . 706 A 706 
A 707 1 n HIS . 707 A 707 
A 708 1 n LYS . 708 A 708 
A 709 1 n LEU . 709 A 709 
A 710 1 n GLU . 710 A 710 
A 711 1 n TYR . 711 A 711 
A 712 1 n ASN . 712 A 712 
A 713 1 n TYR . 713 A 713 
A 714 1 n ASN . 714 A 714 
A 715 1 n SER . 715 A 715 
A 716 1 n HIS . 716 A 716 
A 717 1 n ASN . 717 A 717 
A 718 1 n VAL . 718 A 718 
A 719 1 n TYR . 719 A 719 
A 720 1 n ILE . 720 A 720 
A 721 1 n MET . 721 A 721 
A 722 1 n ALA . 722 A 722 
A 723 1 n ASP . 723 A 723 
A 724 1 n LYS . 724 A 724 
A 725 1 n GLN . 725 A 725 
A 726 1 n LYS . 726 A 726 
A 727 1 n ASN . 727 A 727 
A 728 1 n GLY . 728 A 728 
A 729 1 n ILE . 729 A 729 
A 730 1 n LYS . 730 A 730 
A 731 1 n ALA . 731 A 731 
A 732 1 n ASN . 732 A 732 
A 733 1 n PHE . 733 A 733 
A 734 1 n LYS . 734 A 734 
A 735 1 n ILE . 735 A 735 
A 736 1 n ARG . 736 A 736 
A 737 1 n HIS . 737 A 737 
A 738 1 n ASN . 738 A 738 
A 739 1 n ILE . 739 A 739 
A 740 1 n GLU . 740 A 740 
A 741 1 n ASP . 741 A 741 
A 742 1 n GLY . 742 A 742 
A 743 1 n SER . 743 A 743 
A 744 1 n VAL . 744 A 744 
A 745 1 n GLN . 745 A 745 
A 746 1 n LEU . 746 A 746 
A 747 1 n ALA . 747 A 747 
A 748 1 n ASP . 748 A 748 
A 749 1 n HIS . 749 A 749 
A 750 1 n TYR . 750 A 750 
A 751 1 n GLN . 751 A 751 
A 752 1 n GLN . 752 A 752 
A 753 1 n ASN . 753 A 753 
A 754 1 n THR . 754 A 754 
A 755 1 n PRO . 755 A 755 
A 756 1 n ILE . 756 A 756 
A 757 1 n GLY . 757 A 757 
A 758 1 n ASP . 758 A 758 
A 759 1 n GLY . 759 A 759 
A 760 1 n PRO . 760 A 760 
A 761 1 n VAL . 761 A 761 
A 762 1 n LEU . 762 A 762 
A 763 1 n LEU . 763 A 763 
A 764 1 n PRO . 764 A 764 
A 765 1 n ASP . 765 A 765 
A 766 1 n ASN . 766 A 766 
A 767 1 n HIS . 767 A 767 
A 768 1 n TYR . 768 A 768 
A 769 1 n LEU . 769 A 769 
A 770 1 n SER . 770 A 770 
A 771 1 n THR . 771 A 771 
A 772 1 n GLN . 772 A 772 
A 773 1 n SER . 773 A 773 
A 774 1 n ALA . 774 A 774 
A 775 1 n LEU . 775 A 775 
A 776 1 n SER . 776 A 776 
A 777 1 n LYS . 777 A 777 
A 778 1 n ASP . 778 A 778 
A 779 1 n PRO . 779 A 779 
A 780 1 n ASN . 780 A 780 
A 781 1 n GLU . 781 A 781 
A 782 1 n LYS . 782 A 782 
A 783 1 n ARG . 783 A 783 
A 784 1 n ASP . 784 A 784 
A 785 1 n HIS . 785 A 785 
A 786 1 n MET . 786 A 786 
A 787 1 n VAL . 787 A 787 
A 788 1 n LEU . 788 A 788 
A 789 1 n LEU . 789 A 789 
A 790 1 n GLU . 790 A 790 
A 791 1 n PHE . 791 A 791 
A 792 1 n VAL . 792 A 792 
A 793 1 n THR . 793 A 793 
A 794 1 n ALA . 794 A 794 
A 795 1 n ALA . 795 A 795 
A 796 1 n GLY . 796 A 796 
A 797 1 n ILE . 797 A 797 
A 798 1 n THR . 798 A 798 
A 799 1 n LEU . 799 A 799 
A 800 1 n GLY . 800 A 800 
A 801 1 n MET . 801 A 801 
A 802 1 n ASP . 802 A 802 
A 803 1 n GLU . 803 A 803 
A 804 1 n LEU . 804 A 804 
A 805 1 n TYR . 805 A 805 
A 806 1 n LYS . 806 A 806 
A 807 1 n GLY . 807 A 807 
A 808 1 n GLY . 808 A 808 
A 809 1 n GLY . 809 A 809 
A 810 1 n SER . 810 A 810 
A 811 1 n TRP . 811 A 811 
A 812 1 n GLY . 812 A 812 
A 813 1 n SER . 813 A 813 
A 814 1 n GLY . 814 A 814 
#
_software.classification other
_software.date           ?
_software.description    "Structure prediction"
_software.name           AlphaFold
_software.pdbx_ordinal   1
_software.type           package
_software.version        "AlphaFold-beta-20231127 (fb0b9d13-0bdd-4522-ba5f-0ee1f426d085 @ 2025-02-05 03:57:11)"
#
_struct_asym.entity_id 1
_struct_asym.id        A
#
loop_
_atom_site.group_PDB
_atom_site.id
_atom_site.type_symbol
_atom_site.label_atom_id
_atom_site.label_alt_id
_atom_site.label_comp_id
_atom_site.label_asym_id
_atom_site.label_entity_id
_atom_site.label_seq_id
_atom_site.pdbx_PDB_ins_code
_atom_site.Cartn_x
_atom_site.Cartn_y
_atom_site.Cartn_z
_atom_site.occupancy
_atom_site.B_iso_or_equiv
_atom_site.auth_seq_id
_atom_site.auth_asym_id
_atom_site.pdbx_PDB_model_num
ATOM 1    N N   . MET A 1 1   ? -20.522 52.263  -22.397 1.00 17.33 1   A 1 
ATOM 2    C CA  . MET A 1 1   ? -19.102 52.635  -22.540 1.00 27.20 1   A 1 
ATOM 3    C C   . MET A 1 1   ? -18.341 51.967  -21.408 1.00 26.28 1   A 1 
ATOM 4    O O   . MET A 1 1   ? -18.700 52.239  -20.279 1.00 25.79 1   A 1 
ATOM 5    C CB  . MET A 1 1   ? -18.880 54.165  -22.492 1.00 27.06 1   A 1 
ATOM 6    C CG  . MET A 1 1   ? -19.081 54.848  -23.856 1.00 24.55 1   A 1 
ATOM 7    S SD  . MET A 1 1   ? -18.648 56.609  -23.820 1.00 22.99 1   A 1 
ATOM 8    C CE  . MET A 1 1   ? -18.826 57.047  -25.568 1.00 21.62 1   A 1 
ATOM 9    N N   . ALA A 1 2   ? -17.404 51.104  -21.798 1.00 16.91 2   A 1 
ATOM 10   C CA  . ALA A 1 2   ? -16.300 50.463  -21.064 1.00 27.42 2   A 1 
ATOM 11   C C   . ALA A 1 2   ? -16.657 49.722  -19.755 1.00 27.12 2   A 1 
ATOM 12   O O   . ALA A 1 2   ? -17.018 50.347  -18.774 1.00 26.23 2   A 1 
ATOM 13   C CB  . ALA A 1 2   ? -15.200 51.508  -20.892 1.00 26.45 2   A 1 
ATOM 14   N N   . GLU A 1 3   ? -16.754 48.390  -19.714 1.00 19.29 3   A 1 
ATOM 15   C CA  . GLU A 1 3   ? -15.667 47.381  -19.687 1.00 24.24 3   A 1 
ATOM 16   C C   . GLU A 1 3   ? -14.559 47.702  -18.677 1.00 23.01 3   A 1 
ATOM 17   O O   . GLU A 1 3   ? -13.850 48.700  -18.819 1.00 22.82 3   A 1 
ATOM 18   C CB  . GLU A 1 3   ? -15.077 47.008  -21.062 1.00 23.92 3   A 1 
ATOM 19   C CG  . GLU A 1 3   ? -16.011 46.092  -21.868 1.00 22.05 3   A 1 
ATOM 20   C CD  . GLU A 1 3   ? -15.451 45.707  -23.255 1.00 20.77 3   A 1 
ATOM 21   O OE1 . GLU A 1 3   ? -16.158 44.923  -23.943 1.00 19.50 3   A 1 
ATOM 22   O OE2 . GLU A 1 3   ? -14.417 46.266  -23.659 1.00 23.21 3   A 1 
ATOM 23   N N   . ASN A 1 4   ? -14.413 46.827  -17.679 1.00 21.96 4   A 1 
ATOM 24   C CA  . ASN A 1 4   ? -13.133 46.483  -17.076 1.00 31.13 4   A 1 
ATOM 25   C C   . ASN A 1 4   ? -13.205 45.029  -16.601 1.00 30.04 4   A 1 
ATOM 26   O O   . ASN A 1 4   ? -13.757 44.721  -15.545 1.00 28.34 4   A 1 
ATOM 27   C CB  . ASN A 1 4   ? -12.745 47.451  -15.940 1.00 29.62 4   A 1 
ATOM 28   C CG  . ASN A 1 4   ? -11.802 48.569  -16.375 1.00 26.50 4   A 1 
ATOM 29   O OD1 . ASN A 1 4   ? -11.160 48.549  -17.410 1.00 25.06 4   A 1 
ATOM 30   N ND2 . ASN A 1 4   ? -11.651 49.586  -15.561 1.00 26.65 4   A 1 
ATOM 31   N N   . ASP A 1 5   ? -12.650 44.159  -17.450 1.00 22.19 5   A 1 
ATOM 32   C CA  . ASP A 1 5   ? -12.170 42.823  -17.123 1.00 29.88 5   A 1 
ATOM 33   C C   . ASP A 1 5   ? -11.057 42.911  -16.074 1.00 28.06 5   A 1 
ATOM 34   O O   . ASP A 1 5   ? -10.195 43.791  -16.130 1.00 26.98 5   A 1 
ATOM 35   C CB  . ASP A 1 5   ? -11.614 42.164  -18.405 1.00 28.28 5   A 1 
ATOM 36   C CG  . ASP A 1 5   ? -12.721 41.605  -19.304 1.00 25.20 5   A 1 
ATOM 37   O OD1 . ASP A 1 5   ? -13.616 40.918  -18.753 1.00 24.15 5   A 1 
ATOM 38   O OD2 . ASP A 1 5   ? -12.675 41.887  -20.522 1.00 24.98 5   A 1 
ATOM 39   N N   . VAL A 1 6   ? -11.070 41.953  -15.120 1.00 17.83 6   A 1 
ATOM 40   C CA  . VAL A 1 6   ? -9.908  41.626  -14.294 1.00 23.29 6   A 1 
ATOM 41   C C   . VAL A 1 6   ? -9.598  40.157  -14.541 1.00 22.86 6   A 1 
ATOM 42   O O   . VAL A 1 6   ? -10.070 39.266  -13.836 1.00 21.76 6   A 1 
ATOM 43   C CB  . VAL A 1 6   ? -10.103 41.976  -12.803 1.00 21.38 6   A 1 
ATOM 44   C CG1 . VAL A 1 6   ? -8.814  41.732  -12.006 1.00 18.45 6   A 1 
ATOM 45   C CG2 . VAL A 1 6   ? -10.485 43.452  -12.609 1.00 19.66 6   A 1 
ATOM 46   N N   . ASP A 1 7   ? -8.827  39.922  -15.609 1.00 21.16 7   A 1 
ATOM 47   C CA  . ASP A 1 7   ? -8.055  38.710  -15.816 1.00 24.85 7   A 1 
ATOM 48   C C   . ASP A 1 7   ? -6.987  38.614  -14.725 1.00 24.22 7   A 1 
ATOM 49   O O   . ASP A 1 7   ? -6.137  39.506  -14.580 1.00 23.16 7   A 1 
ATOM 50   C CB  . ASP A 1 7   ? -7.410  38.715  -17.215 1.00 23.68 7   A 1 
ATOM 51   C CG  . ASP A 1 7   ? -8.354  38.249  -18.328 1.00 20.87 7   A 1 
ATOM 52   O OD1 . ASP A 1 7   ? -9.162  37.326  -18.055 1.00 20.05 7   A 1 
ATOM 53   O OD2 . ASP A 1 7   ? -8.221  38.783  -19.450 1.00 20.53 7   A 1 
ATOM 54   N N   . ASN A 1 8   ? -7.033  37.552  -13.926 1.00 21.24 8   A 1 
ATOM 55   C CA  . ASN A 1 8   ? -5.963  37.202  -13.007 1.00 25.83 8   A 1 
ATOM 56   C C   . ASN A 1 8   ? -5.085  36.153  -13.704 1.00 25.77 8   A 1 
ATOM 57   O O   . ASN A 1 8   ? -5.412  34.969  -13.743 1.00 24.66 8   A 1 
ATOM 58   C CB  . ASN A 1 8   ? -6.561  36.752  -11.649 1.00 25.24 8   A 1 
ATOM 59   C CG  . ASN A 1 8   ? -5.987  37.466  -10.437 1.00 21.78 8   A 1 
ATOM 60   O OD1 . ASN A 1 8   ? -5.243  38.433  -10.494 1.00 20.44 8   A 1 
ATOM 61   N ND2 . ASN A 1 8   ? -6.340  37.033  -9.260  1.00 21.51 8   A 1 
ATOM 62   N N   . GLU A 1 9   ? -3.999  36.633  -14.311 1.00 18.72 9   A 1 
ATOM 63   C CA  . GLU A 1 9   ? -2.945  35.845  -14.934 1.00 22.66 9   A 1 
ATOM 64   C C   . GLU A 1 9   ? -2.295  34.895  -13.904 1.00 21.45 9   A 1 
ATOM 65   O O   . GLU A 1 9   ? -1.891  35.306  -12.815 1.00 21.12 9   A 1 
ATOM 66   C CB  . GLU A 1 9   ? -1.895  36.784  -15.560 1.00 22.74 9   A 1 
ATOM 67   C CG  . GLU A 1 9   ? -2.411  37.488  -16.830 1.00 21.02 9   A 1 
ATOM 68   C CD  . GLU A 1 9   ? -1.419  38.518  -17.429 1.00 20.55 9   A 1 
ATOM 69   O OE1 . GLU A 1 9   ? -1.441  38.696  -18.665 1.00 18.13 9   A 1 
ATOM 70   O OE2 . GLU A 1 9   ? -0.691  39.161  -16.636 1.00 21.10 9   A 1 
ATOM 71   N N   . LEU A 1 10  ? -2.203  33.615  -14.254 1.00 20.97 10  A 1 
ATOM 72   C CA  . LEU A 1 10  ? -1.326  32.647  -13.605 1.00 24.50 10  A 1 
ATOM 73   C C   . LEU A 1 10  ? 0.122   32.963  -14.014 1.00 23.76 10  A 1 
ATOM 74   O O   . LEU A 1 10  ? 0.424   33.003  -15.204 1.00 23.37 10  A 1 
ATOM 75   C CB  . LEU A 1 10  ? -1.737  31.225  -14.035 1.00 24.28 10  A 1 
ATOM 76   C CG  . LEU A 1 10  ? -2.897  30.647  -13.190 1.00 22.43 10  A 1 
ATOM 77   C CD1 . LEU A 1 10  ? -3.797  29.744  -14.031 1.00 22.31 10  A 1 
ATOM 78   C CD2 . LEU A 1 10  ? -2.352  29.814  -12.027 1.00 25.24 10  A 1 
ATOM 79   N N   . LEU A 1 11  ? 0.988   33.171  -13.032 1.00 21.32 11  A 1 
ATOM 80   C CA  . LEU A 1 11  ? 2.430   33.356  -13.220 1.00 23.83 11  A 1 
ATOM 81   C C   . LEU A 1 11  ? 3.056   32.095  -13.834 1.00 23.07 11  A 1 
ATOM 82   O O   . LEU A 1 11  ? 3.096   31.042  -13.197 1.00 22.61 11  A 1 
ATOM 83   C CB  . LEU A 1 11  ? 3.062   33.683  -11.854 1.00 22.67 11  A 1 
ATOM 84   C CG  . LEU A 1 11  ? 2.796   35.121  -11.364 1.00 20.61 11  A 1 
ATOM 85   C CD1 . LEU A 1 11  ? 2.917   35.207  -9.849  1.00 18.84 11  A 1 
ATOM 86   C CD2 . LEU A 1 11  ? 3.801   36.108  -11.982 1.00 20.58 11  A 1 
ATOM 87   N N   . ASP A 1 12  ? 3.553   32.227  -15.073 1.00 20.94 12  A 1 
ATOM 88   C CA  . ASP A 1 12  ? 4.484   31.291  -15.701 1.00 24.23 12  A 1 
ATOM 89   C C   . ASP A 1 12  ? 5.872   31.465  -15.059 1.00 23.11 12  A 1 
ATOM 90   O O   . ASP A 1 12  ? 6.409   32.568  -15.015 1.00 22.05 12  A 1 
ATOM 91   C CB  . ASP A 1 12  ? 4.549   31.525  -17.226 1.00 23.63 12  A 1 
ATOM 92   C CG  . ASP A 1 12  ? 3.384   30.899  -18.015 1.00 21.07 12  A 1 
ATOM 93   O OD1 . ASP A 1 12  ? 2.910   29.811  -17.603 1.00 20.31 12  A 1 
ATOM 94   O OD2 . ASP A 1 12  ? 2.994   31.490  -19.042 1.00 20.89 12  A 1 
ATOM 95   N N   . TYR A 1 13  ? 6.434   30.358  -14.550 1.00 21.16 13  A 1 
ATOM 96   C CA  . TYR A 1 13  ? 7.861   30.264  -14.250 1.00 25.58 13  A 1 
ATOM 97   C C   . TYR A 1 13  ? 8.546   29.565  -15.435 1.00 23.87 13  A 1 
ATOM 98   O O   . TYR A 1 13  ? 8.232   28.415  -15.739 1.00 22.12 13  A 1 
ATOM 99   C CB  . TYR A 1 13  ? 8.110   29.559  -12.910 1.00 24.02 13  A 1 
ATOM 100  C CG  . TYR A 1 13  ? 7.827   30.439  -11.698 1.00 21.91 13  A 1 
ATOM 101  C CD1 . TYR A 1 13  ? 8.854   31.264  -11.187 1.00 20.39 13  A 1 
ATOM 102  C CD2 . TYR A 1 13  ? 6.566   30.444  -11.091 1.00 20.47 13  A 1 
ATOM 103  C CE1 . TYR A 1 13  ? 8.609   32.090  -10.068 1.00 19.37 13  A 1 
ATOM 104  C CE2 . TYR A 1 13  ? 6.314   31.271  -9.976  1.00 20.29 13  A 1 
ATOM 105  C CZ  . TYR A 1 13  ? 7.331   32.095  -9.464  1.00 20.90 13  A 1 
ATOM 106  O OH  . TYR A 1 13  ? 7.095   32.893  -8.392  1.00 22.59 13  A 1 
ATOM 107  N N   . GLU A 1 14  ? 9.428   30.298  -16.119 1.00 20.39 14  A 1 
ATOM 108  C CA  . GLU A 1 14  ? 10.320  29.785  -17.152 1.00 23.95 14  A 1 
ATOM 109  C C   . GLU A 1 14  ? 11.419  28.923  -16.499 1.00 22.45 14  A 1 
ATOM 110  O O   . GLU A 1 14  ? 12.150  29.401  -15.628 1.00 21.56 14  A 1 
ATOM 111  C CB  . GLU A 1 14  ? 10.933  30.963  -17.952 1.00 23.26 14  A 1 
ATOM 112  C CG  . GLU A 1 14  ? 9.900   31.711  -18.819 1.00 21.33 14  A 1 
ATOM 113  C CD  . GLU A 1 14  ? 10.466  32.931  -19.589 1.00 20.16 14  A 1 
ATOM 114  O OE1 . GLU A 1 14  ? 9.898   33.250  -20.665 1.00 18.85 14  A 1 
ATOM 115  O OE2 . GLU A 1 14  ? 11.419  33.574  -19.094 1.00 21.84 14  A 1 
ATOM 116  N N   . ASP A 1 15  ? 11.526  27.669  -16.920 1.00 19.85 15  A 1 
ATOM 117  C CA  . ASP A 1 15  ? 12.676  26.804  -16.650 1.00 22.90 15  A 1 
ATOM 118  C C   . ASP A 1 15  ? 13.748  27.047  -17.732 1.00 21.59 15  A 1 
ATOM 119  O O   . ASP A 1 15  ? 13.524  26.780  -18.913 1.00 20.53 15  A 1 
ATOM 120  C CB  . ASP A 1 15  ? 12.257  25.319  -16.618 1.00 22.22 15  A 1 
ATOM 121  C CG  . ASP A 1 15  ? 11.624  24.830  -15.302 1.00 19.79 15  A 1 
ATOM 122  O OD1 . ASP A 1 15  ? 12.058  25.287  -14.219 1.00 19.13 15  A 1 
ATOM 123  O OD2 . ASP A 1 15  ? 10.758  23.922  -15.370 1.00 19.68 15  A 1 
ATOM 124  N N   . ASP A 1 16  ? 14.929  27.541  -17.325 1.00 18.31 16  A 1 
ATOM 125  C CA  . ASP A 1 16  ? 16.117  27.617  -18.167 1.00 22.68 16  A 1 
ATOM 126  C C   . ASP A 1 16  ? 16.705  26.212  -18.414 1.00 21.13 16  A 1 
ATOM 127  O O   . ASP A 1 16  ? 17.407  25.647  -17.575 1.00 19.84 16  A 1 
ATOM 128  C CB  . ASP A 1 16  ? 17.176  28.534  -17.512 1.00 21.68 16  A 1 
ATOM 129  C CG  . ASP A 1 16  ? 16.998  30.044  -17.749 1.00 19.36 16  A 1 
ATOM 130  O OD1 . ASP A 1 16  ? 16.625  30.426  -18.879 1.00 18.71 16  A 1 
ATOM 131  O OD2 . ASP A 1 16  ? 17.365  30.813  -16.827 1.00 19.06 16  A 1 
ATOM 132  N N   . GLU A 1 17  ? 16.451  25.629  -19.587 1.00 18.77 17  A 1 
ATOM 133  C CA  . GLU A 1 17  ? 17.185  24.467  -20.100 1.00 22.66 17  A 1 
ATOM 134  C C   . GLU A 1 17  ? 18.531  24.899  -20.704 1.00 21.03 17  A 1 
ATOM 135  O O   . GLU A 1 17  ? 18.596  25.652  -21.678 1.00 20.37 17  A 1 
ATOM 136  C CB  . GLU A 1 17  ? 16.360  23.680  -21.137 1.00 22.49 17  A 1 
ATOM 137  C CG  . GLU A 1 17  ? 15.252  22.822  -20.520 1.00 20.54 17  A 1 
ATOM 138  C CD  . GLU A 1 17  ? 14.568  21.867  -21.535 1.00 20.33 17  A 1 
ATOM 139  O OE1 . GLU A 1 17  ? 13.919  20.895  -21.070 1.00 18.00 17  A 1 
ATOM 140  O OE2 . GLU A 1 17  ? 14.691  22.084  -22.760 1.00 22.06 17  A 1 
ATOM 141  N N   . VAL A 1 18  ? 19.630  24.391  -20.157 1.00 18.07 18  A 1 
ATOM 142  C CA  . VAL A 1 18  ? 20.961  24.469  -20.765 1.00 22.61 18  A 1 
ATOM 143  C C   . VAL A 1 18  ? 21.182  23.242  -21.653 1.00 21.65 18  A 1 
ATOM 144  O O   . VAL A 1 18  ? 21.429  22.136  -21.172 1.00 21.17 18  A 1 
ATOM 145  C CB  . VAL A 1 18  ? 22.073  24.636  -19.713 1.00 21.76 18  A 1 
ATOM 146  C CG1 . VAL A 1 18  ? 23.468  24.721  -20.350 1.00 19.03 18  A 1 
ATOM 147  C CG2 . VAL A 1 18  ? 21.870  25.930  -18.894 1.00 21.48 18  A 1 
ATOM 148  N N   . GLU A 1 19  ? 21.138  23.446  -22.975 1.00 20.02 19  A 1 
ATOM 149  C CA  . GLU A 1 19  ? 21.610  22.492  -23.984 1.00 24.43 19  A 1 
ATOM 150  C C   . GLU A 1 19  ? 23.115  22.212  -23.824 1.00 22.90 19  A 1 
ATOM 151  O O   . GLU A 1 19  ? 23.935  23.128  -23.740 1.00 22.68 19  A 1 
ATOM 152  C CB  . GLU A 1 19  ? 21.387  23.056  -25.399 1.00 24.87 19  A 1 
ATOM 153  C CG  . GLU A 1 19  ? 19.937  23.057  -25.905 1.00 23.18 19  A 1 
ATOM 154  C CD  . GLU A 1 19  ? 19.841  23.495  -27.384 1.00 21.74 19  A 1 
ATOM 155  O OE1 . GLU A 1 19  ? 18.947  22.981  -28.093 1.00 19.58 19  A 1 
ATOM 156  O OE2 . GLU A 1 19  ? 20.689  24.305  -27.821 1.00 24.29 19  A 1 
ATOM 157  N N   . THR A 1 20  ? 23.515  20.941  -23.900 1.00 20.60 20  A 1 
ATOM 158  C CA  . THR A 1 20  ? 24.872  20.566  -24.332 1.00 26.90 20  A 1 
ATOM 159  C C   . THR A 1 20  ? 24.829  19.432  -25.353 1.00 25.69 20  A 1 
ATOM 160  O O   . THR A 1 20  ? 24.070  18.467  -25.238 1.00 23.85 20  A 1 
ATOM 161  C CB  . THR A 1 20  ? 25.854  20.256  -23.190 1.00 24.99 20  A 1 
ATOM 162  O OG1 . THR A 1 20  ? 25.271  19.462  -22.199 1.00 22.42 20  A 1 
ATOM 163  C CG2 . THR A 1 20  ? 26.382  21.527  -22.522 1.00 23.00 20  A 1 
ATOM 164  N N   . ALA A 1 21  ? 25.621  19.632  -26.399 1.00 21.95 21  A 1 
ATOM 165  C CA  . ALA A 1 21  ? 25.577  18.933  -27.678 1.00 30.16 21  A 1 
ATOM 166  C C   . ALA A 1 21  ? 26.232  17.540  -27.683 1.00 28.50 21  A 1 
ATOM 167  O O   . ALA A 1 21  ? 27.020  17.164  -26.821 1.00 27.78 21  A 1 
ATOM 168  C CB  . ALA A 1 21  ? 26.239  19.872  -28.700 1.00 28.51 21  A 1 
ATOM 169  N N   . ALA A 1 22  ? 25.901  16.815  -28.736 1.00 21.13 22  A 1 
ATOM 170  C CA  . ALA A 1 22  ? 26.295  15.456  -29.088 1.00 29.42 22  A 1 
ATOM 171  C C   . ALA A 1 22  ? 27.798  15.237  -29.371 1.00 28.46 22  A 1 
ATOM 172  O O   . ALA A 1 22  ? 28.485  16.118  -29.885 1.00 27.31 22  A 1 
ATOM 173  C CB  . ALA A 1 22  ? 25.491  15.119  -30.351 1.00 27.63 22  A 1 
ATOM 174  N N   . GLY A 1 23  ? 28.239  13.980  -29.206 1.00 25.06 23  A 1 
ATOM 175  C CA  . GLY A 1 23  ? 29.332  13.376  -29.981 1.00 32.26 23  A 1 
ATOM 176  C C   . GLY A 1 23  ? 30.010  12.179  -29.317 1.00 31.33 23  A 1 
ATOM 177  O O   . GLY A 1 23  ? 30.567  12.324  -28.241 1.00 29.34 23  A 1 
ATOM 178  N N   . GLY A 1 24  ? 30.038  11.019  -30.008 1.00 24.85 24  A 1 
ATOM 179  C CA  . GLY A 1 24  ? 31.066  10.003  -29.749 1.00 32.19 24  A 1 
ATOM 180  C C   . GLY A 1 24  ? 30.619  8.535   -29.809 1.00 31.30 24  A 1 
ATOM 181  O O   . GLY A 1 24  ? 30.072  8.002   -28.857 1.00 29.22 24  A 1 
ATOM 182  N N   . ASP A 1 25  ? 30.924  7.910   -30.929 1.00 25.56 25  A 1 
ATOM 183  C CA  . ASP A 1 25  ? 30.781  6.497   -31.329 1.00 35.62 25  A 1 
ATOM 184  C C   . ASP A 1 25  ? 31.629  5.525   -30.464 1.00 33.64 25  A 1 
ATOM 185  O O   . ASP A 1 25  ? 32.703  5.895   -29.991 1.00 31.85 25  A 1 
ATOM 186  C CB  . ASP A 1 25  ? 31.268  6.485   -32.800 1.00 33.03 25  A 1 
ATOM 187  C CG  . ASP A 1 25  ? 30.586  5.483   -33.719 1.00 29.82 25  A 1 
ATOM 188  O OD1 . ASP A 1 25  ? 29.767  4.685   -33.224 1.00 28.28 25  A 1 
ATOM 189  O OD2 . ASP A 1 25  ? 30.885  5.568   -34.936 1.00 29.93 25  A 1 
ATOM 190  N N   . GLY A 1 26  ? 31.195  4.274   -30.310 1.00 28.33 26  A 1 
ATOM 191  C CA  . GLY A 1 26  ? 31.986  3.243   -29.617 1.00 38.07 26  A 1 
ATOM 192  C C   . GLY A 1 26  ? 31.236  1.949   -29.313 1.00 37.24 26  A 1 
ATOM 193  O O   . GLY A 1 26  ? 30.564  1.835   -28.301 1.00 34.48 26  A 1 
ATOM 194  N N   . ALA A 1 27  ? 31.367  0.962   -30.182 1.00 25.90 27  A 1 
ATOM 195  C CA  . ALA A 1 27  ? 30.830  -0.392  -30.034 1.00 35.43 27  A 1 
ATOM 196  C C   . ALA A 1 27  ? 31.642  -1.249  -29.051 1.00 34.39 27  A 1 
ATOM 197  O O   . ALA A 1 27  ? 32.870  -1.278  -29.148 1.00 33.70 27  A 1 
ATOM 198  C CB  . ALA A 1 27  ? 30.849  -1.030  -31.434 1.00 34.02 27  A 1 
ATOM 199  N N   . GLU A 1 28  ? 30.974  -2.048  -28.198 1.00 26.80 28  A 1 
ATOM 200  C CA  . GLU A 1 28  ? 31.548  -3.264  -27.602 1.00 34.54 28  A 1 
ATOM 201  C C   . GLU A 1 28  ? 30.469  -4.303  -27.232 1.00 32.66 28  A 1 
ATOM 202  O O   . GLU A 1 28  ? 29.323  -3.972  -26.918 1.00 32.24 28  A 1 
ATOM 203  C CB  . GLU A 1 28  ? 32.509  -2.945  -26.439 1.00 34.95 28  A 1 
ATOM 204  C CG  . GLU A 1 28  ? 33.922  -3.459  -26.757 1.00 32.26 28  A 1 
ATOM 205  C CD  . GLU A 1 28  ? 34.994  -3.117  -25.704 1.00 29.23 28  A 1 
ATOM 206  O OE1 . GLU A 1 28  ? 36.192  -3.337  -26.013 1.00 28.23 28  A 1 
ATOM 207  O OE2 . GLU A 1 28  ? 34.621  -2.679  -24.589 1.00 33.81 28  A 1 
ATOM 208  N N   . ALA A 1 29  ? 30.846  -5.584  -27.366 1.00 24.76 29  A 1 
ATOM 209  C CA  . ALA A 1 29  ? 30.000  -6.782  -27.423 1.00 31.59 29  A 1 
ATOM 210  C C   . ALA A 1 29  ? 29.624  -7.382  -26.021 1.00 30.40 29  A 1 
ATOM 211  O O   . ALA A 1 29  ? 30.106  -6.888  -25.003 1.00 29.94 29  A 1 
ATOM 212  C CB  . ALA A 1 29  ? 30.760  -7.754  -28.350 1.00 30.16 29  A 1 
ATOM 213  N N   . PRO A 1 30  ? 28.744  -8.413  -25.931 1.00 26.14 30  A 1 
ATOM 214  C CA  . PRO A 1 30  ? 27.840  -8.581  -24.788 1.00 30.11 30  A 1 
ATOM 215  C C   . PRO A 1 30  ? 28.424  -9.398  -23.624 1.00 29.83 30  A 1 
ATOM 216  O O   . PRO A 1 30  ? 28.967  -10.484 -23.802 1.00 29.83 30  A 1 
ATOM 217  C CB  . PRO A 1 30  ? 26.600  -9.255  -25.372 1.00 28.45 30  A 1 
ATOM 218  C CG  . PRO A 1 30  ? 27.188  -10.155 -26.469 1.00 30.03 30  A 1 
ATOM 219  C CD  . PRO A 1 30  ? 28.374  -9.347  -26.977 1.00 35.57 30  A 1 
ATOM 220  N N   . ALA A 1 31  ? 28.203  -8.905  -22.397 1.00 26.17 31  A 1 
ATOM 221  C CA  . ALA A 1 31  ? 28.449  -9.628  -21.150 1.00 32.77 31  A 1 
ATOM 222  C C   . ALA A 1 31  ? 27.220  -10.449 -20.708 1.00 31.62 31  A 1 
ATOM 223  O O   . ALA A 1 31  ? 26.073  -10.031 -20.845 1.00 31.30 31  A 1 
ATOM 224  C CB  . ALA A 1 31  ? 28.931  -8.645  -20.082 1.00 32.22 31  A 1 
ATOM 225  N N   . LYS A 1 32  ? 27.495  -11.648 -20.182 1.00 24.33 32  A 1 
ATOM 226  C CA  . LYS A 1 32  ? 26.542  -12.689 -19.765 1.00 28.09 32  A 1 
ATOM 227  C C   . LYS A 1 32  ? 25.554  -12.190 -18.689 1.00 27.03 32  A 1 
ATOM 228  O O   . LYS A 1 32  ? 25.964  -11.607 -17.694 1.00 25.98 32  A 1 
ATOM 229  C CB  . LYS A 1 32  ? 27.339  -13.882 -19.221 1.00 27.22 32  A 1 
ATOM 230  C CG  . LYS A 1 32  ? 28.084  -14.673 -20.306 1.00 24.82 32  A 1 
ATOM 231  C CD  . LYS A 1 32  ? 29.015  -15.718 -19.672 1.00 23.33 32  A 1 
ATOM 232  C CE  . LYS A 1 32  ? 29.679  -16.590 -20.747 1.00 21.40 32  A 1 
ATOM 233  N NZ  . LYS A 1 32  ? 30.660  -17.520 -20.149 1.00 20.31 32  A 1 
ATOM 234  N N   . LYS A 1 33  ? 24.260  -12.492 -18.873 1.00 25.53 33  A 1 
ATOM 235  C CA  . LYS A 1 33  ? 23.175  -12.285 -17.908 1.00 29.48 33  A 1 
ATOM 236  C C   . LYS A 1 33  ? 23.262  -13.308 -16.768 1.00 28.62 33  A 1 
ATOM 237  O O   . LYS A 1 33  ? 23.069  -14.494 -17.008 1.00 27.58 33  A 1 
ATOM 238  C CB  . LYS A 1 33  ? 21.807  -12.404 -18.613 1.00 28.36 33  A 1 
ATOM 239  C CG  . LYS A 1 33  ? 21.400  -11.181 -19.456 1.00 26.28 33  A 1 
ATOM 240  C CD  . LYS A 1 33  ? 20.008  -11.369 -20.101 1.00 24.49 33  A 1 
ATOM 241  C CE  . LYS A 1 33  ? 19.544  -10.095 -20.795 1.00 22.07 33  A 1 
ATOM 242  N NZ  . LYS A 1 33  ? 18.169  -10.196 -21.376 1.00 20.63 33  A 1 
ATOM 243  N N   . ASP A 1 34  ? 23.463  -12.828 -15.537 1.00 25.08 34  A 1 
ATOM 244  C CA  . ASP A 1 34  ? 23.125  -13.564 -14.316 1.00 28.20 34  A 1 
ATOM 245  C C   . ASP A 1 34  ? 21.650  -13.316 -13.958 1.00 27.02 34  A 1 
ATOM 246  O O   . ASP A 1 34  ? 21.221  -12.183 -13.745 1.00 26.16 34  A 1 
ATOM 247  C CB  . ASP A 1 34  ? 24.051  -13.174 -13.153 1.00 27.48 34  A 1 
ATOM 248  C CG  . ASP A 1 34  ? 25.378  -13.943 -13.146 1.00 24.47 34  A 1 
ATOM 249  O OD1 . ASP A 1 34  ? 25.353  -15.150 -13.499 1.00 23.04 34  A 1 
ATOM 250  O OD2 . ASP A 1 34  ? 26.395  -13.339 -12.736 1.00 22.83 34  A 1 
ATOM 251  N N   . VAL A 1 35  ? 20.868  -14.387 -13.903 1.00 21.68 35  A 1 
ATOM 252  C CA  . VAL A 1 35  ? 19.454  -14.383 -13.499 1.00 24.49 35  A 1 
ATOM 253  C C   . VAL A 1 35  ? 19.380  -14.340 -11.971 1.00 25.16 35  A 1 
ATOM 254  O O   . VAL A 1 35  ? 19.615  -15.336 -11.306 1.00 23.98 35  A 1 
ATOM 255  C CB  . VAL A 1 35  ? 18.724  -15.619 -14.071 1.00 22.18 35  A 1 
ATOM 256  C CG1 . VAL A 1 35  ? 17.252  -15.671 -13.661 1.00 19.15 35  A 1 
ATOM 257  C CG2 . VAL A 1 35  ? 18.782  -15.626 -15.613 1.00 19.83 35  A 1 
ATOM 258  N N   . LYS A 1 36  ? 19.045  -13.179 -11.396 1.00 23.23 36  A 1 
ATOM 259  C CA  . LYS A 1 36  ? 18.623  -13.061 -9.992  1.00 26.03 36  A 1 
ATOM 260  C C   . LYS A 1 36  ? 17.097  -13.062 -9.920  1.00 26.35 36  A 1 
ATOM 261  O O   . LYS A 1 36  ? 16.451  -12.137 -10.410 1.00 25.75 36  A 1 
ATOM 262  C CB  . LYS A 1 36  ? 19.230  -11.818 -9.316  1.00 24.77 36  A 1 
ATOM 263  C CG  . LYS A 1 36  ? 20.627  -12.102 -8.757  1.00 22.41 36  A 1 
ATOM 264  C CD  . LYS A 1 36  ? 21.183  -10.881 -8.003  1.00 20.57 36  A 1 
ATOM 265  C CE  . LYS A 1 36  ? 22.538  -11.217 -7.364  1.00 18.69 36  A 1 
ATOM 266  N NZ  . LYS A 1 36  ? 23.124  -10.042 -6.677  1.00 17.48 36  A 1 
ATOM 267  N N   . GLY A 1 37  ? 16.531  -14.098 -9.310  1.00 23.31 37  A 1 
ATOM 268  C CA  . GLY A 1 37  ? 15.109  -14.164 -8.958  1.00 24.96 37  A 1 
ATOM 269  C C   . GLY A 1 37  ? 14.748  -13.108 -7.912  1.00 25.63 37  A 1 
ATOM 270  O O   . GLY A 1 37  ? 15.446  -12.960 -6.914  1.00 24.31 37  A 1 
ATOM 271  N N   . SER A 1 38  ? 13.673  -12.376 -8.156  1.00 26.39 38  A 1 
ATOM 272  C CA  . SER A 1 38  ? 13.107  -11.419 -7.211  1.00 27.93 38  A 1 
ATOM 273  C C   . SER A 1 38  ? 12.286  -12.162 -6.150  1.00 28.06 38  A 1 
ATOM 274  O O   . SER A 1 38  ? 11.288  -12.799 -6.473  1.00 27.13 38  A 1 
ATOM 275  C CB  . SER A 1 38  ? 12.238  -10.382 -7.945  1.00 26.98 38  A 1 
ATOM 276  O OG  . SER A 1 38  ? 11.246  -11.021 -8.725  1.00 25.39 38  A 1 
ATOM 277  N N   . TYR A 1 39  ? 12.692  -12.062 -4.889  1.00 22.75 39  A 1 
ATOM 278  C CA  . TYR A 1 39  ? 11.897  -12.489 -3.745  1.00 24.37 39  A 1 
ATOM 279  C C   . TYR A 1 39  ? 10.859  -11.409 -3.424  1.00 24.99 39  A 1 
ATOM 280  O O   . TYR A 1 39  ? 11.221  -10.266 -3.184  1.00 23.65 39  A 1 
ATOM 281  C CB  . TYR A 1 39  ? 12.818  -12.741 -2.536  1.00 22.34 39  A 1 
ATOM 282  C CG  . TYR A 1 39  ? 13.553  -14.073 -2.575  1.00 19.97 39  A 1 
ATOM 283  C CD1 . TYR A 1 39  ? 12.998  -15.187 -1.923  1.00 17.69 39  A 1 
ATOM 284  C CD2 . TYR A 1 39  ? 14.779  -14.196 -3.259  1.00 17.05 39  A 1 
ATOM 285  C CE1 . TYR A 1 39  ? 13.672  -16.423 -1.944  1.00 16.45 39  A 1 
ATOM 286  C CE2 . TYR A 1 39  ? 15.445  -15.433 -3.289  1.00 16.69 39  A 1 
ATOM 287  C CZ  . TYR A 1 39  ? 14.900  -16.553 -2.630  1.00 16.18 39  A 1 
ATOM 288  O OH  . TYR A 1 39  ? 15.546  -17.747 -2.652  1.00 16.49 39  A 1 
ATOM 289  N N   . VAL A 1 40  ? 9.574   -11.772 -3.397  1.00 25.81 40  A 1 
ATOM 290  C CA  . VAL A 1 40  ? 8.492   -10.940 -2.859  1.00 27.55 40  A 1 
ATOM 291  C C   . VAL A 1 40  ? 8.546   -11.053 -1.337  1.00 28.53 40  A 1 
ATOM 292  O O   . VAL A 1 40  ? 8.303   -12.127 -0.784  1.00 27.70 40  A 1 
ATOM 293  C CB  . VAL A 1 40  ? 7.120   -11.357 -3.420  1.00 26.00 40  A 1 
ATOM 294  C CG1 . VAL A 1 40  ? 5.983   -10.512 -2.845  1.00 23.25 40  A 1 
ATOM 295  C CG2 . VAL A 1 40  ? 7.082   -11.222 -4.955  1.00 23.49 40  A 1 
ATOM 296  N N   . SER A 1 41  ? 8.908   -9.971  -0.642  1.00 28.66 41  A 1 
ATOM 297  C CA  . SER A 1 41  ? 8.876   -9.892  0.816   1.00 29.35 41  A 1 
ATOM 298  C C   . SER A 1 41  ? 7.431   -9.733  1.299   1.00 30.00 41  A 1 
ATOM 299  O O   . SER A 1 41  ? 6.806   -8.706  1.071   1.00 29.19 41  A 1 
ATOM 300  C CB  . SER A 1 41  ? 9.755   -8.736  1.312   1.00 27.85 41  A 1 
ATOM 301  O OG  . SER A 1 41  ? 9.469   -7.550  0.595   1.00 25.95 41  A 1 
ATOM 302  N N   . ILE A 1 42  ? 6.905   -10.751 1.985   1.00 30.08 42  A 1 
ATOM 303  C CA  . ILE A 1 42  ? 5.630   -10.648 2.698   1.00 30.71 42  A 1 
ATOM 304  C C   . ILE A 1 42  ? 5.884   -9.834  3.975   1.00 32.24 42  A 1 
ATOM 305  O O   . ILE A 1 42  ? 6.567   -10.302 4.888   1.00 30.75 42  A 1 
ATOM 306  C CB  . ILE A 1 42  ? 5.039   -12.049 2.982   1.00 28.24 42  A 1 
ATOM 307  C CG1 . ILE A 1 42  ? 4.795   -12.823 1.673   1.00 25.46 42  A 1 
ATOM 308  C CG2 . ILE A 1 42  ? 3.734   -11.926 3.793   1.00 24.81 42  A 1 
ATOM 309  C CD1 . ILE A 1 42  ? 4.386   -14.292 1.864   1.00 22.88 42  A 1 
ATOM 310  N N   . HIS A 1 43  ? 5.345   -8.604  4.050   1.00 35.30 43  A 1 
ATOM 311  C CA  . HIS A 1 43  ? 5.435   -7.764  5.247   1.00 38.53 43  A 1 
ATOM 312  C C   . HIS A 1 43  ? 4.590   -8.362  6.387   1.00 40.18 43  A 1 
ATOM 313  O O   . HIS A 1 43  ? 3.460   -8.776  6.189   1.00 38.53 43  A 1 
ATOM 314  C CB  . HIS A 1 43  ? 5.035   -6.321  4.903   1.00 36.34 43  A 1 
ATOM 315  C CG  . HIS A 1 43  ? 6.023   -5.637  3.988   1.00 33.44 43  A 1 
ATOM 316  N ND1 . HIS A 1 43  ? 7.234   -5.085  4.356   1.00 30.21 43  A 1 
ATOM 317  C CD2 . HIS A 1 43  ? 5.893   -5.456  2.635   1.00 29.14 43  A 1 
ATOM 318  C CE1 . HIS A 1 43  ? 7.816   -4.579  3.253   1.00 27.23 43  A 1 
ATOM 319  N NE2 . HIS A 1 43  ? 7.033   -4.792  2.182   1.00 26.84 43  A 1 
ATOM 320  N N   . SER A 1 44  ? 5.151   -8.421  7.599   1.00 37.07 44  A 1 
ATOM 321  C CA  . SER A 1 44  ? 4.543   -9.071  8.774   1.00 37.66 44  A 1 
ATOM 322  C C   . SER A 1 44  ? 3.569   -8.185  9.564   1.00 40.62 44  A 1 
ATOM 323  O O   . SER A 1 44  ? 3.199   -8.544  10.680  1.00 38.69 44  A 1 
ATOM 324  C CB  . SER A 1 44  ? 5.652   -9.623  9.685   1.00 32.91 44  A 1 
ATOM 325  O OG  . SER A 1 44  ? 6.455   -8.562  10.178  1.00 29.43 44  A 1 
ATOM 326  N N   . SER A 1 45  ? 3.191   -7.010  9.054   1.00 49.39 45  A 1 
ATOM 327  C CA  . SER A 1 45  ? 2.291   -6.062  9.716   1.00 52.53 45  A 1 
ATOM 328  C C   . SER A 1 45  ? 0.827   -6.339  9.356   1.00 57.19 45  A 1 
ATOM 329  O O   . SER A 1 45  ? 0.506   -6.664  8.216   1.00 52.89 45  A 1 
ATOM 330  C CB  . SER A 1 45  ? 2.666   -4.632  9.332   1.00 47.52 45  A 1 
ATOM 331  O OG  . SER A 1 45  ? 2.665   -4.538  7.933   1.00 42.68 45  A 1 
ATOM 332  N N   . GLY A 1 46  ? -0.085  -6.186  10.316  1.00 65.64 46  A 1 
ATOM 333  C CA  . GLY A 1 46  ? -1.522  -6.328  10.116  1.00 68.39 46  A 1 
ATOM 334  C C   . GLY A 1 46  ? -2.233  -4.977  9.953   1.00 72.11 46  A 1 
ATOM 335  O O   . GLY A 1 46  ? -1.713  -3.929  10.304  1.00 69.22 46  A 1 
ATOM 336  N N   . PHE A 1 47  ? -3.494  -4.994  9.496   1.00 74.88 47  A 1 
ATOM 337  C CA  . PHE A 1 47  ? -4.328  -3.777  9.424   1.00 77.16 47  A 1 
ATOM 338  C C   . PHE A 1 47  ? -4.513  -3.063  10.778  1.00 78.19 47  A 1 
ATOM 339  O O   . PHE A 1 47  ? -4.841  -1.876  10.805  1.00 74.90 47  A 1 
ATOM 340  C CB  . PHE A 1 47  ? -5.702  -4.143  8.851   1.00 76.57 47  A 1 
ATOM 341  C CG  . PHE A 1 47  ? -5.704  -4.325  7.351   1.00 77.90 47  A 1 
ATOM 342  C CD1 . PHE A 1 47  ? -5.830  -3.197  6.517   1.00 71.96 47  A 1 
ATOM 343  C CD2 . PHE A 1 47  ? -5.594  -5.606  6.786   1.00 72.23 47  A 1 
ATOM 344  C CE1 . PHE A 1 47  ? -5.850  -3.356  5.122   1.00 70.86 47  A 1 
ATOM 345  C CE2 . PHE A 1 47  ? -5.612  -5.759  5.392   1.00 70.93 47  A 1 
ATOM 346  C CZ  . PHE A 1 47  ? -5.741  -4.638  4.553   1.00 77.23 47  A 1 
ATOM 347  N N   . ARG A 1 48  ? -4.319  -3.769  11.902  1.00 74.93 48  A 1 
ATOM 348  C CA  . ARG A 1 48  ? -4.384  -3.184  13.256  1.00 73.19 48  A 1 
ATOM 349  C C   . ARG A 1 48  ? -3.282  -2.154  13.499  1.00 72.78 48  A 1 
ATOM 350  O O   . ARG A 1 48  ? -3.501  -1.226  14.265  1.00 67.84 48  A 1 
ATOM 351  C CB  . ARG A 1 48  ? -4.318  -4.289  14.312  1.00 69.85 48  A 1 
ATOM 352  C CG  . ARG A 1 48  ? -5.573  -5.162  14.296  1.00 64.38 48  A 1 
ATOM 353  C CD  . ARG A 1 48  ? -5.505  -6.201  15.414  1.00 61.04 48  A 1 
ATOM 354  N NE  . ARG A 1 48  ? -6.719  -7.055  15.435  1.00 54.01 48  A 1 
ATOM 355  C CZ  . ARG A 1 48  ? -6.943  -8.060  16.251  1.00 46.55 48  A 1 
ATOM 356  N NH1 . ARG A 1 48  ? -6.087  -8.415  17.164  1.00 43.86 48  A 1 
ATOM 357  N NH2 . ARG A 1 48  ? -8.047  -8.739  16.155  1.00 43.12 48  A 1 
ATOM 358  N N   . ASP A 1 49  ? -2.146  -2.301  12.833  1.00 72.15 49  A 1 
ATOM 359  C CA  . ASP A 1 49  ? -0.975  -1.442  13.016  1.00 71.16 49  A 1 
ATOM 360  C C   . ASP A 1 49  ? -1.163  -0.061  12.362  1.00 71.77 49  A 1 
ATOM 361  O O   . ASP A 1 49  ? -0.464  0.884   12.692  1.00 68.12 49  A 1 
ATOM 362  C CB  . ASP A 1 49  ? 0.272   -2.167  12.486  1.00 67.25 49  A 1 
ATOM 363  C CG  . ASP A 1 49  ? 0.466   -3.572  13.087  1.00 62.44 49  A 1 
ATOM 364  O OD1 . ASP A 1 49  ? 0.067   -3.782  14.251  1.00 58.71 49  A 1 
ATOM 365  O OD2 . ASP A 1 49  ? 0.957   -4.459  12.352  1.00 57.09 49  A 1 
ATOM 366  N N   . PHE A 1 50  ? -2.179  0.099   11.504  1.00 76.14 50  A 1 
ATOM 367  C CA  . PHE A 1 50  ? -2.528  1.371   10.869  1.00 75.25 50  A 1 
ATOM 368  C C   . PHE A 1 50  ? -3.359  2.311   11.764  1.00 75.02 50  A 1 
ATOM 369  O O   . PHE A 1 50  ? -3.751  3.383   11.309  1.00 70.63 50  A 1 
ATOM 370  C CB  . PHE A 1 50  ? -3.246  1.113   9.539   1.00 74.66 50  A 1 
ATOM 371  C CG  . PHE A 1 50  ? -2.511  0.255   8.527   1.00 74.76 50  A 1 
ATOM 372  C CD1 . PHE A 1 50  ? -1.105  0.253   8.458   1.00 69.29 50  A 1 
ATOM 373  C CD2 . PHE A 1 50  ? -3.253  -0.522  7.623   1.00 69.77 50  A 1 
ATOM 374  C CE1 . PHE A 1 50  ? -0.444  -0.531  7.499   1.00 67.36 50  A 1 
ATOM 375  C CE2 . PHE A 1 50  ? -2.587  -1.299  6.660   1.00 68.77 50  A 1 
ATOM 376  C CZ  . PHE A 1 50  ? -1.188  -1.309  6.596   1.00 71.58 50  A 1 
ATOM 377  N N   . LEU A 1 51  ? -3.663  1.932   13.009  1.00 75.49 51  A 1 
ATOM 378  C CA  . LEU A 1 51  ? -4.431  2.749   13.963  1.00 76.05 51  A 1 
ATOM 379  C C   . LEU A 1 51  ? -5.785  3.247   13.408  1.00 78.89 51  A 1 
ATOM 380  O O   . LEU A 1 51  ? -6.227  4.361   13.686  1.00 76.70 51  A 1 
ATOM 381  C CB  . LEU A 1 51  ? -3.546  3.886   14.514  1.00 71.75 51  A 1 
ATOM 382  C CG  . LEU A 1 51  ? -2.226  3.444   15.178  1.00 65.81 51  A 1 
ATOM 383  C CD1 . LEU A 1 51  ? -1.440  4.679   15.612  1.00 60.52 51  A 1 
ATOM 384  C CD2 . LEU A 1 51  ? -2.469  2.567   16.409  1.00 58.61 51  A 1 
ATOM 385  N N   . LEU A 1 52  ? -6.462  2.417   12.625  1.00 80.45 52  A 1 
ATOM 386  C CA  . LEU A 1 52  ? -7.767  2.715   12.057  1.00 81.17 52  A 1 
ATOM 387  C C   . LEU A 1 52  ? -8.866  2.708   13.130  1.00 81.42 52  A 1 
ATOM 388  O O   . LEU A 1 52  ? -8.762  2.025   14.152  1.00 79.47 52  A 1 
ATOM 389  C CB  . LEU A 1 52  ? -8.095  1.723   10.926  1.00 81.65 52  A 1 
ATOM 390  C CG  . LEU A 1 52  ? -7.133  1.747   9.728   1.00 82.06 52  A 1 
ATOM 391  C CD1 . LEU A 1 52  ? -7.512  0.648   8.742   1.00 75.51 52  A 1 
ATOM 392  C CD2 . LEU A 1 52  ? -7.170  3.083   8.984   1.00 76.11 52  A 1 
ATOM 393  N N   . LYS A 1 53  ? -9.969  3.424   12.867  1.00 84.42 53  A 1 
ATOM 394  C CA  . LYS A 1 53  ? -11.176 3.410   13.710  1.00 84.73 53  A 1 
ATOM 395  C C   . LYS A 1 53  ? -11.625 1.962   13.987  1.00 85.83 53  A 1 
ATOM 396  O O   . LYS A 1 53  ? -11.605 1.140   13.072  1.00 85.05 53  A 1 
ATOM 397  C CB  . LYS A 1 53  ? -12.310 4.194   13.026  1.00 83.80 53  A 1 
ATOM 398  C CG  . LYS A 1 53  ? -12.090 5.721   13.028  1.00 83.11 53  A 1 
ATOM 399  C CD  . LYS A 1 53  ? -13.143 6.430   12.162  1.00 81.94 53  A 1 
ATOM 400  C CE  . LYS A 1 53  ? -12.912 7.955   12.197  1.00 79.10 53  A 1 
ATOM 401  N NZ  . LYS A 1 53  ? -13.596 8.675   11.090  1.00 75.96 53  A 1 
ATOM 402  N N   . PRO A 1 54  ? -12.107 1.644   15.209  1.00 83.21 54  A 1 
ATOM 403  C CA  . PRO A 1 54  ? -12.569 0.292   15.550  1.00 82.94 54  A 1 
ATOM 404  C C   . PRO A 1 54  ? -13.634 -0.262  14.598  1.00 84.62 54  A 1 
ATOM 405  O O   . PRO A 1 54  ? -13.647 -1.451  14.282  1.00 83.43 54  A 1 
ATOM 406  C CB  . PRO A 1 54  ? -13.113 0.407   16.976  1.00 81.02 54  A 1 
ATOM 407  C CG  . PRO A 1 54  ? -12.317 1.563   17.570  1.00 77.66 54  A 1 
ATOM 408  C CD  . PRO A 1 54  ? -12.129 2.498   16.372  1.00 78.88 54  A 1 
ATOM 409  N N   . GLU A 1 55  ? -14.514 0.608   14.092  1.00 85.54 55  A 1 
ATOM 410  C CA  . GLU A 1 55  ? -15.556 0.266   13.122  1.00 86.33 55  A 1 
ATOM 411  C C   . GLU A 1 55  ? -14.969 -0.210  11.782  1.00 87.80 55  A 1 
ATOM 412  O O   . GLU A 1 55  ? -15.460 -1.184  11.207  1.00 86.28 55  A 1 
ATOM 413  C CB  . GLU A 1 55  ? -16.474 1.479   12.868  1.00 85.53 55  A 1 
ATOM 414  C CG  . GLU A 1 55  ? -17.228 2.002   14.103  1.00 80.64 55  A 1 
ATOM 415  C CD  . GLU A 1 55  ? -16.412 2.920   15.035  1.00 80.05 55  A 1 
ATOM 416  O OE1 . GLU A 1 55  ? -16.979 3.329   16.062  1.00 70.43 55  A 1 
ATOM 417  O OE2 . GLU A 1 55  ? -15.219 3.185   14.744  1.00 72.26 55  A 1 
ATOM 418  N N   . LEU A 1 56  ? -13.896 0.439   11.326  1.00 88.95 56  A 1 
ATOM 419  C CA  . LEU A 1 56  ? -13.184 0.060   10.107  1.00 89.10 56  A 1 
ATOM 420  C C   . LEU A 1 56  ? -12.424 -1.254  10.289  1.00 89.25 56  A 1 
ATOM 421  O O   . LEU A 1 56  ? -12.538 -2.137  9.449   1.00 87.32 56  A 1 
ATOM 422  C CB  . LEU A 1 56  ? -12.212 1.169   9.662   1.00 88.98 56  A 1 
ATOM 423  C CG  . LEU A 1 56  ? -12.900 2.454   9.185   1.00 87.10 56  A 1 
ATOM 424  C CD1 . LEU A 1 56  ? -11.835 3.492   8.812   1.00 78.12 56  A 1 
ATOM 425  C CD2 . LEU A 1 56  ? -13.778 2.213   7.957   1.00 79.20 56  A 1 
ATOM 426  N N   . LEU A 1 57  ? -11.714 -1.426  11.407  1.00 85.44 57  A 1 
ATOM 427  C CA  . LEU A 1 57  ? -11.023 -2.683  11.711  1.00 83.37 57  A 1 
ATOM 428  C C   . LEU A 1 57  ? -11.996 -3.870  11.741  1.00 83.79 57  A 1 
ATOM 429  O O   . LEU A 1 57  ? -11.695 -4.935  11.206  1.00 82.42 57  A 1 
ATOM 430  C CB  . LEU A 1 57  ? -10.287 -2.572  13.054  1.00 80.92 57  A 1 
ATOM 431  C CG  . LEU A 1 57  ? -9.063  -1.638  13.033  1.00 75.67 57  A 1 
ATOM 432  C CD1 . LEU A 1 57  ? -8.498  -1.525  14.449  1.00 70.08 57  A 1 
ATOM 433  C CD2 . LEU A 1 57  ? -7.963  -2.168  12.114  1.00 68.91 57  A 1 
ATOM 434  N N   . ARG A 1 58  ? -13.193 -3.675  12.313  1.00 83.70 58  A 1 
ATOM 435  C CA  . ARG A 1 58  ? -14.245 -4.687  12.310  1.00 83.90 58  A 1 
ATOM 436  C C   . ARG A 1 58  ? -14.744 -4.986  10.897  1.00 84.32 58  A 1 
ATOM 437  O O   . ARG A 1 58  ? -14.894 -6.156  10.550  1.00 82.59 58  A 1 
ATOM 438  C CB  . ARG A 1 58  ? -15.370 -4.232  13.240  1.00 83.00 58  A 1 
ATOM 439  C CG  . ARG A 1 58  ? -16.425 -5.332  13.399  1.00 74.82 58  A 1 
ATOM 440  C CD  . ARG A 1 58  ? -17.490 -4.879  14.386  1.00 73.95 58  A 1 
ATOM 441  N NE  . ARG A 1 58  ? -18.520 -5.916  14.539  1.00 65.46 58  A 1 
ATOM 442  C CZ  . ARG A 1 58  ? -19.600 -5.828  15.296  1.00 60.39 58  A 1 
ATOM 443  N NH1 . ARG A 1 58  ? -19.858 -4.766  16.006  1.00 55.71 58  A 1 
ATOM 444  N NH2 . ARG A 1 58  ? -20.442 -6.825  15.338  1.00 52.37 58  A 1 
ATOM 445  N N   . ALA A 1 59  ? -14.961 -3.962  10.069  1.00 85.69 59  A 1 
ATOM 446  C CA  . ALA A 1 59  ? -15.362 -4.143  8.673   1.00 84.18 59  A 1 
ATOM 447  C C   . ALA A 1 59  ? -14.281 -4.860  7.842   1.00 83.74 59  A 1 
ATOM 448  O O   . ALA A 1 59  ? -14.607 -5.750  7.064   1.00 82.12 59  A 1 
ATOM 449  C CB  . ALA A 1 59  ? -15.719 -2.778  8.074   1.00 85.32 59  A 1 
ATOM 450  N N   . ILE A 1 60  ? -13.002 -4.539  8.049   1.00 87.21 60  A 1 
ATOM 451  C CA  . ILE A 1 60  ? -11.858 -5.189  7.405   1.00 84.65 60  A 1 
ATOM 452  C C   . ILE A 1 60  ? -11.840 -6.692  7.702   1.00 82.29 60  A 1 
ATOM 453  O O   . ILE A 1 60  ? -11.734 -7.501  6.779   1.00 78.80 60  A 1 
ATOM 454  C CB  . ILE A 1 60  ? -10.548 -4.485  7.856   1.00 84.91 60  A 1 
ATOM 455  C CG1 . ILE A 1 60  ? -10.443 -3.086  7.201   1.00 82.92 60  A 1 
ATOM 456  C CG2 . ILE A 1 60  ? -9.294  -5.306  7.515   1.00 81.72 60  A 1 
ATOM 457  C CD1 . ILE A 1 60  ? -9.392  -2.184  7.866   1.00 78.82 60  A 1 
ATOM 458  N N   . VAL A 1 61  ? -12.016 -7.080  8.972   1.00 78.59 61  A 1 
ATOM 459  C CA  . VAL A 1 61  ? -12.084 -8.493  9.380   1.00 74.28 61  A 1 
ATOM 460  C C   . VAL A 1 61  ? -13.291 -9.189  8.753   1.00 73.40 61  A 1 
ATOM 461  O O   . VAL A 1 61  ? -13.142 -10.266 8.181   1.00 69.42 61  A 1 
ATOM 462  C CB  . VAL A 1 61  ? -12.097 -8.614  10.914  1.00 72.02 61  A 1 
ATOM 463  C CG1 . VAL A 1 61  ? -12.337 -10.055 11.393  1.00 65.57 61  A 1 
ATOM 464  C CG2 . VAL A 1 61  ? -10.758 -8.166  11.504  1.00 66.03 61  A 1 
ATOM 465  N N   . ASP A 1 62  ? -14.474 -8.575  8.791   1.00 78.07 62  A 1 
ATOM 466  C CA  . ASP A 1 62  ? -15.686 -9.120  8.156   1.00 75.97 62  A 1 
ATOM 467  C C   . ASP A 1 62  ? -15.538 -9.296  6.637   1.00 74.48 62  A 1 
ATOM 468  O O   . ASP A 1 62  ? -16.181 -10.143 6.032   1.00 70.49 62  A 1 
ATOM 469  C CB  . ASP A 1 62  ? -16.872 -8.176  8.393   1.00 73.68 62  A 1 
ATOM 470  C CG  . ASP A 1 62  ? -17.600 -8.355  9.720   1.00 68.58 62  A 1 
ATOM 471  O OD1 . ASP A 1 62  ? -17.114 -9.031  10.647  1.00 62.93 62  A 1 
ATOM 472  O OD2 . ASP A 1 62  ? -18.739 -7.828  9.770   1.00 63.45 62  A 1 
ATOM 473  N N   . CYS A 1 63  ? -14.712 -8.462  6.021   1.00 77.22 63  A 1 
ATOM 474  C CA  . CYS A 1 63  ? -14.384 -8.520  4.609   1.00 73.52 63  A 1 
ATOM 475  C C   . CYS A 1 63  ? -13.361 -9.610  4.264   1.00 71.39 63  A 1 
ATOM 476  O O   . CYS A 1 63  ? -13.102 -9.804  3.078   1.00 67.91 63  A 1 
ATOM 477  C CB  . CYS A 1 63  ? -13.941 -7.133  4.147   1.00 74.28 63  A 1 
ATOM 478  S SG  . CYS A 1 63  ? -15.364 -5.995  4.118   1.00 70.77 63  A 1 
ATOM 479  N N   . GLY A 1 64  ? -12.789 -10.306 5.249   1.00 70.11 64  A 1 
ATOM 480  C CA  . GLY A 1 64  ? -11.808 -11.374 5.041   1.00 67.11 64  A 1 
ATOM 481  C C   . GLY A 1 64  ? -10.391 -10.887 4.726   1.00 68.04 64  A 1 
ATOM 482  O O   . GLY A 1 64  ? -9.590  -11.657 4.227   1.00 64.01 64  A 1 
ATOM 483  N N   . PHE A 1 65  ? -10.075 -9.618  5.007   1.00 73.58 65  A 1 
ATOM 484  C CA  . PHE A 1 65  ? -8.709  -9.116  4.844   1.00 72.74 65  A 1 
ATOM 485  C C   . PHE A 1 65  ? -7.861  -9.540  6.053   1.00 71.61 65  A 1 
ATOM 486  O O   . PHE A 1 65  ? -8.047  -9.041  7.164   1.00 68.91 65  A 1 
ATOM 487  C CB  . PHE A 1 65  ? -8.702  -7.592  4.667   1.00 71.06 65  A 1 
ATOM 488  C CG  . PHE A 1 65  ? -9.246  -7.078  3.339   1.00 69.27 65  A 1 
ATOM 489  C CD1 . PHE A 1 65  ? -8.362  -6.575  2.371   1.00 64.93 65  A 1 
ATOM 490  C CD2 . PHE A 1 65  ? -10.622 -7.066  3.095   1.00 64.75 65  A 1 
ATOM 491  C CE1 . PHE A 1 65  ? -8.854  -6.050  1.166   1.00 62.68 65  A 1 
ATOM 492  C CE2 . PHE A 1 65  ? -11.119 -6.550  1.877   1.00 63.08 65  A 1 
ATOM 493  C CZ  . PHE A 1 65  ? -10.234 -6.035  0.920   1.00 65.86 65  A 1 
ATOM 494  N N   . GLU A 1 66  ? -6.905  -10.437 5.824   1.00 66.22 66  A 1 
ATOM 495  C CA  . GLU A 1 66  ? -5.998  -10.914 6.878   1.00 66.43 66  A 1 
ATOM 496  C C   . GLU A 1 66  ? -4.734  -10.059 6.968   1.00 67.34 66  A 1 
ATOM 497  O O   . GLU A 1 66  ? -4.340  -9.627  8.058   1.00 62.74 66  A 1 
ATOM 498  C CB  . GLU A 1 66  ? -5.630  -12.385 6.622   1.00 61.93 66  A 1 
ATOM 499  C CG  . GLU A 1 66  ? -6.840  -13.332 6.703   1.00 54.91 66  A 1 
ATOM 500  C CD  . GLU A 1 66  ? -6.441  -14.822 6.618   1.00 50.44 66  A 1 
ATOM 501  O OE1 . GLU A 1 66  ? -7.337  -15.655 6.853   1.00 46.69 66  A 1 
ATOM 502  O OE2 . GLU A 1 66  ? -5.255  -15.105 6.351   1.00 45.25 66  A 1 
ATOM 503  N N   . HIS A 1 67  ? -4.119  -9.780  5.821   1.00 72.92 67  A 1 
ATOM 504  C CA  . HIS A 1 67  ? -2.875  -9.021  5.711   1.00 74.34 67  A 1 
ATOM 505  C C   . HIS A 1 67  ? -2.990  -7.934  4.633   1.00 77.30 67  A 1 
ATOM 506  O O   . HIS A 1 67  ? -3.591  -8.176  3.589   1.00 74.88 67  A 1 
ATOM 507  C CB  . HIS A 1 67  ? -1.712  -9.973  5.411   1.00 69.50 67  A 1 
ATOM 508  C CG  . HIS A 1 67  ? -1.497  -10.980 6.512   1.00 62.28 67  A 1 
ATOM 509  N ND1 . HIS A 1 67  ? -1.187  -10.687 7.822   1.00 54.98 67  A 1 
ATOM 510  C CD2 . HIS A 1 67  ? -1.639  -12.347 6.440   1.00 54.36 67  A 1 
ATOM 511  C CE1 . HIS A 1 67  ? -1.164  -11.841 8.520   1.00 49.64 67  A 1 
ATOM 512  N NE2 . HIS A 1 67  ? -1.421  -12.875 7.713   1.00 50.78 67  A 1 
ATOM 513  N N   . PRO A 1 68  ? -2.420  -6.729  4.861   1.00 78.76 68  A 1 
ATOM 514  C CA  . PRO A 1 68  ? -2.361  -5.703  3.835   1.00 79.67 68  A 1 
ATOM 515  C C   . PRO A 1 68  ? -1.429  -6.130  2.691   1.00 80.13 68  A 1 
ATOM 516  O O   . PRO A 1 68  ? -0.377  -6.731  2.929   1.00 78.46 68  A 1 
ATOM 517  C CB  . PRO A 1 68  ? -1.881  -4.439  4.554   1.00 79.02 68  A 1 
ATOM 518  C CG  . PRO A 1 68  ? -1.046  -4.986  5.716   1.00 76.82 68  A 1 
ATOM 519  C CD  . PRO A 1 68  ? -1.746  -6.286  6.079   1.00 79.37 68  A 1 
ATOM 520  N N   . SER A 1 69  ? -1.798  -5.800  1.462   1.00 80.92 69  A 1 
ATOM 521  C CA  . SER A 1 69  ? -0.886  -5.898  0.319   1.00 79.46 69  A 1 
ATOM 522  C C   . SER A 1 69  ? 0.249   -4.874  0.443   1.00 80.11 69  A 1 
ATOM 523  O O   . SER A 1 69  ? 0.138   -3.910  1.195   1.00 79.13 69  A 1 
ATOM 524  C CB  . SER A 1 69  ? -1.646  -5.702  -0.998  1.00 77.66 69  A 1 
ATOM 525  O OG  . SER A 1 69  ? -2.071  -4.362  -1.151  1.00 73.89 69  A 1 
ATOM 526  N N   . GLU A 1 70  ? 1.306   -5.015  -0.347  1.00 78.99 70  A 1 
ATOM 527  C CA  . GLU A 1 70  ? 2.417   -4.061  -0.422  1.00 79.28 70  A 1 
ATOM 528  C C   . GLU A 1 70  ? 1.927   -2.621  -0.655  1.00 81.83 70  A 1 
ATOM 529  O O   . GLU A 1 70  ? 2.238   -1.718  0.110   1.00 80.52 70  A 1 
ATOM 530  C CB  . GLU A 1 70  ? 3.357   -4.543  -1.541  1.00 75.23 70  A 1 
ATOM 531  C CG  . GLU A 1 70  ? 4.649   -3.732  -1.665  1.00 65.98 70  A 1 
ATOM 532  C CD  . GLU A 1 70  ? 5.598   -4.324  -2.734  1.00 63.33 70  A 1 
ATOM 533  O OE1 . GLU A 1 70  ? 6.754   -3.860  -2.805  1.00 57.70 70  A 1 
ATOM 534  O OE2 . GLU A 1 70  ? 5.162   -5.255  -3.455  1.00 56.42 70  A 1 
ATOM 535  N N   . VAL A 1 71  ? 1.032   -2.426  -1.625  1.00 82.58 71  A 1 
ATOM 536  C CA  . VAL A 1 71  ? 0.419   -1.117  -1.901  1.00 84.61 71  A 1 
ATOM 537  C C   . VAL A 1 71  ? -0.349  -0.578  -0.695  1.00 86.13 71  A 1 
ATOM 538  O O   . VAL A 1 71  ? -0.267  0.611   -0.384  1.00 85.02 71  A 1 
ATOM 539  C CB  . VAL A 1 71  ? -0.538  -1.222  -3.102  1.00 83.65 71  A 1 
ATOM 540  C CG1 . VAL A 1 71  ? -1.303  0.072   -3.385  1.00 75.51 71  A 1 
ATOM 541  C CG2 . VAL A 1 71  ? 0.230   -1.599  -4.355  1.00 75.65 71  A 1 
ATOM 542  N N   . GLN A 1 72  ? -1.112  -1.420  -0.010  1.00 86.33 72  A 1 
ATOM 543  C CA  . GLN A 1 72  ? -1.868  -1.020  1.173   1.00 85.82 72  A 1 
ATOM 544  C C   . GLN A 1 72  ? -0.946  -0.679  2.344   1.00 85.86 72  A 1 
ATOM 545  O O   . GLN A 1 72  ? -1.212  0.278   3.062   1.00 84.85 72  A 1 
ATOM 546  C CB  . GLN A 1 72  ? -2.833  -2.142  1.566   1.00 85.25 72  A 1 
ATOM 547  C CG  . GLN A 1 72  ? -4.023  -2.261  0.598   1.00 82.96 72  A 1 
ATOM 548  C CD  . GLN A 1 72  ? -4.795  -3.561  0.774   1.00 83.98 72  A 1 
ATOM 549  O OE1 . GLN A 1 72  ? -4.394  -4.495  1.448   1.00 76.25 72  A 1 
ATOM 550  N NE2 . GLN A 1 72  ? -5.931  -3.688  0.129   1.00 76.15 72  A 1 
ATOM 551  N N   . HIS A 1 73  ? 0.129   -1.450  2.509   1.00 84.70 73  A 1 
ATOM 552  C CA  . HIS A 1 73  ? 1.123   -1.225  3.551   1.00 82.13 73  A 1 
ATOM 553  C C   . HIS A 1 73  ? 1.833   0.121   3.396   1.00 81.42 73  A 1 
ATOM 554  O O   . HIS A 1 73  ? 1.928   0.867   4.360   1.00 78.33 73  A 1 
ATOM 555  C CB  . HIS A 1 73  ? 2.110   -2.396  3.553   1.00 79.28 73  A 1 
ATOM 556  C CG  . HIS A 1 73  ? 3.072   -2.312  4.703   1.00 72.62 73  A 1 
ATOM 557  N ND1 . HIS A 1 73  ? 2.745   -2.425  6.036   1.00 62.50 73  A 1 
ATOM 558  C CD2 . HIS A 1 73  ? 4.408   -2.051  4.638   1.00 62.66 73  A 1 
ATOM 559  C CE1 . HIS A 1 73  ? 3.857   -2.219  6.759   1.00 58.30 73  A 1 
ATOM 560  N NE2 . HIS A 1 73  ? 4.902   -1.995  5.954   1.00 59.43 73  A 1 
ATOM 561  N N   . GLU A 1 74  ? 2.249   0.460   2.183   1.00 82.32 74  A 1 
ATOM 562  C CA  . GLU A 1 74  ? 2.946   1.714   1.887   1.00 81.41 74  A 1 
ATOM 563  C C   . GLU A 1 74  ? 2.001   2.932   1.861   1.00 82.81 74  A 1 
ATOM 564  O O   . GLU A 1 74  ? 2.309   3.986   2.418   1.00 80.32 74  A 1 
ATOM 565  C CB  . GLU A 1 74  ? 3.685   1.572   0.543   1.00 78.89 74  A 1 
ATOM 566  C CG  . GLU A 1 74  ? 4.812   0.525   0.549   1.00 72.84 74  A 1 
ATOM 567  C CD  . GLU A 1 74  ? 5.892   0.805   1.603   1.00 69.21 74  A 1 
ATOM 568  O OE1 . GLU A 1 74  ? 6.370   -0.168  2.223   1.00 62.04 74  A 1 
ATOM 569  O OE2 . GLU A 1 74  ? 6.216   1.994   1.808   1.00 59.84 74  A 1 
ATOM 570  N N   . CYS A 1 75  ? 0.824   2.794   1.238   1.00 83.60 75  A 1 
ATOM 571  C CA  . CYS A 1 75  ? -0.058  3.940   1.010   1.00 84.77 75  A 1 
ATOM 572  C C   . CYS A 1 75  ? -0.966  4.288   2.195   1.00 85.12 75  A 1 
ATOM 573  O O   . CYS A 1 75  ? -1.237  5.469   2.406   1.00 83.78 75  A 1 
ATOM 574  C CB  . CYS A 1 75  ? -0.946  3.712   -0.221  1.00 84.90 75  A 1 
ATOM 575  S SG  . CYS A 1 75  ? -0.019  3.501   -1.752  1.00 82.17 75  A 1 
ATOM 576  N N   . ILE A 1 76  ? -1.528  3.313   2.934   1.00 87.39 76  A 1 
ATOM 577  C CA  . ILE A 1 76  ? -2.554  3.592   3.953   1.00 86.90 76  A 1 
ATOM 578  C C   . ILE A 1 76  ? -2.022  4.521   5.050   1.00 86.25 76  A 1 
ATOM 579  O O   . ILE A 1 76  ? -2.698  5.516   5.316   1.00 84.51 76  A 1 
ATOM 580  C CB  . ILE A 1 76  ? -3.216  2.309   4.519   1.00 87.48 76  A 1 
ATOM 581  C CG1 . ILE A 1 76  ? -4.094  1.641   3.440   1.00 85.52 76  A 1 
ATOM 582  C CG2 . ILE A 1 76  ? -4.067  2.610   5.770   1.00 84.42 76  A 1 
ATOM 583  C CD1 . ILE A 1 76  ? -4.621  0.250   3.826   1.00 81.06 76  A 1 
ATOM 584  N N   . PRO A 1 77  ? -0.847  4.288   5.656   1.00 82.95 77  A 1 
ATOM 585  C CA  . PRO A 1 77  ? -0.336  5.152   6.720   1.00 79.97 77  A 1 
ATOM 586  C C   . PRO A 1 77  ? -0.164  6.612   6.281   1.00 80.62 77  A 1 
ATOM 587  O O   . PRO A 1 77  ? -0.488  7.516   7.035   1.00 78.55 77  A 1 
ATOM 588  C CB  . PRO A 1 77  ? 1.002   4.540   7.147   1.00 77.39 77  A 1 
ATOM 589  C CG  . PRO A 1 77  ? 0.871   3.075   6.756   1.00 75.09 77  A 1 
ATOM 590  C CD  . PRO A 1 77  ? 0.062   3.154   5.472   1.00 76.51 77  A 1 
ATOM 591  N N   . GLN A 1 78  ? 0.287   6.836   5.047   1.00 81.93 78  A 1 
ATOM 592  C CA  . GLN A 1 78  ? 0.480   8.189   4.523   1.00 81.30 78  A 1 
ATOM 593  C C   . GLN A 1 78  ? -0.854  8.849   4.133   1.00 84.73 78  A 1 
ATOM 594  O O   . GLN A 1 78  ? -1.109  10.008  4.456   1.00 82.84 78  A 1 
ATOM 595  C CB  . GLN A 1 78  ? 1.435   8.125   3.319   1.00 77.68 78  A 1 
ATOM 596  C CG  . GLN A 1 78  ? 2.778   7.452   3.654   1.00 72.73 78  A 1 
ATOM 597  C CD  . GLN A 1 78  ? 3.528   8.114   4.799   1.00 67.01 78  A 1 
ATOM 598  O OE1 . GLN A 1 78  ? 3.435   9.302   5.045   1.00 61.15 78  A 1 
ATOM 599  N NE2 . GLN A 1 78  ? 4.292   7.368   5.560   1.00 56.77 78  A 1 
ATOM 600  N N   . ALA A 1 79  ? -1.745  8.085   3.514   1.00 85.24 79  A 1 
ATOM 601  C CA  . ALA A 1 79  ? -3.055  8.569   3.109   1.00 85.60 79  A 1 
ATOM 602  C C   . ALA A 1 79  ? -3.921  8.984   4.312   1.00 85.97 79  A 1 
ATOM 603  O O   . ALA A 1 79  ? -4.609  9.999   4.234   1.00 84.43 79  A 1 
ATOM 604  C CB  . ALA A 1 79  ? -3.725  7.491   2.249   1.00 86.99 79  A 1 
ATOM 605  N N   . ILE A 1 80  ? -3.879  8.263   5.443   1.00 85.67 80  A 1 
ATOM 606  C CA  . ILE A 1 80  ? -4.638  8.631   6.654   1.00 83.69 80  A 1 
ATOM 607  C C   . ILE A 1 80  ? -4.086  9.886   7.357   1.00 83.01 80  A 1 
ATOM 608  O O   . ILE A 1 80  ? -4.830  10.516  8.106   1.00 78.77 80  A 1 
ATOM 609  C CB  . ILE A 1 80  ? -4.759  7.476   7.678   1.00 81.98 80  A 1 
ATOM 610  C CG1 . ILE A 1 80  ? -3.395  7.074   8.264   1.00 76.75 80  A 1 
ATOM 611  C CG2 . ILE A 1 80  ? -5.529  6.292   7.071   1.00 73.59 80  A 1 
ATOM 612  C CD1 . ILE A 1 80  ? -3.441  5.991   9.339   1.00 71.71 80  A 1 
ATOM 613  N N   . LEU A 1 81  ? -2.832  10.251  7.108   1.00 81.38 81  A 1 
ATOM 614  C CA  . LEU A 1 81  ? -2.210  11.487  7.592   1.00 80.18 81  A 1 
ATOM 615  C C   . LEU A 1 81  ? -2.554  12.709  6.713   1.00 81.82 81  A 1 
ATOM 616  O O   . LEU A 1 81  ? -2.154  13.819  7.032   1.00 78.48 81  A 1 
ATOM 617  C CB  . LEU A 1 81  ? -0.695  11.287  7.727   1.00 76.81 81  A 1 
ATOM 618  C CG  . LEU A 1 81  ? -0.271  10.289  8.820   1.00 71.69 81  A 1 
ATOM 619  C CD1 . LEU A 1 81  ? 1.245   10.054  8.741   1.00 64.52 81  A 1 
ATOM 620  C CD2 . LEU A 1 81  ? -0.607  10.779  10.227  1.00 62.99 81  A 1 
ATOM 621  N N   . GLY A 1 82  ? -3.301  12.518  5.634   1.00 83.08 82  A 1 
ATOM 622  C CA  . GLY A 1 82  ? -3.740  13.590  4.742   1.00 83.49 82  A 1 
ATOM 623  C C   . GLY A 1 82  ? -2.734  13.961  3.649   1.00 86.06 82  A 1 
ATOM 624  O O   . GLY A 1 82  ? -2.940  14.967  2.975   1.00 82.51 82  A 1 
ATOM 625  N N   . MET A 1 83  ? -1.669  13.164  3.450   1.00 85.59 83  A 1 
ATOM 626  C CA  . MET A 1 83  ? -0.715  13.399  2.365   1.00 86.85 83  A 1 
ATOM 627  C C   . MET A 1 83  ? -1.352  13.128  1.000   1.00 89.39 83  A 1 
ATOM 628  O O   . MET A 1 83  ? -2.153  12.195  0.844   1.00 87.36 83  A 1 
ATOM 629  C CB  . MET A 1 83  ? 0.540   12.535  2.523   1.00 82.13 83  A 1 
ATOM 630  C CG  . MET A 1 83  ? 1.364   12.948  3.749   1.00 73.77 83  A 1 
ATOM 631  S SD  . MET A 1 83  ? 2.954   12.094  3.918   1.00 65.30 83  A 1 
ATOM 632  C CE  . MET A 1 83  ? 3.864   12.790  2.502   1.00 55.77 83  A 1 
ATOM 633  N N   . ASP A 1 84  ? -0.958  13.909  -0.006  1.00 89.04 84  A 1 
ATOM 634  C CA  . ASP A 1 84  ? -1.296  13.616  -1.395  1.00 89.48 84  A 1 
ATOM 635  C C   . ASP A 1 84  ? -0.564  12.347  -1.855  1.00 88.59 84  A 1 
ATOM 636  O O   . ASP A 1 84  ? 0.602   12.131  -1.531  1.00 85.56 84  A 1 
ATOM 637  C CB  . ASP A 1 84  ? -0.975  14.821  -2.291  1.00 89.81 84  A 1 
ATOM 638  C CG  . ASP A 1 84  ? -2.033  15.932  -2.225  1.00 89.89 84  A 1 
ATOM 639  O OD1 . ASP A 1 84  ? -2.976  15.849  -1.406  1.00 83.72 84  A 1 
ATOM 640  O OD2 . ASP A 1 84  ? -1.951  16.838  -3.088  1.00 83.59 84  A 1 
ATOM 641  N N   . VAL A 1 85  ? -1.253  11.475  -2.598  1.00 92.02 85  A 1 
ATOM 642  C CA  . VAL A 1 85  ? -0.729  10.162  -3.002  1.00 92.42 85  A 1 
ATOM 643  C C   . VAL A 1 85  ? -0.891  9.953   -4.506  1.00 93.33 85  A 1 
ATOM 644  O O   . VAL A 1 85  ? -2.012  9.929   -5.021  1.00 92.99 85  A 1 
ATOM 645  C CB  . VAL A 1 85  ? -1.394  9.013   -2.207  1.00 91.45 85  A 1 
ATOM 646  C CG1 . VAL A 1 85  ? -0.860  7.639   -2.645  1.00 86.72 85  A 1 
ATOM 647  C CG2 . VAL A 1 85  ? -1.152  9.130   -0.701  1.00 86.36 85  A 1 
ATOM 648  N N   . LEU A 1 86  ? 0.222   9.717   -5.203  1.00 93.26 86  A 1 
ATOM 649  C CA  . LEU A 1 86  ? 0.260   9.251   -6.581  1.00 92.58 86  A 1 
ATOM 650  C C   . LEU A 1 86  ? 0.752   7.799   -6.616  1.00 91.54 86  A 1 
ATOM 651  O O   . LEU A 1 86  ? 1.936   7.529   -6.432  1.00 89.28 86  A 1 
ATOM 652  C CB  . LEU A 1 86  ? 1.138   10.196  -7.426  1.00 92.28 86  A 1 
ATOM 653  C CG  . LEU A 1 86  ? 1.206   9.820   -8.915  1.00 90.99 86  A 1 
ATOM 654  C CD1 . LEU A 1 86  ? -0.176  9.824   -9.592  1.00 82.24 86  A 1 
ATOM 655  C CD2 . LEU A 1 86  ? 2.083   10.823  -9.670  1.00 83.09 86  A 1 
ATOM 656  N N   . CYS A 1 87  ? -0.150  6.856   -6.852  1.00 92.30 87  A 1 
ATOM 657  C CA  . CYS A 1 87  ? 0.140   5.425   -6.770  1.00 91.49 87  A 1 
ATOM 658  C C   . CYS A 1 87  ? -0.055  4.718   -8.115  1.00 91.06 87  A 1 
ATOM 659  O O   . CYS A 1 87  ? -1.168  4.656   -8.651  1.00 90.16 87  A 1 
ATOM 660  C CB  . CYS A 1 87  ? -0.706  4.825   -5.648  1.00 90.90 87  A 1 
ATOM 661  S SG  . CYS A 1 87  ? -0.438  3.040   -5.533  1.00 87.83 87  A 1 
ATOM 662  N N   . GLN A 1 88  ? 1.017   4.119   -8.617  1.00 90.22 88  A 1 
ATOM 663  C CA  . GLN A 1 88  ? 0.972   3.156   -9.713  1.00 88.35 88  A 1 
ATOM 664  C C   . GLN A 1 88  ? 1.145   1.737   -9.162  1.00 86.65 88  A 1 
ATOM 665  O O   . GLN A 1 88  ? 2.188   1.403   -8.614  1.00 83.92 88  A 1 
ATOM 666  C CB  . GLN A 1 88  ? 2.046   3.493   -10.752 1.00 86.69 88  A 1 
ATOM 667  C CG  . GLN A 1 88  ? 1.995   2.535   -11.948 1.00 81.20 88  A 1 
ATOM 668  C CD  . GLN A 1 88  ? 3.110   2.785   -12.962 1.00 81.20 88  A 1 
ATOM 669  O OE1 . GLN A 1 88  ? 3.683   3.859   -13.059 1.00 73.25 88  A 1 
ATOM 670  N NE2 . GLN A 1 88  ? 3.452   1.802   -13.753 1.00 71.43 88  A 1 
ATOM 671  N N   . ALA A 1 89  ? 0.135   0.903   -9.351  1.00 86.53 89  A 1 
ATOM 672  C CA  . ALA A 1 89  ? 0.217   -0.507  -8.993  1.00 84.55 89  A 1 
ATOM 673  C C   . ALA A 1 89  ? -0.741  -1.357  -9.835  1.00 83.00 89  A 1 
ATOM 674  O O   . ALA A 1 89  ? -1.801  -0.891  -10.259 1.00 79.88 89  A 1 
ATOM 675  C CB  . ALA A 1 89  ? -0.090  -0.660  -7.505  1.00 83.24 89  A 1 
ATOM 676  N N   . LYS A 1 90  ? -0.407  -2.639  -10.021 1.00 79.12 90  A 1 
ATOM 677  C CA  . LYS A 1 90  ? -1.199  -3.565  -10.840 1.00 75.64 90  A 1 
ATOM 678  C C   . LYS A 1 90  ? -2.660  -3.663  -10.386 1.00 75.65 90  A 1 
ATOM 679  O O   . LYS A 1 90  ? -3.025  -3.396  -9.233  1.00 69.48 90  A 1 
ATOM 680  C CB  . LYS A 1 90  ? -0.523  -4.946  -10.873 1.00 70.01 90  A 1 
ATOM 681  C CG  . LYS A 1 90  ? 0.843   -4.911  -11.591 1.00 63.24 90  A 1 
ATOM 682  C CD  . LYS A 1 90  ? 1.580   -6.254  -11.484 1.00 60.36 90  A 1 
ATOM 683  C CE  . LYS A 1 90  ? 2.968   -6.091  -12.089 1.00 52.78 90  A 1 
ATOM 684  N NZ  . LYS A 1 90  ? 3.898   -7.184  -11.702 1.00 46.04 90  A 1 
ATOM 685  N N   . SER A 1 91  ? -3.542  -4.068  -11.318 1.00 76.93 91  A 1 
ATOM 686  C CA  . SER A 1 91  ? -4.931  -4.403  -10.972 1.00 73.82 91  A 1 
ATOM 687  C C   . SER A 1 91  ? -4.955  -5.551  -9.957  1.00 71.89 91  A 1 
ATOM 688  O O   . SER A 1 91  ? -4.174  -6.492  -10.063 1.00 65.43 91  A 1 
ATOM 689  C CB  . SER A 1 91  ? -5.724  -4.759  -12.230 1.00 70.17 91  A 1 
ATOM 690  O OG  . SER A 1 91  ? -7.107  -4.807  -11.949 1.00 62.88 91  A 1 
ATOM 691  N N   . GLY A 1 92  ? -5.834  -5.476  -8.949  1.00 72.57 92  A 1 
ATOM 692  C CA  . GLY A 1 92  ? -5.925  -6.491  -7.894  1.00 71.39 92  A 1 
ATOM 693  C C   . GLY A 1 92  ? -4.985  -6.293  -6.697  1.00 72.24 92  A 1 
ATOM 694  O O   . GLY A 1 92  ? -5.165  -6.971  -5.697  1.00 69.26 92  A 1 
ATOM 695  N N   . MET A 1 93  ? -4.060  -5.331  -6.714  1.00 74.15 93  A 1 
ATOM 696  C CA  . MET A 1 93  ? -3.189  -5.020  -5.563  1.00 77.21 93  A 1 
ATOM 697  C C   . MET A 1 93  ? -3.888  -4.266  -4.408  1.00 81.21 93  A 1 
ATOM 698  O O   . MET A 1 93  ? -3.235  -3.865  -3.444  1.00 78.62 93  A 1 
ATOM 699  C CB  . MET A 1 93  ? -1.948  -4.259  -6.032  1.00 73.44 93  A 1 
ATOM 700  C CG  . MET A 1 93  ? -1.002  -5.106  -6.887  1.00 68.96 93  A 1 
ATOM 701  S SD  . MET A 1 93  ? -0.246  -6.492  -6.004  1.00 65.83 93  A 1 
ATOM 702  C CE  . MET A 1 93  ? 1.202   -6.800  -7.056  1.00 57.04 93  A 1 
ATOM 703  N N   . GLY A 1 94  ? -5.201  -4.036  -4.485  1.00 81.68 94  A 1 
ATOM 704  C CA  . GLY A 1 94  ? -5.974  -3.428  -3.402  1.00 83.66 94  A 1 
ATOM 705  C C   . GLY A 1 94  ? -5.941  -1.894  -3.337  1.00 86.79 94  A 1 
ATOM 706  O O   . GLY A 1 94  ? -6.228  -1.337  -2.277  1.00 85.38 94  A 1 
ATOM 707  N N   . LYS A 1 95  ? -5.648  -1.192  -4.448  1.00 87.12 95  A 1 
ATOM 708  C CA  . LYS A 1 95  ? -5.660  0.285   -4.549  1.00 88.80 95  A 1 
ATOM 709  C C   . LYS A 1 95  ? -6.961  0.918   -4.044  1.00 90.53 95  A 1 
ATOM 710  O O   . LYS A 1 95  ? -6.928  1.868   -3.275  1.00 90.34 95  A 1 
ATOM 711  C CB  . LYS A 1 95  ? -5.444  0.723   -6.005  1.00 86.78 95  A 1 
ATOM 712  C CG  . LYS A 1 95  ? -4.088  0.304   -6.589  1.00 84.28 95  A 1 
ATOM 713  C CD  . LYS A 1 95  ? -3.843  0.978   -7.952  1.00 82.57 95  A 1 
ATOM 714  C CE  . LYS A 1 95  ? -4.772  0.515   -9.075  1.00 77.12 95  A 1 
ATOM 715  N NZ  . LYS A 1 95  ? -4.243  -0.674  -9.767  1.00 74.92 95  A 1 
ATOM 716  N N   . THR A 1 96  ? -8.111  0.364   -4.418  1.00 90.50 96  A 1 
ATOM 717  C CA  . THR A 1 96  ? -9.424  0.876   -4.010  1.00 91.84 96  A 1 
ATOM 718  C C   . THR A 1 96  ? -9.576  0.881   -2.493  1.00 93.39 96  A 1 
ATOM 719  O O   . THR A 1 96  ? -10.045 1.870   -1.930  1.00 93.04 96  A 1 
ATOM 720  C CB  . THR A 1 96  ? -10.537 0.043   -4.665  1.00 90.79 96  A 1 
ATOM 721  O OG1 . THR A 1 96  ? -10.328 0.005   -6.056  1.00 86.23 96  A 1 
ATOM 722  C CG2 . THR A 1 96  ? -11.934 0.603   -4.421  1.00 85.80 96  A 1 
ATOM 723  N N   . ALA A 1 97  ? -9.129  -0.161  -1.789  1.00 91.11 97  A 1 
ATOM 724  C CA  . ALA A 1 97  ? -9.193  -0.209  -0.334  1.00 91.13 97  A 1 
ATOM 725  C C   . ALA A 1 97  ? -8.332  0.886   0.330   1.00 92.79 97  A 1 
ATOM 726  O O   . ALA A 1 97  ? -8.722  1.394   1.372   1.00 92.63 97  A 1 
ATOM 727  C CB  . ALA A 1 97  ? -8.807  -1.612  0.144   1.00 89.63 97  A 1 
ATOM 728  N N   . VAL A 1 98  ? -7.217  1.304   -0.288  1.00 92.02 98  A 1 
ATOM 729  C CA  . VAL A 1 98  ? -6.367  2.384   0.243   1.00 92.40 98  A 1 
ATOM 730  C C   . VAL A 1 98  ? -7.167  3.663   0.430   1.00 93.88 98  A 1 
ATOM 731  O O   . VAL A 1 98  ? -7.315  4.144   1.557   1.00 93.88 98  A 1 
ATOM 732  C CB  . VAL A 1 98  ? -5.140  2.651   -0.656  1.00 91.58 98  A 1 
ATOM 733  C CG1 . VAL A 1 98  ? -4.325  3.850   -0.157  1.00 87.00 98  A 1 
ATOM 734  C CG2 . VAL A 1 98  ? -4.217  1.435   -0.729  1.00 86.10 98  A 1 
ATOM 735  N N   . PHE A 1 99  ? -7.736  4.218   -0.641  1.00 93.10 99  A 1 
ATOM 736  C CA  . PHE A 1 99  ? -8.449  5.486   -0.546  1.00 93.85 99  A 1 
ATOM 737  C C   . PHE A 1 99  ? -9.801  5.364   0.167   1.00 95.18 99  A 1 
ATOM 738  O O   . PHE A 1 99  ? -10.208 6.300   0.854   1.00 94.51 99  A 1 
ATOM 739  C CB  . PHE A 1 99  ? -8.577  6.143   -1.925  1.00 93.54 99  A 1 
ATOM 740  C CG  . PHE A 1 99  ? -9.416  5.401   -2.943  1.00 94.55 99  A 1 
ATOM 741  C CD1 . PHE A 1 99  ? -8.799  4.727   -4.011  1.00 89.51 99  A 1 
ATOM 742  C CD2 . PHE A 1 99  ? -10.821 5.459   -2.870  1.00 89.48 99  A 1 
ATOM 743  C CE1 . PHE A 1 99  ? -9.576  4.104   -4.994  1.00 88.36 99  A 1 
ATOM 744  C CE2 . PHE A 1 99  ? -11.602 4.832   -3.856  1.00 86.96 99  A 1 
ATOM 745  C CZ  . PHE A 1 99  ? -10.983 4.157   -4.924  1.00 92.42 99  A 1 
ATOM 746  N N   . VAL A 1 100 ? -10.478 4.216   0.078   1.00 94.09 100 A 1 
ATOM 747  C CA  . VAL A 1 100 ? -11.723 3.979   0.817   1.00 94.21 100 A 1 
ATOM 748  C C   . VAL A 1 100 ? -11.469 4.005   2.323   1.00 94.78 100 A 1 
ATOM 749  O O   . VAL A 1 100 ? -12.160 4.723   3.043   1.00 94.48 100 A 1 
ATOM 750  C CB  . VAL A 1 100 ? -12.397 2.656   0.379   1.00 94.13 100 A 1 
ATOM 751  C CG1 . VAL A 1 100 ? -13.584 2.286   1.275   1.00 90.19 100 A 1 
ATOM 752  C CG2 . VAL A 1 100 ? -12.942 2.770   -1.050  1.00 88.36 100 A 1 
ATOM 753  N N   . LEU A 1 101 ? -10.463 3.270   2.818   1.00 93.62 101 A 1 
ATOM 754  C CA  . LEU A 1 101 ? -10.125 3.230   4.238   1.00 93.18 101 A 1 
ATOM 755  C C   . LEU A 1 101 ? -9.585  4.580   4.730   1.00 93.40 101 A 1 
ATOM 756  O O   . LEU A 1 101 ? -10.022 5.056   5.777   1.00 92.88 101 A 1 
ATOM 757  C CB  . LEU A 1 101 ? -9.112  2.103   4.510   1.00 92.49 101 A 1 
ATOM 758  C CG  . LEU A 1 101 ? -9.682  0.685   4.324   1.00 90.57 101 A 1 
ATOM 759  C CD1 . LEU A 1 101 ? -8.557  -0.347  4.474   1.00 84.23 101 A 1 
ATOM 760  C CD2 . LEU A 1 101 ? -10.772 0.355   5.344   1.00 84.73 101 A 1 
ATOM 761  N N   . ALA A 1 102 ? -8.705  5.228   3.958   1.00 92.73 102 A 1 
ATOM 762  C CA  . ALA A 1 102 ? -8.127  6.518   4.334   1.00 92.06 102 A 1 
ATOM 763  C C   . ALA A 1 102 ? -9.186  7.625   4.450   1.00 92.71 102 A 1 
ATOM 764  O O   . ALA A 1 102 ? -9.198  8.384   5.421   1.00 92.11 102 A 1 
ATOM 765  C CB  . ALA A 1 102 ? -7.064  6.889   3.300   1.00 91.74 102 A 1 
ATOM 766  N N   . THR A 1 103 ? -10.122 7.692   3.506   1.00 94.31 103 A 1 
ATOM 767  C CA  . THR A 1 103 ? -11.197 8.692   3.540   1.00 94.30 103 A 1 
ATOM 768  C C   . THR A 1 103 ? -12.222 8.398   4.632   1.00 93.79 103 A 1 
ATOM 769  O O   . THR A 1 103 ? -12.609 9.325   5.345   1.00 92.54 103 A 1 
ATOM 770  C CB  . THR A 1 103 ? -11.913 8.835   2.193   1.00 94.48 103 A 1 
ATOM 771  O OG1 . THR A 1 103 ? -12.371 7.593   1.721   1.00 86.83 103 A 1 
ATOM 772  C CG2 . THR A 1 103 ? -10.997 9.434   1.130   1.00 86.04 103 A 1 
ATOM 773  N N   . LEU A 1 104 ? -12.623 7.134   4.854   1.00 94.12 104 A 1 
ATOM 774  C CA  . LEU A 1 104 ? -13.523 6.769   5.955   1.00 92.97 104 A 1 
ATOM 775  C C   . LEU A 1 104 ? -12.887 7.006   7.336   1.00 92.11 104 A 1 
ATOM 776  O O   . LEU A 1 104 ? -13.584 7.382   8.279   1.00 90.17 104 A 1 
ATOM 777  C CB  . LEU A 1 104 ? -13.942 5.297   5.819   1.00 93.58 104 A 1 
ATOM 778  C CG  . LEU A 1 104 ? -14.950 5.006   4.692   1.00 92.85 104 A 1 
ATOM 779  C CD1 . LEU A 1 104 ? -15.166 3.493   4.592   1.00 84.04 104 A 1 
ATOM 780  C CD2 . LEU A 1 104 ? -16.315 5.645   4.954   1.00 86.25 104 A 1 
ATOM 781  N N   . GLN A 1 105 ? -11.562 6.821   7.457   1.00 92.96 105 A 1 
ATOM 782  C CA  . GLN A 1 105 ? -10.805 7.120   8.674   1.00 91.06 105 A 1 
ATOM 783  C C   . GLN A 1 105 ? -10.864 8.607   9.024   1.00 90.63 105 A 1 
ATOM 784  O O   . GLN A 1 105 ? -11.098 8.954   10.182  1.00 88.86 105 A 1 
ATOM 785  C CB  . GLN A 1 105 ? -9.358  6.652   8.486   1.00 90.05 105 A 1 
ATOM 786  C CG  . GLN A 1 105 ? -8.425  6.994   9.670   1.00 86.43 105 A 1 
ATOM 787  C CD  . GLN A 1 105 ? -8.816  6.327   10.980  1.00 87.32 105 A 1 
ATOM 788  O OE1 . GLN A 1 105 ? -9.613  5.398   11.051  1.00 80.01 105 A 1 
ATOM 789  N NE2 . GLN A 1 105 ? -8.264  6.770   12.077  1.00 78.17 105 A 1 
ATOM 790  N N   . GLN A 1 106 ? -10.708 9.475   8.033   1.00 92.80 106 A 1 
ATOM 791  C CA  . GLN A 1 106 ? -10.683 10.933  8.206   1.00 91.68 106 A 1 
ATOM 792  C C   . GLN A 1 106 ? -12.070 11.582  8.162   1.00 91.49 106 A 1 
ATOM 793  O O   . GLN A 1 106 ? -12.235 12.739  8.539   1.00 90.02 106 A 1 
ATOM 794  C CB  . GLN A 1 106 ? -9.781  11.523  7.121   1.00 91.40 106 A 1 
ATOM 795  C CG  . GLN A 1 106 ? -8.300  11.120  7.286   1.00 89.60 106 A 1 
ATOM 796  C CD  . GLN A 1 106 ? -7.487  11.700  6.145   1.00 89.06 106 A 1 
ATOM 797  O OE1 . GLN A 1 106 ? -7.172  12.871  6.135   1.00 80.74 106 A 1 
ATOM 798  N NE2 . GLN A 1 106 ? -7.187  10.928  5.130   1.00 79.06 106 A 1 
ATOM 799  N N   . LEU A 1 107 ? -13.094 10.854  7.703   1.00 91.95 107 A 1 
ATOM 800  C CA  . LEU A 1 107 ? -14.425 11.410  7.501   1.00 90.86 107 A 1 
ATOM 801  C C   . LEU A 1 107 ? -15.097 11.802  8.825   1.00 90.19 107 A 1 
ATOM 802  O O   . LEU A 1 107 ? -15.336 10.970  9.707   1.00 87.36 107 A 1 
ATOM 803  C CB  . LEU A 1 107 ? -15.287 10.422  6.697   1.00 90.94 107 A 1 
ATOM 804  C CG  . LEU A 1 107 ? -16.694 10.952  6.335   1.00 91.40 107 A 1 
ATOM 805  C CD1 . LEU A 1 107 ? -16.639 12.130  5.365   1.00 82.95 107 A 1 
ATOM 806  C CD2 . LEU A 1 107 ? -17.495 9.835   5.672   1.00 83.46 107 A 1 
ATOM 807  N N   . GLU A 1 108 ? -15.521 13.072  8.892   1.00 91.74 108 A 1 
ATOM 808  C CA  . GLU A 1 108 ? -16.442 13.637  9.874   1.00 90.92 108 A 1 
ATOM 809  C C   . GLU A 1 108 ? -17.757 13.974  9.159   1.00 92.10 108 A 1 
ATOM 810  O O   . GLU A 1 108 ? -17.825 14.968  8.427   1.00 90.32 108 A 1 
ATOM 811  C CB  . GLU A 1 108 ? -15.828 14.882  10.502  1.00 88.58 108 A 1 
ATOM 812  C CG  . GLU A 1 108 ? -14.570 14.581  11.328  1.00 81.63 108 A 1 
ATOM 813  C CD  . GLU A 1 108 ? -13.909 15.864  11.845  1.00 73.99 108 A 1 
ATOM 814  O OE1 . GLU A 1 108 ? -13.224 15.764  12.881  1.00 65.12 108 A 1 
ATOM 815  O OE2 . GLU A 1 108 ? -14.071 16.911  11.174  1.00 65.65 108 A 1 
ATOM 816  N N   . PRO A 1 109 ? -18.802 13.139  9.275   1.00 92.11 109 A 1 
ATOM 817  C CA  . PRO A 1 109 ? -20.027 13.321  8.506   1.00 92.24 109 A 1 
ATOM 818  C C   . PRO A 1 109 ? -20.817 14.547  8.980   1.00 92.92 109 A 1 
ATOM 819  O O   . PRO A 1 109 ? -21.393 14.554  10.073  1.00 90.21 109 A 1 
ATOM 820  C CB  . PRO A 1 109 ? -20.795 12.004  8.671   1.00 90.54 109 A 1 
ATOM 821  C CG  . PRO A 1 109 ? -20.302 11.453  10.006  1.00 87.77 109 A 1 
ATOM 822  C CD  . PRO A 1 109 ? -18.853 11.927  10.065  1.00 90.26 109 A 1 
ATOM 823  N N   . VAL A 1 110 ? -20.917 15.558  8.125   1.00 93.31 110 A 1 
ATOM 824  C CA  . VAL A 1 110 ? -21.736 16.757  8.350   1.00 93.69 110 A 1 
ATOM 825  C C   . VAL A 1 110 ? -22.984 16.696  7.462   1.00 94.34 110 A 1 
ATOM 826  O O   . VAL A 1 110 ? -22.905 16.593  6.240   1.00 92.76 110 A 1 
ATOM 827  C CB  . VAL A 1 110 ? -20.939 18.051  8.117   1.00 92.83 110 A 1 
ATOM 828  C CG1 . VAL A 1 110 ? -21.803 19.290  8.419   1.00 88.04 110 A 1 
ATOM 829  C CG2 . VAL A 1 110 ? -19.700 18.116  9.015   1.00 87.21 110 A 1 
ATOM 830  N N   . THR A 1 111 ? -24.156 16.773  8.068   1.00 93.21 111 A 1 
ATOM 831  C CA  . THR A 1 111 ? -25.435 16.684  7.350   1.00 92.96 111 A 1 
ATOM 832  C C   . THR A 1 111 ? -25.550 17.760  6.268   1.00 93.04 111 A 1 
ATOM 833  O O   . THR A 1 111 ? -25.390 18.945  6.536   1.00 90.37 111 A 1 
ATOM 834  C CB  . THR A 1 111 ? -26.621 16.770  8.314   1.00 90.90 111 A 1 
ATOM 835  O OG1 . THR A 1 111 ? -26.538 15.726  9.244   1.00 81.99 111 A 1 
ATOM 836  C CG2 . THR A 1 111 ? -27.975 16.603  7.611   1.00 78.62 111 A 1 
ATOM 837  N N   . GLY A 1 112 ? -25.870 17.350  5.039   1.00 92.83 112 A 1 
ATOM 838  C CA  . GLY A 1 112 ? -26.035 18.259  3.902   1.00 92.77 112 A 1 
ATOM 839  C C   . GLY A 1 112 ? -24.738 18.667  3.197   1.00 94.11 112 A 1 
ATOM 840  O O   . GLY A 1 112 ? -24.797 19.484  2.286   1.00 90.53 112 A 1 
ATOM 841  N N   . GLN A 1 113 ? -23.575 18.104  3.596   1.00 94.56 113 A 1 
ATOM 842  C CA  . GLN A 1 113 ? -22.278 18.416  2.991   1.00 95.03 113 A 1 
ATOM 843  C C   . GLN A 1 113 ? -21.628 17.170  2.368   1.00 95.96 113 A 1 
ATOM 844  O O   . GLN A 1 113 ? -21.533 16.128  3.006   1.00 94.23 113 A 1 
ATOM 845  C CB  . GLN A 1 113 ? -21.334 19.047  4.018   1.00 92.78 113 A 1 
ATOM 846  C CG  . GLN A 1 113 ? -21.890 20.357  4.604   1.00 86.99 113 A 1 
ATOM 847  C CD  . GLN A 1 113 ? -20.892 21.056  5.532   1.00 87.81 113 A 1 
ATOM 848  O OE1 . GLN A 1 113 ? -19.759 20.655  5.691   1.00 79.45 113 A 1 
ATOM 849  N NE2 . GLN A 1 113 ? -21.283 22.128  6.173   1.00 78.91 113 A 1 
ATOM 850  N N   . VAL A 1 114 ? -21.147 17.328  1.139   1.00 94.20 114 A 1 
ATOM 851  C CA  . VAL A 1 114 ? -20.297 16.334  0.476   1.00 95.27 114 A 1 
ATOM 852  C C   . VAL A 1 114 ? -18.839 16.661  0.818   1.00 95.62 114 A 1 
ATOM 853  O O   . VAL A 1 114 ? -18.378 17.752  0.498   1.00 93.89 114 A 1 
ATOM 854  C CB  . VAL A 1 114 ? -20.511 16.325  -1.045  1.00 94.93 114 A 1 
ATOM 855  C CG1 . VAL A 1 114 ? -19.721 15.186  -1.698  1.00 89.91 114 A 1 
ATOM 856  C CG2 . VAL A 1 114 ? -21.989 16.146  -1.416  1.00 87.40 114 A 1 
ATOM 857  N N   . SER A 1 115 ? -18.131 15.728  1.450   1.00 95.04 115 A 1 
ATOM 858  C CA  . SER A 1 115 ? -16.732 15.913  1.872   1.00 94.65 115 A 1 
ATOM 859  C C   . SER A 1 115 ? -15.735 15.097  1.045   1.00 95.37 115 A 1 
ATOM 860  O O   . SER A 1 115 ? -14.568 15.459  0.980   1.00 93.14 115 A 1 
ATOM 861  C CB  . SER A 1 115 ? -16.570 15.546  3.346   1.00 92.58 115 A 1 
ATOM 862  O OG  . SER A 1 115 ? -17.468 16.288  4.148   1.00 80.51 115 A 1 
ATOM 863  N N   . VAL A 1 116 ? -16.181 14.013  0.407   1.00 95.46 116 A 1 
ATOM 864  C CA  . VAL A 1 116 ? -15.348 13.114  -0.399  1.00 96.08 116 A 1 
ATOM 865  C C   . VAL A 1 116 ? -15.901 13.036  -1.816  1.00 96.43 116 A 1 
ATOM 866  O O   . VAL A 1 116 ? -17.086 12.735  -2.010  1.00 95.65 116 A 1 
ATOM 867  C CB  . VAL A 1 116 ? -15.262 11.712  0.231   1.00 95.67 116 A 1 
ATOM 868  C CG1 . VAL A 1 116 ? -14.315 10.795  -0.560  1.00 90.86 116 A 1 
ATOM 869  C CG2 . VAL A 1 116 ? -14.795 11.752  1.688   1.00 88.83 116 A 1 
ATOM 870  N N   . LEU A 1 117 ? -15.054 13.275  -2.814  1.00 95.61 117 A 1 
ATOM 871  C CA  . LEU A 1 117 ? -15.359 13.101  -4.224  1.00 95.94 117 A 1 
ATOM 872  C C   . LEU A 1 117 ? -14.390 12.096  -4.848  1.00 96.43 117 A 1 
ATOM 873  O O   . LEU A 1 117 ? -13.192 12.344  -4.890  1.00 95.43 117 A 1 
ATOM 874  C CB  . LEU A 1 117 ? -15.305 14.466  -4.932  1.00 95.99 117 A 1 
ATOM 875  C CG  . LEU A 1 117 ? -15.587 14.396  -6.441  1.00 95.66 117 A 1 
ATOM 876  C CD1 . LEU A 1 117 ? -16.999 13.887  -6.746  1.00 86.80 117 A 1 
ATOM 877  C CD2 . LEU A 1 117 ? -15.431 15.776  -7.064  1.00 87.23 117 A 1 
ATOM 878  N N   . VAL A 1 118 ? -14.926 10.999  -5.373  1.00 97.07 118 A 1 
ATOM 879  C CA  . VAL A 1 118 ? -14.172 9.984   -6.120  1.00 96.88 118 A 1 
ATOM 880  C C   . VAL A 1 118 ? -14.641 9.978   -7.564  1.00 96.88 118 A 1 
ATOM 881  O O   . VAL A 1 118 ? -15.839 9.837   -7.830  1.00 95.70 118 A 1 
ATOM 882  C CB  . VAL A 1 118 ? -14.311 8.591   -5.501  1.00 96.27 118 A 1 
ATOM 883  C CG1 . VAL A 1 118 ? -13.349 7.609   -6.182  1.00 92.14 118 A 1 
ATOM 884  C CG2 . VAL A 1 118 ? -14.032 8.583   -4.001  1.00 90.54 118 A 1 
ATOM 885  N N   . MET A 1 119 ? -13.715 10.097  -8.512  1.00 96.11 119 A 1 
ATOM 886  C CA  . MET A 1 119 ? -14.028 10.006  -9.936  1.00 95.33 119 A 1 
ATOM 887  C C   . MET A 1 119 ? -13.267 8.859   -10.599 1.00 94.86 119 A 1 
ATOM 888  O O   . MET A 1 119 ? -12.146 8.535   -10.237 1.00 93.98 119 A 1 
ATOM 889  C CB  . MET A 1 119 ? -13.777 11.338  -10.644 1.00 94.65 119 A 1 
ATOM 890  C CG  . MET A 1 119 ? -14.726 12.430  -10.153 1.00 92.90 119 A 1 
ATOM 891  S SD  . MET A 1 119 ? -14.607 13.986  -11.058 1.00 91.78 119 A 1 
ATOM 892  C CE  . MET A 1 119 ? -12.937 14.482  -10.586 1.00 79.52 119 A 1 
ATOM 893  N N   . CYS A 1 120 ? -13.913 8.265   -11.599 1.00 94.75 120 A 1 
ATOM 894  C CA  . CYS A 1 120 ? -13.329 7.250   -12.455 1.00 93.64 120 A 1 
ATOM 895  C C   . CYS A 1 120 ? -13.944 7.314   -13.868 1.00 93.11 120 A 1 
ATOM 896  O O   . CYS A 1 120 ? -15.010 7.900   -14.073 1.00 91.38 120 A 1 
ATOM 897  C CB  . CYS A 1 120 ? -13.511 5.874   -11.799 1.00 92.14 120 A 1 
ATOM 898  S SG  . CYS A 1 120 ? -15.267 5.513   -11.591 1.00 90.59 120 A 1 
ATOM 899  N N   . HIS A 1 121 ? -13.273 6.705   -14.852 1.00 91.01 121 A 1 
ATOM 900  C CA  . HIS A 1 121 ? -13.635 6.859   -16.266 1.00 89.52 121 A 1 
ATOM 901  C C   . HIS A 1 121 ? -14.847 6.023   -16.712 1.00 88.99 121 A 1 
ATOM 902  O O   . HIS A 1 121 ? -15.449 6.313   -17.746 1.00 85.01 121 A 1 
ATOM 903  C CB  . HIS A 1 121 ? -12.401 6.567   -17.121 1.00 87.15 121 A 1 
ATOM 904  C CG  . HIS A 1 121 ? -12.023 5.115   -17.166 1.00 83.75 121 A 1 
ATOM 905  N ND1 . HIS A 1 121 ? -11.505 4.351   -16.140 1.00 74.32 121 A 1 
ATOM 906  C CD2 . HIS A 1 121 ? -12.159 4.284   -18.251 1.00 75.58 121 A 1 
ATOM 907  C CE1 . HIS A 1 121 ? -11.333 3.094   -16.595 1.00 74.48 121 A 1 
ATOM 908  N NE2 . HIS A 1 121 ? -11.717 3.006   -17.871 1.00 77.09 121 A 1 
ATOM 909  N N   . THR A 1 122 ? -15.258 4.986   -15.970 1.00 89.04 122 A 1 
ATOM 910  C CA  . THR A 1 122 ? -16.385 4.117   -16.333 1.00 88.27 122 A 1 
ATOM 911  C C   . THR A 1 122 ? -17.471 4.077   -15.250 1.00 89.16 122 A 1 
ATOM 912  O O   . THR A 1 122 ? -17.226 4.251   -14.062 1.00 88.12 122 A 1 
ATOM 913  C CB  . THR A 1 122 ? -15.973 2.678   -16.681 1.00 85.84 122 A 1 
ATOM 914  O OG1 . THR A 1 122 ? -15.476 2.001   -15.556 1.00 80.42 122 A 1 
ATOM 915  C CG2 . THR A 1 122 ? -14.951 2.592   -17.794 1.00 79.88 122 A 1 
ATOM 916  N N   . ARG A 1 123 ? -18.700 3.816   -15.692 1.00 87.23 123 A 1 
ATOM 917  C CA  . ARG A 1 123 ? -19.885 3.760   -14.829 1.00 86.70 123 A 1 
ATOM 918  C C   . ARG A 1 123 ? -19.879 2.516   -13.939 1.00 87.47 123 A 1 
ATOM 919  O O   . ARG A 1 123 ? -20.293 2.577   -12.786 1.00 86.46 123 A 1 
ATOM 920  C CB  . ARG A 1 123 ? -21.144 3.756   -15.703 1.00 85.22 123 A 1 
ATOM 921  C CG  . ARG A 1 123 ? -21.224 4.951   -16.666 1.00 81.36 123 A 1 
ATOM 922  C CD  . ARG A 1 123 ? -22.387 4.752   -17.635 1.00 80.12 123 A 1 
ATOM 923  N NE  . ARG A 1 123 ? -22.428 5.797   -18.659 1.00 74.09 123 A 1 
ATOM 924  C CZ  . ARG A 1 123 ? -23.246 5.843   -19.698 1.00 69.13 123 A 1 
ATOM 925  N NH1 . ARG A 1 123 ? -24.143 4.915   -19.892 1.00 61.85 123 A 1 
ATOM 926  N NH2 . ARG A 1 123 ? -23.176 6.810   -20.551 1.00 59.15 123 A 1 
ATOM 927  N N   . GLU A 1 124 ? -19.370 1.410   -14.469 1.00 86.17 124 A 1 
ATOM 928  C CA  . GLU A 1 124 ? -19.224 0.145   -13.766 1.00 85.03 124 A 1 
ATOM 929  C C   . GLU A 1 124 ? -18.212 0.260   -12.623 1.00 85.92 124 A 1 
ATOM 930  O O   . GLU A 1 124 ? -18.508 -0.163  -11.512 1.00 85.05 124 A 1 
ATOM 931  C CB  . GLU A 1 124 ? -18.783 -0.956  -14.751 1.00 83.08 124 A 1 
ATOM 932  C CG  . GLU A 1 124 ? -19.854 -1.341  -15.784 1.00 77.35 124 A 1 
ATOM 933  C CD  . GLU A 1 124 ? -20.202 -0.238  -16.802 1.00 75.10 124 A 1 
ATOM 934  O OE1 . GLU A 1 124 ? -21.370 -0.197  -17.255 1.00 67.58 124 A 1 
ATOM 935  O OE2 . GLU A 1 124 ? -19.342 0.594   -17.190 1.00 69.38 124 A 1 
ATOM 936  N N   . LEU A 1 125 ? -17.071 0.906   -12.867 1.00 86.92 125 A 1 
ATOM 937  C CA  . LEU A 1 125 ? -16.070 1.159   -11.834 1.00 88.01 125 A 1 
ATOM 938  C C   . LEU A 1 125 ? -16.627 2.089   -10.744 1.00 89.31 125 A 1 
ATOM 939  O O   . LEU A 1 125 ? -16.472 1.803   -9.565  1.00 89.35 125 A 1 
ATOM 940  C CB  . LEU A 1 125 ? -14.795 1.701   -12.490 1.00 87.65 125 A 1 
ATOM 941  C CG  . LEU A 1 125 ? -13.641 1.968   -11.509 1.00 85.43 125 A 1 
ATOM 942  C CD1 . LEU A 1 125 ? -13.261 0.737   -10.688 1.00 80.51 125 A 1 
ATOM 943  C CD2 . LEU A 1 125 ? -12.405 2.418   -12.297 1.00 80.97 125 A 1 
ATOM 944  N N   . ALA A 1 126 ? -17.367 3.141   -11.111 1.00 90.31 126 A 1 
ATOM 945  C CA  . ALA A 1 126 ? -18.033 4.011   -10.137 1.00 90.96 126 A 1 
ATOM 946  C C   . ALA A 1 126 ? -19.005 3.245   -9.230  1.00 91.15 126 A 1 
ATOM 947  O O   . ALA A 1 126 ? -19.021 3.440   -8.020  1.00 90.48 126 A 1 
ATOM 948  C CB  . ALA A 1 126 ? -18.758 5.143   -10.890 1.00 91.78 126 A 1 
ATOM 949  N N   . PHE A 1 127 ? -19.793 2.335   -9.817  1.00 89.98 127 A 1 
ATOM 950  C CA  . PHE A 1 127 ? -20.704 1.476   -9.063  1.00 88.52 127 A 1 
ATOM 951  C C   . PHE A 1 127 ? -19.945 0.527   -8.118  1.00 88.98 127 A 1 
ATOM 952  O O   . PHE A 1 127 ? -20.346 0.368   -6.968  1.00 88.03 127 A 1 
ATOM 953  C CB  . PHE A 1 127 ? -21.596 0.712   -10.050 1.00 86.83 127 A 1 
ATOM 954  C CG  . PHE A 1 127 ? -22.639 -0.137  -9.365  1.00 83.27 127 A 1 
ATOM 955  C CD1 . PHE A 1 127 ? -22.443 -1.525  -9.215  1.00 77.22 127 A 1 
ATOM 956  C CD2 . PHE A 1 127 ? -23.809 0.455   -8.849  1.00 75.39 127 A 1 
ATOM 957  C CE1 . PHE A 1 127 ? -23.411 -2.313  -8.559  1.00 73.29 127 A 1 
ATOM 958  C CE2 . PHE A 1 127 ? -24.774 -0.331  -8.192  1.00 72.76 127 A 1 
ATOM 959  C CZ  . PHE A 1 127 ? -24.574 -1.706  -8.055  1.00 75.06 127 A 1 
ATOM 960  N N   . GLN A 1 128 ? -18.832 -0.069  -8.555  1.00 88.98 128 A 1 
ATOM 961  C CA  . GLN A 1 128 ? -17.989 -0.932  -7.722  1.00 88.29 128 A 1 
ATOM 962  C C   . GLN A 1 128 ? -17.372 -0.180  -6.538  1.00 89.77 128 A 1 
ATOM 963  O O   . GLN A 1 128 ? -17.500 -0.629  -5.404  1.00 89.10 128 A 1 
ATOM 964  C CB  . GLN A 1 128 ? -16.877 -1.542  -8.562  1.00 85.47 128 A 1 
ATOM 965  C CG  . GLN A 1 128 ? -17.420 -2.623  -9.504  1.00 74.61 128 A 1 
ATOM 966  C CD  . GLN A 1 128 ? -16.400 -3.069  -10.532 1.00 74.06 128 A 1 
ATOM 967  O OE1 . GLN A 1 128 ? -15.307 -2.565  -10.663 1.00 65.82 128 A 1 
ATOM 968  N NE2 . GLN A 1 128 ? -16.730 -4.050  -11.316 1.00 63.25 128 A 1 
ATOM 969  N N   . ILE A 1 129 ? -16.761 0.980   -6.782  1.00 90.45 129 A 1 
ATOM 970  C CA  . ILE A 1 129 ? -16.179 1.821   -5.726  1.00 91.93 129 A 1 
ATOM 971  C C   . ILE A 1 129 ? -17.254 2.200   -4.700  1.00 92.85 129 A 1 
ATOM 972  O O   . ILE A 1 129 ? -17.015 2.119   -3.498  1.00 92.55 129 A 1 
ATOM 973  C CB  . ILE A 1 129 ? -15.517 3.066   -6.350  1.00 92.62 129 A 1 
ATOM 974  C CG1 . ILE A 1 129 ? -14.279 2.681   -7.200  1.00 91.02 129 A 1 
ATOM 975  C CG2 . ILE A 1 129 ? -15.094 4.063   -5.255  1.00 89.96 129 A 1 
ATOM 976  C CD1 . ILE A 1 129 ? -13.814 3.813   -8.131  1.00 86.23 129 A 1 
ATOM 977  N N   . SER A 1 130 ? -18.472 2.547   -5.147  1.00 92.68 130 A 1 
ATOM 978  C CA  . SER A 1 130 ? -19.595 2.805   -4.246  1.00 91.87 130 A 1 
ATOM 979  C C   . SER A 1 130 ? -19.923 1.591   -3.364  1.00 92.07 130 A 1 
ATOM 980  O O   . SER A 1 130 ? -20.201 1.764   -2.180  1.00 91.55 130 A 1 
ATOM 981  C CB  . SER A 1 130 ? -20.833 3.211   -5.053  1.00 91.59 130 A 1 
ATOM 982  O OG  . SER A 1 130 ? -21.948 3.487   -4.229  1.00 82.71 130 A 1 
ATOM 983  N N   . LYS A 1 131 ? -19.867 0.362   -3.909  1.00 91.02 131 A 1 
ATOM 984  C CA  . LYS A 1 131 ? -20.096 -0.872  -3.146  1.00 89.97 131 A 1 
ATOM 985  C C   . LYS A 1 131 ? -18.979 -1.167  -2.153  1.00 90.87 131 A 1 
ATOM 986  O O   . LYS A 1 131 ? -19.275 -1.617  -1.042  1.00 89.80 131 A 1 
ATOM 987  C CB  . LYS A 1 131 ? -20.335 -2.066  -4.103  1.00 88.47 131 A 1 
ATOM 988  C CG  . LYS A 1 131 ? -21.678 -1.991  -4.855  1.00 84.22 131 A 1 
ATOM 989  C CD  . LYS A 1 131 ? -22.856 -2.058  -3.867  1.00 78.47 131 A 1 
ATOM 990  C CE  . LYS A 1 131 ? -24.205 -1.741  -4.491  1.00 72.39 131 A 1 
ATOM 991  N NZ  . LYS A 1 131 ? -25.145 -1.319  -3.414  1.00 64.01 131 A 1 
ATOM 992  N N   . GLU A 1 132 ? -17.731 -0.854  -2.476  1.00 90.40 132 A 1 
ATOM 993  C CA  . GLU A 1 132 ? -16.631 -0.951  -1.521  1.00 90.19 132 A 1 
ATOM 994  C C   . GLU A 1 132 ? -16.799 0.043   -0.354  1.00 91.44 132 A 1 
ATOM 995  O O   . GLU A 1 132 ? -16.652 -0.339  0.807   1.00 90.40 132 A 1 
ATOM 996  C CB  . GLU A 1 132 ? -15.277 -0.750  -2.230  1.00 88.81 132 A 1 
ATOM 997  C CG  . GLU A 1 132 ? -14.905 -1.926  -3.155  1.00 83.28 132 A 1 
ATOM 998  C CD  . GLU A 1 132 ? -14.924 -3.267  -2.403  1.00 82.69 132 A 1 
ATOM 999  O OE1 . GLU A 1 132 ? -15.760 -4.127  -2.752  1.00 72.72 132 A 1 
ATOM 1000 O OE2 . GLU A 1 132 ? -14.191 -3.387  -1.400  1.00 72.17 132 A 1 
ATOM 1001 N N   . TYR A 1 133 ? -17.226 1.271   -0.616  1.00 93.49 133 A 1 
ATOM 1002 C CA  . TYR A 1 133 ? -17.583 2.212   0.460   1.00 93.96 133 A 1 
ATOM 1003 C C   . TYR A 1 133 ? -18.721 1.697   1.341   1.00 93.95 133 A 1 
ATOM 1004 O O   . TYR A 1 133 ? -18.621 1.775   2.563   1.00 92.09 133 A 1 
ATOM 1005 C CB  . TYR A 1 133 ? -17.959 3.578   -0.124  1.00 94.27 133 A 1 
ATOM 1006 C CG  . TYR A 1 133 ? -16.784 4.509   -0.309  1.00 95.10 133 A 1 
ATOM 1007 C CD1 . TYR A 1 133 ? -16.172 5.091   0.815   1.00 90.99 133 A 1 
ATOM 1008 C CD2 . TYR A 1 133 ? -16.306 4.811   -1.603  1.00 90.82 133 A 1 
ATOM 1009 C CE1 . TYR A 1 133 ? -15.089 5.970   0.659   1.00 90.88 133 A 1 
ATOM 1010 C CE2 . TYR A 1 133 ? -15.231 5.680   -1.763  1.00 90.99 133 A 1 
ATOM 1011 C CZ  . TYR A 1 133 ? -14.610 6.268   -0.639  1.00 94.70 133 A 1 
ATOM 1012 O OH  . TYR A 1 133 ? -13.566 7.109   -0.791  1.00 94.11 133 A 1 
ATOM 1013 N N   . GLU A 1 134 ? -19.794 1.149   0.769   1.00 92.56 134 A 1 
ATOM 1014 C CA  . GLU A 1 134 ? -20.895 0.536   1.536   1.00 91.31 134 A 1 
ATOM 1015 C C   . GLU A 1 134 ? -20.395 -0.628  2.408   1.00 91.22 134 A 1 
ATOM 1016 O O   . GLU A 1 134 ? -20.773 -0.741  3.573   1.00 89.71 134 A 1 
ATOM 1017 C CB  . GLU A 1 134 ? -22.000 0.028   0.591   1.00 90.61 134 A 1 
ATOM 1018 C CG  . GLU A 1 134 ? -22.870 1.129   -0.053  1.00 84.64 134 A 1 
ATOM 1019 C CD  . GLU A 1 134 ? -23.855 0.546   -1.097  1.00 81.64 134 A 1 
ATOM 1020 O OE1 . GLU A 1 134 ? -24.326 1.272   -2.003  1.00 72.24 134 A 1 
ATOM 1021 O OE2 . GLU A 1 134 ? -24.153 -0.669  -1.072  1.00 73.74 134 A 1 
ATOM 1022 N N   . ARG A 1 135 ? -19.504 -1.471  1.871   1.00 91.96 135 A 1 
ATOM 1023 C CA  . ARG A 1 135 ? -18.927 -2.640  2.553   1.00 91.16 135 A 1 
ATOM 1024 C C   . ARG A 1 135 ? -18.060 -2.237  3.755   1.00 92.34 135 A 1 
ATOM 1025 O O   . ARG A 1 135 ? -18.265 -2.761  4.839   1.00 90.58 135 A 1 
ATOM 1026 C CB  . ARG A 1 135 ? -18.139 -3.433  1.503   1.00 88.04 135 A 1 
ATOM 1027 C CG  . ARG A 1 135 ? -17.645 -4.801  1.993   1.00 79.30 135 A 1 
ATOM 1028 C CD  . ARG A 1 135 ? -16.840 -5.452  0.867   1.00 77.53 135 A 1 
ATOM 1029 N NE  . ARG A 1 135 ? -16.306 -6.775  1.238   1.00 68.41 135 A 1 
ATOM 1030 C CZ  . ARG A 1 135 ? -15.281 -7.386  0.670   1.00 63.84 135 A 1 
ATOM 1031 N NH1 . ARG A 1 135 ? -14.601 -6.842  -0.297  1.00 59.68 135 A 1 
ATOM 1032 N NH2 . ARG A 1 135 ? -14.897 -8.561  1.064   1.00 53.91 135 A 1 
ATOM 1033 N N   . PHE A 1 136 ? -17.157 -1.274  3.582   1.00 91.69 136 A 1 
ATOM 1034 C CA  . PHE A 1 136 ? -16.277 -0.809  4.667   1.00 91.91 136 A 1 
ATOM 1035 C C   . PHE A 1 136 ? -16.960 0.146   5.657   1.00 92.83 136 A 1 
ATOM 1036 O O   . PHE A 1 136 ? -16.519 0.249   6.801   1.00 91.56 136 A 1 
ATOM 1037 C CB  . PHE A 1 136 ? -15.009 -0.191  4.069   1.00 91.28 136 A 1 
ATOM 1038 C CG  . PHE A 1 136 ? -14.034 -1.202  3.494   1.00 90.23 136 A 1 
ATOM 1039 C CD1 . PHE A 1 136 ? -13.372 -2.098  4.347   1.00 82.93 136 A 1 
ATOM 1040 C CD2 . PHE A 1 136 ? -13.785 -1.252  2.109   1.00 83.97 136 A 1 
ATOM 1041 C CE1 . PHE A 1 136 ? -12.457 -3.034  3.828   1.00 82.56 136 A 1 
ATOM 1042 C CE2 . PHE A 1 136 ? -12.879 -2.184  1.591   1.00 82.97 136 A 1 
ATOM 1043 C CZ  . PHE A 1 136 ? -12.211 -3.076  2.445   1.00 86.44 136 A 1 
ATOM 1044 N N   . SER A 1 137 ? -18.056 0.811   5.279   1.00 91.40 137 A 1 
ATOM 1045 C CA  . SER A 1 137 ? -18.850 1.664   6.176   1.00 91.29 137 A 1 
ATOM 1046 C C   . SER A 1 137 ? -19.979 0.930   6.907   1.00 90.87 137 A 1 
ATOM 1047 O O   . SER A 1 137 ? -20.758 1.560   7.619   1.00 89.44 137 A 1 
ATOM 1048 C CB  . SER A 1 137 ? -19.365 2.918   5.454   1.00 91.82 137 A 1 
ATOM 1049 O OG  . SER A 1 137 ? -20.291 2.589   4.443   1.00 88.67 137 A 1 
ATOM 1050 N N   . LYS A 1 138 ? -20.060 -0.405  6.813   1.00 90.72 138 A 1 
ATOM 1051 C CA  . LYS A 1 138 ? -21.112 -1.254  7.425   1.00 89.53 138 A 1 
ATOM 1052 C C   . LYS A 1 138 ? -21.390 -0.934  8.906   1.00 90.14 138 A 1 
ATOM 1053 O O   . LYS A 1 138 ? -22.535 -0.988  9.348   1.00 87.71 138 A 1 
ATOM 1054 C CB  . LYS A 1 138 ? -20.678 -2.721  7.266   1.00 87.47 138 A 1 
ATOM 1055 C CG  . LYS A 1 138 ? -21.682 -3.740  7.822   1.00 83.89 138 A 1 
ATOM 1056 C CD  . LYS A 1 138 ? -21.124 -5.153  7.643   1.00 80.05 138 A 1 
ATOM 1057 C CE  . LYS A 1 138 ? -22.031 -6.211  8.278   1.00 72.57 138 A 1 
ATOM 1058 N NZ  . LYS A 1 138 ? -21.348 -7.523  8.297   1.00 64.76 138 A 1 
ATOM 1059 N N   . TYR A 1 139 ? -20.351 -0.590  9.675   1.00 88.80 139 A 1 
ATOM 1060 C CA  . TYR A 1 139 ? -20.441 -0.232  11.098  1.00 88.56 139 A 1 
ATOM 1061 C C   . TYR A 1 139 ? -20.439 1.283   11.359  1.00 90.41 139 A 1 
ATOM 1062 O O   . TYR A 1 139 ? -20.340 1.709   12.503  1.00 87.70 139 A 1 
ATOM 1063 C CB  . TYR A 1 139 ? -19.344 -0.975  11.873  1.00 87.17 139 A 1 
ATOM 1064 C CG  . TYR A 1 139 ? -19.466 -2.484  11.764  1.00 85.20 139 A 1 
ATOM 1065 C CD1 . TYR A 1 139 ? -20.577 -3.113  12.340  1.00 76.13 139 A 1 
ATOM 1066 C CD2 . TYR A 1 139 ? -18.499 -3.239  11.082  1.00 76.89 139 A 1 
ATOM 1067 C CE1 . TYR A 1 139 ? -20.739 -4.499  12.230  1.00 75.35 139 A 1 
ATOM 1068 C CE2 . TYR A 1 139 ? -18.660 -4.635  10.967  1.00 75.13 139 A 1 
ATOM 1069 C CZ  . TYR A 1 139 ? -19.789 -5.265  11.542  1.00 79.49 139 A 1 
ATOM 1070 O OH  . TYR A 1 139 ? -19.978 -6.602  11.431  1.00 76.26 139 A 1 
ATOM 1071 N N   . MET A 1 140 ? -20.599 2.099   10.308  1.00 90.52 140 A 1 
ATOM 1072 C CA  . MET A 1 140 ? -20.646 3.563   10.364  1.00 91.27 140 A 1 
ATOM 1073 C C   . MET A 1 140 ? -22.011 4.070   9.839   1.00 92.13 140 A 1 
ATOM 1074 O O   . MET A 1 140 ? -22.091 4.630   8.744   1.00 89.99 140 A 1 
ATOM 1075 C CB  . MET A 1 140 ? -19.467 4.150   9.568   1.00 90.77 140 A 1 
ATOM 1076 C CG  . MET A 1 140 ? -18.095 3.684   10.077  1.00 89.04 140 A 1 
ATOM 1077 S SD  . MET A 1 140 ? -16.693 4.350   9.138   1.00 89.36 140 A 1 
ATOM 1078 C CE  . MET A 1 140 ? -16.634 6.035   9.780   1.00 78.18 140 A 1 
ATOM 1079 N N   . PRO A 1 141 ? -23.131 3.900   10.595  1.00 92.48 141 A 1 
ATOM 1080 C CA  . PRO A 1 141 ? -24.494 4.136   10.099  1.00 91.07 141 A 1 
ATOM 1081 C C   . PRO A 1 141 ? -24.788 5.593   9.713   1.00 91.72 141 A 1 
ATOM 1082 O O   . PRO A 1 141 ? -25.748 5.865   9.001   1.00 89.34 141 A 1 
ATOM 1083 C CB  . PRO A 1 141 ? -25.407 3.676   11.236  1.00 89.97 141 A 1 
ATOM 1084 C CG  . PRO A 1 141 ? -24.547 3.858   12.485  1.00 88.26 141 A 1 
ATOM 1085 C CD  . PRO A 1 141 ? -23.152 3.480   11.984  1.00 91.09 141 A 1 
ATOM 1086 N N   . ASN A 1 142 ? -23.955 6.530   10.178  1.00 93.01 142 A 1 
ATOM 1087 C CA  . ASN A 1 142 ? -24.090 7.950   9.860   1.00 92.79 142 A 1 
ATOM 1088 C C   . ASN A 1 142 ? -23.456 8.333   8.515   1.00 93.86 142 A 1 
ATOM 1089 O O   . ASN A 1 142 ? -23.660 9.456   8.064   1.00 91.11 142 A 1 
ATOM 1090 C CB  . ASN A 1 142 ? -23.483 8.769   11.015  1.00 90.32 142 A 1 
ATOM 1091 C CG  . ASN A 1 142 ? -24.232 8.565   12.329  1.00 84.08 142 A 1 
ATOM 1092 O OD1 . ASN A 1 142 ? -25.418 8.305   12.375  1.00 74.04 142 A 1 
ATOM 1093 N ND2 . ASN A 1 142 ? -23.554 8.693   13.440  1.00 73.28 142 A 1 
ATOM 1094 N N   . VAL A 1 143 ? -22.692 7.440   7.884   1.00 92.85 143 A 1 
ATOM 1095 C CA  . VAL A 1 143 ? -22.027 7.694   6.601   1.00 93.63 143 A 1 
ATOM 1096 C C   . VAL A 1 143 ? -22.977 7.357   5.455   1.00 94.03 143 A 1 
ATOM 1097 O O   . VAL A 1 143 ? -23.527 6.263   5.387   1.00 92.26 143 A 1 
ATOM 1098 C CB  . VAL A 1 143 ? -20.700 6.928   6.484   1.00 93.19 143 A 1 
ATOM 1099 C CG1 . VAL A 1 143 ? -20.040 7.134   5.116   1.00 87.17 143 A 1 
ATOM 1100 C CG2 . VAL A 1 143 ? -19.715 7.420   7.557   1.00 86.04 143 A 1 
ATOM 1101 N N   . LYS A 1 144 ? -23.149 8.304   4.530   1.00 94.08 144 A 1 
ATOM 1102 C CA  . LYS A 1 144 ? -23.995 8.142   3.347   1.00 94.51 144 A 1 
ATOM 1103 C C   . LYS A 1 144 ? -23.155 8.233   2.080   1.00 95.50 144 A 1 
ATOM 1104 O O   . LYS A 1 144 ? -22.411 9.193   1.902   1.00 94.68 144 A 1 
ATOM 1105 C CB  . LYS A 1 144 ? -25.101 9.204   3.326   1.00 93.25 144 A 1 
ATOM 1106 C CG  . LYS A 1 144 ? -26.030 9.104   4.539   1.00 90.27 144 A 1 
ATOM 1107 C CD  . LYS A 1 144 ? -27.015 10.268  4.495   1.00 86.83 144 A 1 
ATOM 1108 C CE  . LYS A 1 144 ? -27.896 10.278  5.732   1.00 78.95 144 A 1 
ATOM 1109 N NZ  . LYS A 1 144 ? -28.801 11.453  5.685   1.00 70.52 144 A 1 
ATOM 1110 N N   . VAL A 1 145 ? -23.342 7.265   1.191   1.00 94.69 145 A 1 
ATOM 1111 C CA  . VAL A 1 145 ? -22.640 7.150   -0.091  1.00 94.96 145 A 1 
ATOM 1112 C C   . VAL A 1 145 ? -23.657 7.239   -1.228  1.00 94.74 145 A 1 
ATOM 1113 O O   . VAL A 1 145 ? -24.747 6.675   -1.125  1.00 93.11 145 A 1 
ATOM 1114 C CB  . VAL A 1 145 ? -21.833 5.843   -0.166  1.00 94.23 145 A 1 
ATOM 1115 C CG1 . VAL A 1 145 ? -20.923 5.824   -1.403  1.00 87.45 145 A 1 
ATOM 1116 C CG2 . VAL A 1 145 ? -20.967 5.638   1.081   1.00 86.44 145 A 1 
ATOM 1117 N N   . ALA A 1 146 ? -23.324 7.949   -2.304  1.00 95.05 146 A 1 
ATOM 1118 C CA  . ALA A 1 146 ? -24.120 7.929   -3.524  1.00 94.83 146 A 1 
ATOM 1119 C C   . ALA A 1 146 ? -23.227 7.851   -4.767  1.00 95.49 146 A 1 
ATOM 1120 O O   . ALA A 1 146 ? -22.102 8.344   -4.773  1.00 94.34 146 A 1 
ATOM 1121 C CB  . ALA A 1 146 ? -25.045 9.146   -3.569  1.00 94.00 146 A 1 
ATOM 1122 N N   . VAL A 1 147 ? -23.758 7.251   -5.827  1.00 95.03 147 A 1 
ATOM 1123 C CA  . VAL A 1 147 ? -23.056 7.091   -7.101  1.00 94.63 147 A 1 
ATOM 1124 C C   . VAL A 1 147 ? -23.803 7.808   -8.227  1.00 94.59 147 A 1 
ATOM 1125 O O   . VAL A 1 147 ? -25.007 7.608   -8.402  1.00 92.92 147 A 1 
ATOM 1126 C CB  . VAL A 1 147 ? -22.773 5.616   -7.400  1.00 92.87 147 A 1 
ATOM 1127 C CG1 . VAL A 1 147 ? -24.021 4.751   -7.603  1.00 84.36 147 A 1 
ATOM 1128 C CG2 . VAL A 1 147 ? -21.867 5.465   -8.623  1.00 84.31 147 A 1 
ATOM 1129 N N   . PHE A 1 148 ? -23.095 8.630   -9.002  1.00 94.92 148 A 1 
ATOM 1130 C CA  . PHE A 1 148 ? -23.670 9.432   -10.078 1.00 94.74 148 A 1 
ATOM 1131 C C   . PHE A 1 148 ? -22.906 9.244   -11.392 1.00 94.38 148 A 1 
ATOM 1132 O O   . PHE A 1 148 ? -21.750 9.624   -11.531 1.00 91.91 148 A 1 
ATOM 1133 C CB  . PHE A 1 148 ? -23.710 10.914  -9.673  1.00 94.54 148 A 1 
ATOM 1134 C CG  . PHE A 1 148 ? -24.438 11.217  -8.378  1.00 95.53 148 A 1 
ATOM 1135 C CD1 . PHE A 1 148 ? -25.741 10.740  -8.145  1.00 91.45 148 A 1 
ATOM 1136 C CD2 . PHE A 1 148 ? -23.817 11.994  -7.400  1.00 91.74 148 A 1 
ATOM 1137 C CE1 . PHE A 1 148 ? -26.409 11.027  -6.946  1.00 91.37 148 A 1 
ATOM 1138 C CE2 . PHE A 1 148 ? -24.486 12.292  -6.189  1.00 91.21 148 A 1 
ATOM 1139 C CZ  . PHE A 1 148 ? -25.777 11.805  -5.970  1.00 94.48 148 A 1 
ATOM 1140 N N   . PHE A 1 149 ? -23.575 8.696   -12.403 1.00 93.19 149 A 1 
ATOM 1141 C CA  . PHE A 1 149 ? -23.003 8.505   -13.732 1.00 92.15 149 A 1 
ATOM 1142 C C   . PHE A 1 149 ? -24.034 8.705   -14.850 1.00 91.97 149 A 1 
ATOM 1143 O O   . PHE A 1 149 ? -25.249 8.639   -14.644 1.00 88.30 149 A 1 
ATOM 1144 C CB  . PHE A 1 149 ? -22.304 7.137   -13.809 1.00 89.75 149 A 1 
ATOM 1145 C CG  . PHE A 1 149 ? -23.136 5.962   -13.336 1.00 90.75 149 A 1 
ATOM 1146 C CD1 . PHE A 1 149 ? -22.821 5.336   -12.111 1.00 84.63 149 A 1 
ATOM 1147 C CD2 . PHE A 1 149 ? -24.209 5.480   -14.098 1.00 85.29 149 A 1 
ATOM 1148 C CE1 . PHE A 1 149 ? -23.575 4.246   -11.654 1.00 82.53 149 A 1 
ATOM 1149 C CE2 . PHE A 1 149 ? -24.975 4.394   -13.639 1.00 82.83 149 A 1 
ATOM 1150 C CZ  . PHE A 1 149 ? -24.653 3.772   -12.422 1.00 85.85 149 A 1 
ATOM 1151 N N   . GLY A 1 150 ? -23.558 8.970   -16.068 1.00 90.71 150 A 1 
ATOM 1152 C CA  . GLY A 1 150 ? -24.412 9.163   -17.237 1.00 89.08 150 A 1 
ATOM 1153 C C   . GLY A 1 150 ? -25.203 7.908   -17.639 1.00 88.41 150 A 1 
ATOM 1154 O O   . GLY A 1 150 ? -24.921 6.798   -17.201 1.00 84.18 150 A 1 
ATOM 1155 N N   . GLY A 1 151 ? -26.199 8.068   -18.515 1.00 86.38 151 A 1 
ATOM 1156 C CA  . GLY A 1 151 ? -27.047 6.968   -18.988 1.00 85.28 151 A 1 
ATOM 1157 C C   . GLY A 1 151 ? -28.283 6.684   -18.129 1.00 86.21 151 A 1 
ATOM 1158 O O   . GLY A 1 151 ? -29.163 5.958   -18.582 1.00 82.13 151 A 1 
ATOM 1159 N N   . LEU A 1 152 ? -28.396 7.291   -16.939 1.00 86.38 152 A 1 
ATOM 1160 C CA  . LEU A 1 152 ? -29.597 7.361   -16.114 1.00 87.61 152 A 1 
ATOM 1161 C C   . LEU A 1 152 ? -30.145 8.800   -16.071 1.00 90.16 152 A 1 
ATOM 1162 O O   . LEU A 1 152 ? -29.453 9.754   -16.450 1.00 87.87 152 A 1 
ATOM 1163 C CB  . LEU A 1 152 ? -29.294 6.815   -14.705 1.00 84.87 152 A 1 
ATOM 1164 C CG  . LEU A 1 152 ? -28.815 5.347   -14.666 1.00 80.77 152 A 1 
ATOM 1165 C CD1 . LEU A 1 152 ? -28.492 4.960   -13.217 1.00 75.09 152 A 1 
ATOM 1166 C CD2 . LEU A 1 152 ? -29.881 4.375   -15.190 1.00 74.52 152 A 1 
ATOM 1167 N N   . SER A 1 153 ? -31.397 8.966   -15.626 1.00 89.08 153 A 1 
ATOM 1168 C CA  . SER A 1 153 ? -32.019 10.292  -15.512 1.00 90.21 153 A 1 
ATOM 1169 C C   . SER A 1 153 ? -31.309 11.161  -14.467 1.00 91.29 153 A 1 
ATOM 1170 O O   . SER A 1 153 ? -31.228 10.781  -13.302 1.00 89.23 153 A 1 
ATOM 1171 C CB  . SER A 1 153 ? -33.495 10.151  -15.143 1.00 87.85 153 A 1 
ATOM 1172 O OG  . SER A 1 153 ? -34.105 11.433  -15.067 1.00 80.43 153 A 1 
ATOM 1173 N N   . ILE A 1 154 ? -30.869 12.360  -14.855 1.00 90.63 154 A 1 
ATOM 1174 C CA  . ILE A 1 154 ? -30.235 13.333  -13.949 1.00 92.93 154 A 1 
ATOM 1175 C C   . ILE A 1 154 ? -31.186 13.804  -12.838 1.00 93.92 154 A 1 
ATOM 1176 O O   . ILE A 1 154 ? -30.746 14.084  -11.733 1.00 92.09 154 A 1 
ATOM 1177 C CB  . ILE A 1 154 ? -29.649 14.514  -14.759 1.00 92.27 154 A 1 
ATOM 1178 C CG1 . ILE A 1 154 ? -28.676 15.344  -13.894 1.00 88.67 154 A 1 
ATOM 1179 C CG2 . ILE A 1 154 ? -30.745 15.391  -15.383 1.00 88.13 154 A 1 
ATOM 1180 C CD1 . ILE A 1 154 ? -27.806 16.323  -14.696 1.00 84.30 154 A 1 
ATOM 1181 N N   . LYS A 1 155 ? -32.501 13.809  -13.089 1.00 93.25 155 A 1 
ATOM 1182 C CA  . LYS A 1 155 ? -33.508 14.185  -12.090 1.00 93.47 155 A 1 
ATOM 1183 C C   . LYS A 1 155 ? -33.489 13.278  -10.856 1.00 94.34 155 A 1 
ATOM 1184 O O   . LYS A 1 155 ? -33.710 13.763  -9.752  1.00 92.45 155 A 1 
ATOM 1185 C CB  . LYS A 1 155 ? -34.914 14.178  -12.703 1.00 92.73 155 A 1 
ATOM 1186 C CG  . LYS A 1 155 ? -35.097 15.261  -13.780 1.00 85.84 155 A 1 
ATOM 1187 C CD  . LYS A 1 155 ? -36.561 15.325  -14.231 1.00 76.98 155 A 1 
ATOM 1188 C CE  . LYS A 1 155 ? -36.741 16.447  -15.255 1.00 69.44 155 A 1 
ATOM 1189 N NZ  . LYS A 1 155 ? -38.163 16.608  -15.653 1.00 56.45 155 A 1 
ATOM 1190 N N   . LYS A 1 156 ? -33.207 11.985  -11.034 1.00 93.90 156 A 1 
ATOM 1191 C CA  . LYS A 1 156 ? -33.071 11.037  -9.906  1.00 92.68 156 A 1 
ATOM 1192 C C   . LYS A 1 156 ? -31.878 11.423  -9.022  1.00 94.20 156 A 1 
ATOM 1193 O O   . LYS A 1 156 ? -32.013 11.445  -7.811  1.00 92.83 156 A 1 
ATOM 1194 C CB  . LYS A 1 156 ? -32.919 9.589   -10.404 1.00 90.57 156 A 1 
ATOM 1195 C CG  . LYS A 1 156 ? -34.193 8.990   -11.040 1.00 82.90 156 A 1 
ATOM 1196 C CD  . LYS A 1 156 ? -33.973 7.507   -11.397 1.00 75.00 156 A 1 
ATOM 1197 C CE  . LYS A 1 156 ? -35.212 6.829   -11.982 1.00 67.15 156 A 1 
ATOM 1198 N NZ  . LYS A 1 156 ? -34.958 5.396   -12.326 1.00 58.25 156 A 1 
ATOM 1199 N N   . ASP A 1 157 ? -30.760 11.787  -9.640  1.00 92.71 157 A 1 
ATOM 1200 C CA  . ASP A 1 157 ? -29.549 12.213  -8.920  1.00 93.45 157 A 1 
ATOM 1201 C C   . ASP A 1 157 ? -29.800 13.520  -8.136  1.00 94.64 157 A 1 
ATOM 1202 O O   . ASP A 1 157 ? -29.462 13.631  -6.958  1.00 93.94 157 A 1 
ATOM 1203 C CB  . ASP A 1 157 ? -28.383 12.411  -9.911  1.00 92.84 157 A 1 
ATOM 1204 C CG  . ASP A 1 157 ? -27.984 11.180  -10.729 1.00 92.89 157 A 1 
ATOM 1205 O OD1 . ASP A 1 157 ? -28.414 10.048  -10.424 1.00 86.81 157 A 1 
ATOM 1206 O OD2 . ASP A 1 157 ? -27.248 11.380  -11.732 1.00 87.84 157 A 1 
ATOM 1207 N N   . GLU A 1 158 ? -30.478 14.490  -8.764  1.00 92.47 158 A 1 
ATOM 1208 C CA  . GLU A 1 158 ? -30.865 15.751  -8.117  1.00 91.92 158 A 1 
ATOM 1209 C C   . GLU A 1 158 ? -31.819 15.534  -6.930  1.00 92.07 158 A 1 
ATOM 1210 O O   . GLU A 1 158 ? -31.722 16.221  -5.912  1.00 90.07 158 A 1 
ATOM 1211 C CB  . GLU A 1 158 ? -31.570 16.663  -9.129  1.00 91.48 158 A 1 
ATOM 1212 C CG  . GLU A 1 158 ? -30.643 17.207  -10.224 1.00 89.09 158 A 1 
ATOM 1213 C CD  . GLU A 1 158 ? -31.404 18.070  -11.247 1.00 89.82 158 A 1 
ATOM 1214 O OE1 . GLU A 1 158 ? -30.708 18.657  -12.114 1.00 80.51 158 A 1 
ATOM 1215 O OE2 . GLU A 1 158 ? -32.649 18.167  -11.149 1.00 82.86 158 A 1 
ATOM 1216 N N   . GLU A 1 159 ? -32.758 14.589  -7.038  1.00 93.53 159 A 1 
ATOM 1217 C CA  . GLU A 1 159 ? -33.644 14.223  -5.932  1.00 92.61 159 A 1 
ATOM 1218 C C   . GLU A 1 159 ? -32.885 13.603  -4.765  1.00 92.60 159 A 1 
ATOM 1219 O O   . GLU A 1 159 ? -33.176 13.940  -3.614  1.00 90.35 159 A 1 
ATOM 1220 C CB  . GLU A 1 159 ? -34.735 13.257  -6.399  1.00 92.01 159 A 1 
ATOM 1221 C CG  . GLU A 1 159 ? -35.881 13.972  -7.129  1.00 80.86 159 A 1 
ATOM 1222 C CD  . GLU A 1 159 ? -37.042 13.023  -7.451  1.00 75.89 159 A 1 
ATOM 1223 O OE1 . GLU A 1 159 ? -37.717 13.263  -8.472  1.00 66.62 159 A 1 
ATOM 1224 O OE2 . GLU A 1 159 ? -37.302 12.134  -6.605  1.00 67.76 159 A 1 
ATOM 1225 N N   . VAL A 1 160 ? -31.903 12.728  -5.028  1.00 93.31 160 A 1 
ATOM 1226 C CA  . VAL A 1 160 ? -31.035 12.152  -3.983  1.00 92.53 160 A 1 
ATOM 1227 C C   . VAL A 1 160 ? -30.265 13.258  -3.271  1.00 93.53 160 A 1 
ATOM 1228 O O   . VAL A 1 160 ? -30.305 13.329  -2.040  1.00 92.27 160 A 1 
ATOM 1229 C CB  . VAL A 1 160 ? -30.085 11.079  -4.570  1.00 91.76 160 A 1 
ATOM 1230 C CG1 . VAL A 1 160 ? -29.036 10.615  -3.550  1.00 85.70 160 A 1 
ATOM 1231 C CG2 . VAL A 1 160 ? -30.878 9.842   -4.999  1.00 85.81 160 A 1 
ATOM 1232 N N   . LEU A 1 161 ? -29.637 14.175  -4.014  1.00 92.83 161 A 1 
ATOM 1233 C CA  . LEU A 1 161 ? -28.886 15.300  -3.443  1.00 91.97 161 A 1 
ATOM 1234 C C   . LEU A 1 161 ? -29.761 16.226  -2.585  1.00 91.64 161 A 1 
ATOM 1235 O O   . LEU A 1 161 ? -29.306 16.707  -1.549  1.00 89.46 161 A 1 
ATOM 1236 C CB  . LEU A 1 161 ? -28.219 16.080  -4.587  1.00 92.30 161 A 1 
ATOM 1237 C CG  . LEU A 1 161 ? -27.031 15.347  -5.233  1.00 92.94 161 A 1 
ATOM 1238 C CD1 . LEU A 1 161 ? -26.640 16.024  -6.546  1.00 85.22 161 A 1 
ATOM 1239 C CD2 . LEU A 1 161 ? -25.796 15.354  -4.316  1.00 88.06 161 A 1 
ATOM 1240 N N   . LYS A 1 162 ? -31.028 16.448  -2.958  1.00 93.83 162 A 1 
ATOM 1241 C CA  . LYS A 1 162 ? -31.968 17.302  -2.212  1.00 92.69 162 A 1 
ATOM 1242 C C   . LYS A 1 162 ? -32.551 16.623  -0.968  1.00 92.57 162 A 1 
ATOM 1243 O O   . LYS A 1 162 ? -32.665 17.265  0.067   1.00 88.92 162 A 1 
ATOM 1244 C CB  . LYS A 1 162 ? -33.105 17.757  -3.134  1.00 90.96 162 A 1 
ATOM 1245 C CG  . LYS A 1 162 ? -32.644 18.843  -4.118  1.00 78.87 162 A 1 
ATOM 1246 C CD  . LYS A 1 162 ? -33.750 19.175  -5.126  1.00 75.34 162 A 1 
ATOM 1247 C CE  . LYS A 1 162 ? -33.218 20.189  -6.141  1.00 64.78 162 A 1 
ATOM 1248 N NZ  . LYS A 1 162 ? -34.161 20.421  -7.258  1.00 55.66 162 A 1 
ATOM 1249 N N   . LYS A 1 163 ? -32.965 15.348  -1.070  1.00 92.69 163 A 1 
ATOM 1250 C CA  . LYS A 1 163 ? -33.683 14.641  0.009   1.00 91.14 163 A 1 
ATOM 1251 C C   . LYS A 1 163 ? -32.741 13.980  1.004   1.00 91.12 163 A 1 
ATOM 1252 O O   . LYS A 1 163 ? -33.075 13.878  2.183   1.00 85.74 163 A 1 
ATOM 1253 C CB  . LYS A 1 163 ? -34.637 13.591  -0.598  1.00 89.31 163 A 1 
ATOM 1254 C CG  . LYS A 1 163 ? -35.830 14.195  -1.356  1.00 83.51 163 A 1 
ATOM 1255 C CD  . LYS A 1 163 ? -36.651 13.089  -2.047  1.00 78.26 163 A 1 
ATOM 1256 C CE  . LYS A 1 163 ? -37.827 13.669  -2.833  1.00 71.93 163 A 1 
ATOM 1257 N NZ  . LYS A 1 163 ? -38.414 12.684  -3.787  1.00 61.29 163 A 1 
ATOM 1258 N N   . ASN A 1 164 ? -31.594 13.483  0.530   1.00 91.82 164 A 1 
ATOM 1259 C CA  . ASN A 1 164 ? -30.679 12.671  1.324   1.00 91.57 164 A 1 
ATOM 1260 C C   . ASN A 1 164 ? -29.230 12.893  0.876   1.00 93.50 164 A 1 
ATOM 1261 O O   . ASN A 1 164 ? -28.588 11.985  0.364   1.00 90.65 164 A 1 
ATOM 1262 C CB  . ASN A 1 164 ? -31.122 11.197  1.220   1.00 88.28 164 A 1 
ATOM 1263 C CG  . ASN A 1 164 ? -30.417 10.324  2.242   1.00 81.95 164 A 1 
ATOM 1264 O OD1 . ASN A 1 164 ? -30.160 10.737  3.367   1.00 75.76 164 A 1 
ATOM 1265 N ND2 . ASN A 1 164 ? -30.124 9.095   1.908   1.00 74.50 164 A 1 
ATOM 1266 N N   . CYS A 1 165 ? -28.734 14.115  1.053   1.00 91.95 165 A 1 
ATOM 1267 C CA  . CYS A 1 165 ? -27.392 14.504  0.632   1.00 93.60 165 A 1 
ATOM 1268 C C   . CYS A 1 165 ? -26.329 13.528  1.176   1.00 94.89 165 A 1 
ATOM 1269 O O   . CYS A 1 165 ? -26.254 13.332  2.400   1.00 92.36 165 A 1 
ATOM 1270 C CB  . CYS A 1 165 ? -27.122 15.943  1.101   1.00 92.02 165 A 1 
ATOM 1271 S SG  . CYS A 1 165 ? -25.584 16.568  0.368   1.00 90.94 165 A 1 
ATOM 1272 N N   . PRO A 1 166 ? -25.529 12.884  0.300   1.00 94.88 166 A 1 
ATOM 1273 C CA  . PRO A 1 166 ? -24.468 11.979  0.706   1.00 95.08 166 A 1 
ATOM 1274 C C   . PRO A 1 166 ? -23.262 12.751  1.256   1.00 95.71 166 A 1 
ATOM 1275 O O   . PRO A 1 166 ? -23.065 13.916  0.945   1.00 94.54 166 A 1 
ATOM 1276 C CB  . PRO A 1 166 ? -24.119 11.199  -0.565  1.00 94.41 166 A 1 
ATOM 1277 C CG  . PRO A 1 166 ? -24.361 12.229  -1.666  1.00 93.62 166 A 1 
ATOM 1278 C CD  . PRO A 1 166 ? -25.574 13.001  -1.153  1.00 94.83 166 A 1 
ATOM 1279 N N   . HIS A 1 167 ? -22.435 12.065  2.049   1.00 95.42 167 A 1 
ATOM 1280 C CA  . HIS A 1 167 ? -21.127 12.588  2.485   1.00 95.75 167 A 1 
ATOM 1281 C C   . HIS A 1 167 ? -20.014 12.235  1.490   1.00 96.34 167 A 1 
ATOM 1282 O O   . HIS A 1 167 ? -19.033 12.964  1.363   1.00 95.09 167 A 1 
ATOM 1283 C CB  . HIS A 1 167 ? -20.807 12.015  3.872   1.00 95.17 167 A 1 
ATOM 1284 C CG  . HIS A 1 167 ? -21.917 12.220  4.863   1.00 95.31 167 A 1 
ATOM 1285 N ND1 . HIS A 1 167 ? -22.787 11.259  5.309   1.00 84.65 167 A 1 
ATOM 1286 C CD2 . HIS A 1 167 ? -22.266 13.398  5.463   1.00 85.65 167 A 1 
ATOM 1287 C CE1 . HIS A 1 167 ? -23.633 11.839  6.169   1.00 87.11 167 A 1 
ATOM 1288 N NE2 . HIS A 1 167 ? -23.370 13.139  6.290   1.00 88.93 167 A 1 
ATOM 1289 N N   . ILE A 1 168 ? -20.195 11.109  0.779   1.00 95.52 168 A 1 
ATOM 1290 C CA  . ILE A 1 168 ? -19.268 10.564  -0.203  1.00 96.11 168 A 1 
ATOM 1291 C C   . ILE A 1 168 ? -19.994 10.458  -1.542  1.00 96.24 168 A 1 
ATOM 1292 O O   . ILE A 1 168 ? -21.044 9.819   -1.642  1.00 94.92 168 A 1 
ATOM 1293 C CB  . ILE A 1 168 ? -18.721 9.190   0.249   1.00 96.07 168 A 1 
ATOM 1294 C CG1 . ILE A 1 168 ? -18.088 9.279   1.656   1.00 93.97 168 A 1 
ATOM 1295 C CG2 . ILE A 1 168 ? -17.722 8.649   -0.794  1.00 94.15 168 A 1 
ATOM 1296 C CD1 . ILE A 1 168 ? -17.651 7.934   2.236   1.00 88.85 168 A 1 
ATOM 1297 N N   . VAL A 1 169 ? -19.429 11.076  -2.572  1.00 96.57 169 A 1 
ATOM 1298 C CA  . VAL A 1 169 ? -19.913 10.999  -3.946  1.00 96.66 169 A 1 
ATOM 1299 C C   . VAL A 1 169 ? -18.894 10.253  -4.790  1.00 96.83 169 A 1 
ATOM 1300 O O   . VAL A 1 169 ? -17.732 10.644  -4.860  1.00 96.23 169 A 1 
ATOM 1301 C CB  . VAL A 1 169 ? -20.216 12.403  -4.503  1.00 96.14 169 A 1 
ATOM 1302 C CG1 . VAL A 1 169 ? -20.474 12.392  -6.013  1.00 92.06 169 A 1 
ATOM 1303 C CG2 . VAL A 1 169 ? -21.475 12.967  -3.833  1.00 91.45 169 A 1 
ATOM 1304 N N   . VAL A 1 170 ? -19.354 9.215   -5.474  1.00 96.39 170 A 1 
ATOM 1305 C CA  . VAL A 1 170 ? -18.576 8.497   -6.492  1.00 96.15 170 A 1 
ATOM 1306 C C   . VAL A 1 170 ? -19.209 8.755   -7.853  1.00 95.93 170 A 1 
ATOM 1307 O O   . VAL A 1 170 ? -20.432 8.726   -7.975  1.00 94.59 170 A 1 
ATOM 1308 C CB  . VAL A 1 170 ? -18.496 6.990   -6.181  1.00 95.52 170 A 1 
ATOM 1309 C CG1 . VAL A 1 170 ? -17.485 6.311   -7.115  1.00 89.18 170 A 1 
ATOM 1310 C CG2 . VAL A 1 170 ? -18.064 6.709   -4.738  1.00 86.10 170 A 1 
ATOM 1311 N N   . GLY A 1 171 ? -18.430 9.020   -8.910  1.00 95.56 171 A 1 
ATOM 1312 C CA  . GLY A 1 171 ? -19.043 9.266   -10.212 1.00 95.13 171 A 1 
ATOM 1313 C C   . GLY A 1 171 ? -18.108 9.381   -11.405 1.00 95.59 171 A 1 
ATOM 1314 O O   . GLY A 1 171 ? -16.895 9.310   -11.293 1.00 93.91 171 A 1 
ATOM 1315 N N   . THR A 1 172 ? -18.706 9.556   -12.573 1.00 95.17 172 A 1 
ATOM 1316 C CA  . THR A 1 172 ? -17.969 9.857   -13.811 1.00 94.84 172 A 1 
ATOM 1317 C C   . THR A 1 172 ? -17.899 11.369  -14.045 1.00 95.30 172 A 1 
ATOM 1318 O O   . THR A 1 172 ? -18.921 12.031  -13.843 1.00 94.42 172 A 1 
ATOM 1319 C CB  . THR A 1 172 ? -18.602 9.171   -15.037 1.00 93.17 172 A 1 
ATOM 1320 O OG1 . THR A 1 172 ? -19.956 9.569   -15.175 1.00 88.54 172 A 1 
ATOM 1321 C CG2 . THR A 1 172 ? -18.568 7.656   -14.935 1.00 86.60 172 A 1 
ATOM 1322 N N   . PRO A 1 173 ? -16.772 11.926  -14.560 1.00 95.83 173 A 1 
ATOM 1323 C CA  . PRO A 1 173 ? -16.550 13.373  -14.657 1.00 96.08 173 A 1 
ATOM 1324 C C   . PRO A 1 173 ? -17.701 14.152  -15.302 1.00 96.47 173 A 1 
ATOM 1325 O O   . PRO A 1 173 ? -18.240 15.069  -14.677 1.00 95.08 173 A 1 
ATOM 1326 C CB  . PRO A 1 173 ? -15.240 13.538  -15.436 1.00 95.11 173 A 1 
ATOM 1327 C CG  . PRO A 1 173 ? -14.454 12.286  -15.049 1.00 93.53 173 A 1 
ATOM 1328 C CD  . PRO A 1 173 ? -15.539 11.226  -14.925 1.00 95.42 173 A 1 
ATOM 1329 N N   . GLY A 1 174 ? -18.180 13.733  -16.479 1.00 95.26 174 A 1 
ATOM 1330 C CA  . GLY A 1 174 ? -19.254 14.450  -17.178 1.00 94.87 174 A 1 
ATOM 1331 C C   . GLY A 1 174 ? -20.567 14.557  -16.388 1.00 95.72 174 A 1 
ATOM 1332 O O   . GLY A 1 174 ? -21.257 15.579  -16.449 1.00 94.32 174 A 1 
ATOM 1333 N N   . ARG A 1 175 ? -20.959 13.534  -15.588 1.00 95.87 175 A 1 
ATOM 1334 C CA  . ARG A 1 175 ? -22.161 13.613  -14.739 1.00 96.41 175 A 1 
ATOM 1335 C C   . ARG A 1 175 ? -21.940 14.495  -13.516 1.00 97.05 175 A 1 
ATOM 1336 O O   . ARG A 1 175 ? -22.834 15.277  -13.176 1.00 96.39 175 A 1 
ATOM 1337 C CB  . ARG A 1 175 ? -22.633 12.200  -14.354 1.00 95.58 175 A 1 
ATOM 1338 C CG  . ARG A 1 175 ? -23.851 12.169  -13.377 1.00 94.72 175 A 1 
ATOM 1339 C CD  . ARG A 1 175 ? -25.090 12.928  -13.836 1.00 93.33 175 A 1 
ATOM 1340 N NE  . ARG A 1 175 ? -25.675 12.330  -15.053 1.00 91.39 175 A 1 
ATOM 1341 C CZ  . ARG A 1 175 ? -26.731 11.531  -15.122 1.00 92.73 175 A 1 
ATOM 1342 N NH1 . ARG A 1 175 ? -27.360 11.078  -14.080 1.00 83.12 175 A 1 
ATOM 1343 N NH2 . ARG A 1 175 ? -27.198 11.161  -16.277 1.00 84.53 175 A 1 
ATOM 1344 N N   . ILE A 1 176 ? -20.791 14.389  -12.869 1.00 94.68 176 A 1 
ATOM 1345 C CA  . ILE A 1 176 ? -20.425 15.229  -11.726 1.00 95.42 176 A 1 
ATOM 1346 C C   . ILE A 1 176 ? -20.406 16.702  -12.140 1.00 96.16 176 A 1 
ATOM 1347 O O   . ILE A 1 176 ? -21.030 17.534  -11.479 1.00 95.75 176 A 1 
ATOM 1348 C CB  . ILE A 1 176 ? -19.073 14.765  -11.136 1.00 95.74 176 A 1 
ATOM 1349 C CG1 . ILE A 1 176 ? -19.148 13.329  -10.553 1.00 93.33 176 A 1 
ATOM 1350 C CG2 . ILE A 1 176 ? -18.557 15.736  -10.063 1.00 93.72 176 A 1 
ATOM 1351 C CD1 . ILE A 1 176 ? -20.188 13.108  -9.449  1.00 86.52 176 A 1 
ATOM 1352 N N   . LEU A 1 177 ? -19.793 17.021  -13.280 1.00 95.01 177 A 1 
ATOM 1353 C CA  . LEU A 1 177 ? -19.737 18.369  -13.821 1.00 94.93 177 A 1 
ATOM 1354 C C   . LEU A 1 177 ? -21.130 18.921  -14.131 1.00 95.35 177 A 1 
ATOM 1355 O O   . LEU A 1 177 ? -21.443 20.050  -13.761 1.00 94.57 177 A 1 
ATOM 1356 C CB  . LEU A 1 177 ? -18.847 18.362  -15.072 1.00 94.59 177 A 1 
ATOM 1357 C CG  . LEU A 1 177 ? -18.628 19.752  -15.684 1.00 94.10 177 A 1 
ATOM 1358 C CD1 . LEU A 1 177 ? -17.993 20.726  -14.690 1.00 85.53 177 A 1 
ATOM 1359 C CD2 . LEU A 1 177 ? -17.721 19.632  -16.904 1.00 86.26 177 A 1 
ATOM 1360 N N   . ALA A 1 178 ? -22.011 18.106  -14.734 1.00 95.31 178 A 1 
ATOM 1361 C CA  . ALA A 1 178 ? -23.384 18.516  -15.014 1.00 94.91 178 A 1 
ATOM 1362 C C   . ALA A 1 178 ? -24.167 18.853  -13.724 1.00 95.48 178 A 1 
ATOM 1363 O O   . ALA A 1 178 ? -24.854 19.873  -13.672 1.00 94.71 178 A 1 
ATOM 1364 C CB  . ALA A 1 178 ? -24.078 17.416  -15.821 1.00 94.73 178 A 1 
ATOM 1365 N N   . LEU A 1 179 ? -24.043 18.044  -12.670 1.00 94.43 179 A 1 
ATOM 1366 C CA  . LEU A 1 179 ? -24.692 18.290  -11.375 1.00 93.81 179 A 1 
ATOM 1367 C C   . LEU A 1 179 ? -24.115 19.529  -10.666 1.00 94.54 179 A 1 
ATOM 1368 O O   . LEU A 1 179 ? -24.866 20.284  -10.044 1.00 93.48 179 A 1 
ATOM 1369 C CB  . LEU A 1 179 ? -24.539 17.046  -10.482 1.00 94.51 179 A 1 
ATOM 1370 C CG  . LEU A 1 179 ? -25.374 15.832  -10.931 1.00 94.60 179 A 1 
ATOM 1371 C CD1 . LEU A 1 179 ? -24.931 14.589  -10.153 1.00 86.14 179 A 1 
ATOM 1372 C CD2 . LEU A 1 179 ? -26.873 16.048  -10.680 1.00 88.46 179 A 1 
ATOM 1373 N N   . ALA A 1 180 ? -22.807 19.753  -10.779 1.00 94.74 180 A 1 
ATOM 1374 C CA  . ALA A 1 180 ? -22.141 20.917  -10.206 1.00 94.16 180 A 1 
ATOM 1375 C C   . ALA A 1 180 ? -22.532 22.223  -10.931 1.00 94.11 180 A 1 
ATOM 1376 O O   . ALA A 1 180 ? -22.927 23.195  -10.274 1.00 92.06 180 A 1 
ATOM 1377 C CB  . ALA A 1 180 ? -20.636 20.660  -10.219 1.00 94.41 180 A 1 
ATOM 1378 N N   . ARG A 1 181 ? -22.546 22.223  -12.272 1.00 94.99 181 A 1 
ATOM 1379 C CA  . ARG A 1 181 ? -22.992 23.376  -13.087 1.00 93.75 181 A 1 
ATOM 1380 C C   . ARG A 1 181 ? -24.460 23.743  -12.819 1.00 93.34 181 A 1 
ATOM 1381 O O   . ARG A 1 181 ? -24.783 24.920  -12.695 1.00 90.11 181 A 1 
ATOM 1382 C CB  . ARG A 1 181 ? -22.780 23.082  -14.583 1.00 93.65 181 A 1 
ATOM 1383 C CG  . ARG A 1 181 ? -21.306 23.194  -15.029 1.00 90.92 181 A 1 
ATOM 1384 C CD  . ARG A 1 181 ? -21.207 22.880  -16.524 1.00 88.08 181 A 1 
ATOM 1385 N NE  . ARG A 1 181 ? -19.846 23.054  -17.085 1.00 83.32 181 A 1 
ATOM 1386 C CZ  . ARG A 1 181 ? -19.456 22.724  -18.305 1.00 78.60 181 A 1 
ATOM 1387 N NH1 . ARG A 1 181 ? -20.261 22.186  -19.169 1.00 73.10 181 A 1 
ATOM 1388 N NH2 . ARG A 1 181 ? -18.241 22.935  -18.685 1.00 72.39 181 A 1 
ATOM 1389 N N   . ASN A 1 182 ? -25.330 22.745  -12.639 1.00 95.09 182 A 1 
ATOM 1390 C CA  . ASN A 1 182 ? -26.739 22.951  -12.270 1.00 93.64 182 A 1 
ATOM 1391 C C   . ASN A 1 182 ? -26.931 23.381  -10.800 1.00 94.43 182 A 1 
ATOM 1392 O O   . ASN A 1 182 ? -28.067 23.538  -10.357 1.00 90.25 182 A 1 
ATOM 1393 C CB  . ASN A 1 182 ? -27.533 21.671  -12.596 1.00 90.12 182 A 1 
ATOM 1394 C CG  . ASN A 1 182 ? -27.729 21.421  -14.082 1.00 81.78 182 A 1 
ATOM 1395 O OD1 . ASN A 1 182 ? -27.344 22.185  -14.947 1.00 73.05 182 A 1 
ATOM 1396 N ND2 . ASN A 1 182 ? -28.386 20.337  -14.416 1.00 74.46 182 A 1 
ATOM 1397 N N   . LYS A 1 183 ? -25.845 23.552  -10.027 1.00 93.10 183 A 1 
ATOM 1398 C CA  . LYS A 1 183 ? -25.842 23.894  -8.594  1.00 93.47 183 A 1 
ATOM 1399 C C   . LYS A 1 183 ? -26.582 22.882  -7.702  1.00 94.63 183 A 1 
ATOM 1400 O O   . LYS A 1 183 ? -26.927 23.194  -6.566  1.00 91.30 183 A 1 
ATOM 1401 C CB  . LYS A 1 183 ? -26.338 25.339  -8.372  1.00 92.46 183 A 1 
ATOM 1402 C CG  . LYS A 1 183 ? -25.558 26.385  -9.181  1.00 90.83 183 A 1 
ATOM 1403 C CD  . LYS A 1 183 ? -26.108 27.792  -8.904  1.00 83.54 183 A 1 
ATOM 1404 C CE  . LYS A 1 183 ? -25.306 28.813  -9.716  1.00 79.38 183 A 1 
ATOM 1405 N NZ  . LYS A 1 183 ? -25.823 30.194  -9.530  1.00 66.32 183 A 1 
ATOM 1406 N N   . SER A 1 184 ? -26.844 21.676  -8.209  1.00 94.04 184 A 1 
ATOM 1407 C CA  . SER A 1 184 ? -27.445 20.577  -7.447  1.00 93.77 184 A 1 
ATOM 1408 C C   . SER A 1 184 ? -26.413 19.889  -6.547  1.00 94.60 184 A 1 
ATOM 1409 O O   . SER A 1 184 ? -26.753 19.474  -5.445  1.00 91.88 184 A 1 
ATOM 1410 C CB  . SER A 1 184 ? -28.078 19.562  -8.396  1.00 92.91 184 A 1 
ATOM 1411 O OG  . SER A 1 184 ? -29.140 20.174  -9.115  1.00 86.33 184 A 1 
ATOM 1412 N N   . LEU A 1 185 ? -25.161 19.808  -6.983  1.00 92.99 185 A 1 
ATOM 1413 C CA  . LEU A 1 185 ? -24.026 19.298  -6.207  1.00 93.49 185 A 1 
ATOM 1414 C C   . LEU A 1 185 ? -23.120 20.463  -5.783  1.00 94.23 185 A 1 
ATOM 1415 O O   . LEU A 1 185 ? -22.536 21.147  -6.622  1.00 92.03 185 A 1 
ATOM 1416 C CB  . LEU A 1 185 ? -23.288 18.249  -7.063  1.00 93.84 185 A 1 
ATOM 1417 C CG  . LEU A 1 185 ? -22.031 17.660  -6.409  1.00 94.79 185 A 1 
ATOM 1418 C CD1 . LEU A 1 185 ? -22.343 16.913  -5.124  1.00 85.78 185 A 1 
ATOM 1419 C CD2 . LEU A 1 185 ? -21.365 16.676  -7.383  1.00 86.78 185 A 1 
ATOM 1420 N N   . ASN A 1 186 ? -22.980 20.674  -4.468  1.00 95.37 186 A 1 
ATOM 1421 C CA  . ASN A 1 186 ? -22.080 21.678  -3.907  1.00 95.25 186 A 1 
ATOM 1422 C C   . ASN A 1 186 ? -20.710 21.056  -3.574  1.00 95.78 186 A 1 
ATOM 1423 O O   . ASN A 1 186 ? -20.636 20.174  -2.718  1.00 93.81 186 A 1 
ATOM 1424 C CB  . ASN A 1 186 ? -22.749 22.321  -2.682  1.00 93.67 186 A 1 
ATOM 1425 C CG  . ASN A 1 186 ? -21.928 23.451  -2.079  1.00 92.54 186 A 1 
ATOM 1426 O OD1 . ASN A 1 186 ? -20.887 23.859  -2.575  1.00 84.35 186 A 1 
ATOM 1427 N ND2 . ASN A 1 186 ? -22.368 24.004  -0.986  1.00 83.42 186 A 1 
ATOM 1428 N N   . LEU A 1 187 ? -19.645 21.557  -4.199  1.00 94.06 187 A 1 
ATOM 1429 C CA  . LEU A 1 187 ? -18.275 21.057  -4.046  1.00 94.71 187 A 1 
ATOM 1430 C C   . LEU A 1 187 ? -17.409 21.889  -3.077  1.00 95.12 187 A 1 
ATOM 1431 O O   . LEU A 1 187 ? -16.248 21.572  -2.871  1.00 92.63 187 A 1 
ATOM 1432 C CB  . LEU A 1 187 ? -17.624 20.946  -5.438  1.00 94.53 187 A 1 
ATOM 1433 C CG  . LEU A 1 187 ? -18.331 19.982  -6.415  1.00 95.00 187 A 1 
ATOM 1434 C CD1 . LEU A 1 187 ? -17.598 19.996  -7.759  1.00 89.07 187 A 1 
ATOM 1435 C CD2 . LEU A 1 187 ? -18.366 18.552  -5.903  1.00 90.15 187 A 1 
ATOM 1436 N N   . LYS A 1 188 ? -17.965 22.930  -2.434  1.00 95.31 188 A 1 
ATOM 1437 C CA  . LYS A 1 188 ? -17.212 23.848  -1.552  1.00 94.86 188 A 1 
ATOM 1438 C C   . LYS A 1 188 ? -16.700 23.220  -0.247  1.00 95.55 188 A 1 
ATOM 1439 O O   . LYS A 1 188 ? -15.909 23.848  0.446   1.00 92.56 188 A 1 
ATOM 1440 C CB  . LYS A 1 188 ? -18.073 25.068  -1.200  1.00 93.56 188 A 1 
ATOM 1441 C CG  . LYS A 1 188 ? -18.374 25.944  -2.416  1.00 87.56 188 A 1 
ATOM 1442 C CD  . LYS A 1 188 ? -19.119 27.209  -1.960  1.00 78.48 188 A 1 
ATOM 1443 C CE  . LYS A 1 188 ? -19.354 28.134  -3.151  1.00 70.07 188 A 1 
ATOM 1444 N NZ  . LYS A 1 188 ? -19.899 29.447  -2.709  1.00 58.00 188 A 1 
ATOM 1445 N N   . HIS A 1 189 ? -17.170 22.023  0.111   1.00 94.79 189 A 1 
ATOM 1446 C CA  . HIS A 1 189 ? -16.807 21.318  1.346   1.00 94.52 189 A 1 
ATOM 1447 C C   . HIS A 1 189 ? -15.972 20.053  1.086   1.00 94.84 189 A 1 
ATOM 1448 O O   . HIS A 1 189 ? -15.810 19.239  1.994   1.00 92.25 189 A 1 
ATOM 1449 C CB  . HIS A 1 189 ? -18.080 21.027  2.144   1.00 94.04 189 A 1 
ATOM 1450 C CG  . HIS A 1 189 ? -18.841 22.280  2.518   1.00 94.26 189 A 1 
ATOM 1451 N ND1 . HIS A 1 189 ? -18.405 23.253  3.389   1.00 79.44 189 A 1 
ATOM 1452 C CD2 . HIS A 1 189 ? -20.063 22.671  2.043   1.00 81.41 189 A 1 
ATOM 1453 C CE1 . HIS A 1 189 ? -19.348 24.212  3.435   1.00 83.96 189 A 1 
ATOM 1454 N NE2 . HIS A 1 189 ? -20.374 23.895  2.633   1.00 86.48 189 A 1 
ATOM 1455 N N   . ILE A 1 190 ? -15.466 19.877  -0.132  1.00 94.00 190 A 1 
ATOM 1456 C CA  . ILE A 1 190 ? -14.625 18.731  -0.478  1.00 94.67 190 A 1 
ATOM 1457 C C   . ILE A 1 190 ? -13.292 18.821  0.271   1.00 94.64 190 A 1 
ATOM 1458 O O   . ILE A 1 190 ? -12.528 19.760  0.067   1.00 92.99 190 A 1 
ATOM 1459 C CB  . ILE A 1 190 ? -14.435 18.617  -2.008  1.00 94.87 190 A 1 
ATOM 1460 C CG1 . ILE A 1 190 ? -15.769 18.365  -2.745  1.00 91.74 190 A 1 
ATOM 1461 C CG2 . ILE A 1 190 ? -13.408 17.538  -2.375  1.00 92.50 190 A 1 
ATOM 1462 C CD1 . ILE A 1 190 ? -16.510 17.081  -2.352  1.00 86.42 190 A 1 
ATOM 1463 N N   . LYS A 1 191 ? -13.016 17.818  1.109   1.00 94.70 191 A 1 
ATOM 1464 C CA  . LYS A 1 191 ? -11.737 17.605  1.808   1.00 94.45 191 A 1 
ATOM 1465 C C   . LYS A 1 191 ? -10.855 16.582  1.081   1.00 95.06 191 A 1 
ATOM 1466 O O   . LYS A 1 191 ? -9.644  16.678  1.157   1.00 93.67 191 A 1 
ATOM 1467 C CB  . LYS A 1 191 ? -11.993 17.151  3.258   1.00 93.75 191 A 1 
ATOM 1468 C CG  . LYS A 1 191 ? -12.678 18.208  4.158   1.00 91.08 191 A 1 
ATOM 1469 C CD  . LYS A 1 191 ? -12.749 17.681  5.605   1.00 85.30 191 A 1 
ATOM 1470 C CE  . LYS A 1 191 ? -13.371 18.690  6.598   1.00 78.69 191 A 1 
ATOM 1471 N NZ  . LYS A 1 191 ? -13.342 18.175  7.996   1.00 68.33 191 A 1 
ATOM 1472 N N   . HIS A 1 192 ? -11.458 15.620  0.367   1.00 94.34 192 A 1 
ATOM 1473 C CA  . HIS A 1 192 ? -10.743 14.553  -0.338  1.00 95.06 192 A 1 
ATOM 1474 C C   . HIS A 1 192 ? -11.175 14.481  -1.804  1.00 95.70 192 A 1 
ATOM 1475 O O   . HIS A 1 192 ? -12.366 14.311  -2.098  1.00 94.89 192 A 1 
ATOM 1476 C CB  . HIS A 1 192 ? -10.956 13.215  0.365   1.00 94.62 192 A 1 
ATOM 1477 C CG  . HIS A 1 192 ? -10.687 13.259  1.849   1.00 94.53 192 A 1 
ATOM 1478 N ND1 . HIS A 1 192 ? -9.459  13.224  2.459   1.00 82.82 192 A 1 
ATOM 1479 C CD2 . HIS A 1 192 ? -11.626 13.389  2.838   1.00 84.44 192 A 1 
ATOM 1480 C CE1 . HIS A 1 192 ? -9.653  13.336  3.791   1.00 85.99 192 A 1 
ATOM 1481 N NE2 . HIS A 1 192 ? -10.959 13.436  4.067   1.00 88.23 192 A 1 
ATOM 1482 N N   . PHE A 1 193 ? -10.209 14.571  -2.716  1.00 95.91 193 A 1 
ATOM 1483 C CA  . PHE A 1 193 ? -10.409 14.502  -4.165  1.00 95.81 193 A 1 
ATOM 1484 C C   . PHE A 1 193 ? -9.628  13.311  -4.733  1.00 96.25 193 A 1 
ATOM 1485 O O   . PHE A 1 193 ? -8.401  13.294  -4.703  1.00 95.22 193 A 1 
ATOM 1486 C CB  . PHE A 1 193 ? -9.954  15.826  -4.773  1.00 95.27 193 A 1 
ATOM 1487 C CG  . PHE A 1 193 ? -10.264 15.959  -6.253  1.00 95.76 193 A 1 
ATOM 1488 C CD1 . PHE A 1 193 ? -9.385  15.429  -7.216  1.00 90.54 193 A 1 
ATOM 1489 C CD2 . PHE A 1 193 ? -11.417 16.646  -6.655  1.00 90.18 193 A 1 
ATOM 1490 C CE1 . PHE A 1 193 ? -9.656  15.601  -8.578  1.00 89.76 193 A 1 
ATOM 1491 C CE2 . PHE A 1 193 ? -11.679 16.830  -8.019  1.00 89.06 193 A 1 
ATOM 1492 C CZ  . PHE A 1 193 ? -10.795 16.322  -8.991  1.00 94.06 193 A 1 
ATOM 1493 N N   . ILE A 1 194 ? -10.336 12.301  -5.231  1.00 96.77 194 A 1 
ATOM 1494 C CA  . ILE A 1 194 ? -9.740  11.030  -5.647  1.00 96.70 194 A 1 
ATOM 1495 C C   . ILE A 1 194 ? -10.006 10.769  -7.127  1.00 96.69 194 A 1 
ATOM 1496 O O   . ILE A 1 194 ? -11.140 10.884  -7.596  1.00 95.79 194 A 1 
ATOM 1497 C CB  . ILE A 1 194 ? -10.212 9.856   -4.757  1.00 96.25 194 A 1 
ATOM 1498 C CG1 . ILE A 1 194 ? -9.911  10.074  -3.255  1.00 92.78 194 A 1 
ATOM 1499 C CG2 . ILE A 1 194 ? -9.523  8.558   -5.211  1.00 94.29 194 A 1 
ATOM 1500 C CD1 . ILE A 1 194 ? -11.016 10.796  -2.483  1.00 83.26 194 A 1 
ATOM 1501 N N   . LEU A 1 195 ? -8.957  10.353  -7.866  1.00 96.32 195 A 1 
ATOM 1502 C CA  . LEU A 1 195 ? -9.066  9.826   -9.222  1.00 95.82 195 A 1 
ATOM 1503 C C   . LEU A 1 195 ? -8.586  8.365   -9.253  1.00 95.11 195 A 1 
ATOM 1504 O O   . LEU A 1 195 ? -7.403  8.101   -9.052  1.00 93.87 195 A 1 
ATOM 1505 C CB  . LEU A 1 195 ? -8.259  10.691  -10.208 1.00 95.78 195 A 1 
ATOM 1506 C CG  . LEU A 1 195 ? -8.637  12.189  -10.268 1.00 94.74 195 A 1 
ATOM 1507 C CD1 . LEU A 1 195 ? -7.845  12.869  -11.389 1.00 88.21 195 A 1 
ATOM 1508 C CD2 . LEU A 1 195 ? -10.109 12.430  -10.562 1.00 89.04 195 A 1 
ATOM 1509 N N   . ASP A 1 196 ? -9.490  7.428   -9.527  1.00 95.00 196 A 1 
ATOM 1510 C CA  . ASP A 1 196 ? -9.146  6.023   -9.784  1.00 93.72 196 A 1 
ATOM 1511 C C   . ASP A 1 196 ? -9.116  5.739   -11.300 1.00 92.04 196 A 1 
ATOM 1512 O O   . ASP A 1 196 ? -10.003 6.197   -12.028 1.00 87.26 196 A 1 
ATOM 1513 C CB  . ASP A 1 196 ? -10.093 5.081   -9.029  1.00 92.83 196 A 1 
ATOM 1514 C CG  . ASP A 1 196 ? -9.592  3.627   -8.937  1.00 91.60 196 A 1 
ATOM 1515 O OD1 . ASP A 1 196 ? -8.391  3.386   -9.193  1.00 84.64 196 A 1 
ATOM 1516 O OD2 . ASP A 1 196 ? -10.407 2.754   -8.557  1.00 84.46 196 A 1 
ATOM 1517 N N   . GLU A 1 197 ? -8.107  5.011   -11.773 1.00 91.96 197 A 1 
ATOM 1518 C CA  . GLU A 1 197 ? -7.718  4.916   -13.196 1.00 90.98 197 A 1 
ATOM 1519 C C   . GLU A 1 197 ? -7.493  6.320   -13.812 1.00 91.43 197 A 1 
ATOM 1520 O O   . GLU A 1 197 ? -8.075  6.701   -14.830 1.00 89.28 197 A 1 
ATOM 1521 C CB  . GLU A 1 197 ? -8.712  4.044   -13.996 1.00 88.87 197 A 1 
ATOM 1522 C CG  . GLU A 1 197 ? -8.943  2.619   -13.444 1.00 84.44 197 A 1 
ATOM 1523 C CD  . GLU A 1 197 ? -7.813  1.605   -13.739 1.00 80.92 197 A 1 
ATOM 1524 O OE1 . GLU A 1 197 ? -8.035  0.403   -13.440 1.00 71.98 197 A 1 
ATOM 1525 O OE2 . GLU A 1 197 ? -6.757  1.994   -14.261 1.00 71.01 197 A 1 
ATOM 1526 N N   . CYS A 1 198 ? -6.666  7.131   -13.122 1.00 92.45 198 A 1 
ATOM 1527 C CA  . CYS A 1 198 ? -6.444  8.537   -13.460 1.00 92.86 198 A 1 
ATOM 1528 C C   . CYS A 1 198 ? -5.815  8.755   -14.838 1.00 92.67 198 A 1 
ATOM 1529 O O   . CYS A 1 198 ? -6.125  9.758   -15.490 1.00 91.18 198 A 1 
ATOM 1530 C CB  . CYS A 1 198 ? -5.605  9.209   -12.361 1.00 92.74 198 A 1 
ATOM 1531 S SG  . CYS A 1 198 ? -3.930  8.510   -12.247 1.00 93.19 198 A 1 
ATOM 1532 N N   . ASP A 1 199 ? -5.005  7.815   -15.323 1.00 93.09 199 A 1 
ATOM 1533 C CA  . ASP A 1 199 ? -4.411  7.835   -16.657 1.00 91.14 199 A 1 
ATOM 1534 C C   . ASP A 1 199 ? -5.482  8.052   -17.738 1.00 90.66 199 A 1 
ATOM 1535 O O   . ASP A 1 199 ? -5.373  8.987   -18.535 1.00 87.73 199 A 1 
ATOM 1536 C CB  . ASP A 1 199 ? -3.618  6.535   -16.904 1.00 88.06 199 A 1 
ATOM 1537 C CG  . ASP A 1 199 ? -4.447  5.235   -16.855 1.00 85.95 199 A 1 
ATOM 1538 O OD1 . ASP A 1 199 ? -5.424  5.162   -16.074 1.00 80.16 199 A 1 
ATOM 1539 O OD2 . ASP A 1 199 ? -4.114  4.292   -17.599 1.00 80.67 199 A 1 
ATOM 1540 N N   . LYS A 1 200 ? -6.570  7.302   -17.717 1.00 89.65 200 A 1 
ATOM 1541 C CA  . LYS A 1 200 ? -7.631  7.390   -18.728 1.00 88.34 200 A 1 
ATOM 1542 C C   . LYS A 1 200 ? -8.441  8.676   -18.650 1.00 89.87 200 A 1 
ATOM 1543 O O   . LYS A 1 200 ? -8.883  9.176   -19.686 1.00 87.74 200 A 1 
ATOM 1544 C CB  . LYS A 1 200 ? -8.540  6.155   -18.666 1.00 85.39 200 A 1 
ATOM 1545 C CG  . LYS A 1 200 ? -7.773  4.848   -18.943 1.00 80.88 200 A 1 
ATOM 1546 C CD  . LYS A 1 200 ? -6.981  4.907   -20.258 1.00 74.77 200 A 1 
ATOM 1547 C CE  . LYS A 1 200 ? -5.988  3.769   -20.422 1.00 69.06 200 A 1 
ATOM 1548 N NZ  . LYS A 1 200 ? -4.906  4.160   -21.378 1.00 60.73 200 A 1 
ATOM 1549 N N   . MET A 1 201 ? -8.611  9.231   -17.460 1.00 91.68 201 A 1 
ATOM 1550 C CA  . MET A 1 201 ? -9.283  10.524  -17.304 1.00 91.91 201 A 1 
ATOM 1551 C C   . MET A 1 201 ? -8.403  11.690  -17.762 1.00 92.16 201 A 1 
ATOM 1552 O O   . MET A 1 201 ? -8.933  12.700  -18.216 1.00 90.78 201 A 1 
ATOM 1553 C CB  . MET A 1 201 ? -9.724  10.719  -15.853 1.00 92.06 201 A 1 
ATOM 1554 C CG  . MET A 1 201 ? -10.887 9.783   -15.507 1.00 91.80 201 A 1 
ATOM 1555 S SD  . MET A 1 201 ? -11.592 10.033  -13.857 1.00 91.50 201 A 1 
ATOM 1556 C CE  . MET A 1 201 ? -10.277 9.256   -12.892 1.00 82.94 201 A 1 
ATOM 1557 N N   . LEU A 1 202 ? -7.083  11.562  -17.657 1.00 92.34 202 A 1 
ATOM 1558 C CA  . LEU A 1 202 ? -6.149  12.638  -17.971 1.00 92.08 202 A 1 
ATOM 1559 C C   . LEU A 1 202 ? -5.545  12.528  -19.386 1.00 91.48 202 A 1 
ATOM 1560 O O   . LEU A 1 202 ? -5.117  13.549  -19.927 1.00 88.52 202 A 1 
ATOM 1561 C CB  . LEU A 1 202 ? -5.070  12.703  -16.878 1.00 92.44 202 A 1 
ATOM 1562 C CG  . LEU A 1 202 ? -5.614  13.019  -15.461 1.00 92.47 202 A 1 
ATOM 1563 C CD1 . LEU A 1 202 ? -4.459  13.027  -14.464 1.00 86.60 202 A 1 
ATOM 1564 C CD2 . LEU A 1 202 ? -6.320  14.375  -15.383 1.00 88.02 202 A 1 
ATOM 1565 N N   . GLU A 1 203 ? -5.553  11.368  -20.021 1.00 91.87 203 A 1 
ATOM 1566 C CA  . GLU A 1 203 ? -5.146  11.185  -21.425 1.00 89.74 203 A 1 
ATOM 1567 C C   . GLU A 1 203 ? -6.152  11.823  -22.399 1.00 88.91 203 A 1 
ATOM 1568 O O   . GLU A 1 203 ? -5.770  12.544  -23.319 1.00 85.56 203 A 1 
ATOM 1569 C CB  . GLU A 1 203 ? -5.009  9.689   -21.747 1.00 86.85 203 A 1 
ATOM 1570 C CG  . GLU A 1 203 ? -3.674  9.073   -21.289 1.00 78.60 203 A 1 
ATOM 1571 C CD  . GLU A 1 203 ? -3.658  7.533   -21.393 1.00 77.05 203 A 1 
ATOM 1572 O OE1 . GLU A 1 203 ? -2.725  6.907   -20.850 1.00 69.04 203 A 1 
ATOM 1573 O OE2 . GLU A 1 203 ? -4.608  6.935   -21.955 1.00 69.24 203 A 1 
ATOM 1574 N N   . GLN A 1 204 ? -7.459  11.604  -22.176 1.00 90.05 204 A 1 
ATOM 1575 C CA  . GLN A 1 204 ? -8.510  12.115  -23.047 1.00 88.92 204 A 1 
ATOM 1576 C C   . GLN A 1 204 ? -8.765  13.602  -22.784 1.00 90.29 204 A 1 
ATOM 1577 O O   . GLN A 1 204 ? -9.233  13.969  -21.706 1.00 88.48 204 A 1 
ATOM 1578 C CB  . GLN A 1 204 ? -9.797  11.290  -22.871 1.00 86.45 204 A 1 
ATOM 1579 C CG  . GLN A 1 204 ? -9.626  9.839   -23.339 1.00 80.20 204 A 1 
ATOM 1580 C CD  . GLN A 1 204 ? -10.902 9.004   -23.194 1.00 75.63 204 A 1 
ATOM 1581 O OE1 . GLN A 1 204 ? -11.968 9.458   -22.801 1.00 68.40 204 A 1 
ATOM 1582 N NE2 . GLN A 1 204 ? -10.836 7.739   -23.521 1.00 64.76 204 A 1 
ATOM 1583 N N   . LEU A 1 205 ? -8.527  14.467  -23.785 1.00 90.05 205 A 1 
ATOM 1584 C CA  . LEU A 1 205 ? -8.616  15.925  -23.637 1.00 90.38 205 A 1 
ATOM 1585 C C   . LEU A 1 205 ? -9.976  16.404  -23.106 1.00 91.52 205 A 1 
ATOM 1586 O O   . LEU A 1 205 ? -10.011 17.253  -22.219 1.00 89.54 205 A 1 
ATOM 1587 C CB  . LEU A 1 205 ? -8.326  16.602  -24.997 1.00 88.85 205 A 1 
ATOM 1588 C CG  . LEU A 1 205 ? -6.864  16.496  -25.478 1.00 83.06 205 A 1 
ATOM 1589 C CD1 . LEU A 1 205 ? -6.758  17.085  -26.885 1.00 75.21 205 A 1 
ATOM 1590 C CD2 . LEU A 1 205 ? -5.904  17.256  -24.564 1.00 76.93 205 A 1 
ATOM 1591 N N   . ASP A 1 206 ? -11.090 15.841  -23.590 1.00 90.40 206 A 1 
ATOM 1592 C CA  . ASP A 1 206 ? -12.433 16.237  -23.150 1.00 90.77 206 A 1 
ATOM 1593 C C   . ASP A 1 206 ? -12.678 15.875  -21.682 1.00 91.95 206 A 1 
ATOM 1594 O O   . ASP A 1 206 ? -13.148 16.700  -20.894 1.00 89.54 206 A 1 
ATOM 1595 C CB  . ASP A 1 206 ? -13.491 15.576  -24.051 1.00 88.65 206 A 1 
ATOM 1596 C CG  . ASP A 1 206 ? -13.421 16.037  -25.507 1.00 81.08 206 A 1 
ATOM 1597 O OD1 . ASP A 1 206 ? -12.969 17.179  -25.746 1.00 73.61 206 A 1 
ATOM 1598 O OD2 . ASP A 1 206 ? -13.813 15.228  -26.373 1.00 73.30 206 A 1 
ATOM 1599 N N   . MET A 1 207 ? -12.294 14.662  -21.277 1.00 90.30 207 A 1 
ATOM 1600 C CA  . MET A 1 207 ? -12.448 14.209  -19.902 1.00 91.42 207 A 1 
ATOM 1601 C C   . MET A 1 207 ? -11.488 14.951  -18.952 1.00 93.06 207 A 1 
ATOM 1602 O O   . MET A 1 207 ? -11.884 15.307  -17.839 1.00 91.68 207 A 1 
ATOM 1603 C CB  . MET A 1 207 ? -12.250 12.688  -19.847 1.00 89.00 207 A 1 
ATOM 1604 C CG  . MET A 1 207 ? -12.745 12.105  -18.519 1.00 82.42 207 A 1 
ATOM 1605 S SD  . MET A 1 207 ? -12.688 10.284  -18.384 1.00 82.98 207 A 1 
ATOM 1606 C CE  . MET A 1 207 ? -13.797 9.779   -19.711 1.00 72.14 207 A 1 
ATOM 1607 N N   . ARG A 1 208 ? -10.261 15.258  -19.417 1.00 93.45 208 A 1 
ATOM 1608 C CA  . ARG A 1 208 ? -9.300  16.086  -18.672 1.00 93.55 208 A 1 
ATOM 1609 C C   . ARG A 1 208 ? -9.866  17.471  -18.376 1.00 94.19 208 A 1 
ATOM 1610 O O   . ARG A 1 208 ? -9.736  17.943  -17.248 1.00 93.60 208 A 1 
ATOM 1611 C CB  . ARG A 1 208 ? -7.983  16.177  -19.460 1.00 92.56 208 A 1 
ATOM 1612 C CG  . ARG A 1 208 ? -6.881  16.920  -18.685 1.00 90.69 208 A 1 
ATOM 1613 C CD  . ARG A 1 208 ? -5.619  17.179  -19.527 1.00 88.04 208 A 1 
ATOM 1614 N NE  . ARG A 1 208 ? -5.019  15.934  -20.040 1.00 82.22 208 A 1 
ATOM 1615 C CZ  . ARG A 1 208 ? -3.917  15.822  -20.762 1.00 79.82 208 A 1 
ATOM 1616 N NH1 . ARG A 1 208 ? -3.185  16.842  -21.100 1.00 71.18 208 A 1 
ATOM 1617 N NH2 . ARG A 1 208 ? -3.522  14.655  -21.162 1.00 71.73 208 A 1 
ATOM 1618 N N   . ARG A 1 209 ? -10.513 18.109  -19.359 1.00 93.12 209 A 1 
ATOM 1619 C CA  . ARG A 1 209 ? -11.164 19.422  -19.170 1.00 93.26 209 A 1 
ATOM 1620 C C   . ARG A 1 209 ? -12.263 19.355  -18.117 1.00 94.28 209 A 1 
ATOM 1621 O O   . ARG A 1 209 ? -12.279 20.194  -17.226 1.00 93.27 209 A 1 
ATOM 1622 C CB  . ARG A 1 209 ? -11.747 19.923  -20.504 1.00 92.80 209 A 1 
ATOM 1623 C CG  . ARG A 1 209 ? -10.658 20.440  -21.455 1.00 81.49 209 A 1 
ATOM 1624 C CD  . ARG A 1 209 ? -11.293 20.747  -22.811 1.00 78.36 209 A 1 
ATOM 1625 N NE  . ARG A 1 209 ? -10.311 21.288  -23.771 1.00 67.13 209 A 1 
ATOM 1626 C CZ  . ARG A 1 209 ? -10.544 21.576  -25.040 1.00 59.02 209 A 1 
ATOM 1627 N NH1 . ARG A 1 209 ? -11.719 21.379  -25.584 1.00 53.45 209 A 1 
ATOM 1628 N NH2 . ARG A 1 209 ? -9.599  22.060  -25.785 1.00 51.82 209 A 1 
ATOM 1629 N N   . ASP A 1 210 ? -13.114 18.328  -18.167 1.00 92.99 210 A 1 
ATOM 1630 C CA  . ASP A 1 210 ? -14.162 18.108  -17.165 1.00 93.81 210 A 1 
ATOM 1631 C C   . ASP A 1 210 ? -13.559 17.951  -15.749 1.00 95.15 210 A 1 
ATOM 1632 O O   . ASP A 1 210 ? -14.012 18.597  -14.803 1.00 94.47 210 A 1 
ATOM 1633 C CB  . ASP A 1 210 ? -14.990 16.863  -17.519 1.00 93.60 210 A 1 
ATOM 1634 C CG  . ASP A 1 210 ? -15.997 17.022  -18.668 1.00 92.95 210 A 1 
ATOM 1635 O OD1 . ASP A 1 210 ? -16.150 18.142  -19.206 1.00 86.72 210 A 1 
ATOM 1636 O OD2 . ASP A 1 210 ? -16.701 16.019  -18.938 1.00 87.63 210 A 1 
ATOM 1637 N N   . VAL A 1 211 ? -12.501 17.134  -15.596 1.00 94.29 211 A 1 
ATOM 1638 C CA  . VAL A 1 211 ? -11.798 16.939  -14.317 1.00 94.30 211 A 1 
ATOM 1639 C C   . VAL A 1 211 ? -11.188 18.243  -13.807 1.00 94.61 211 A 1 
ATOM 1640 O O   . VAL A 1 211 ? -11.350 18.574  -12.635 1.00 93.50 211 A 1 
ATOM 1641 C CB  . VAL A 1 211 ? -10.723 15.836  -14.439 1.00 94.44 211 A 1 
ATOM 1642 C CG1 . VAL A 1 211 ? -9.837  15.729  -13.184 1.00 89.53 211 A 1 
ATOM 1643 C CG2 . VAL A 1 211 ? -11.362 14.458  -14.646 1.00 87.85 211 A 1 
ATOM 1644 N N   . GLN A 1 212 ? -10.513 19.011  -14.673 1.00 94.85 212 A 1 
ATOM 1645 C CA  . GLN A 1 212 ? -9.920  20.303  -14.315 1.00 93.94 212 A 1 
ATOM 1646 C C   . GLN A 1 212 ? -10.975 21.320  -13.865 1.00 94.08 212 A 1 
ATOM 1647 O O   . GLN A 1 212 ? -10.767 22.032  -12.880 1.00 93.71 212 A 1 
ATOM 1648 C CB  . GLN A 1 212 ? -9.158  20.876  -15.521 1.00 92.83 212 A 1 
ATOM 1649 C CG  . GLN A 1 212 ? -7.812  20.183  -15.761 1.00 84.91 212 A 1 
ATOM 1650 C CD  . GLN A 1 212 ? -7.119  20.668  -17.042 1.00 83.14 212 A 1 
ATOM 1651 O OE1 . GLN A 1 212 ? -7.741  21.159  -17.973 1.00 75.45 212 A 1 
ATOM 1652 N NE2 . GLN A 1 212 ? -5.818  20.557  -17.133 1.00 72.01 212 A 1 
ATOM 1653 N N   . GLU A 1 213 ? -12.114 21.380  -14.547 1.00 92.47 213 A 1 
ATOM 1654 C CA  . GLU A 1 213 ? -13.202 22.279  -14.177 1.00 93.13 213 A 1 
ATOM 1655 C C   . GLU A 1 213 ? -13.800 21.902  -12.816 1.00 94.17 213 A 1 
ATOM 1656 O O   . GLU A 1 213 ? -13.960 22.764  -11.950 1.00 92.77 213 A 1 
ATOM 1657 C CB  . GLU A 1 213 ? -14.251 22.300  -15.290 1.00 92.82 213 A 1 
ATOM 1658 C CG  . GLU A 1 213 ? -15.278 23.424  -15.057 1.00 83.04 213 A 1 
ATOM 1659 C CD  . GLU A 1 213 ? -16.297 23.545  -16.205 1.00 82.05 213 A 1 
ATOM 1660 O OE1 . GLU A 1 213 ? -17.432 24.030  -15.975 1.00 72.76 213 A 1 
ATOM 1661 O OE2 . GLU A 1 213 ? -15.994 23.125  -17.338 1.00 75.52 213 A 1 
ATOM 1662 N N   . ILE A 1 214 ? -14.053 20.619  -12.583 1.00 93.61 214 A 1 
ATOM 1663 C CA  . ILE A 1 214 ? -14.513 20.118  -11.280 1.00 94.30 214 A 1 
ATOM 1664 C C   . ILE A 1 214 ? -13.491 20.455  -10.187 1.00 94.78 214 A 1 
ATOM 1665 O O   . ILE A 1 214 ? -13.878 20.945  -9.133  1.00 93.61 214 A 1 
ATOM 1666 C CB  . ILE A 1 214 ? -14.777 18.598  -11.342 1.00 95.20 214 A 1 
ATOM 1667 C CG1 . ILE A 1 214 ? -15.962 18.278  -12.284 1.00 93.20 214 A 1 
ATOM 1668 C CG2 . ILE A 1 214 ? -15.094 18.029  -9.946  1.00 92.73 214 A 1 
ATOM 1669 C CD1 . ILE A 1 214 ? -15.976 16.816  -12.746 1.00 88.80 214 A 1 
ATOM 1670 N N   . PHE A 1 215 ? -12.189 20.234  -10.434 1.00 94.93 215 A 1 
ATOM 1671 C CA  . PHE A 1 215 ? -11.117 20.503  -9.481  1.00 93.90 215 A 1 
ATOM 1672 C C   . PHE A 1 215 ? -11.085 21.980  -9.047  1.00 94.30 215 A 1 
ATOM 1673 O O   . PHE A 1 215 ? -11.019 22.264  -7.853  1.00 93.29 215 A 1 
ATOM 1674 C CB  . PHE A 1 215 ? -9.775  20.088  -10.095 1.00 93.59 215 A 1 
ATOM 1675 C CG  . PHE A 1 215 ? -8.617  20.186  -9.133  1.00 93.42 215 A 1 
ATOM 1676 C CD1 . PHE A 1 215 ? -7.756  21.303  -9.158  1.00 85.62 215 A 1 
ATOM 1677 C CD2 . PHE A 1 215 ? -8.379  19.160  -8.206  1.00 86.46 215 A 1 
ATOM 1678 C CE1 . PHE A 1 215 ? -6.665  21.377  -8.280  1.00 86.03 215 A 1 
ATOM 1679 C CE2 . PHE A 1 215 ? -7.283  19.231  -7.329  1.00 85.84 215 A 1 
ATOM 1680 C CZ  . PHE A 1 215 ? -6.423  20.340  -7.362  1.00 91.00 215 A 1 
ATOM 1681 N N   . ARG A 1 216 ? -11.242 22.916  -9.996  1.00 94.14 216 A 1 
ATOM 1682 C CA  . ARG A 1 216 ? -11.331 24.366  -9.727  1.00 94.01 216 A 1 
ATOM 1683 C C   . ARG A 1 216 ? -12.562 24.755  -8.895  1.00 94.14 216 A 1 
ATOM 1684 O O   . ARG A 1 216 ? -12.545 25.781  -8.225  1.00 92.22 216 A 1 
ATOM 1685 C CB  . ARG A 1 216 ? -11.346 25.133  -11.060 1.00 93.72 216 A 1 
ATOM 1686 C CG  . ARG A 1 216 ? -9.984  25.122  -11.771 1.00 88.51 216 A 1 
ATOM 1687 C CD  . ARG A 1 216 ? -10.126 25.786  -13.147 1.00 85.51 216 A 1 
ATOM 1688 N NE  . ARG A 1 216 ? -8.853  25.776  -13.901 1.00 74.74 216 A 1 
ATOM 1689 C CZ  . ARG A 1 216 ? -8.693  26.140  -15.161 1.00 67.21 216 A 1 
ATOM 1690 N NH1 . ARG A 1 216 ? -9.696  26.549  -15.891 1.00 60.27 216 A 1 
ATOM 1691 N NH2 . ARG A 1 216 ? -7.513  26.104  -15.706 1.00 57.50 216 A 1 
ATOM 1692 N N   . MET A 1 217 ? -13.635 23.956  -8.914  1.00 93.67 217 A 1 
ATOM 1693 C CA  . MET A 1 217 ? -14.832 24.185  -8.093  1.00 93.99 217 A 1 
ATOM 1694 C C   . MET A 1 217 ? -14.694 23.677  -6.652  1.00 94.74 217 A 1 
ATOM 1695 O O   . MET A 1 217 ? -15.589 23.923  -5.830  1.00 92.72 217 A 1 
ATOM 1696 C CB  . MET A 1 217 ? -16.054 23.546  -8.768  1.00 94.30 217 A 1 
ATOM 1697 C CG  . MET A 1 217 ? -16.381 24.142  -10.145 1.00 93.01 217 A 1 
ATOM 1698 S SD  . MET A 1 217 ? -17.756 23.302  -10.993 1.00 90.65 217 A 1 
ATOM 1699 C CE  . MET A 1 217 ? -19.149 24.012  -10.086 1.00 77.41 217 A 1 
ATOM 1700 N N   . THR A 1 218 ? -13.617 22.953  -6.331  1.00 94.13 218 A 1 
ATOM 1701 C CA  . THR A 1 218 ? -13.313 22.450  -4.987  1.00 93.92 218 A 1 
ATOM 1702 C C   . THR A 1 218 ? -12.372 23.401  -4.228  1.00 93.96 218 A 1 
ATOM 1703 O O   . THR A 1 218 ? -11.666 24.183  -4.858  1.00 92.35 218 A 1 
ATOM 1704 C CB  . THR A 1 218 ? -12.719 21.028  -5.020  1.00 94.00 218 A 1 
ATOM 1705 O OG1 . THR A 1 218 ? -11.483 20.970  -5.696  1.00 89.26 218 A 1 
ATOM 1706 C CG2 . THR A 1 218 ? -13.644 20.021  -5.692  1.00 88.42 218 A 1 
ATOM 1707 N N   . PRO A 1 219 ? -12.311 23.350  -2.872  1.00 94.68 219 A 1 
ATOM 1708 C CA  . PRO A 1 219 ? -11.394 24.172  -2.085  1.00 93.40 219 A 1 
ATOM 1709 C C   . PRO A 1 219 ? -9.923  23.957  -2.468  1.00 93.08 219 A 1 
ATOM 1710 O O   . PRO A 1 219 ? -9.566  22.894  -2.974  1.00 90.16 219 A 1 
ATOM 1711 C CB  . PRO A 1 219 ? -11.643 23.787  -0.616  1.00 92.53 219 A 1 
ATOM 1712 C CG  . PRO A 1 219 ? -13.063 23.236  -0.636  1.00 91.14 219 A 1 
ATOM 1713 C CD  . PRO A 1 219 ? -13.151 22.551  -1.989  1.00 93.15 219 A 1 
ATOM 1714 N N   . HIS A 1 220 ? -9.071  24.948  -2.206  1.00 92.51 220 A 1 
ATOM 1715 C CA  . HIS A 1 220 ? -7.628  24.823  -2.423  1.00 91.24 220 A 1 
ATOM 1716 C C   . HIS A 1 220 ? -7.000  23.819  -1.446  1.00 90.99 220 A 1 
ATOM 1717 O O   . HIS A 1 220 ? -6.297  22.910  -1.863  1.00 86.76 220 A 1 
ATOM 1718 C CB  . HIS A 1 220 ? -6.976  26.209  -2.309  1.00 88.75 220 A 1 
ATOM 1719 C CG  . HIS A 1 220 ? -5.527  26.190  -2.712  1.00 81.51 220 A 1 
ATOM 1720 N ND1 . HIS A 1 220 ? -4.448  25.910  -1.907  1.00 70.13 220 A 1 
ATOM 1721 C CD2 . HIS A 1 220 ? -5.034  26.428  -3.976  1.00 69.41 220 A 1 
ATOM 1722 C CE1 . HIS A 1 220 ? -3.335  25.969  -2.650  1.00 69.10 220 A 1 
ATOM 1723 N NE2 . HIS A 1 220 ? -3.649  26.289  -3.923  1.00 70.27 220 A 1 
ATOM 1724 N N   . GLU A 1 221 ? -7.342  23.937  -0.155  1.00 88.70 221 A 1 
ATOM 1725 C CA  . GLU A 1 221 ? -6.941  23.005  0.901   1.00 88.68 221 A 1 
ATOM 1726 C C   . GLU A 1 221 ? -7.782  21.728  0.841   1.00 89.30 221 A 1 
ATOM 1727 O O   . GLU A 1 221 ? -8.926  21.682  1.311   1.00 85.86 221 A 1 
ATOM 1728 C CB  . GLU A 1 221 ? -7.075  23.676  2.276   1.00 85.45 221 A 1 
ATOM 1729 C CG  . GLU A 1 221 ? -6.082  24.828  2.474   1.00 73.80 221 A 1 
ATOM 1730 C CD  . GLU A 1 221 ? -6.283  25.537  3.823   1.00 65.98 221 A 1 
ATOM 1731 O OE1 . GLU A 1 221 ? -5.608  26.573  4.024   1.00 58.90 221 A 1 
ATOM 1732 O OE2 . GLU A 1 221 ? -7.153  25.091  4.598   1.00 57.93 221 A 1 
ATOM 1733 N N   . LYS A 1 222 ? -7.230  20.690  0.213   1.00 92.08 222 A 1 
ATOM 1734 C CA  . LYS A 1 222 ? -7.822  19.357  0.114   1.00 92.57 222 A 1 
ATOM 1735 C C   . LYS A 1 222 ? -6.727  18.324  -0.141  1.00 92.75 222 A 1 
ATOM 1736 O O   . LYS A 1 222 ? -5.748  18.632  -0.810  1.00 90.59 222 A 1 
ATOM 1737 C CB  . LYS A 1 222 ? -8.881  19.299  -1.005  1.00 91.17 222 A 1 
ATOM 1738 C CG  . LYS A 1 222 ? -8.290  19.593  -2.389  1.00 91.60 222 A 1 
ATOM 1739 C CD  . LYS A 1 222 ? -9.367  19.607  -3.473  1.00 91.92 222 A 1 
ATOM 1740 C CE  . LYS A 1 222 ? -8.756  20.017  -4.823  1.00 88.69 222 A 1 
ATOM 1741 N NZ  . LYS A 1 222 ? -8.391  21.445  -4.856  1.00 87.45 222 A 1 
ATOM 1742 N N   . GLN A 1 223 ? -6.946  17.089  0.309   1.00 92.43 223 A 1 
ATOM 1743 C CA  . GLN A 1 223 ? -6.098  15.958  -0.052  1.00 93.45 223 A 1 
ATOM 1744 C C   . GLN A 1 223 ? -6.440  15.457  -1.454  1.00 94.23 223 A 1 
ATOM 1745 O O   . GLN A 1 223 ? -7.617  15.238  -1.762  1.00 93.46 223 A 1 
ATOM 1746 C CB  . GLN A 1 223 ? -6.281  14.848  0.981   1.00 92.49 223 A 1 
ATOM 1747 C CG  . GLN A 1 223 ? -5.300  13.692  0.769   1.00 90.70 223 A 1 
ATOM 1748 C CD  . GLN A 1 223 ? -5.540  12.546  1.737   1.00 92.95 223 A 1 
ATOM 1749 O OE1 . GLN A 1 223 ? -6.620  12.358  2.284   1.00 87.16 223 A 1 
ATOM 1750 N NE2 . GLN A 1 223 ? -4.548  11.728  1.969   1.00 86.03 223 A 1 
ATOM 1751 N N   . VAL A 1 224 ? -5.423  15.226  -2.283  1.00 94.62 224 A 1 
ATOM 1752 C CA  . VAL A 1 224 ? -5.563  14.660  -3.627  1.00 94.71 224 A 1 
ATOM 1753 C C   . VAL A 1 224 ? -4.910  13.277  -3.680  1.00 94.79 224 A 1 
ATOM 1754 O O   . VAL A 1 224 ? -3.745  13.110  -3.349  1.00 93.51 224 A 1 
ATOM 1755 C CB  . VAL A 1 224 ? -5.002  15.597  -4.702  1.00 94.50 224 A 1 
ATOM 1756 C CG1 . VAL A 1 224 ? -5.274  15.041  -6.104  1.00 88.89 224 A 1 
ATOM 1757 C CG2 . VAL A 1 224 ? -5.652  16.984  -4.621  1.00 87.11 224 A 1 
ATOM 1758 N N   . MET A 1 225 ? -5.658  12.281  -4.127  1.00 95.01 225 A 1 
ATOM 1759 C CA  . MET A 1 225 ? -5.126  10.930  -4.306  1.00 94.90 225 A 1 
ATOM 1760 C C   . MET A 1 225 ? -5.418  10.429  -5.722  1.00 95.06 225 A 1 
ATOM 1761 O O   . MET A 1 225 ? -6.561  10.456  -6.174  1.00 94.69 225 A 1 
ATOM 1762 C CB  . MET A 1 225 ? -5.676  9.975   -3.252  1.00 94.95 225 A 1 
ATOM 1763 C CG  . MET A 1 225 ? -5.254  10.317  -1.817  1.00 93.80 225 A 1 
ATOM 1764 S SD  . MET A 1 225 ? -5.808  9.088   -0.606  1.00 92.64 225 A 1 
ATOM 1765 C CE  . MET A 1 225 ? -7.521  9.612   -0.382  1.00 79.46 225 A 1 
ATOM 1766 N N   . MET A 1 226 ? -4.392  9.938   -6.418  1.00 95.64 226 A 1 
ATOM 1767 C CA  . MET A 1 226 ? -4.519  9.403   -7.773  1.00 95.29 226 A 1 
ATOM 1768 C C   . MET A 1 226 ? -3.955  7.990   -7.868  1.00 94.69 226 A 1 
ATOM 1769 O O   . MET A 1 226 ? -2.841  7.718   -7.440  1.00 93.18 226 A 1 
ATOM 1770 C CB  . MET A 1 226 ? -3.860  10.318  -8.807  1.00 94.95 226 A 1 
ATOM 1771 C CG  . MET A 1 226 ? -4.475  11.718  -8.841  1.00 92.72 226 A 1 
ATOM 1772 S SD  . MET A 1 226 ? -4.003  12.673  -10.296 1.00 92.33 226 A 1 
ATOM 1773 C CE  . MET A 1 226 ? -4.801  14.247  -9.899  1.00 82.30 226 A 1 
ATOM 1774 N N   . PHE A 1 227 ? -4.724  7.096   -8.484  1.00 94.30 227 A 1 
ATOM 1775 C CA  . PHE A 1 227 ? -4.378  5.689   -8.625  1.00 93.46 227 A 1 
ATOM 1776 C C   . PHE A 1 227 ? -4.492  5.253   -10.080 1.00 92.69 227 A 1 
ATOM 1777 O O   . PHE A 1 227 ? -5.453  5.595   -10.773 1.00 90.42 227 A 1 
ATOM 1778 C CB  . PHE A 1 227 ? -5.266  4.836   -7.714  1.00 93.31 227 A 1 
ATOM 1779 C CG  . PHE A 1 227 ? -5.133  5.165   -6.237  1.00 93.64 227 A 1 
ATOM 1780 C CD1 . PHE A 1 227 ? -4.220  4.464   -5.428  1.00 88.22 227 A 1 
ATOM 1781 C CD2 . PHE A 1 227 ? -5.892  6.205   -5.679  1.00 88.53 227 A 1 
ATOM 1782 C CE1 . PHE A 1 227 ? -4.058  4.807   -4.078  1.00 88.42 227 A 1 
ATOM 1783 C CE2 . PHE A 1 227 ? -5.728  6.558   -4.329  1.00 88.25 227 A 1 
ATOM 1784 C CZ  . PHE A 1 227 ? -4.808  5.861   -3.527  1.00 92.12 227 A 1 
ATOM 1785 N N   . SER A 1 228 ? -3.531  4.455   -10.538 1.00 91.72 228 A 1 
ATOM 1786 C CA  . SER A 1 228 ? -3.591  3.820   -11.856 1.00 89.97 228 A 1 
ATOM 1787 C C   . SER A 1 228 ? -2.838  2.482   -11.880 1.00 87.92 228 A 1 
ATOM 1788 O O   . SER A 1 228 ? -1.999  2.201   -11.025 1.00 84.07 228 A 1 
ATOM 1789 C CB  . SER A 1 228 ? -3.053  4.760   -12.928 1.00 88.86 228 A 1 
ATOM 1790 O OG  . SER A 1 228 ? -3.356  4.181   -14.179 1.00 80.25 228 A 1 
ATOM 1791 N N   . ALA A 1 229 ? -3.148  1.633   -12.856 1.00 86.97 229 A 1 
ATOM 1792 C CA  . ALA A 1 229 ? -2.325  0.468   -13.179 1.00 84.01 229 A 1 
ATOM 1793 C C   . ALA A 1 229 ? -1.121  0.844   -14.064 1.00 82.21 229 A 1 
ATOM 1794 O O   . ALA A 1 229 ? -0.076  0.203   -13.968 1.00 77.95 229 A 1 
ATOM 1795 C CB  . ALA A 1 229 ? -3.210  -0.590  -13.845 1.00 81.37 229 A 1 
ATOM 1796 N N   . THR A 1 230 ? -1.278  1.887   -14.887 1.00 84.63 230 A 1 
ATOM 1797 C CA  . THR A 1 230 ? -0.296  2.355   -15.867 1.00 82.81 230 A 1 
ATOM 1798 C C   . THR A 1 230 ? -0.186  3.878   -15.795 1.00 82.77 230 A 1 
ATOM 1799 O O   . THR A 1 230 ? -1.186  4.571   -15.873 1.00 79.50 230 A 1 
ATOM 1800 C CB  . THR A 1 230 ? -0.708  1.932   -17.292 1.00 78.99 230 A 1 
ATOM 1801 O OG1 . THR A 1 230 ? -2.059  2.242   -17.565 1.00 72.74 230 A 1 
ATOM 1802 C CG2 . THR A 1 230 ? -0.566  0.418   -17.496 1.00 71.66 230 A 1 
ATOM 1803 N N   . LEU A 1 231 ? 1.030   4.410   -15.641 1.00 82.65 231 A 1 
ATOM 1804 C CA  . LEU A 1 231 ? 1.289   5.851   -15.676 1.00 83.03 231 A 1 
ATOM 1805 C C   . LEU A 1 231 ? 2.457   6.133   -16.620 1.00 82.44 231 A 1 
ATOM 1806 O O   . LEU A 1 231 ? 3.616   5.930   -16.254 1.00 78.76 231 A 1 
ATOM 1807 C CB  . LEU A 1 231 ? 1.573   6.391   -14.262 1.00 82.96 231 A 1 
ATOM 1808 C CG  . LEU A 1 231 ? 0.338   6.535   -13.359 1.00 82.53 231 A 1 
ATOM 1809 C CD1 . LEU A 1 231 ? 0.783   6.883   -11.934 1.00 76.99 231 A 1 
ATOM 1810 C CD2 . LEU A 1 231 ? -0.600  7.646   -13.831 1.00 78.78 231 A 1 
ATOM 1811 N N   . SER A 1 232 ? 2.150   6.605   -17.819 1.00 85.62 232 A 1 
ATOM 1812 C CA  . SER A 1 232 ? 3.182   6.992   -18.778 1.00 84.43 232 A 1 
ATOM 1813 C C   . SER A 1 232 ? 3.995   8.184   -18.252 1.00 85.40 232 A 1 
ATOM 1814 O O   . SER A 1 232 ? 3.515   9.005   -17.470 1.00 83.88 232 A 1 
ATOM 1815 C CB  . SER A 1 232 ? 2.580   7.281   -20.155 1.00 82.09 232 A 1 
ATOM 1816 O OG  . SER A 1 232 ? 1.861   8.499   -20.157 1.00 77.48 232 A 1 
ATOM 1817 N N   . LYS A 1 233 ? 5.243   8.314   -18.736 1.00 84.83 233 A 1 
ATOM 1818 C CA  . LYS A 1 233 ? 6.135   9.434   -18.382 1.00 85.48 233 A 1 
ATOM 1819 C C   . LYS A 1 233 ? 5.521   10.804  -18.709 1.00 88.15 233 A 1 
ATOM 1820 O O   . LYS A 1 233 ? 5.810   11.774  -18.020 1.00 86.64 233 A 1 
ATOM 1821 C CB  . LYS A 1 233 ? 7.493   9.272   -19.085 1.00 82.47 233 A 1 
ATOM 1822 C CG  . LYS A 1 233 ? 8.271   8.061   -18.558 1.00 74.87 233 A 1 
ATOM 1823 C CD  . LYS A 1 233 ? 9.650   7.944   -19.235 1.00 69.56 233 A 1 
ATOM 1824 C CE  . LYS A 1 233 ? 10.387  6.716   -18.702 1.00 61.72 233 A 1 
ATOM 1825 N NZ  . LYS A 1 233 ? 11.699  6.528   -19.355 1.00 53.05 233 A 1 
ATOM 1826 N N   . GLU A 1 234 ? 4.653   10.864  -19.707 1.00 85.90 234 A 1 
ATOM 1827 C CA  . GLU A 1 234 ? 3.961   12.086  -20.136 1.00 87.25 234 A 1 
ATOM 1828 C C   . GLU A 1 234 ? 2.808   12.484  -19.201 1.00 89.14 234 A 1 
ATOM 1829 O O   . GLU A 1 234 ? 2.512   13.665  -19.041 1.00 86.92 234 A 1 
ATOM 1830 C CB  . GLU A 1 234 ? 3.409   11.866  -21.549 1.00 85.69 234 A 1 
ATOM 1831 C CG  . GLU A 1 234 ? 4.505   11.575  -22.584 1.00 78.27 234 A 1 
ATOM 1832 C CD  . GLU A 1 234 ? 3.940   11.257  -23.984 1.00 71.90 234 A 1 
ATOM 1833 O OE1 . GLU A 1 234 ? 4.774   11.003  -24.875 1.00 62.77 234 A 1 
ATOM 1834 O OE2 . GLU A 1 234 ? 2.695   11.245  -24.129 1.00 62.85 234 A 1 
ATOM 1835 N N   . ILE A 1 235 ? 2.137   11.498  -18.572 1.00 89.27 235 A 1 
ATOM 1836 C CA  . ILE A 1 235 ? 0.983   11.737  -17.702 1.00 90.53 235 A 1 
ATOM 1837 C C   . ILE A 1 235 ? 1.400   12.052  -16.261 1.00 91.54 235 A 1 
ATOM 1838 O O   . ILE A 1 235 ? 0.723   12.836  -15.591 1.00 89.97 235 A 1 
ATOM 1839 C CB  . ILE A 1 235 ? -0.008  10.549  -17.809 1.00 89.59 235 A 1 
ATOM 1840 C CG1 . ILE A 1 235 ? -0.653  10.479  -19.208 1.00 82.14 235 A 1 
ATOM 1841 C CG2 . ILE A 1 235 ? -1.102  10.581  -16.727 1.00 83.15 235 A 1 
ATOM 1842 C CD1 . ILE A 1 235 ? -1.539  11.686  -19.605 1.00 73.88 235 A 1 
ATOM 1843 N N   . ARG A 1 236 ? 2.534   11.509  -15.770 1.00 90.90 236 A 1 
ATOM 1844 C CA  . ARG A 1 236 ? 3.034   11.792  -14.416 1.00 90.90 236 A 1 
ATOM 1845 C C   . ARG A 1 236 ? 3.157   13.297  -14.105 1.00 92.25 236 A 1 
ATOM 1846 O O   . ARG A 1 236 ? 2.621   13.719  -13.074 1.00 91.48 236 A 1 
ATOM 1847 C CB  . ARG A 1 236 ? 4.365   11.052  -14.156 1.00 88.81 236 A 1 
ATOM 1848 C CG  . ARG A 1 236 ? 4.227   9.529   -14.078 1.00 81.53 236 A 1 
ATOM 1849 C CD  . ARG A 1 236 ? 5.612   8.873   -13.939 1.00 79.25 236 A 1 
ATOM 1850 N NE  . ARG A 1 236 ? 5.559   7.415   -14.108 1.00 72.08 236 A 1 
ATOM 1851 C CZ  . ARG A 1 236 ? 6.531   6.538   -13.882 1.00 65.99 236 A 1 
ATOM 1852 N NH1 . ARG A 1 236 ? 7.691   6.897   -13.397 1.00 61.17 236 A 1 
ATOM 1853 N NH2 . ARG A 1 236 ? 6.360   5.278   -14.147 1.00 58.42 236 A 1 
ATOM 1854 N N   . PRO A 1 237 ? 3.752   14.145  -14.975 1.00 90.43 237 A 1 
ATOM 1855 C CA  . PRO A 1 237 ? 3.797   15.594  -14.740 1.00 90.58 237 A 1 
ATOM 1856 C C   . PRO A 1 237 ? 2.406   16.232  -14.683 1.00 91.97 237 A 1 
ATOM 1857 O O   . PRO A 1 237 ? 2.181   17.170  -13.923 1.00 90.50 237 A 1 
ATOM 1858 C CB  . PRO A 1 237 ? 4.620   16.180  -15.888 1.00 89.13 237 A 1 
ATOM 1859 C CG  . PRO A 1 237 ? 5.460   15.009  -16.376 1.00 85.67 237 A 1 
ATOM 1860 C CD  . PRO A 1 237 ? 4.527   13.823  -16.161 1.00 88.97 237 A 1 
ATOM 1861 N N   . VAL A 1 238 ? 1.440   15.725  -15.472 1.00 90.95 238 A 1 
ATOM 1862 C CA  . VAL A 1 238 ? 0.056   16.208  -15.451 1.00 90.89 238 A 1 
ATOM 1863 C C   . VAL A 1 238 ? -0.608  15.897  -14.114 1.00 92.37 238 A 1 
ATOM 1864 O O   . VAL A 1 238 ? -1.253  16.778  -13.552 1.00 91.29 238 A 1 
ATOM 1865 C CB  . VAL A 1 238 ? -0.774  15.636  -16.623 1.00 90.62 238 A 1 
ATOM 1866 C CG1 . VAL A 1 238 ? -2.200  16.192  -16.628 1.00 85.88 238 A 1 
ATOM 1867 C CG2 . VAL A 1 238 ? -0.141  15.983  -17.974 1.00 85.70 238 A 1 
ATOM 1868 N N   . CYS A 1 239 ? -0.415  14.690  -13.562 1.00 90.97 239 A 1 
ATOM 1869 C CA  . CYS A 1 239 ? -0.922  14.313  -12.241 1.00 91.38 239 A 1 
ATOM 1870 C C   . CYS A 1 239 ? -0.374  15.237  -11.136 1.00 92.04 239 A 1 
ATOM 1871 O O   . CYS A 1 239 ? -1.148  15.747  -10.331 1.00 91.49 239 A 1 
ATOM 1872 C CB  . CYS A 1 239 ? -0.565  12.848  -11.937 1.00 91.80 239 A 1 
ATOM 1873 S SG  . CYS A 1 239 ? -1.366  11.719  -13.109 1.00 90.11 239 A 1 
ATOM 1874 N N   . ARG A 1 240 ? 0.948   15.506  -11.146 1.00 91.62 240 A 1 
ATOM 1875 C CA  . ARG A 1 240 ? 1.601   16.379  -10.153 1.00 91.28 240 A 1 
ATOM 1876 C C   . ARG A 1 240 ? 1.009   17.785  -10.096 1.00 91.00 240 A 1 
ATOM 1877 O O   . ARG A 1 240 ? 0.936   18.355  -9.019  1.00 88.67 240 A 1 
ATOM 1878 C CB  . ARG A 1 240 ? 3.105   16.466  -10.442 1.00 90.16 240 A 1 
ATOM 1879 C CG  . ARG A 1 240 ? 3.853   15.165  -10.132 1.00 84.65 240 A 1 
ATOM 1880 C CD  . ARG A 1 240 ? 5.332   15.339  -10.500 1.00 82.01 240 A 1 
ATOM 1881 N NE  . ARG A 1 240 ? 6.093   14.108  -10.283 1.00 73.62 240 A 1 
ATOM 1882 C CZ  . ARG A 1 240 ? 7.208   13.725  -10.877 1.00 65.62 240 A 1 
ATOM 1883 N NH1 . ARG A 1 240 ? 7.800   14.459  -11.772 1.00 59.51 240 A 1 
ATOM 1884 N NH2 . ARG A 1 240 ? 7.730   12.586  -10.574 1.00 57.34 240 A 1 
ATOM 1885 N N   . LYS A 1 241 ? 0.515   18.336  -11.225 1.00 91.56 241 A 1 
ATOM 1886 C CA  . LYS A 1 241 ? -0.121  19.669  -11.250 1.00 90.55 241 A 1 
ATOM 1887 C C   . LYS A 1 241 ? -1.401  19.771  -10.403 1.00 91.77 241 A 1 
ATOM 1888 O O   . LYS A 1 241 ? -1.839  20.884  -10.106 1.00 89.11 241 A 1 
ATOM 1889 C CB  . LYS A 1 241 ? -0.427  20.091  -12.694 1.00 89.78 241 A 1 
ATOM 1890 C CG  . LYS A 1 241 ? 0.851   20.392  -13.494 1.00 85.59 241 A 1 
ATOM 1891 C CD  . LYS A 1 241 ? 0.520   20.909  -14.909 1.00 78.24 241 A 1 
ATOM 1892 C CE  . LYS A 1 241 ? 1.835   21.212  -15.630 1.00 71.56 241 A 1 
ATOM 1893 N NZ  . LYS A 1 241 ? 1.637   21.974  -16.896 1.00 61.18 241 A 1 
ATOM 1894 N N   . PHE A 1 242 ? -2.022  18.652  -10.036 1.00 91.33 242 A 1 
ATOM 1895 C CA  . PHE A 1 242 ? -3.195  18.627  -9.156  1.00 91.14 242 A 1 
ATOM 1896 C C   . PHE A 1 242 ? -2.843  18.458  -7.669  1.00 92.49 242 A 1 
ATOM 1897 O O   . PHE A 1 242 ? -3.751  18.481  -6.845  1.00 89.82 242 A 1 
ATOM 1898 C CB  . PHE A 1 242 ? -4.135  17.486  -9.590  1.00 91.26 242 A 1 
ATOM 1899 C CG  . PHE A 1 242 ? -4.797  17.678  -10.939 1.00 91.93 242 A 1 
ATOM 1900 C CD1 . PHE A 1 242 ? -6.103  18.204  -11.007 1.00 85.61 242 A 1 
ATOM 1901 C CD2 . PHE A 1 242 ? -4.141  17.294  -12.120 1.00 86.38 242 A 1 
ATOM 1902 C CE1 . PHE A 1 242 ? -6.743  18.345  -12.254 1.00 84.95 242 A 1 
ATOM 1903 C CE2 . PHE A 1 242 ? -4.774  17.440  -13.362 1.00 85.71 242 A 1 
ATOM 1904 C CZ  . PHE A 1 242 ? -6.079  17.963  -13.431 1.00 89.87 242 A 1 
ATOM 1905 N N   . MET A 1 243 ? -1.573  18.222  -7.338  1.00 90.41 243 A 1 
ATOM 1906 C CA  . MET A 1 243 ? -1.123  17.732  -6.037  1.00 90.17 243 A 1 
ATOM 1907 C C   . MET A 1 243 ? -0.118  18.683  -5.391  1.00 88.33 243 A 1 
ATOM 1908 O O   . MET A 1 243 ? 0.557   19.457  -6.078  1.00 82.52 243 A 1 
ATOM 1909 C CB  . MET A 1 243 ? -0.480  16.354  -6.231  1.00 89.35 243 A 1 
ATOM 1910 C CG  . MET A 1 243 ? -1.495  15.283  -6.648  1.00 87.73 243 A 1 
ATOM 1911 S SD  . MET A 1 243 ? -0.727  13.692  -7.036  1.00 89.59 243 A 1 
ATOM 1912 C CE  . MET A 1 243 ? -2.185  12.651  -6.870  1.00 80.58 243 A 1 
ATOM 1913 N N   . GLN A 1 244 ? 0.014   18.579  -4.068  1.00 87.43 244 A 1 
ATOM 1914 C CA  . GLN A 1 244 ? 0.975   19.314  -3.255  1.00 84.75 244 A 1 
ATOM 1915 C C   . GLN A 1 244 ? 1.947   18.326  -2.603  1.00 83.62 244 A 1 
ATOM 1916 O O   . GLN A 1 244 ? 1.554   17.563  -1.730  1.00 77.78 244 A 1 
ATOM 1917 C CB  . GLN A 1 244 ? 0.239   20.149  -2.194  1.00 82.17 244 A 1 
ATOM 1918 C CG  . GLN A 1 244 ? -0.670  21.228  -2.809  1.00 75.55 244 A 1 
ATOM 1919 C CD  . GLN A 1 244 ? -1.380  22.086  -1.760  1.00 69.51 244 A 1 
ATOM 1920 O OE1 . GLN A 1 244 ? -1.139  22.020  -0.579  1.00 62.74 244 A 1 
ATOM 1921 N NE2 . GLN A 1 244 ? -2.287  22.944  -2.170  1.00 59.86 244 A 1 
ATOM 1922 N N   . ASP A 1 245 ? 3.212   18.322  -3.060  1.00 81.72 245 A 1 
ATOM 1923 C CA  . ASP A 1 245 ? 4.282   17.423  -2.588  1.00 81.38 245 A 1 
ATOM 1924 C C   . ASP A 1 245 ? 3.827   15.956  -2.411  1.00 82.18 245 A 1 
ATOM 1925 O O   . ASP A 1 245 ? 3.879   15.407  -1.303  1.00 77.95 245 A 1 
ATOM 1926 C CB  . ASP A 1 245 ? 4.958   18.034  -1.338  1.00 77.37 245 A 1 
ATOM 1927 C CG  . ASP A 1 245 ? 6.341   17.435  -1.041  1.00 69.91 245 A 1 
ATOM 1928 O OD1 . ASP A 1 245 ? 7.003   16.962  -1.998  1.00 62.70 245 A 1 
ATOM 1929 O OD2 . ASP A 1 245 ? 6.810   17.569  0.111   1.00 60.22 245 A 1 
ATOM 1930 N N   . PRO A 1 246 ? 3.312   15.301  -3.469  1.00 85.88 246 A 1 
ATOM 1931 C CA  . PRO A 1 246 ? 2.685   13.988  -3.338  1.00 84.30 246 A 1 
ATOM 1932 C C   . PRO A 1 246 ? 3.709   12.904  -3.007  1.00 82.63 246 A 1 
ATOM 1933 O O   . PRO A 1 246 ? 4.811   12.856  -3.567  1.00 78.79 246 A 1 
ATOM 1934 C CB  . PRO A 1 246 ? 2.018   13.717  -4.685  1.00 84.13 246 A 1 
ATOM 1935 C CG  . PRO A 1 246 ? 2.889   14.495  -5.669  1.00 83.99 246 A 1 
ATOM 1936 C CD  . PRO A 1 246 ? 3.278   15.732  -4.859  1.00 86.03 246 A 1 
ATOM 1937 N N   . MET A 1 247 ? 3.303   11.957  -2.172  1.00 87.34 247 A 1 
ATOM 1938 C CA  . MET A 1 247 ? 4.008   10.689  -2.056  1.00 85.41 247 A 1 
ATOM 1939 C C   . MET A 1 247 ? 3.800   9.874   -3.328  1.00 86.94 247 A 1 
ATOM 1940 O O   . MET A 1 247 ? 2.686   9.458   -3.649  1.00 84.60 247 A 1 
ATOM 1941 C CB  . MET A 1 247 ? 3.512   9.939   -0.820  1.00 81.24 247 A 1 
ATOM 1942 C CG  . MET A 1 247 ? 4.334   8.667   -0.597  1.00 72.69 247 A 1 
ATOM 1943 S SD  . MET A 1 247 ? 3.646   7.620   0.707   1.00 64.52 247 A 1 
ATOM 1944 C CE  . MET A 1 247 ? 4.916   6.328   0.774   1.00 55.96 247 A 1 
ATOM 1945 N N   . GLU A 1 248 ? 4.896   9.608   -4.056  1.00 86.53 248 A 1 
ATOM 1946 C CA  . GLU A 1 248 ? 4.863   8.798   -5.272  1.00 84.63 248 A 1 
ATOM 1947 C C   . GLU A 1 248 ? 5.247   7.346   -4.965  1.00 83.77 248 A 1 
ATOM 1948 O O   . GLU A 1 248 ? 6.350   7.072   -4.503  1.00 80.31 248 A 1 
ATOM 1949 C CB  . GLU A 1 248 ? 5.772   9.389   -6.355  1.00 83.51 248 A 1 
ATOM 1950 C CG  . GLU A 1 248 ? 5.290   10.769  -6.805  1.00 80.87 248 A 1 
ATOM 1951 C CD  . GLU A 1 248 ? 6.033   11.320  -8.028  1.00 82.15 248 A 1 
ATOM 1952 O OE1 . GLU A 1 248 ? 5.916   12.527  -8.300  1.00 73.95 248 A 1 
ATOM 1953 O OE2 . GLU A 1 248 ? 6.684   10.570  -8.791  1.00 76.74 248 A 1 
ATOM 1954 N N   . ILE A 1 249 ? 4.343   6.424   -5.248  1.00 87.03 249 A 1 
ATOM 1955 C CA  . ILE A 1 249 ? 4.550   4.985   -5.048  1.00 85.51 249 A 1 
ATOM 1956 C C   . ILE A 1 249 ? 4.391   4.292   -6.398  1.00 85.68 249 A 1 
ATOM 1957 O O   . ILE A 1 249 ? 3.303   4.235   -6.962  1.00 83.72 249 A 1 
ATOM 1958 C CB  . ILE A 1 249 ? 3.594   4.423   -3.977  1.00 83.77 249 A 1 
ATOM 1959 C CG1 . ILE A 1 249 ? 3.834   5.140   -2.637  1.00 77.64 249 A 1 
ATOM 1960 C CG2 . ILE A 1 249 ? 3.806   2.906   -3.831  1.00 76.43 249 A 1 
ATOM 1961 C CD1 . ILE A 1 249 ? 2.814   4.783   -1.561  1.00 70.04 249 A 1 
ATOM 1962 N N   . PHE A 1 250 ? 5.484   3.722   -6.879  1.00 84.84 250 A 1 
ATOM 1963 C CA  . PHE A 1 250 ? 5.520   2.930   -8.099  1.00 81.07 250 A 1 
ATOM 1964 C C   . PHE A 1 250 ? 5.872   1.493   -7.739  1.00 77.34 250 A 1 
ATOM 1965 O O   . PHE A 1 250 ? 7.033   1.150   -7.540  1.00 71.88 250 A 1 
ATOM 1966 C CB  . PHE A 1 250 ? 6.496   3.575   -9.101  1.00 80.37 250 A 1 
ATOM 1967 C CG  . PHE A 1 250 ? 6.182   5.029   -9.416  1.00 77.92 250 A 1 
ATOM 1968 C CD1 . PHE A 1 250 ? 4.981   5.378   -10.058 1.00 73.71 250 A 1 
ATOM 1969 C CD2 . PHE A 1 250 ? 7.070   6.040   -9.015  1.00 73.89 250 A 1 
ATOM 1970 C CE1 . PHE A 1 250 ? 4.671   6.731   -10.295 1.00 71.60 250 A 1 
ATOM 1971 C CE2 . PHE A 1 250 ? 6.758   7.390   -9.250  1.00 72.38 250 A 1 
ATOM 1972 C CZ  . PHE A 1 250 ? 5.552   7.740   -9.886  1.00 74.32 250 A 1 
ATOM 1973 N N   . VAL A 1 251 ? 4.842   0.642   -7.623  1.00 78.48 251 A 1 
ATOM 1974 C CA  . VAL A 1 251 ? 5.014   -0.785  -7.357  1.00 73.29 251 A 1 
ATOM 1975 C C   . VAL A 1 251 ? 5.165   -1.498  -8.700  1.00 69.11 251 A 1 
ATOM 1976 O O   . VAL A 1 251 ? 4.216   -1.565  -9.480  1.00 62.03 251 A 1 
ATOM 1977 C CB  . VAL A 1 251 ? 3.868   -1.365  -6.509  1.00 70.18 251 A 1 
ATOM 1978 C CG1 . VAL A 1 251 ? 4.116   -2.836  -6.182  1.00 64.01 251 A 1 
ATOM 1979 C CG2 . VAL A 1 251 ? 3.723   -0.606  -5.196  1.00 65.62 251 A 1 
ATOM 1980 N N   . ASP A 1 252 ? 6.357   -2.014  -8.933  1.00 63.78 252 A 1 
ATOM 1981 C CA  . ASP A 1 252 ? 6.909   -2.561  -10.177 1.00 60.87 252 A 1 
ATOM 1982 C C   . ASP A 1 252 ? 7.181   -1.513  -11.279 1.00 60.41 252 A 1 
ATOM 1983 O O   . ASP A 1 252 ? 6.312   -0.767  -11.708 1.00 54.04 252 A 1 
ATOM 1984 C CB  . ASP A 1 252 ? 6.087   -3.749  -10.697 1.00 53.50 252 A 1 
ATOM 1985 C CG  . ASP A 1 252 ? 6.081   -4.983  -9.782  1.00 48.53 252 A 1 
ATOM 1986 O OD1 . ASP A 1 252 ? 7.151   -5.301  -9.239  1.00 45.18 252 A 1 
ATOM 1987 O OD2 . ASP A 1 252 ? 5.053   -5.699  -9.785  1.00 43.14 252 A 1 
ATOM 1988 N N   . ASP A 1 253 ? 8.414   -1.511  -11.777 1.00 53.02 253 A 1 
ATOM 1989 C CA  . ASP A 1 253 ? 8.817   -0.766  -12.977 1.00 51.65 253 A 1 
ATOM 1990 C C   . ASP A 1 253 ? 7.960   -1.162  -14.196 1.00 51.74 253 A 1 
ATOM 1991 O O   . ASP A 1 253 ? 7.554   -2.316  -14.333 1.00 47.23 253 A 1 
ATOM 1992 C CB  . ASP A 1 253 ? 10.306  -1.018  -13.290 1.00 45.04 253 A 1 
ATOM 1993 C CG  . ASP A 1 253 ? 11.257  0.100   -12.850 1.00 40.05 253 A 1 
ATOM 1994 O OD1 . ASP A 1 253 ? 10.831  1.278   -12.912 1.00 36.72 253 A 1 
ATOM 1995 O OD2 . ASP A 1 253 ? 12.421  -0.227  -12.535 1.00 35.57 253 A 1 
ATOM 1996 N N   . GLU A 1 254 ? 7.748   -0.204  -15.130 1.00 51.72 254 A 1 
ATOM 1997 C CA  . GLU A 1 254 ? 6.942   -0.389  -16.354 1.00 50.83 254 A 1 
ATOM 1998 C C   . GLU A 1 254 ? 7.348   -1.633  -17.174 1.00 51.03 254 A 1 
ATOM 1999 O O   . GLU A 1 254 ? 6.504   -2.235  -17.835 1.00 47.72 254 A 1 
ATOM 2000 C CB  . GLU A 1 254 ? 7.054   0.878   -17.240 1.00 46.83 254 A 1 
ATOM 2001 C CG  . GLU A 1 254 ? 6.282   2.084   -16.672 1.00 42.17 254 A 1 
ATOM 2002 C CD  . GLU A 1 254 ? 6.478   3.400   -17.463 1.00 39.17 254 A 1 
ATOM 2003 O OE1 . GLU A 1 254 ? 5.965   4.443   -16.977 1.00 36.64 254 A 1 
ATOM 2004 O OE2 . GLU A 1 254 ? 7.185   3.403   -18.496 1.00 38.32 254 A 1 
ATOM 2005 N N   . THR A 1 255 ? 8.612   -2.061  -17.075 1.00 44.88 255 A 1 
ATOM 2006 C CA  . THR A 1 255 ? 9.172   -3.248  -17.750 1.00 44.50 255 A 1 
ATOM 2007 C C   . THR A 1 255 ? 8.845   -4.570  -17.037 1.00 46.08 255 A 1 
ATOM 2008 O O   . THR A 1 255 ? 8.797   -5.615  -17.676 1.00 43.33 255 A 1 
ATOM 2009 C CB  . THR A 1 255 ? 10.697  -3.099  -17.878 1.00 40.48 255 A 1 
ATOM 2010 O OG1 . THR A 1 255 ? 11.269  -2.858  -16.609 1.00 37.68 255 A 1 
ATOM 2011 C CG2 . THR A 1 255 ? 11.071  -1.916  -18.772 1.00 36.91 255 A 1 
ATOM 2012 N N   . LYS A 1 256 ? 8.564   -4.558  -15.712 1.00 49.19 256 A 1 
ATOM 2013 C CA  . LYS A 1 256 ? 8.312   -5.765  -14.908 1.00 49.36 256 A 1 
ATOM 2014 C C   . LYS A 1 256 ? 6.837   -5.968  -14.557 1.00 49.90 256 A 1 
ATOM 2015 O O   . LYS A 1 256 ? 6.512   -6.551  -13.524 1.00 47.06 256 A 1 
ATOM 2016 C CB  . LYS A 1 256 ? 9.194   -5.782  -13.658 1.00 45.44 256 A 1 
ATOM 2017 C CG  . LYS A 1 256 ? 10.665  -6.009  -13.999 1.00 40.96 256 A 1 
ATOM 2018 C CD  . LYS A 1 256 ? 11.442  -6.138  -12.692 1.00 38.96 256 A 1 
ATOM 2019 C CE  . LYS A 1 256 ? 12.920  -6.340  -12.987 1.00 34.61 256 A 1 
ATOM 2020 N NZ  . LYS A 1 256 ? 13.680  -6.336  -11.734 1.00 31.72 256 A 1 
ATOM 2021 N N   . LEU A 1 257 ? 5.926   -5.543  -15.429 1.00 48.22 257 A 1 
ATOM 2022 C CA  . LEU A 1 257 ? 4.479   -5.792  -15.298 1.00 47.19 257 A 1 
ATOM 2023 C C   . LEU A 1 257 ? 4.086   -7.280  -15.483 1.00 50.69 257 A 1 
ATOM 2024 O O   . LEU A 1 257 ? 2.971   -7.591  -15.910 1.00 47.33 257 A 1 
ATOM 2025 C CB  . LEU A 1 257 ? 3.730   -4.827  -16.240 1.00 40.40 257 A 1 
ATOM 2026 C CG  . LEU A 1 257 ? 3.562   -3.410  -15.646 1.00 36.27 257 A 1 
ATOM 2027 C CD1 . LEU A 1 257 ? 3.335   -2.392  -16.753 1.00 32.62 257 A 1 
ATOM 2028 C CD2 . LEU A 1 257 ? 2.361   -3.346  -14.701 1.00 32.90 257 A 1 
ATOM 2029 N N   . THR A 1 258 ? 4.976   -8.224  -15.146 1.00 48.76 258 A 1 
ATOM 2030 C CA  . THR A 1 258 ? 4.696   -9.659  -15.173 1.00 48.40 258 A 1 
ATOM 2031 C C   . THR A 1 258 ? 3.601   -10.000 -14.149 1.00 51.33 258 A 1 
ATOM 2032 O O   . THR A 1 258 ? 3.704   -9.739  -12.952 1.00 48.24 258 A 1 
ATOM 2033 C CB  . THR A 1 258 ? 5.964   -10.506 -14.953 1.00 41.07 258 A 1 
ATOM 2034 O OG1 . THR A 1 258 ? 6.646   -10.113 -13.783 1.00 37.02 258 A 1 
ATOM 2035 C CG2 . THR A 1 258 ? 6.929   -10.364 -16.111 1.00 34.84 258 A 1 
ATOM 2036 N N   . LEU A 1 259 ? 2.503   -10.558 -14.649 1.00 53.14 259 A 1 
ATOM 2037 C CA  . LEU A 1 259 ? 1.412   -11.062 -13.830 1.00 53.29 259 A 1 
ATOM 2038 C C   . LEU A 1 259 ? 1.850   -12.405 -13.225 1.00 55.97 259 A 1 
ATOM 2039 O O   . LEU A 1 259 ? 1.718   -13.458 -13.851 1.00 53.08 259 A 1 
ATOM 2040 C CB  . LEU A 1 259 ? 0.140   -11.172 -14.686 1.00 48.07 259 A 1 
ATOM 2041 C CG  . LEU A 1 259 ? -0.447  -9.809  -15.115 1.00 45.21 259 A 1 
ATOM 2042 C CD1 . LEU A 1 259 ? -1.466  -10.004 -16.231 1.00 43.24 259 A 1 
ATOM 2043 C CD2 . LEU A 1 259 ? -1.147  -9.101  -13.952 1.00 43.62 259 A 1 
ATOM 2044 N N   . HIS A 1 260 ? 2.413   -12.359 -12.016 1.00 54.19 260 A 1 
ATOM 2045 C CA  . HIS A 1 260 ? 2.819   -13.558 -11.287 1.00 55.38 260 A 1 
ATOM 2046 C C   . HIS A 1 260 ? 1.626   -14.511 -11.119 1.00 57.02 260 A 1 
ATOM 2047 O O   . HIS A 1 260 ? 0.552   -14.100 -10.699 1.00 53.62 260 A 1 
ATOM 2048 C CB  . HIS A 1 260 ? 3.425   -13.180 -9.925  1.00 50.45 260 A 1 
ATOM 2049 C CG  . HIS A 1 260 ? 4.776   -12.513 -10.043 1.00 46.37 260 A 1 
ATOM 2050 N ND1 . HIS A 1 260 ? 5.969   -13.128 -10.362 1.00 41.21 260 A 1 
ATOM 2051 C CD2 . HIS A 1 260 ? 5.054   -11.184 -9.845  1.00 39.69 260 A 1 
ATOM 2052 C CE1 . HIS A 1 260 ? 6.936   -12.200 -10.361 1.00 35.39 260 A 1 
ATOM 2053 N NE2 . HIS A 1 260 ? 6.418   -10.996 -10.056 1.00 35.75 260 A 1 
ATOM 2054 N N   . GLY A 1 261 ? 1.821   -15.779 -11.467 1.00 62.87 261 A 1 
ATOM 2055 C CA  . GLY A 1 261 ? 0.768   -16.805 -11.417 1.00 64.63 261 A 1 
ATOM 2056 C C   . GLY A 1 261 ? -0.133  -16.883 -12.658 1.00 69.91 261 A 1 
ATOM 2057 O O   . GLY A 1 261 ? -0.904  -17.835 -12.768 1.00 67.10 261 A 1 
ATOM 2058 N N   . LEU A 1 262 ? -0.035  -15.949 -13.621 1.00 70.81 262 A 1 
ATOM 2059 C CA  . LEU A 1 262 ? -0.771  -16.021 -14.879 1.00 74.08 262 A 1 
ATOM 2060 C C   . LEU A 1 262 ? 0.061   -16.725 -15.965 1.00 75.71 262 A 1 
ATOM 2061 O O   . LEU A 1 262 ? 1.088   -16.210 -16.398 1.00 73.87 262 A 1 
ATOM 2062 C CB  . LEU A 1 262 ? -1.196  -14.612 -15.320 1.00 73.24 262 A 1 
ATOM 2063 C CG  . LEU A 1 262 ? -2.107  -14.613 -16.564 1.00 71.69 262 A 1 
ATOM 2064 C CD1 . LEU A 1 262 ? -3.500  -15.142 -16.243 1.00 67.10 262 A 1 
ATOM 2065 C CD2 . LEU A 1 262 ? -2.265  -13.199 -17.107 1.00 67.35 262 A 1 
ATOM 2066 N N   . GLN A 1 263 ? -0.430  -17.867 -16.464 1.00 80.49 263 A 1 
ATOM 2067 C CA  . GLN A 1 263 ? 0.092   -18.517 -17.664 1.00 82.07 263 A 1 
ATOM 2068 C C   . GLN A 1 263 ? -0.503  -17.849 -18.906 1.00 84.63 263 A 1 
ATOM 2069 O O   . GLN A 1 263 ? -1.710  -17.612 -18.962 1.00 83.40 263 A 1 
ATOM 2070 C CB  . GLN A 1 263 ? -0.228  -20.017 -17.632 1.00 79.34 263 A 1 
ATOM 2071 C CG  . GLN A 1 263 ? 0.453   -20.746 -16.464 1.00 73.18 263 A 1 
ATOM 2072 C CD  . GLN A 1 263 ? 1.979   -20.679 -16.524 1.00 69.90 263 A 1 
ATOM 2073 O OE1 . GLN A 1 263 ? 2.597   -20.663 -17.574 1.00 61.53 263 A 1 
ATOM 2074 N NE2 . GLN A 1 263 ? 2.660   -20.630 -15.396 1.00 58.23 263 A 1 
ATOM 2075 N N   . GLN A 1 264 ? 0.347   -17.532 -19.889 1.00 83.20 264 A 1 
ATOM 2076 C CA  . GLN A 1 264 ? -0.076  -16.847 -21.108 1.00 84.58 264 A 1 
ATOM 2077 C C   . GLN A 1 264 ? 0.348   -17.655 -22.333 1.00 85.75 264 A 1 
ATOM 2078 O O   . GLN A 1 264 ? 1.528   -17.953 -22.501 1.00 84.66 264 A 1 
ATOM 2079 C CB  . GLN A 1 264 ? 0.477   -15.421 -21.163 1.00 83.14 264 A 1 
ATOM 2080 C CG  . GLN A 1 264 ? 0.001   -14.553 -19.995 1.00 79.32 264 A 1 
ATOM 2081 C CD  . GLN A 1 264 ? 0.532   -13.129 -20.087 1.00 80.74 264 A 1 
ATOM 2082 O OE1 . GLN A 1 264 ? 0.155   -12.366 -20.961 1.00 72.30 264 A 1 
ATOM 2083 N NE2 . GLN A 1 264 ? 1.407   -12.722 -19.202 1.00 70.39 264 A 1 
ATOM 2084 N N   . TYR A 1 265 ? -0.612  -17.970 -23.214 1.00 86.35 265 A 1 
ATOM 2085 C CA  . TYR A 1 265 ? -0.392  -18.714 -24.451 1.00 87.65 265 A 1 
ATOM 2086 C C   . TYR A 1 265 ? -1.057  -18.026 -25.644 1.00 90.02 265 A 1 
ATOM 2087 O O   . TYR A 1 265 ? -2.069  -17.334 -25.498 1.00 89.41 265 A 1 
ATOM 2088 C CB  . TYR A 1 265 ? -0.895  -20.152 -24.299 1.00 86.19 265 A 1 
ATOM 2089 C CG  . TYR A 1 265 ? -0.208  -20.943 -23.209 1.00 84.78 265 A 1 
ATOM 2090 C CD1 . TYR A 1 265 ? 1.131   -21.333 -23.369 1.00 78.75 265 A 1 
ATOM 2091 C CD2 . TYR A 1 265 ? -0.903  -21.276 -22.037 1.00 79.06 265 A 1 
ATOM 2092 C CE1 . TYR A 1 265 ? 1.787   -22.058 -22.350 1.00 76.86 265 A 1 
ATOM 2093 C CE2 . TYR A 1 265 ? -0.256  -22.005 -21.017 1.00 76.36 265 A 1 
ATOM 2094 C CZ  . TYR A 1 265 ? 1.094   -22.397 -21.165 1.00 79.67 265 A 1 
ATOM 2095 O OH  . TYR A 1 265 ? 1.724   -23.084 -20.188 1.00 77.00 265 A 1 
ATOM 2096 N N   . TYR A 1 266 ? -0.527  -18.265 -26.847 1.00 87.49 266 A 1 
ATOM 2097 C CA  . TYR A 1 266 ? -1.203  -17.915 -28.089 1.00 88.38 266 A 1 
ATOM 2098 C C   . TYR A 1 266 ? -1.518  -19.163 -28.919 1.00 89.18 266 A 1 
ATOM 2099 O O   . TYR A 1 266 ? -0.864  -20.193 -28.812 1.00 88.37 266 A 1 
ATOM 2100 C CB  . TYR A 1 266 ? -0.415  -16.853 -28.862 1.00 87.86 266 A 1 
ATOM 2101 C CG  . TYR A 1 266 ? 0.829   -17.379 -29.558 1.00 88.00 266 A 1 
ATOM 2102 C CD1 . TYR A 1 266 ? 2.092   -17.271 -28.941 1.00 80.94 266 A 1 
ATOM 2103 C CD2 . TYR A 1 266 ? 0.719   -17.987 -30.817 1.00 81.80 266 A 1 
ATOM 2104 C CE1 . TYR A 1 266 ? 3.232   -17.787 -29.567 1.00 80.22 266 A 1 
ATOM 2105 C CE2 . TYR A 1 266 ? 1.858   -18.515 -31.445 1.00 79.68 266 A 1 
ATOM 2106 C CZ  . TYR A 1 266 ? 3.119   -18.421 -30.826 1.00 83.91 266 A 1 
ATOM 2107 O OH  . TYR A 1 266 ? 4.212   -18.949 -31.427 1.00 82.05 266 A 1 
ATOM 2108 N N   . VAL A 1 267 ? -2.538  -19.041 -29.798 1.00 89.85 267 A 1 
ATOM 2109 C CA  . VAL A 1 267 ? -2.905  -20.066 -30.777 1.00 89.97 267 A 1 
ATOM 2110 C C   . VAL A 1 267 ? -2.985  -19.422 -32.145 1.00 90.86 267 A 1 
ATOM 2111 O O   . VAL A 1 267 ? -3.748  -18.469 -32.337 1.00 89.39 267 A 1 
ATOM 2112 C CB  . VAL A 1 267 ? -4.247  -20.745 -30.433 1.00 89.21 267 A 1 
ATOM 2113 C CG1 . VAL A 1 267 ? -4.539  -21.916 -31.382 1.00 80.14 267 A 1 
ATOM 2114 C CG2 . VAL A 1 267 ? -4.282  -21.298 -29.006 1.00 80.32 267 A 1 
ATOM 2115 N N   . LYS A 1 268 ? -2.223  -19.934 -33.120 1.00 89.74 268 A 1 
ATOM 2116 C CA  . LYS A 1 268 ? -2.313  -19.511 -34.522 1.00 89.21 268 A 1 
ATOM 2117 C C   . LYS A 1 268 ? -3.429  -20.280 -35.225 1.00 89.48 268 A 1 
ATOM 2118 O O   . LYS A 1 268 ? -3.384  -21.502 -35.293 1.00 86.92 268 A 1 
ATOM 2119 C CB  . LYS A 1 268 ? -0.973  -19.720 -35.240 1.00 87.13 268 A 1 
ATOM 2120 C CG  . LYS A 1 268 ? 0.087   -18.725 -34.770 1.00 78.77 268 A 1 
ATOM 2121 C CD  . LYS A 1 268 ? 1.423   -18.981 -35.468 1.00 75.24 268 A 1 
ATOM 2122 C CE  . LYS A 1 268 ? 2.467   -17.990 -34.950 1.00 66.13 268 A 1 
ATOM 2123 N NZ  . LYS A 1 268 ? 3.835   -18.379 -35.338 1.00 58.31 268 A 1 
ATOM 2124 N N   . LEU A 1 269 ? -4.429  -19.559 -35.746 1.00 88.56 269 A 1 
ATOM 2125 C CA  . LEU A 1 269 ? -5.551  -20.163 -36.466 1.00 88.00 269 A 1 
ATOM 2126 C C   . LEU A 1 269 ? -6.259  -19.149 -37.361 1.00 89.37 269 A 1 
ATOM 2127 O O   . LEU A 1 269 ? -6.186  -17.947 -37.139 1.00 85.46 269 A 1 
ATOM 2128 C CB  . LEU A 1 269 ? -6.546  -20.780 -35.460 1.00 83.85 269 A 1 
ATOM 2129 C CG  . LEU A 1 269 ? -7.136  -19.809 -34.422 1.00 83.54 269 A 1 
ATOM 2130 C CD1 . LEU A 1 269 ? -8.660  -19.926 -34.387 1.00 75.37 269 A 1 
ATOM 2131 C CD2 . LEU A 1 269 ? -6.640  -20.137 -33.018 1.00 77.70 269 A 1 
ATOM 2132 N N   . LYS A 1 270 ? -7.011  -19.630 -38.364 1.00 89.08 270 A 1 
ATOM 2133 C CA  . LYS A 1 270 ? -7.818  -18.756 -39.215 1.00 88.94 270 A 1 
ATOM 2134 C C   . LYS A 1 270 ? -9.093  -18.294 -38.484 1.00 89.97 270 A 1 
ATOM 2135 O O   . LYS A 1 270 ? -9.610  -18.988 -37.615 1.00 87.86 270 A 1 
ATOM 2136 C CB  . LYS A 1 270 ? -8.169  -19.472 -40.520 1.00 87.32 270 A 1 
ATOM 2137 C CG  . LYS A 1 270 ? -6.925  -19.822 -41.336 1.00 83.20 270 A 1 
ATOM 2138 C CD  . LYS A 1 270 ? -7.326  -20.579 -42.600 1.00 76.39 270 A 1 
ATOM 2139 C CE  . LYS A 1 270 ? -6.065  -20.969 -43.362 1.00 70.05 270 A 1 
ATOM 2140 N NZ  . LYS A 1 270 ? -6.386  -21.852 -44.509 1.00 59.98 270 A 1 
ATOM 2141 N N   . ASP A 1 271 ? -9.658  -17.149 -38.887 1.00 89.86 271 A 1 
ATOM 2142 C CA  . ASP A 1 271 ? -10.839 -16.571 -38.221 1.00 89.80 271 A 1 
ATOM 2143 C C   . ASP A 1 271 ? -12.047 -17.535 -38.185 1.00 90.66 271 A 1 
ATOM 2144 O O   . ASP A 1 271 ? -12.764 -17.597 -37.198 1.00 87.58 271 A 1 
ATOM 2145 C CB  . ASP A 1 271 ? -11.216 -15.233 -38.899 1.00 87.40 271 A 1 
ATOM 2146 C CG  . ASP A 1 271 ? -12.144 -14.403 -38.006 1.00 84.49 271 A 1 
ATOM 2147 O OD1 . ASP A 1 271 ? -11.659 -13.828 -36.992 1.00 76.44 271 A 1 
ATOM 2148 O OD2 . ASP A 1 271 ? -13.367 -14.315 -38.253 1.00 77.26 271 A 1 
ATOM 2149 N N   . ASN A 1 272 ? -12.237 -18.347 -39.221 1.00 89.21 272 A 1 
ATOM 2150 C CA  . ASN A 1 272 ? -13.301 -19.356 -39.311 1.00 88.42 272 A 1 
ATOM 2151 C C   . ASN A 1 272 ? -13.078 -20.596 -38.418 1.00 89.47 272 A 1 
ATOM 2152 O O   . ASN A 1 272 ? -14.020 -21.357 -38.209 1.00 86.74 272 A 1 
ATOM 2153 C CB  . ASN A 1 272 ? -13.495 -19.751 -40.786 1.00 87.58 272 A 1 
ATOM 2154 C CG  . ASN A 1 272 ? -12.308 -20.488 -41.399 1.00 85.55 272 A 1 
ATOM 2155 O OD1 . ASN A 1 272 ? -11.166 -20.311 -41.029 1.00 75.54 272 A 1 
ATOM 2156 N ND2 . ASN A 1 272 ? -12.534 -21.323 -42.381 1.00 77.93 272 A 1 
ATOM 2157 N N   . GLU A 1 273 ? -11.868 -20.800 -37.882 1.00 86.66 273 A 1 
ATOM 2158 C CA  . GLU A 1 273 ? -11.524 -21.923 -37.001 1.00 87.11 273 A 1 
ATOM 2159 C C   . GLU A 1 273 ? -11.673 -21.558 -35.513 1.00 88.14 273 A 1 
ATOM 2160 O O   . GLU A 1 273 ? -11.745 -22.453 -34.666 1.00 84.66 273 A 1 
ATOM 2161 C CB  . GLU A 1 273 ? -10.092 -22.399 -37.325 1.00 85.81 273 A 1 
ATOM 2162 C CG  . GLU A 1 273 ? -9.958  -22.956 -38.756 1.00 82.22 273 A 1 
ATOM 2163 C CD  . GLU A 1 273 ? -8.514  -23.148 -39.233 1.00 83.16 273 A 1 
ATOM 2164 O OE1 . GLU A 1 273 ? -8.330  -23.905 -40.215 1.00 73.09 273 A 1 
ATOM 2165 O OE2 . GLU A 1 273 ? -7.610  -22.453 -38.730 1.00 75.55 273 A 1 
ATOM 2166 N N   . LYS A 1 274 ? -11.810 -20.264 -35.183 1.00 89.31 274 A 1 
ATOM 2167 C CA  . LYS A 1 274 ? -11.875 -19.756 -33.803 1.00 89.72 274 A 1 
ATOM 2168 C C   . LYS A 1 274 ? -12.988 -20.388 -32.971 1.00 90.65 274 A 1 
ATOM 2169 O O   . LYS A 1 274 ? -12.741 -20.756 -31.827 1.00 89.71 274 A 1 
ATOM 2170 C CB  . LYS A 1 274 ? -12.041 -18.224 -33.803 1.00 89.07 274 A 1 
ATOM 2171 C CG  . LYS A 1 274 ? -10.792 -17.462 -34.244 1.00 89.21 274 A 1 
ATOM 2172 C CD  . LYS A 1 274 ? -10.986 -15.942 -34.061 1.00 88.23 274 A 1 
ATOM 2173 C CE  . LYS A 1 274 ? -9.710  -15.199 -34.423 1.00 84.29 274 A 1 
ATOM 2174 N NZ  . LYS A 1 274 ? -9.839  -13.731 -34.326 1.00 81.09 274 A 1 
ATOM 2175 N N   . ASN A 1 275 ? -14.205 -20.514 -33.522 1.00 90.55 275 A 1 
ATOM 2176 C CA  . ASN A 1 275 ? -15.342 -21.086 -32.785 1.00 89.82 275 A 1 
ATOM 2177 C C   . ASN A 1 275 ? -15.079 -22.544 -32.382 1.00 89.31 275 A 1 
ATOM 2178 O O   . ASN A 1 275 ? -15.263 -22.904 -31.229 1.00 88.00 275 A 1 
ATOM 2179 C CB  . ASN A 1 275 ? -16.616 -21.021 -33.648 1.00 89.43 275 A 1 
ATOM 2180 C CG  . ASN A 1 275 ? -17.180 -19.620 -33.792 1.00 89.09 275 A 1 
ATOM 2181 O OD1 . ASN A 1 275 ? -16.844 -18.679 -33.101 1.00 81.28 275 A 1 
ATOM 2182 N ND2 . ASN A 1 275 ? -18.086 -19.430 -34.720 1.00 81.59 275 A 1 
ATOM 2183 N N   . ARG A 1 276 ? -14.607 -23.365 -33.336 1.00 90.49 276 A 1 
ATOM 2184 C CA  . ARG A 1 276 ? -14.300 -24.770 -33.080 1.00 89.50 276 A 1 
ATOM 2185 C C   . ARG A 1 276 ? -13.217 -24.905 -32.009 1.00 89.49 276 A 1 
ATOM 2186 O O   . ARG A 1 276 ? -13.430 -25.607 -31.032 1.00 87.49 276 A 1 
ATOM 2187 C CB  . ARG A 1 276 ? -13.902 -25.448 -34.392 1.00 88.61 276 A 1 
ATOM 2188 C CG  . ARG A 1 276 ? -13.619 -26.934 -34.169 1.00 81.49 276 A 1 
ATOM 2189 C CD  . ARG A 1 276 ? -13.249 -27.610 -35.483 1.00 76.57 276 A 1 
ATOM 2190 N NE  . ARG A 1 276 ? -12.891 -29.008 -35.236 1.00 66.31 276 A 1 
ATOM 2191 C CZ  . ARG A 1 276 ? -12.547 -29.905 -36.143 1.00 58.44 276 A 1 
ATOM 2192 N NH1 . ARG A 1 276 ? -12.514 -29.611 -37.411 1.00 52.93 276 A 1 
ATOM 2193 N NH2 . ARG A 1 276 ? -12.231 -31.102 -35.770 1.00 51.18 276 A 1 
ATOM 2194 N N   . LYS A 1 277 ? -12.101 -24.178 -32.157 1.00 89.13 277 A 1 
ATOM 2195 C CA  . LYS A 1 277 ? -11.003 -24.231 -31.181 1.00 88.89 277 A 1 
ATOM 2196 C C   . LYS A 1 277 ? -11.433 -23.740 -29.795 1.00 89.66 277 A 1 
ATOM 2197 O O   . LYS A 1 277 ? -10.984 -24.302 -28.802 1.00 88.47 277 A 1 
ATOM 2198 C CB  . LYS A 1 277 ? -9.798  -23.453 -31.719 1.00 88.66 277 A 1 
ATOM 2199 C CG  . LYS A 1 277 ? -8.527  -23.595 -30.856 1.00 86.51 277 A 1 
ATOM 2200 C CD  . LYS A 1 277 ? -8.032  -25.047 -30.727 1.00 83.47 277 A 1 
ATOM 2201 C CE  . LYS A 1 277 ? -6.704  -25.117 -29.966 1.00 77.96 277 A 1 
ATOM 2202 N NZ  . LYS A 1 277 ? -6.217  -26.517 -29.795 1.00 71.61 277 A 1 
ATOM 2203 N N   . LEU A 1 278 ? -12.302 -22.715 -29.711 1.00 88.97 278 A 1 
ATOM 2204 C CA  . LEU A 1 278 ? -12.846 -22.247 -28.439 1.00 87.96 278 A 1 
ATOM 2205 C C   . LEU A 1 278 ? -13.662 -23.342 -27.743 1.00 87.67 278 A 1 
ATOM 2206 O O   . LEU A 1 278 ? -13.485 -23.525 -26.543 1.00 86.22 278 A 1 
ATOM 2207 C CB  . LEU A 1 278 ? -13.683 -20.982 -28.671 1.00 88.94 278 A 1 
ATOM 2208 C CG  . LEU A 1 278 ? -14.345 -20.423 -27.395 1.00 88.69 278 A 1 
ATOM 2209 C CD1 . LEU A 1 278 ? -13.315 -19.924 -26.383 1.00 77.90 278 A 1 
ATOM 2210 C CD2 . LEU A 1 278 ? -15.271 -19.274 -27.758 1.00 79.97 278 A 1 
ATOM 2211 N N   . PHE A 1 279 ? -14.529 -24.067 -28.465 1.00 90.52 279 A 1 
ATOM 2212 C CA  . PHE A 1 279 ? -15.312 -25.171 -27.893 1.00 88.86 279 A 1 
ATOM 2213 C C   . PHE A 1 279 ? -14.420 -26.321 -27.439 1.00 88.08 279 A 1 
ATOM 2214 O O   . PHE A 1 279 ? -14.517 -26.707 -26.280 1.00 85.75 279 A 1 
ATOM 2215 C CB  . PHE A 1 279 ? -16.377 -25.648 -28.886 1.00 87.90 279 A 1 
ATOM 2216 C CG  . PHE A 1 279 ? -17.390 -24.588 -29.309 1.00 86.29 279 A 1 
ATOM 2217 C CD1 . PHE A 1 279 ? -17.879 -23.645 -28.396 1.00 78.08 279 A 1 
ATOM 2218 C CD2 . PHE A 1 279 ? -17.870 -24.586 -30.637 1.00 78.41 279 A 1 
ATOM 2219 C CE1 . PHE A 1 279 ? -18.816 -22.683 -28.797 1.00 76.04 279 A 1 
ATOM 2220 C CE2 . PHE A 1 279 ? -18.816 -23.625 -31.033 1.00 76.07 279 A 1 
ATOM 2221 C CZ  . PHE A 1 279 ? -19.282 -22.675 -30.120 1.00 79.42 279 A 1 
ATOM 2222 N N   . ASP A 1 280 ? -13.472 -26.750 -28.283 1.00 86.73 280 A 1 
ATOM 2223 C CA  . ASP A 1 280 ? -12.502 -27.787 -27.928 1.00 83.56 280 A 1 
ATOM 2224 C C   . ASP A 1 280 ? -11.760 -27.421 -26.620 1.00 83.00 280 A 1 
ATOM 2225 O O   . ASP A 1 280 ? -11.556 -28.266 -25.746 1.00 81.24 280 A 1 
ATOM 2226 C CB  . ASP A 1 280 ? -11.462 -27.962 -29.057 1.00 82.95 280 A 1 
ATOM 2227 C CG  . ASP A 1 280 ? -11.987 -28.421 -30.431 1.00 79.06 280 A 1 
ATOM 2228 O OD1 . ASP A 1 280 ? -13.097 -28.970 -30.540 1.00 74.36 280 A 1 
ATOM 2229 O OD2 . ASP A 1 280 ? -11.228 -28.229 -31.424 1.00 74.18 280 A 1 
ATOM 2230 N N   . LEU A 1 281 ? -11.387 -26.136 -26.445 1.00 85.85 281 A 1 
ATOM 2231 C CA  . LEU A 1 281 ? -10.706 -25.658 -25.238 1.00 84.40 281 A 1 
ATOM 2232 C C   . LEU A 1 281 ? -11.644 -25.580 -24.030 1.00 83.93 281 A 1 
ATOM 2233 O O   . LEU A 1 281 ? -11.230 -25.944 -22.930 1.00 82.06 281 A 1 
ATOM 2234 C CB  . LEU A 1 281 ? -10.058 -24.287 -25.510 1.00 85.07 281 A 1 
ATOM 2235 C CG  . LEU A 1 281 ? -8.824  -24.348 -26.429 1.00 83.71 281 A 1 
ATOM 2236 C CD1 . LEU A 1 281 ? -8.385  -22.929 -26.792 1.00 77.04 281 A 1 
ATOM 2237 C CD2 . LEU A 1 281 ? -7.638  -25.061 -25.778 1.00 78.50 281 A 1 
ATOM 2238 N N   . LEU A 1 282 ? -12.896 -25.122 -24.191 1.00 85.13 282 A 1 
ATOM 2239 C CA  . LEU A 1 282 ? -13.867 -25.047 -23.091 1.00 83.24 282 A 1 
ATOM 2240 C C   . LEU A 1 282 ? -14.304 -26.435 -22.589 1.00 81.47 282 A 1 
ATOM 2241 O O   . LEU A 1 282 ? -14.662 -26.547 -21.421 1.00 78.03 282 A 1 
ATOM 2242 C CB  . LEU A 1 282 ? -15.096 -24.235 -23.534 1.00 84.40 282 A 1 
ATOM 2243 C CG  . LEU A 1 282 ? -14.864 -22.715 -23.649 1.00 83.40 282 A 1 
ATOM 2244 C CD1 . LEU A 1 282 ? -16.121 -22.058 -24.237 1.00 76.57 282 A 1 
ATOM 2245 C CD2 . LEU A 1 282 ? -14.583 -22.046 -22.297 1.00 77.62 282 A 1 
ATOM 2246 N N   . ASP A 1 283 ? -14.257 -27.461 -23.445 1.00 81.55 283 A 1 
ATOM 2247 C CA  . ASP A 1 283 ? -14.560 -28.854 -23.079 1.00 78.34 283 A 1 
ATOM 2248 C C   . ASP A 1 283 ? -13.411 -29.513 -22.296 1.00 76.86 283 A 1 
ATOM 2249 O O   . ASP A 1 283 ? -13.653 -30.359 -21.444 1.00 74.13 283 A 1 
ATOM 2250 C CB  . ASP A 1 283 ? -14.872 -29.665 -24.352 1.00 76.62 283 A 1 
ATOM 2251 C CG  . ASP A 1 283 ? -16.255 -29.396 -24.952 1.00 73.26 283 A 1 
ATOM 2252 O OD1 . ASP A 1 283 ? -17.164 -28.938 -24.213 1.00 68.83 283 A 1 
ATOM 2253 O OD2 . ASP A 1 283 ? -16.443 -29.735 -26.147 1.00 67.12 283 A 1 
ATOM 2254 N N   . VAL A 1 284 ? -12.158 -29.135 -22.573 1.00 78.33 284 A 1 
ATOM 2255 C CA  . VAL A 1 284 ? -10.960 -29.743 -21.960 1.00 75.53 284 A 1 
ATOM 2256 C C   . VAL A 1 284 ? -10.508 -28.992 -20.699 1.00 75.22 284 A 1 
ATOM 2257 O O   . VAL A 1 284 ? -10.008 -29.604 -19.752 1.00 72.13 284 A 1 
ATOM 2258 C CB  . VAL A 1 284 ? -9.824  -29.829 -22.989 1.00 73.46 284 A 1 
ATOM 2259 C CG1 . VAL A 1 284 ? -8.498  -30.342 -22.407 1.00 66.22 284 A 1 
ATOM 2260 C CG2 . VAL A 1 284 ? -10.190 -30.779 -24.131 1.00 65.83 284 A 1 
ATOM 2261 N N   . LEU A 1 285 ? -10.654 -27.653 -20.658 1.00 78.47 285 A 1 
ATOM 2262 C CA  . LEU A 1 285 ? -10.167 -26.822 -19.558 1.00 76.99 285 A 1 
ATOM 2263 C C   . LEU A 1 285 ? -11.134 -26.852 -18.369 1.00 76.35 285 A 1 
ATOM 2264 O O   . LEU A 1 285 ? -12.326 -26.565 -18.503 1.00 73.54 285 A 1 
ATOM 2265 C CB  . LEU A 1 285 ? -9.930  -25.381 -20.038 1.00 77.02 285 A 1 
ATOM 2266 C CG  . LEU A 1 285 ? -8.816  -25.223 -21.087 1.00 75.84 285 A 1 
ATOM 2267 C CD1 . LEU A 1 285 ? -8.799  -23.781 -21.605 1.00 72.05 285 A 1 
ATOM 2268 C CD2 . LEU A 1 285 ? -7.433  -25.528 -20.526 1.00 72.55 285 A 1 
ATOM 2269 N N   . GLU A 1 286 ? -10.605 -27.074 -17.175 1.00 74.64 286 A 1 
ATOM 2270 C CA  . GLU A 1 286 ? -11.352 -26.833 -15.946 1.00 74.21 286 A 1 
ATOM 2271 C C   . GLU A 1 286 ? -11.387 -25.332 -15.626 1.00 75.33 286 A 1 
ATOM 2272 O O   . GLU A 1 286 ? -10.361 -24.655 -15.628 1.00 72.02 286 A 1 
ATOM 2273 C CB  . GLU A 1 286 ? -10.776 -27.629 -14.775 1.00 69.33 286 A 1 
ATOM 2274 C CG  . GLU A 1 286 ? -10.930 -29.147 -14.953 1.00 60.90 286 A 1 
ATOM 2275 C CD  . GLU A 1 286 ? -10.601 -29.943 -13.676 1.00 55.63 286 A 1 
ATOM 2276 O OE1 . GLU A 1 286 ? -10.712 -31.178 -13.739 1.00 50.74 286 A 1 
ATOM 2277 O OE2 . GLU A 1 286 ? -10.309 -29.315 -12.642 1.00 48.97 286 A 1 
ATOM 2278 N N   . PHE A 1 287 ? -12.577 -24.789 -15.321 1.00 77.27 287 A 1 
ATOM 2279 C CA  . PHE A 1 287 ? -12.710 -23.374 -14.993 1.00 76.95 287 A 1 
ATOM 2280 C C   . PHE A 1 287 ? -13.776 -23.081 -13.939 1.00 76.29 287 A 1 
ATOM 2281 O O   . PHE A 1 287 ? -14.844 -23.699 -13.888 1.00 72.15 287 A 1 
ATOM 2282 C CB  . PHE A 1 287 ? -12.934 -22.551 -16.270 1.00 76.03 287 A 1 
ATOM 2283 C CG  . PHE A 1 287 ? -14.190 -22.895 -17.047 1.00 79.05 287 A 1 
ATOM 2284 C CD1 . PHE A 1 287 ? -14.132 -23.837 -18.098 1.00 70.46 287 A 1 
ATOM 2285 C CD2 . PHE A 1 287 ? -15.410 -22.266 -16.748 1.00 72.11 287 A 1 
ATOM 2286 C CE1 . PHE A 1 287 ? -15.284 -24.144 -18.841 1.00 68.81 287 A 1 
ATOM 2287 C CE2 . PHE A 1 287 ? -16.562 -22.574 -17.486 1.00 68.97 287 A 1 
ATOM 2288 C CZ  . PHE A 1 287 ? -16.505 -23.506 -18.533 1.00 76.06 287 A 1 
ATOM 2289 N N   . ASN A 1 288 ? -13.505 -22.054 -13.129 1.00 78.63 288 A 1 
ATOM 2290 C CA  . ASN A 1 288 ? -14.486 -21.443 -12.241 1.00 77.77 288 A 1 
ATOM 2291 C C   . ASN A 1 288 ? -15.361 -20.466 -13.037 1.00 79.45 288 A 1 
ATOM 2292 O O   . ASN A 1 288 ? -16.572 -20.669 -13.150 1.00 76.73 288 A 1 
ATOM 2293 C CB  . ASN A 1 288 ? -13.746 -20.747 -11.082 1.00 73.40 288 A 1 
ATOM 2294 C CG  . ASN A 1 288 ? -13.017 -21.722 -10.176 1.00 66.78 288 A 1 
ATOM 2295 O OD1 . ASN A 1 288 ? -13.486 -22.811 -9.909  1.00 61.51 288 A 1 
ATOM 2296 N ND2 . ASN A 1 288 ? -11.883 -21.338 -9.653  1.00 58.46 288 A 1 
ATOM 2297 N N   . GLN A 1 289 ? -14.734 -19.435 -13.622 1.00 80.77 289 A 1 
ATOM 2298 C CA  . GLN A 1 289 ? -15.355 -18.485 -14.538 1.00 83.30 289 A 1 
ATOM 2299 C C   . GLN A 1 289 ? -14.408 -18.121 -15.680 1.00 85.06 289 A 1 
ATOM 2300 O O   . GLN A 1 289 ? -13.193 -18.047 -15.498 1.00 84.27 289 A 1 
ATOM 2301 C CB  . GLN A 1 289 ? -15.811 -17.217 -13.803 1.00 81.56 289 A 1 
ATOM 2302 C CG  . GLN A 1 289 ? -16.952 -17.472 -12.806 1.00 77.33 289 A 1 
ATOM 2303 C CD  . GLN A 1 289 ? -17.462 -16.173 -12.189 1.00 79.05 289 A 1 
ATOM 2304 O OE1 . GLN A 1 289 ? -16.728 -15.418 -11.564 1.00 69.30 289 A 1 
ATOM 2305 N NE2 . GLN A 1 289 ? -18.731 -15.863 -12.324 1.00 68.33 289 A 1 
ATOM 2306 N N   . VAL A 1 290 ? -14.991 -17.837 -16.842 1.00 88.13 290 A 1 
ATOM 2307 C CA  . VAL A 1 290 ? -14.279 -17.484 -18.074 1.00 89.50 290 A 1 
ATOM 2308 C C   . VAL A 1 290 ? -14.745 -16.121 -18.568 1.00 90.31 290 A 1 
ATOM 2309 O O   . VAL A 1 290 ? -15.938 -15.834 -18.588 1.00 89.61 290 A 1 
ATOM 2310 C CB  . VAL A 1 290 ? -14.495 -18.545 -19.172 1.00 89.29 290 A 1 
ATOM 2311 C CG1 . VAL A 1 290 ? -13.675 -18.234 -20.430 1.00 81.47 290 A 1 
ATOM 2312 C CG2 . VAL A 1 290 ? -14.122 -19.950 -18.699 1.00 82.48 290 A 1 
ATOM 2313 N N   . VAL A 1 291 ? -13.804 -15.290 -19.037 1.00 89.21 291 A 1 
ATOM 2314 C CA  . VAL A 1 291 ? -14.108 -14.065 -19.787 1.00 89.62 291 A 1 
ATOM 2315 C C   . VAL A 1 291 ? -13.559 -14.186 -21.204 1.00 90.33 291 A 1 
ATOM 2316 O O   . VAL A 1 291 ? -12.384 -14.483 -21.396 1.00 90.33 291 A 1 
ATOM 2317 C CB  . VAL A 1 291 ? -13.592 -12.807 -19.081 1.00 89.03 291 A 1 
ATOM 2318 C CG1 . VAL A 1 291 ? -14.001 -11.548 -19.862 1.00 79.17 291 A 1 
ATOM 2319 C CG2 . VAL A 1 291 ? -14.190 -12.669 -17.685 1.00 80.29 291 A 1 
ATOM 2320 N N   . ILE A 1 292 ? -14.406 -13.934 -22.214 1.00 90.59 292 A 1 
ATOM 2321 C CA  . ILE A 1 292 ? -14.061 -14.007 -23.630 1.00 91.03 292 A 1 
ATOM 2322 C C   . ILE A 1 292 ? -14.181 -12.610 -24.241 1.00 91.01 292 A 1 
ATOM 2323 O O   . ILE A 1 292 ? -15.275 -12.046 -24.300 1.00 89.83 292 A 1 
ATOM 2324 C CB  . ILE A 1 292 ? -14.945 -15.034 -24.367 1.00 91.68 292 A 1 
ATOM 2325 C CG1 . ILE A 1 292 ? -14.920 -16.422 -23.679 1.00 89.15 292 A 1 
ATOM 2326 C CG2 . ILE A 1 292 ? -14.486 -15.147 -25.835 1.00 88.09 292 A 1 
ATOM 2327 C CD1 . ILE A 1 292 ? -15.895 -17.437 -24.274 1.00 84.21 292 A 1 
ATOM 2328 N N   . PHE A 1 293 ? -13.067 -12.036 -24.701 1.00 91.03 293 A 1 
ATOM 2329 C CA  . PHE A 1 293 ? -13.017 -10.704 -25.291 1.00 90.38 293 A 1 
ATOM 2330 C C   . PHE A 1 293 ? -13.118 -10.738 -26.816 1.00 91.02 293 A 1 
ATOM 2331 O O   . PHE A 1 293 ? -12.333 -11.409 -27.488 1.00 90.44 293 A 1 
ATOM 2332 C CB  . PHE A 1 293 ? -11.759 -9.977  -24.830 1.00 89.33 293 A 1 
ATOM 2333 C CG  . PHE A 1 293 ? -11.755 -9.644  -23.353 1.00 88.29 293 A 1 
ATOM 2334 C CD1 . PHE A 1 293 ? -12.552 -8.591  -22.875 1.00 82.70 293 A 1 
ATOM 2335 C CD2 . PHE A 1 293 ? -10.976 -10.399 -22.461 1.00 83.17 293 A 1 
ATOM 2336 C CE1 . PHE A 1 293 ? -12.563 -8.285  -21.509 1.00 82.27 293 A 1 
ATOM 2337 C CE2 . PHE A 1 293 ? -10.989 -10.098 -21.094 1.00 81.77 293 A 1 
ATOM 2338 C CZ  . PHE A 1 293 ? -11.784 -9.039  -20.613 1.00 85.44 293 A 1 
ATOM 2339 N N   . VAL A 1 294 ? -14.057 -9.945  -27.370 1.00 91.55 294 A 1 
ATOM 2340 C CA  . VAL A 1 294 ? -14.308 -9.795  -28.811 1.00 91.15 294 A 1 
ATOM 2341 C C   . VAL A 1 294 ? -14.287 -8.318  -29.236 1.00 90.20 294 A 1 
ATOM 2342 O O   . VAL A 1 294 ? -14.560 -7.425  -28.437 1.00 88.69 294 A 1 
ATOM 2343 C CB  . VAL A 1 294 ? -15.639 -10.457 -29.225 1.00 91.50 294 A 1 
ATOM 2344 C CG1 . VAL A 1 294 ? -15.637 -11.962 -28.939 1.00 85.85 294 A 1 
ATOM 2345 C CG2 . VAL A 1 294 ? -16.851 -9.830  -28.531 1.00 84.33 294 A 1 
ATOM 2346 N N   . LYS A 1 295 ? -14.018 -8.058  -30.520 1.00 90.91 295 A 1 
ATOM 2347 C CA  . LYS A 1 295 ? -13.852 -6.691  -31.048 1.00 90.19 295 A 1 
ATOM 2348 C C   . LYS A 1 295 ? -15.148 -5.901  -31.238 1.00 89.97 295 A 1 
ATOM 2349 O O   . LYS A 1 295 ? -15.134 -4.671  -31.223 1.00 86.37 295 A 1 
ATOM 2350 C CB  . LYS A 1 295 ? -13.031 -6.730  -32.343 1.00 87.49 295 A 1 
ATOM 2351 C CG  . LYS A 1 295 ? -13.726 -7.407  -33.541 1.00 80.94 295 A 1 
ATOM 2352 C CD  . LYS A 1 295 ? -12.734 -7.567  -34.710 1.00 78.68 295 A 1 
ATOM 2353 C CE  . LYS A 1 295 ? -13.307 -8.380  -35.866 1.00 68.34 295 A 1 
ATOM 2354 N NZ  . LYS A 1 295 ? -12.235 -8.748  -36.832 1.00 60.55 295 A 1 
ATOM 2355 N N   . SER A 1 296 ? -16.300 -6.570  -31.466 1.00 89.34 296 A 1 
ATOM 2356 C CA  . SER A 1 296 ? -17.540 -5.884  -31.861 1.00 89.79 296 A 1 
ATOM 2357 C C   . SER A 1 296 ? -18.775 -6.350  -31.094 1.00 90.26 296 A 1 
ATOM 2358 O O   . SER A 1 296 ? -18.838 -7.472  -30.594 1.00 89.55 296 A 1 
ATOM 2359 C CB  . SER A 1 296 ? -17.756 -5.997  -33.382 1.00 88.97 296 A 1 
ATOM 2360 O OG  . SER A 1 296 ? -18.217 -7.275  -33.745 1.00 85.60 296 A 1 
ATOM 2361 N N   . VAL A 1 297 ? -19.779 -5.470  -31.021 1.00 89.84 297 A 1 
ATOM 2362 C CA  . VAL A 1 297 ? -21.070 -5.760  -30.369 1.00 89.75 297 A 1 
ATOM 2363 C C   . VAL A 1 297 ? -21.790 -6.917  -31.066 1.00 91.06 297 A 1 
ATOM 2364 O O   . VAL A 1 297 ? -22.282 -7.819  -30.392 1.00 90.51 297 A 1 
ATOM 2365 C CB  . VAL A 1 297 ? -21.967 -4.504  -30.365 1.00 88.04 297 A 1 
ATOM 2366 C CG1 . VAL A 1 297 ? -23.375 -4.790  -29.849 1.00 82.71 297 A 1 
ATOM 2367 C CG2 . VAL A 1 297 ? -21.346 -3.397  -29.496 1.00 82.70 297 A 1 
ATOM 2368 N N   . GLN A 1 298 ? -21.809 -6.932  -32.391 1.00 90.30 298 A 1 
ATOM 2369 C CA  . GLN A 1 298 ? -22.447 -7.978  -33.192 1.00 90.74 298 A 1 
ATOM 2370 C C   . GLN A 1 298 ? -21.810 -9.343  -32.909 1.00 91.68 298 A 1 
ATOM 2371 O O   . GLN A 1 298 ? -22.518 -10.313 -32.661 1.00 90.91 298 A 1 
ATOM 2372 C CB  . GLN A 1 298 ? -22.334 -7.654  -34.691 1.00 90.69 298 A 1 
ATOM 2373 C CG  . GLN A 1 298 ? -23.093 -6.385  -35.136 1.00 82.14 298 A 1 
ATOM 2374 C CD  . GLN A 1 298 ? -22.390 -5.061  -34.830 1.00 74.83 298 A 1 
ATOM 2375 O OE1 . GLN A 1 298 ? -21.299 -4.993  -34.282 1.00 66.29 298 A 1 
ATOM 2376 N NE2 . GLN A 1 298 ? -22.995 -3.948  -35.160 1.00 62.43 298 A 1 
ATOM 2377 N N   . ARG A 1 299 ? -20.468 -9.403  -32.859 1.00 91.60 299 A 1 
ATOM 2378 C CA  . ARG A 1 299 ? -19.728 -10.626 -32.554 1.00 92.04 299 A 1 
ATOM 2379 C C   . ARG A 1 299 ? -19.958 -11.080 -31.108 1.00 93.15 299 A 1 
ATOM 2380 O O   . ARG A 1 299 ? -20.083 -12.266 -30.868 1.00 92.13 299 A 1 
ATOM 2381 C CB  . ARG A 1 299 ? -18.244 -10.417 -32.891 1.00 91.02 299 A 1 
ATOM 2382 C CG  . ARG A 1 299 ? -17.489 -11.747 -33.001 1.00 86.59 299 A 1 
ATOM 2383 C CD  . ARG A 1 299 ? -16.089 -11.534 -33.594 1.00 85.72 299 A 1 
ATOM 2384 N NE  . ARG A 1 299 ? -15.487 -12.810 -34.017 1.00 82.33 299 A 1 
ATOM 2385 C CZ  . ARG A 1 299 ? -14.504 -12.986 -34.881 1.00 81.34 299 A 1 
ATOM 2386 N NH1 . ARG A 1 299 ? -13.805 -12.024 -35.408 1.00 73.48 299 A 1 
ATOM 2387 N NH2 . ARG A 1 299 ? -14.190 -14.182 -35.259 1.00 73.35 299 A 1 
ATOM 2388 N N   . CYS A 1 300 ? -20.088 -10.146 -30.175 1.00 90.57 300 A 1 
ATOM 2389 C CA  . CYS A 1 300 ? -20.402 -10.432 -28.777 1.00 90.70 300 A 1 
ATOM 2390 C C   . CYS A 1 300 ? -21.760 -11.130 -28.621 1.00 91.56 300 A 1 
ATOM 2391 O O   . CYS A 1 300 ? -21.852 -12.149 -27.940 1.00 90.85 300 A 1 
ATOM 2392 C CB  . CYS A 1 300 ? -20.367 -9.105  -27.996 1.00 90.01 300 A 1 
ATOM 2393 S SG  . CYS A 1 300 ? -20.503 -9.390  -26.216 1.00 87.84 300 A 1 
ATOM 2394 N N   . ILE A 1 301 ? -22.797 -10.611 -29.292 1.00 91.17 301 A 1 
ATOM 2395 C CA  . ILE A 1 301 ? -24.148 -11.190 -29.264 1.00 90.70 301 A 1 
ATOM 2396 C C   . ILE A 1 301 ? -24.144 -12.572 -29.935 1.00 91.61 301 A 1 
ATOM 2397 O O   . ILE A 1 301 ? -24.604 -13.539 -29.330 1.00 91.06 301 A 1 
ATOM 2398 C CB  . ILE A 1 301 ? -25.161 -10.229 -29.923 1.00 90.75 301 A 1 
ATOM 2399 C CG1 . ILE A 1 301 ? -25.270 -8.908  -29.119 1.00 88.27 301 A 1 
ATOM 2400 C CG2 . ILE A 1 301 ? -26.553 -10.889 -30.039 1.00 87.26 301 A 1 
ATOM 2401 C CD1 . ILE A 1 301 ? -25.973 -7.776  -29.882 1.00 81.27 301 A 1 
ATOM 2402 N N   . ALA A 1 302 ? -23.580 -12.671 -31.145 1.00 92.15 302 A 1 
ATOM 2403 C CA  . ALA A 1 302 ? -23.558 -13.910 -31.911 1.00 91.65 302 A 1 
ATOM 2404 C C   . ALA A 1 302 ? -22.789 -15.034 -31.190 1.00 92.36 302 A 1 
ATOM 2405 O O   . ALA A 1 302 ? -23.279 -16.155 -31.106 1.00 91.48 302 A 1 
ATOM 2406 C CB  . ALA A 1 302 ? -22.955 -13.616 -33.290 1.00 91.61 302 A 1 
ATOM 2407 N N   . LEU A 1 303 ? -21.618 -14.744 -30.639 1.00 90.00 303 A 1 
ATOM 2408 C CA  . LEU A 1 303 ? -20.819 -15.737 -29.928 1.00 89.84 303 A 1 
ATOM 2409 C C   . LEU A 1 303 ? -21.493 -16.190 -28.627 1.00 90.63 303 A 1 
ATOM 2410 O O   . LEU A 1 303 ? -21.493 -17.375 -28.329 1.00 89.51 303 A 1 
ATOM 2411 C CB  . LEU A 1 303 ? -19.406 -15.171 -29.671 1.00 90.32 303 A 1 
ATOM 2412 C CG  . LEU A 1 303 ? -18.453 -16.163 -28.979 1.00 89.33 303 A 1 
ATOM 2413 C CD1 . LEU A 1 303 ? -18.214 -17.416 -29.826 1.00 78.81 303 A 1 
ATOM 2414 C CD2 . LEU A 1 303 ? -17.101 -15.485 -28.745 1.00 79.77 303 A 1 
ATOM 2415 N N   . ALA A 1 304 ? -22.085 -15.267 -27.858 1.00 91.26 304 A 1 
ATOM 2416 C CA  . ALA A 1 304 ? -22.805 -15.640 -26.639 1.00 90.11 304 A 1 
ATOM 2417 C C   . ALA A 1 304 ? -24.030 -16.509 -26.942 1.00 90.45 304 A 1 
ATOM 2418 O O   . ALA A 1 304 ? -24.281 -17.472 -26.220 1.00 89.69 304 A 1 
ATOM 2419 C CB  . ALA A 1 304 ? -23.201 -14.373 -25.889 1.00 90.05 304 A 1 
ATOM 2420 N N   . GLN A 1 305 ? -24.782 -16.199 -28.011 1.00 91.73 305 A 1 
ATOM 2421 C CA  . GLN A 1 305 ? -25.893 -17.029 -28.453 1.00 90.38 305 A 1 
ATOM 2422 C C   . GLN A 1 305 ? -25.410 -18.427 -28.873 1.00 90.09 305 A 1 
ATOM 2423 O O   . GLN A 1 305 ? -25.962 -19.418 -28.399 1.00 88.71 305 A 1 
ATOM 2424 C CB  . GLN A 1 305 ? -26.634 -16.310 -29.585 1.00 90.95 305 A 1 
ATOM 2425 C CG  . GLN A 1 305 ? -27.850 -17.131 -30.042 1.00 80.84 305 A 1 
ATOM 2426 C CD  . GLN A 1 305 ? -28.687 -16.458 -31.124 1.00 77.22 305 A 1 
ATOM 2427 O OE1 . GLN A 1 305 ? -28.564 -15.280 -31.421 1.00 69.29 305 A 1 
ATOM 2428 N NE2 . GLN A 1 305 ? -29.577 -17.213 -31.727 1.00 66.56 305 A 1 
ATOM 2429 N N   . LEU A 1 306 ? -24.344 -18.512 -29.668 1.00 91.13 306 A 1 
ATOM 2430 C CA  . LEU A 1 306 ? -23.756 -19.770 -30.109 1.00 89.47 306 A 1 
ATOM 2431 C C   . LEU A 1 306 ? -23.286 -20.634 -28.928 1.00 89.73 306 A 1 
ATOM 2432 O O   . LEU A 1 306 ? -23.528 -21.832 -28.903 1.00 87.95 306 A 1 
ATOM 2433 C CB  . LEU A 1 306 ? -22.605 -19.436 -31.072 1.00 89.42 306 A 1 
ATOM 2434 C CG  . LEU A 1 306 ? -21.929 -20.664 -31.696 1.00 83.71 306 A 1 
ATOM 2435 C CD1 . LEU A 1 306 ? -22.866 -21.446 -32.615 1.00 75.90 306 A 1 
ATOM 2436 C CD2 . LEU A 1 306 ? -20.730 -20.196 -32.537 1.00 77.59 306 A 1 
ATOM 2437 N N   . LEU A 1 307 ? -22.664 -20.031 -27.908 1.00 89.50 307 A 1 
ATOM 2438 C CA  . LEU A 1 307 ? -22.265 -20.726 -26.683 1.00 87.42 307 A 1 
ATOM 2439 C C   . LEU A 1 307 ? -23.485 -21.283 -25.919 1.00 86.27 307 A 1 
ATOM 2440 O O   . LEU A 1 307 ? -23.448 -22.418 -25.460 1.00 84.14 307 A 1 
ATOM 2441 C CB  . LEU A 1 307 ? -21.471 -19.760 -25.791 1.00 88.68 307 A 1 
ATOM 2442 C CG  . LEU A 1 307 ? -20.018 -19.534 -26.239 1.00 88.33 307 A 1 
ATOM 2443 C CD1 . LEU A 1 307 ? -19.448 -18.291 -25.556 1.00 80.84 307 A 1 
ATOM 2444 C CD2 . LEU A 1 307 ? -19.130 -20.715 -25.861 1.00 82.97 307 A 1 
ATOM 2445 N N   . VAL A 1 308 ? -24.573 -20.514 -25.815 1.00 88.02 308 A 1 
ATOM 2446 C CA  . VAL A 1 308 ? -25.811 -20.971 -25.173 1.00 85.66 308 A 1 
ATOM 2447 C C   . VAL A 1 308 ? -26.457 -22.119 -25.959 1.00 84.21 308 A 1 
ATOM 2448 O O   . VAL A 1 308 ? -26.919 -23.079 -25.345 1.00 80.97 308 A 1 
ATOM 2449 C CB  . VAL A 1 308 ? -26.792 -19.807 -24.969 1.00 85.53 308 A 1 
ATOM 2450 C CG1 . VAL A 1 308 ? -28.185 -20.260 -24.497 1.00 80.12 308 A 1 
ATOM 2451 C CG2 . VAL A 1 308 ? -26.271 -18.838 -23.898 1.00 79.52 308 A 1 
ATOM 2452 N N   . GLU A 1 309 ? -26.466 -22.071 -27.295 1.00 83.44 309 A 1 
ATOM 2453 C CA  . GLU A 1 309 ? -26.956 -23.156 -28.166 1.00 80.36 309 A 1 
ATOM 2454 C C   . GLU A 1 309 ? -26.130 -24.447 -28.003 1.00 78.47 309 A 1 
ATOM 2455 O O   . GLU A 1 309 ? -26.679 -25.541 -28.114 1.00 73.79 309 A 1 
ATOM 2456 C CB  . GLU A 1 309 ? -26.936 -22.683 -29.632 1.00 81.30 309 A 1 
ATOM 2457 C CG  . GLU A 1 309 ? -28.048 -21.662 -29.943 1.00 79.38 309 A 1 
ATOM 2458 C CD  . GLU A 1 309 ? -27.938 -21.005 -31.338 1.00 77.00 309 A 1 
ATOM 2459 O OE1 . GLU A 1 309 ? -28.714 -20.045 -31.590 1.00 69.84 309 A 1 
ATOM 2460 O OE2 . GLU A 1 309 ? -27.064 -21.425 -32.137 1.00 72.25 309 A 1 
ATOM 2461 N N   . GLN A 1 310 ? -24.854 -24.333 -27.660 1.00 83.68 310 A 1 
ATOM 2462 C CA  . GLN A 1 310 ? -23.968 -25.448 -27.310 1.00 80.35 310 A 1 
ATOM 2463 C C   . GLN A 1 310 ? -24.028 -25.831 -25.810 1.00 81.12 310 A 1 
ATOM 2464 O O   . GLN A 1 310 ? -23.154 -26.534 -25.317 1.00 76.11 310 A 1 
ATOM 2465 C CB  . GLN A 1 310 ? -22.535 -25.139 -27.773 1.00 80.70 310 A 1 
ATOM 2466 C CG  . GLN A 1 310 ? -22.391 -24.946 -29.290 1.00 78.56 310 A 1 
ATOM 2467 C CD  . GLN A 1 310 ? -22.835 -26.173 -30.093 1.00 75.44 310 A 1 
ATOM 2468 O OE1 . GLN A 1 310 ? -22.339 -27.273 -29.944 1.00 69.04 310 A 1 
ATOM 2469 N NE2 . GLN A 1 310 ? -23.789 -26.031 -30.977 1.00 65.60 310 A 1 
ATOM 2470 N N   . ASN A 1 311 ? -25.043 -25.379 -25.065 1.00 81.67 311 A 1 
ATOM 2471 C CA  . ASN A 1 311 ? -25.267 -25.640 -23.636 1.00 79.34 311 A 1 
ATOM 2472 C C   . ASN A 1 311 ? -24.207 -25.057 -22.670 1.00 79.49 311 A 1 
ATOM 2473 O O   . ASN A 1 311 ? -24.176 -25.424 -21.497 1.00 76.12 311 A 1 
ATOM 2474 C CB  . ASN A 1 311 ? -25.548 -27.132 -23.382 1.00 76.42 311 A 1 
ATOM 2475 C CG  . ASN A 1 311 ? -26.765 -27.624 -24.128 1.00 70.87 311 A 1 
ATOM 2476 O OD1 . ASN A 1 311 ? -27.881 -27.186 -23.909 1.00 64.29 311 A 1 
ATOM 2477 N ND2 . ASN A 1 311 ? -26.594 -28.566 -25.026 1.00 61.48 311 A 1 
ATOM 2478 N N   . PHE A 1 312 ? -23.401 -24.094 -23.102 1.00 81.94 312 A 1 
ATOM 2479 C CA  . PHE A 1 312 ? -22.515 -23.370 -22.196 1.00 81.67 312 A 1 
ATOM 2480 C C   . PHE A 1 312 ? -23.280 -22.279 -21.412 1.00 83.00 312 A 1 
ATOM 2481 O O   . PHE A 1 312 ? -24.102 -21.551 -21.985 1.00 80.37 312 A 1 
ATOM 2482 C CB  . PHE A 1 312 ? -21.321 -22.793 -22.952 1.00 81.18 312 A 1 
ATOM 2483 C CG  . PHE A 1 312 ? -20.336 -23.841 -23.428 1.00 80.84 312 A 1 
ATOM 2484 C CD1 . PHE A 1 312 ? -19.436 -24.423 -22.518 1.00 75.54 312 A 1 
ATOM 2485 C CD2 . PHE A 1 312 ? -20.320 -24.238 -24.775 1.00 75.95 312 A 1 
ATOM 2486 C CE1 . PHE A 1 312 ? -18.517 -25.398 -22.949 1.00 74.66 312 A 1 
ATOM 2487 C CE2 . PHE A 1 312 ? -19.399 -25.213 -25.213 1.00 74.40 312 A 1 
ATOM 2488 C CZ  . PHE A 1 312 ? -18.501 -25.793 -24.298 1.00 79.02 312 A 1 
ATOM 2489 N N   . PRO A 1 313 ? -23.008 -22.086 -20.108 1.00 85.75 313 A 1 
ATOM 2490 C CA  . PRO A 1 313 ? -23.677 -21.083 -19.278 1.00 84.63 313 A 1 
ATOM 2491 C C   . PRO A 1 313 ? -23.141 -19.661 -19.548 1.00 86.59 313 A 1 
ATOM 2492 O O   . PRO A 1 313 ? -22.540 -19.019 -18.673 1.00 84.88 313 A 1 
ATOM 2493 C CB  . PRO A 1 313 ? -23.471 -21.579 -17.840 1.00 82.16 313 A 1 
ATOM 2494 C CG  . PRO A 1 313 ? -22.104 -22.250 -17.908 1.00 78.04 313 A 1 
ATOM 2495 C CD  . PRO A 1 313 ? -22.095 -22.880 -19.299 1.00 80.63 313 A 1 
ATOM 2496 N N   . ALA A 1 314 ? -23.349 -19.172 -20.777 1.00 87.08 314 A 1 
ATOM 2497 C CA  . ALA A 1 314 ? -22.810 -17.913 -21.264 1.00 88.46 314 A 1 
ATOM 2498 C C   . ALA A 1 314 ? -23.780 -16.727 -21.120 1.00 88.89 314 A 1 
ATOM 2499 O O   . ALA A 1 314 ? -25.003 -16.869 -21.130 1.00 87.20 314 A 1 
ATOM 2500 C CB  . ALA A 1 314 ? -22.322 -18.101 -22.706 1.00 88.46 314 A 1 
ATOM 2501 N N   . ILE A 1 315 ? -23.193 -15.514 -20.991 1.00 90.85 315 A 1 
ATOM 2502 C CA  . ILE A 1 315 ? -23.903 -14.232 -21.001 1.00 91.01 315 A 1 
ATOM 2503 C C   . ILE A 1 315 ? -23.080 -13.170 -21.739 1.00 91.96 315 A 1 
ATOM 2504 O O   . ILE A 1 315 ? -21.858 -13.139 -21.629 1.00 91.40 315 A 1 
ATOM 2505 C CB  . ILE A 1 315 ? -24.280 -13.824 -19.562 1.00 88.99 315 A 1 
ATOM 2506 C CG1 . ILE A 1 315 ? -25.339 -12.702 -19.576 1.00 78.13 315 A 1 
ATOM 2507 C CG2 . ILE A 1 315 ? -23.062 -13.439 -18.713 1.00 78.48 315 A 1 
ATOM 2508 C CD1 . ILE A 1 315 ? -26.017 -12.504 -18.214 1.00 74.81 315 A 1 
ATOM 2509 N N   . ALA A 1 316 ? -23.736 -12.278 -22.497 1.00 90.43 316 A 1 
ATOM 2510 C CA  . ALA A 1 316 ? -23.072 -11.188 -23.216 1.00 90.20 316 A 1 
ATOM 2511 C C   . ALA A 1 316 ? -23.186 -9.865  -22.457 1.00 90.26 316 A 1 
ATOM 2512 O O   . ALA A 1 316 ? -24.273 -9.527  -21.989 1.00 88.89 316 A 1 
ATOM 2513 C CB  . ALA A 1 316 ? -23.685 -11.047 -24.610 1.00 89.48 316 A 1 
ATOM 2514 N N   . ILE A 1 317 ? -22.109 -9.069  -22.443 1.00 89.38 317 A 1 
ATOM 2515 C CA  . ILE A 1 317 ? -22.153 -7.664  -22.008 1.00 88.42 317 A 1 
ATOM 2516 C C   . ILE A 1 317 ? -21.367 -6.776  -22.984 1.00 88.14 317 A 1 
ATOM 2517 O O   . ILE A 1 317 ? -20.188 -6.986  -23.248 1.00 86.76 317 A 1 
ATOM 2518 C CB  . ILE A 1 317 ? -21.689 -7.471  -20.555 1.00 86.73 317 A 1 
ATOM 2519 C CG1 . ILE A 1 317 ? -22.433 -8.390  -19.565 1.00 78.89 317 A 1 
ATOM 2520 C CG2 . ILE A 1 317 ? -21.945 -5.990  -20.182 1.00 78.43 317 A 1 
ATOM 2521 C CD1 . ILE A 1 317 ? -22.073 -8.224  -18.082 1.00 74.73 317 A 1 
ATOM 2522 N N   . HIS A 1 318 ? -22.029 -5.740  -23.504 1.00 87.93 318 A 1 
ATOM 2523 C CA  . HIS A 1 318 ? -21.447 -4.840  -24.499 1.00 87.14 318 A 1 
ATOM 2524 C C   . HIS A 1 318 ? -22.012 -3.416  -24.399 1.00 86.13 318 A 1 
ATOM 2525 O O   . HIS A 1 318 ? -23.061 -3.174  -23.809 1.00 84.46 318 A 1 
ATOM 2526 C CB  . HIS A 1 318 ? -21.678 -5.425  -25.896 1.00 87.14 318 A 1 
ATOM 2527 C CG  . HIS A 1 318 ? -23.135 -5.615  -26.252 1.00 87.94 318 A 1 
ATOM 2528 N ND1 . HIS A 1 318 ? -24.051 -4.640  -26.561 1.00 81.16 318 A 1 
ATOM 2529 C CD2 . HIS A 1 318 ? -23.804 -6.817  -26.302 1.00 81.19 318 A 1 
ATOM 2530 C CE1 . HIS A 1 318 ? -25.239 -5.228  -26.790 1.00 82.90 318 A 1 
ATOM 2531 N NE2 . HIS A 1 318 ? -25.127 -6.550  -26.647 1.00 83.66 318 A 1 
ATOM 2532 N N   . ARG A 1 319 ? -21.324 -2.451  -25.047 1.00 86.94 319 A 1 
ATOM 2533 C CA  . ARG A 1 319 ? -21.695 -1.020  -25.025 1.00 85.38 319 A 1 
ATOM 2534 C C   . ARG A 1 319 ? -23.081 -0.678  -25.579 1.00 85.95 319 A 1 
ATOM 2535 O O   . ARG A 1 319 ? -23.609 0.371   -25.244 1.00 83.01 319 A 1 
ATOM 2536 C CB  . ARG A 1 319 ? -20.610 -0.189  -25.747 1.00 81.79 319 A 1 
ATOM 2537 C CG  . ARG A 1 319 ? -20.563 -0.405  -27.274 1.00 74.25 319 A 1 
ATOM 2538 C CD  . ARG A 1 319 ? -19.456 0.436   -27.924 1.00 71.37 319 A 1 
ATOM 2539 N NE  . ARG A 1 319 ? -19.459 0.302   -29.389 1.00 63.77 319 A 1 
ATOM 2540 C CZ  . ARG A 1 319 ? -18.584 0.855   -30.239 1.00 55.75 319 A 1 
ATOM 2541 N NH1 . ARG A 1 319 ? -17.604 1.597   -29.808 1.00 53.16 319 A 1 
ATOM 2542 N NH2 . ARG A 1 319 ? -18.690 0.669   -31.521 1.00 49.88 319 A 1 
ATOM 2543 N N   . GLY A 1 320 ? -23.654 -1.528  -26.420 1.00 85.44 320 A 1 
ATOM 2544 C CA  . GLY A 1 320 ? -24.973 -1.317  -27.021 1.00 85.47 320 A 1 
ATOM 2545 C C   . GLY A 1 320 ? -26.160 -1.631  -26.103 1.00 86.97 320 A 1 
ATOM 2546 O O   . GLY A 1 320 ? -27.299 -1.466  -26.525 1.00 84.74 320 A 1 
ATOM 2547 N N   . MET A 1 321 ? -25.927 -2.100  -24.872 1.00 85.23 321 A 1 
ATOM 2548 C CA  . MET A 1 321 ? -26.975 -2.432  -23.910 1.00 85.42 321 A 1 
ATOM 2549 C C   . MET A 1 321 ? -27.398 -1.217  -23.072 1.00 85.33 321 A 1 
ATOM 2550 O O   . MET A 1 321 ? -26.541 -0.389  -22.721 1.00 83.23 321 A 1 
ATOM 2551 C CB  . MET A 1 321 ? -26.511 -3.547  -22.966 1.00 84.84 321 A 1 
ATOM 2552 C CG  . MET A 1 321 ? -26.318 -4.866  -23.700 1.00 80.55 321 A 1 
ATOM 2553 S SD  . MET A 1 321 ? -25.655 -6.165  -22.627 1.00 81.79 321 A 1 
ATOM 2554 C CE  . MET A 1 321 ? -25.783 -7.538  -23.783 1.00 71.35 321 A 1 
ATOM 2555 N N   . PRO A 1 322 ? -28.695 -1.122  -22.667 1.00 86.44 322 A 1 
ATOM 2556 C CA  . PRO A 1 322 ? -29.136 -0.191  -21.635 1.00 85.66 322 A 1 
ATOM 2557 C C   . PRO A 1 322 ? -28.343 -0.370  -20.334 1.00 85.25 322 A 1 
ATOM 2558 O O   . PRO A 1 322 ? -27.970 -1.478  -19.955 1.00 83.36 322 A 1 
ATOM 2559 C CB  . PRO A 1 322 ? -30.629 -0.487  -21.419 1.00 84.33 322 A 1 
ATOM 2560 C CG  . PRO A 1 322 ? -31.058 -1.150  -22.718 1.00 81.97 322 A 1 
ATOM 2561 C CD  . PRO A 1 322 ? -29.815 -1.931  -23.135 1.00 85.29 322 A 1 
ATOM 2562 N N   . GLN A 1 323 ? -28.101 0.723   -19.601 1.00 83.81 323 A 1 
ATOM 2563 C CA  . GLN A 1 323 ? -27.250 0.695   -18.408 1.00 82.35 323 A 1 
ATOM 2564 C C   . GLN A 1 323 ? -27.778 -0.235  -17.301 1.00 83.00 323 A 1 
ATOM 2565 O O   . GLN A 1 323 ? -26.999 -0.954  -16.675 1.00 81.42 323 A 1 
ATOM 2566 C CB  . GLN A 1 323 ? -27.086 2.133   -17.868 1.00 79.55 323 A 1 
ATOM 2567 C CG  . GLN A 1 323 ? -26.065 2.216   -16.722 1.00 73.55 323 A 1 
ATOM 2568 C CD  . GLN A 1 323 ? -24.655 1.810   -17.156 1.00 72.42 323 A 1 
ATOM 2569 O OE1 . GLN A 1 323 ? -24.254 1.982   -18.297 1.00 65.81 323 A 1 
ATOM 2570 N NE2 . GLN A 1 323 ? -23.860 1.251   -16.279 1.00 63.75 323 A 1 
ATOM 2571 N N   . GLU A 1 324 ? -29.095 -0.253  -17.072 1.00 80.90 324 A 1 
ATOM 2572 C CA  . GLU A 1 324 ? -29.729 -1.117  -16.071 1.00 81.50 324 A 1 
ATOM 2573 C C   . GLU A 1 324 ? -29.538 -2.608  -16.417 1.00 82.40 324 A 1 
ATOM 2574 O O   . GLU A 1 324 ? -29.214 -3.411  -15.549 1.00 80.31 324 A 1 
ATOM 2575 C CB  . GLU A 1 324 ? -31.224 -0.764  -15.955 1.00 79.64 324 A 1 
ATOM 2576 C CG  . GLU A 1 324 ? -31.443 0.652   -15.354 1.00 73.16 324 A 1 
ATOM 2577 C CD  . GLU A 1 324 ? -32.919 1.068   -15.220 1.00 67.68 324 A 1 
ATOM 2578 O OE1 . GLU A 1 324 ? -33.159 2.177   -14.653 1.00 60.89 324 A 1 
ATOM 2579 O OE2 . GLU A 1 324 ? -33.795 0.327   -15.703 1.00 61.55 324 A 1 
ATOM 2580 N N   . GLU A 1 325 ? -29.631 -2.957  -17.691 1.00 83.61 325 A 1 
ATOM 2581 C CA  . GLU A 1 325 ? -29.418 -4.328  -18.164 1.00 84.29 325 A 1 
ATOM 2582 C C   . GLU A 1 325 ? -27.951 -4.757  -18.013 1.00 84.54 325 A 1 
ATOM 2583 O O   . GLU A 1 325 ? -27.679 -5.874  -17.585 1.00 83.13 325 A 1 
ATOM 2584 C CB  . GLU A 1 325 ? -29.883 -4.435  -19.622 1.00 84.35 325 A 1 
ATOM 2585 C CG  . GLU A 1 325 ? -29.920 -5.893  -20.092 1.00 76.99 325 A 1 
ATOM 2586 C CD  . GLU A 1 325 ? -30.303 -6.050  -21.566 1.00 76.70 325 A 1 
ATOM 2587 O OE1 . GLU A 1 325 ? -30.294 -7.236  -22.009 1.00 68.68 325 A 1 
ATOM 2588 O OE2 . GLU A 1 325 ? -30.522 -5.045  -22.264 1.00 72.52 325 A 1 
ATOM 2589 N N   . ARG A 1 326 ? -27.000 -3.860  -18.308 1.00 84.22 326 A 1 
ATOM 2590 C CA  . ARG A 1 326 ? -25.567 -4.120  -18.101 1.00 83.63 326 A 1 
ATOM 2591 C C   . ARG A 1 326 ? -25.248 -4.458  -16.641 1.00 84.12 326 A 1 
ATOM 2592 O O   . ARG A 1 326 ? -24.552 -5.431  -16.388 1.00 83.12 326 A 1 
ATOM 2593 C CB  . ARG A 1 326 ? -24.731 -2.909  -18.534 1.00 82.56 326 A 1 
ATOM 2594 C CG  . ARG A 1 326 ? -24.634 -2.786  -20.058 1.00 76.19 326 A 1 
ATOM 2595 C CD  . ARG A 1 326 ? -23.974 -1.475  -20.476 1.00 77.16 326 A 1 
ATOM 2596 N NE  . ARG A 1 326 ? -22.608 -1.310  -19.934 1.00 71.70 326 A 1 
ATOM 2597 C CZ  . ARG A 1 326 ? -21.804 -0.292  -20.145 1.00 71.37 326 A 1 
ATOM 2598 N NH1 . ARG A 1 326 ? -22.121 0.686   -20.929 1.00 63.90 326 A 1 
ATOM 2599 N NH2 . ARG A 1 326 ? -20.656 -0.215  -19.564 1.00 60.80 326 A 1 
ATOM 2600 N N   . LEU A 1 327 ? -25.765 -3.667  -15.697 1.00 81.98 327 A 1 
ATOM 2601 C CA  . LEU A 1 327 ? -25.565 -3.900  -14.264 1.00 81.00 327 A 1 
ATOM 2602 C C   . LEU A 1 327 ? -26.215 -5.203  -13.804 1.00 82.22 327 A 1 
ATOM 2603 O O   . LEU A 1 327 ? -25.599 -5.964  -13.065 1.00 81.43 327 A 1 
ATOM 2604 C CB  . LEU A 1 327 ? -26.110 -2.699  -13.464 1.00 79.50 327 A 1 
ATOM 2605 C CG  . LEU A 1 327 ? -25.304 -1.395  -13.627 1.00 75.30 327 A 1 
ATOM 2606 C CD1 . LEU A 1 327 ? -26.033 -0.246  -12.918 1.00 70.88 327 A 1 
ATOM 2607 C CD2 . LEU A 1 327 ? -23.898 -1.496  -13.048 1.00 69.50 327 A 1 
ATOM 2608 N N   . SER A 1 328 ? -27.430 -5.512  -14.286 1.00 83.25 328 A 1 
ATOM 2609 C CA  . SER A 1 328 ? -28.121 -6.768  -13.984 1.00 83.72 328 A 1 
ATOM 2610 C C   . SER A 1 328 ? -27.340 -7.988  -14.470 1.00 84.63 328 A 1 
ATOM 2611 O O   . SER A 1 328 ? -27.086 -8.918  -13.702 1.00 84.29 328 A 1 
ATOM 2612 C CB  . SER A 1 328 ? -29.520 -6.748  -14.605 1.00 83.45 328 A 1 
ATOM 2613 O OG  . SER A 1 328 ? -30.206 -7.956  -14.330 1.00 73.49 328 A 1 
ATOM 2614 N N   . ARG A 1 329 ? -26.871 -7.981  -15.723 1.00 86.33 329 A 1 
ATOM 2615 C CA  . ARG A 1 329 ? -26.080 -9.082  -16.292 1.00 86.53 329 A 1 
ATOM 2616 C C   . ARG A 1 329 ? -24.723 -9.238  -15.602 1.00 86.42 329 A 1 
ATOM 2617 O O   . ARG A 1 329 ? -24.285 -10.357 -15.372 1.00 85.12 329 A 1 
ATOM 2618 C CB  . ARG A 1 329 ? -25.895 -8.883  -17.795 1.00 87.43 329 A 1 
ATOM 2619 C CG  . ARG A 1 329 ? -27.193 -9.065  -18.586 1.00 86.06 329 A 1 
ATOM 2620 C CD  . ARG A 1 329 ? -26.863 -8.993  -20.076 1.00 84.49 329 A 1 
ATOM 2621 N NE  . ARG A 1 329 ? -28.045 -9.066  -20.948 1.00 82.04 329 A 1 
ATOM 2622 C CZ  . ARG A 1 329 ? -28.102 -9.585  -22.163 1.00 79.98 329 A 1 
ATOM 2623 N NH1 . ARG A 1 329 ? -27.089 -10.205 -22.701 1.00 73.25 329 A 1 
ATOM 2624 N NH2 . ARG A 1 329 ? -29.183 -9.477  -22.869 1.00 74.73 329 A 1 
ATOM 2625 N N   . TYR A 1 330 ? -24.083 -8.129  -15.236 1.00 83.89 330 A 1 
ATOM 2626 C CA  . TYR A 1 330 ? -22.864 -8.151  -14.444 1.00 82.15 330 A 1 
ATOM 2627 C C   . TYR A 1 330 ? -23.087 -8.832  -13.087 1.00 82.68 330 A 1 
ATOM 2628 O O   . TYR A 1 330 ? -22.303 -9.696  -12.700 1.00 81.73 330 A 1 
ATOM 2629 C CB  . TYR A 1 330 ? -22.350 -6.715  -14.267 1.00 80.71 330 A 1 
ATOM 2630 C CG  . TYR A 1 330 ? -21.189 -6.627  -13.305 1.00 78.51 330 A 1 
ATOM 2631 C CD1 . TYR A 1 330 ? -21.356 -6.040  -12.035 1.00 73.20 330 A 1 
ATOM 2632 C CD2 . TYR A 1 330 ? -19.955 -7.202  -13.653 1.00 71.83 330 A 1 
ATOM 2633 C CE1 . TYR A 1 330 ? -20.291 -6.027  -11.118 1.00 69.78 330 A 1 
ATOM 2634 C CE2 . TYR A 1 330 ? -18.888 -7.194  -12.736 1.00 69.76 330 A 1 
ATOM 2635 C CZ  . TYR A 1 330 ? -19.054 -6.609  -11.467 1.00 70.87 330 A 1 
ATOM 2636 O OH  . TYR A 1 330 ? -18.035 -6.623  -10.582 1.00 69.25 330 A 1 
ATOM 2637 N N   . GLN A 1 331 ? -24.180 -8.504  -12.395 1.00 82.69 331 A 1 
ATOM 2638 C CA  . GLN A 1 331 ? -24.526 -9.132  -11.124 1.00 81.49 331 A 1 
ATOM 2639 C C   . GLN A 1 331 ? -24.783 -10.643 -11.292 1.00 81.87 331 A 1 
ATOM 2640 O O   . GLN A 1 331 ? -24.249 -11.425 -10.522 1.00 80.40 331 A 1 
ATOM 2641 C CB  . GLN A 1 331 ? -25.729 -8.399  -10.508 1.00 80.08 331 A 1 
ATOM 2642 C CG  . GLN A 1 331 ? -25.937 -8.787  -9.034  1.00 73.49 331 A 1 
ATOM 2643 C CD  . GLN A 1 331 ? -24.761 -8.398  -8.146  1.00 71.76 331 A 1 
ATOM 2644 O OE1 . GLN A 1 331 ? -24.190 -7.322  -8.252  1.00 64.92 331 A 1 
ATOM 2645 N NE2 . GLN A 1 331 ? -24.334 -9.255  -7.247  1.00 62.01 331 A 1 
ATOM 2646 N N   . GLN A 1 332 ? -25.483 -11.066 -12.345 1.00 82.82 332 A 1 
ATOM 2647 C CA  . GLN A 1 332 ? -25.691 -12.490 -12.650 1.00 82.19 332 A 1 
ATOM 2648 C C   . GLN A 1 332 ? -24.381 -13.259 -12.857 1.00 81.90 332 A 1 
ATOM 2649 O O   . GLN A 1 332 ? -24.269 -14.419 -12.461 1.00 80.51 332 A 1 
ATOM 2650 C CB  . GLN A 1 332 ? -26.537 -12.639 -13.931 1.00 83.37 332 A 1 
ATOM 2651 C CG  . GLN A 1 332 ? -28.000 -12.231 -13.742 1.00 81.64 332 A 1 
ATOM 2652 C CD  . GLN A 1 332 ? -28.754 -12.214 -15.072 1.00 81.09 332 A 1 
ATOM 2653 O OE1 . GLN A 1 332 ? -28.472 -12.952 -16.018 1.00 75.17 332 A 1 
ATOM 2654 N NE2 . GLN A 1 332 ? -29.744 -11.367 -15.213 1.00 73.14 332 A 1 
ATOM 2655 N N   . PHE A 1 333 ? -23.387 -12.629 -13.489 1.00 82.95 333 A 1 
ATOM 2656 C CA  . PHE A 1 333 ? -22.063 -13.226 -13.645 1.00 82.00 333 A 1 
ATOM 2657 C C   . PHE A 1 333 ? -21.319 -13.286 -12.303 1.00 79.90 333 A 1 
ATOM 2658 O O   . PHE A 1 333 ? -20.797 -14.342 -11.952 1.00 77.69 333 A 1 
ATOM 2659 C CB  . PHE A 1 333 ? -21.284 -12.446 -14.719 1.00 83.77 333 A 1 
ATOM 2660 C CG  . PHE A 1 333 ? -19.932 -13.055 -15.035 1.00 83.47 333 A 1 
ATOM 2661 C CD1 . PHE A 1 333 ? -18.752 -12.339 -14.760 1.00 74.30 333 A 1 
ATOM 2662 C CD2 . PHE A 1 333 ? -19.840 -14.331 -15.608 1.00 75.55 333 A 1 
ATOM 2663 C CE1 . PHE A 1 333 ? -17.501 -12.902 -15.061 1.00 74.98 333 A 1 
ATOM 2664 C CE2 . PHE A 1 333 ? -18.584 -14.890 -15.904 1.00 75.53 333 A 1 
ATOM 2665 C CZ  . PHE A 1 333 ? -17.412 -14.180 -15.635 1.00 83.54 333 A 1 
ATOM 2666 N N   . LYS A 1 334 ? -21.352 -12.203 -11.505 1.00 81.91 334 A 1 
ATOM 2667 C CA  . LYS A 1 334 ? -20.731 -12.149 -10.174 1.00 79.02 334 A 1 
ATOM 2668 C C   . LYS A 1 334 ? -21.315 -13.181 -9.209  1.00 77.41 334 A 1 
ATOM 2669 O O   . LYS A 1 334 ? -20.578 -13.828 -8.473  1.00 72.67 334 A 1 
ATOM 2670 C CB  . LYS A 1 334 ? -20.847 -10.711 -9.629  1.00 76.25 334 A 1 
ATOM 2671 C CG  . LYS A 1 334 ? -20.025 -10.525 -8.346  1.00 69.75 334 A 1 
ATOM 2672 C CD  . LYS A 1 334 ? -19.950 -9.063  -7.897  1.00 67.32 334 A 1 
ATOM 2673 C CE  . LYS A 1 334 ? -19.061 -8.992  -6.654  1.00 60.99 334 A 1 
ATOM 2674 N NZ  . LYS A 1 334 ? -18.680 -7.594  -6.282  1.00 55.70 334 A 1 
ATOM 2675 N N   . ASP A 1 335 ? -22.641 -13.408 -9.275  1.00 76.86 335 A 1 
ATOM 2676 C CA  . ASP A 1 335 ? -23.383 -14.354 -8.430  1.00 74.67 335 A 1 
ATOM 2677 C C   . ASP A 1 335 ? -23.322 -15.812 -8.937  1.00 73.73 335 A 1 
ATOM 2678 O O   . ASP A 1 335 ? -24.072 -16.660 -8.461  1.00 70.33 335 A 1 
ATOM 2679 C CB  . ASP A 1 335 ? -24.851 -13.892 -8.277  1.00 71.87 335 A 1 
ATOM 2680 C CG  . ASP A 1 335 ? -25.017 -12.543 -7.573  1.00 68.45 335 A 1 
ATOM 2681 O OD1 . ASP A 1 335 ? -24.086 -12.092 -6.866  1.00 65.52 335 A 1 
ATOM 2682 O OD2 . ASP A 1 335 ? -26.092 -11.937 -7.751  1.00 64.34 335 A 1 
ATOM 2683 N N   . PHE A 1 336 ? -22.455 -16.129 -9.925  1.00 74.80 336 A 1 
ATOM 2684 C CA  . PHE A 1 336 ? -22.297 -17.471 -10.501 1.00 73.85 336 A 1 
ATOM 2685 C C   . PHE A 1 336 ? -23.537 -18.045 -11.200 1.00 75.02 336 A 1 
ATOM 2686 O O   . PHE A 1 336 ? -23.559 -19.228 -11.544 1.00 71.12 336 A 1 
ATOM 2687 C CB  . PHE A 1 336 ? -21.721 -18.460 -9.475  1.00 70.01 336 A 1 
ATOM 2688 C CG  . PHE A 1 336 ? -20.294 -18.158 -9.097  1.00 65.52 336 A 1 
ATOM 2689 C CD1 . PHE A 1 336 ? -19.268 -18.814 -9.781  1.00 60.91 336 A 1 
ATOM 2690 C CD2 . PHE A 1 336 ? -20.012 -17.163 -8.143  1.00 59.77 336 A 1 
ATOM 2691 C CE1 . PHE A 1 336 ? -17.944 -18.435 -9.573  1.00 56.05 336 A 1 
ATOM 2692 C CE2 . PHE A 1 336 ? -18.683 -16.775 -7.944  1.00 56.46 336 A 1 
ATOM 2693 C CZ  . PHE A 1 336 ? -17.657 -17.387 -8.682  1.00 56.98 336 A 1 
ATOM 2694 N N   . GLN A 1 337 ? -24.548 -17.232 -11.476 1.00 78.23 337 A 1 
ATOM 2695 C CA  . GLN A 1 337 ? -25.702 -17.671 -12.274 1.00 76.90 337 A 1 
ATOM 2696 C C   . GLN A 1 337 ? -25.289 -17.979 -13.720 1.00 77.33 337 A 1 
ATOM 2697 O O   . GLN A 1 337 ? -25.909 -18.785 -14.403 1.00 73.73 337 A 1 
ATOM 2698 C CB  . GLN A 1 337 ? -26.785 -16.591 -12.279 1.00 74.87 337 A 1 
ATOM 2699 C CG  . GLN A 1 337 ? -27.303 -16.243 -10.873 1.00 71.43 337 A 1 
ATOM 2700 C CD  . GLN A 1 337 ? -28.379 -15.163 -10.909 1.00 67.04 337 A 1 
ATOM 2701 O OE1 . GLN A 1 337 ? -28.931 -14.803 -11.945 1.00 61.37 337 A 1 
ATOM 2702 N NE2 . GLN A 1 337 ? -28.714 -14.599 -9.779  1.00 58.76 337 A 1 
ATOM 2703 N N   . ARG A 1 338 ? -24.237 -17.318 -14.202 1.00 81.18 338 A 1 
ATOM 2704 C CA  . ARG A 1 338 ? -23.557 -17.572 -15.479 1.00 82.04 338 A 1 
ATOM 2705 C C   . ARG A 1 338 ? -22.049 -17.643 -15.237 1.00 82.52 338 A 1 
ATOM 2706 O O   . ARG A 1 338 ? -21.509 -16.830 -14.499 1.00 78.73 338 A 1 
ATOM 2707 C CB  . ARG A 1 338 ? -23.903 -16.468 -16.487 1.00 81.26 338 A 1 
ATOM 2708 C CG  . ARG A 1 338 ? -25.407 -16.360 -16.797 1.00 80.35 338 A 1 
ATOM 2709 C CD  . ARG A 1 338 ? -25.960 -17.616 -17.489 1.00 78.77 338 A 1 
ATOM 2710 N NE  . ARG A 1 338 ? -27.385 -17.477 -17.805 1.00 74.37 338 A 1 
ATOM 2711 C CZ  . ARG A 1 338 ? -28.100 -18.303 -18.550 1.00 69.57 338 A 1 
ATOM 2712 N NH1 . ARG A 1 338 ? -27.581 -19.374 -19.094 1.00 63.69 338 A 1 
ATOM 2713 N NH2 . ARG A 1 338 ? -29.356 -18.075 -18.754 1.00 63.73 338 A 1 
ATOM 2714 N N   . ARG A 1 339 ? -21.371 -18.626 -15.859 1.00 83.79 339 A 1 
ATOM 2715 C CA  . ARG A 1 339 ? -19.931 -18.881 -15.652 1.00 84.68 339 A 1 
ATOM 2716 C C   . ARG A 1 339 ? -19.056 -18.382 -16.802 1.00 87.07 339 A 1 
ATOM 2717 O O   . ARG A 1 339 ? -17.848 -18.282 -16.637 1.00 85.16 339 A 1 
ATOM 2718 C CB  . ARG A 1 339 ? -19.687 -20.376 -15.378 1.00 80.39 339 A 1 
ATOM 2719 C CG  . ARG A 1 339 ? -20.303 -20.836 -14.043 1.00 74.13 339 A 1 
ATOM 2720 C CD  . ARG A 1 339 ? -20.056 -22.341 -13.785 1.00 69.22 339 A 1 
ATOM 2721 N NE  . ARG A 1 339 ? -18.634 -22.673 -13.650 1.00 61.03 339 A 1 
ATOM 2722 C CZ  . ARG A 1 339 ? -18.080 -23.875 -13.760 1.00 53.58 339 A 1 
ATOM 2723 N NH1 . ARG A 1 339 ? -18.772 -24.954 -13.973 1.00 50.69 339 A 1 
ATOM 2724 N NH2 . ARG A 1 339 ? -16.788 -24.016 -13.661 1.00 47.69 339 A 1 
ATOM 2725 N N   . ILE A 1 340 ? -19.643 -18.052 -17.955 1.00 86.87 340 A 1 
ATOM 2726 C CA  . ILE A 1 340 ? -18.927 -17.538 -19.122 1.00 88.62 340 A 1 
ATOM 2727 C C   . ILE A 1 340 ? -19.469 -16.149 -19.471 1.00 89.47 340 A 1 
ATOM 2728 O O   . ILE A 1 340 ? -20.662 -15.980 -19.723 1.00 88.44 340 A 1 
ATOM 2729 C CB  . ILE A 1 340 ? -19.002 -18.524 -20.311 1.00 88.85 340 A 1 
ATOM 2730 C CG1 . ILE A 1 340 ? -18.472 -19.922 -19.893 1.00 85.77 340 A 1 
ATOM 2731 C CG2 . ILE A 1 340 ? -18.216 -17.953 -21.504 1.00 85.55 340 A 1 
ATOM 2732 C CD1 . ILE A 1 340 ? -18.516 -20.975 -21.010 1.00 81.32 340 A 1 
ATOM 2733 N N   . LEU A 1 341 ? -18.593 -15.160 -19.519 1.00 89.42 341 A 1 
ATOM 2734 C CA  . LEU A 1 341 ? -18.896 -13.800 -19.945 1.00 89.87 341 A 1 
ATOM 2735 C C   . LEU A 1 341 ? -18.261 -13.523 -21.305 1.00 91.13 341 A 1 
ATOM 2736 O O   . LEU A 1 341 ? -17.038 -13.521 -21.416 1.00 91.10 341 A 1 
ATOM 2737 C CB  . LEU A 1 341 ? -18.410 -12.819 -18.865 1.00 88.63 341 A 1 
ATOM 2738 C CG  . LEU A 1 341 ? -18.579 -11.340 -19.247 1.00 86.58 341 A 1 
ATOM 2739 C CD1 . LEU A 1 341 ? -20.042 -10.958 -19.445 1.00 79.78 341 A 1 
ATOM 2740 C CD2 . LEU A 1 341 ? -18.004 -10.448 -18.157 1.00 79.18 341 A 1 
ATOM 2741 N N   . VAL A 1 342 ? -19.070 -13.207 -22.308 1.00 90.60 342 A 1 
ATOM 2742 C CA  . VAL A 1 342 ? -18.589 -12.658 -23.581 1.00 90.78 342 A 1 
ATOM 2743 C C   . VAL A 1 342 ? -18.693 -11.138 -23.524 1.00 90.43 342 A 1 
ATOM 2744 O O   . VAL A 1 342 ? -19.768 -10.597 -23.256 1.00 89.25 342 A 1 
ATOM 2745 C CB  . VAL A 1 342 ? -19.344 -13.228 -24.792 1.00 91.47 342 A 1 
ATOM 2746 C CG1 . VAL A 1 342 ? -18.627 -12.841 -26.084 1.00 84.76 342 A 1 
ATOM 2747 C CG2 . VAL A 1 342 ? -19.436 -14.758 -24.747 1.00 81.85 342 A 1 
ATOM 2748 N N   . ALA A 1 343 ? -17.589 -10.422 -23.761 1.00 90.13 343 A 1 
ATOM 2749 C CA  . ALA A 1 343 ? -17.542 -8.982  -23.586 1.00 89.35 343 A 1 
ATOM 2750 C C   . ALA A 1 343 ? -16.717 -8.264  -24.669 1.00 89.70 343 A 1 
ATOM 2751 O O   . ALA A 1 343 ? -15.762 -8.801  -25.217 1.00 88.57 343 A 1 
ATOM 2752 C CB  . ALA A 1 343 ? -17.019 -8.676  -22.186 1.00 87.82 343 A 1 
ATOM 2753 N N   . THR A 1 344 ? -17.066 -7.002  -24.957 1.00 89.20 344 A 1 
ATOM 2754 C CA  . THR A 1 344 ? -16.178 -6.088  -25.697 1.00 87.08 344 A 1 
ATOM 2755 C C   . THR A 1 344 ? -15.176 -5.424  -24.744 1.00 84.53 344 A 1 
ATOM 2756 O O   . THR A 1 344 ? -15.264 -5.600  -23.526 1.00 80.17 344 A 1 
ATOM 2757 C CB  . THR A 1 344 ? -16.990 -5.041  -26.478 1.00 86.23 344 A 1 
ATOM 2758 O OG1 . THR A 1 344 ? -17.780 -4.249  -25.616 1.00 78.95 344 A 1 
ATOM 2759 C CG2 . THR A 1 344 ? -17.936 -5.676  -27.496 1.00 78.13 344 A 1 
ATOM 2760 N N   . ASN A 1 345 ? -14.261 -4.574  -25.258 1.00 82.12 345 A 1 
ATOM 2761 C CA  . ASN A 1 345 ? -13.249 -3.828  -24.482 1.00 78.25 345 A 1 
ATOM 2762 C C   . ASN A 1 345 ? -13.776 -3.091  -23.237 1.00 74.71 345 A 1 
ATOM 2763 O O   . ASN A 1 345 ? -13.032 -2.884  -22.282 1.00 68.64 345 A 1 
ATOM 2764 C CB  . ASN A 1 345 ? -12.557 -2.802  -25.400 1.00 74.58 345 A 1 
ATOM 2765 C CG  . ASN A 1 345 ? -11.620 -3.439  -26.406 1.00 70.64 345 A 1 
ATOM 2766 O OD1 . ASN A 1 345 ? -11.406 -4.630  -26.349 1.00 66.01 345 A 1 
ATOM 2767 N ND2 . ASN A 1 345 ? -11.059 -2.692  -27.328 1.00 63.77 345 A 1 
ATOM 2768 N N   . LEU A 1 346 ? -15.063 -2.726  -23.229 1.00 71.12 346 A 1 
ATOM 2769 C CA  . LEU A 1 346 ? -15.739 -2.078  -22.108 1.00 67.71 346 A 1 
ATOM 2770 C C   . LEU A 1 346 ? -15.550 -2.819  -20.771 1.00 67.60 346 A 1 
ATOM 2771 O O   . LEU A 1 346 ? -15.517 -2.188  -19.724 1.00 61.38 346 A 1 
ATOM 2772 C CB  . LEU A 1 346 ? -17.226 -2.031  -22.479 1.00 61.34 346 A 1 
ATOM 2773 C CG  . LEU A 1 346 ? -18.103 -1.255  -21.495 1.00 54.83 346 A 1 
ATOM 2774 C CD1 . LEU A 1 346 ? -17.808 0.244   -21.545 1.00 51.77 346 A 1 
ATOM 2775 C CD2 . LEU A 1 346 ? -19.557 -1.512  -21.878 1.00 50.76 346 A 1 
ATOM 2776 N N   . PHE A 1 347 ? -15.413 -4.139  -20.817 1.00 68.80 347 A 1 
ATOM 2777 C CA  . PHE A 1 347 ? -15.242 -5.005  -19.649 1.00 66.50 347 A 1 
ATOM 2778 C C   . PHE A 1 347 ? -13.786 -5.415  -19.399 1.00 65.94 347 A 1 
ATOM 2779 O O   . PHE A 1 347 ? -13.495 -6.086  -18.414 1.00 59.85 347 A 1 
ATOM 2780 C CB  . PHE A 1 347 ? -16.181 -6.212  -19.790 1.00 62.73 347 A 1 
ATOM 2781 C CG  . PHE A 1 347 ? -17.532 -5.950  -19.156 1.00 60.62 347 A 1 
ATOM 2782 C CD1 . PHE A 1 347 ? -17.872 -6.608  -17.962 1.00 57.33 347 A 1 
ATOM 2783 C CD2 . PHE A 1 347 ? -18.415 -5.000  -19.699 1.00 55.72 347 A 1 
ATOM 2784 C CE1 . PHE A 1 347 ? -19.071 -6.301  -17.303 1.00 51.29 347 A 1 
ATOM 2785 C CE2 . PHE A 1 347 ? -19.610 -4.687  -19.034 1.00 51.71 347 A 1 
ATOM 2786 C CZ  . PHE A 1 347 ? -19.933 -5.330  -17.828 1.00 52.42 347 A 1 
ATOM 2787 N N   . GLY A 1 348 ? -12.857 -4.985  -20.248 1.00 64.31 348 A 1 
ATOM 2788 C CA  . GLY A 1 348 ? -11.423 -5.187  -20.044 1.00 58.23 348 A 1 
ATOM 2789 C C   . GLY A 1 348 ? -10.871 -4.418  -18.847 1.00 59.02 348 A 1 
ATOM 2790 O O   . GLY A 1 348 ? -9.830  -4.794  -18.318 1.00 54.42 348 A 1 
ATOM 2791 N N   . ARG A 1 349 ? -11.575 -3.372  -18.369 1.00 64.36 349 A 1 
ATOM 2792 C CA  . ARG A 1 349 ? -11.127 -2.485  -17.287 1.00 62.44 349 A 1 
ATOM 2793 C C   . ARG A 1 349 ? -12.143 -2.373  -16.148 1.00 61.82 349 A 1 
ATOM 2794 O O   . ARG A 1 349 ? -13.342 -2.501  -16.374 1.00 55.22 349 A 1 
ATOM 2795 C CB  . ARG A 1 349 ? -10.782 -1.100  -17.864 1.00 55.49 349 A 1 
ATOM 2796 C CG  . ARG A 1 349 ? -9.615  -1.179  -18.859 1.00 51.54 349 A 1 
ATOM 2797 C CD  . ARG A 1 349 ? -9.227  0.210   -19.382 1.00 50.81 349 A 1 
ATOM 2798 N NE  . ARG A 1 349 ? -8.077  0.120   -20.291 1.00 44.60 349 A 1 
ATOM 2799 C CZ  . ARG A 1 349 ? -7.626  1.084   -21.087 1.00 40.00 349 A 1 
ATOM 2800 N NH1 . ARG A 1 349 ? -8.219  2.239   -21.147 1.00 39.17 349 A 1 
ATOM 2801 N NH2 . ARG A 1 349 ? -6.582  0.897   -21.828 1.00 36.62 349 A 1 
ATOM 2802 N N   . GLY A 1 350 ? -11.662 -2.160  -14.933 1.00 61.74 350 A 1 
ATOM 2803 C CA  . GLY A 1 350 ? -12.487 -1.839  -13.762 1.00 59.57 350 A 1 
ATOM 2804 C C   . GLY A 1 350 ? -13.256 -2.998  -13.115 1.00 61.66 350 A 1 
ATOM 2805 O O   . GLY A 1 350 ? -13.667 -2.858  -11.979 1.00 58.07 350 A 1 
ATOM 2806 N N   . MET A 1 351 ? -13.454 -4.154  -13.769 1.00 65.98 351 A 1 
ATOM 2807 C CA  . MET A 1 351 ? -14.228 -5.243  -13.168 1.00 65.89 351 A 1 
ATOM 2808 C C   . MET A 1 351 ? -13.468 -6.016  -12.099 1.00 68.55 351 A 1 
ATOM 2809 O O   . MET A 1 351 ? -12.407 -6.589  -12.380 1.00 62.41 351 A 1 
ATOM 2810 C CB  . MET A 1 351 ? -14.724 -6.232  -14.217 1.00 59.02 351 A 1 
ATOM 2811 C CG  . MET A 1 351 ? -15.859 -5.666  -15.050 1.00 52.09 351 A 1 
ATOM 2812 S SD  . MET A 1 351 ? -17.133 -6.914  -15.412 1.00 47.53 351 A 1 
ATOM 2813 C CE  . MET A 1 351 ? -16.144 -8.195  -16.230 1.00 42.46 351 A 1 
ATOM 2814 N N   . ASP A 1 352 ? -14.061 -6.129  -10.914 1.00 64.45 352 A 1 
ATOM 2815 C CA  . ASP A 1 352 ? -13.613 -7.003  -9.841  1.00 64.73 352 A 1 
ATOM 2816 C C   . ASP A 1 352 ? -14.484 -8.268  -9.785  1.00 64.99 352 A 1 
ATOM 2817 O O   . ASP A 1 352 ? -15.644 -8.237  -9.368  1.00 62.58 352 A 1 
ATOM 2818 C CB  . ASP A 1 352 ? -13.580 -6.248  -8.514  1.00 61.06 352 A 1 
ATOM 2819 C CG  . ASP A 1 352 ? -12.864 -7.062  -7.437  1.00 55.90 352 A 1 
ATOM 2820 O OD1 . ASP A 1 352 ? -12.015 -7.905  -7.839  1.00 53.19 352 A 1 
ATOM 2821 O OD2 . ASP A 1 352 ? -13.164 -6.815  -6.261  1.00 53.49 352 A 1 
ATOM 2822 N N   . ILE A 1 353 ? -13.922 -9.364  -10.277 1.00 67.59 353 A 1 
ATOM 2823 C CA  . ILE A 1 353 ? -14.540 -10.691 -10.227 1.00 66.50 353 A 1 
ATOM 2824 C C   . ILE A 1 353 ? -13.475 -11.656 -9.725  1.00 68.10 353 A 1 
ATOM 2825 O O   . ILE A 1 353 ? -12.591 -12.064 -10.480 1.00 63.83 353 A 1 
ATOM 2826 C CB  . ILE A 1 353 ? -15.142 -11.107 -11.585 1.00 61.30 353 A 1 
ATOM 2827 C CG1 . ILE A 1 353 ? -16.205 -10.096 -12.054 1.00 56.67 353 A 1 
ATOM 2828 C CG2 . ILE A 1 353 ? -15.775 -12.504 -11.450 1.00 57.08 353 A 1 
ATOM 2829 C CD1 . ILE A 1 353 ? -16.643 -10.285 -13.503 1.00 51.81 353 A 1 
ATOM 2830 N N   . GLU A 1 354 ? -13.581 -12.015 -8.453  1.00 65.25 354 A 1 
ATOM 2831 C CA  . GLU A 1 354 ? -12.556 -12.748 -7.692  1.00 64.10 354 A 1 
ATOM 2832 C C   . GLU A 1 354 ? -12.252 -14.157 -8.245  1.00 65.10 354 A 1 
ATOM 2833 O O   . GLU A 1 354 ? -11.202 -14.719 -7.954  1.00 59.72 354 A 1 
ATOM 2834 C CB  . GLU A 1 354 ? -13.035 -12.861 -6.235  1.00 57.92 354 A 1 
ATOM 2835 C CG  . GLU A 1 354 ? -13.135 -11.499 -5.515  1.00 51.45 354 A 1 
ATOM 2836 C CD  . GLU A 1 354 ? -13.784 -11.577 -4.111  1.00 46.75 354 A 1 
ATOM 2837 O OE1 . GLU A 1 354 ? -13.848 -10.521 -3.439  1.00 42.12 354 A 1 
ATOM 2838 O OE2 . GLU A 1 354 ? -14.279 -12.671 -3.757  1.00 41.40 354 A 1 
ATOM 2839 N N   . ARG A 1 355 ? -13.152 -14.753 -9.037  1.00 68.93 355 A 1 
ATOM 2840 C CA  . ARG A 1 355 ? -13.070 -16.164 -9.434  1.00 70.04 355 A 1 
ATOM 2841 C C   . ARG A 1 355 ? -12.935 -16.409 -10.941 1.00 73.87 355 A 1 
ATOM 2842 O O   . ARG A 1 355 ? -13.130 -17.543 -11.383 1.00 69.87 355 A 1 
ATOM 2843 C CB  . ARG A 1 355 ? -14.229 -16.958 -8.818  1.00 63.90 355 A 1 
ATOM 2844 C CG  . ARG A 1 355 ? -14.354 -16.815 -7.299  1.00 58.64 355 A 1 
ATOM 2845 C CD  . ARG A 1 355 ? -15.273 -17.915 -6.756  1.00 55.47 355 A 1 
ATOM 2846 N NE  . ARG A 1 355 ? -15.660 -17.707 -5.360  1.00 48.83 355 A 1 
ATOM 2847 C CZ  . ARG A 1 355 ? -16.522 -18.458 -4.670  1.00 41.80 355 A 1 
ATOM 2848 N NH1 . ARG A 1 355 ? -17.090 -19.514 -5.198  1.00 38.77 355 A 1 
ATOM 2849 N NH2 . ARG A 1 355 ? -16.828 -18.157 -3.442  1.00 37.95 355 A 1 
ATOM 2850 N N   . VAL A 1 356 ? -12.590 -15.383 -11.725 1.00 78.52 356 A 1 
ATOM 2851 C CA  . VAL A 1 356 ? -12.190 -15.587 -13.123 1.00 80.25 356 A 1 
ATOM 2852 C C   . VAL A 1 356 ? -10.790 -16.185 -13.128 1.00 80.44 356 A 1 
ATOM 2853 O O   . VAL A 1 356 ? -9.832  -15.520 -12.741 1.00 78.35 356 A 1 
ATOM 2854 C CB  . VAL A 1 356 ? -12.240 -14.304 -13.966 1.00 80.56 356 A 1 
ATOM 2855 C CG1 . VAL A 1 356 ? -11.719 -14.535 -15.388 1.00 74.81 356 A 1 
ATOM 2856 C CG2 . VAL A 1 356 ? -13.679 -13.793 -14.090 1.00 74.50 356 A 1 
ATOM 2857 N N   . ASN A 1 357 ? -10.671 -17.423 -13.592 1.00 82.25 357 A 1 
ATOM 2858 C CA  . ASN A 1 357 ? -9.379  -18.084 -13.734 1.00 82.09 357 A 1 
ATOM 2859 C C   . ASN A 1 357 ? -8.932  -18.233 -15.191 1.00 83.48 357 A 1 
ATOM 2860 O O   . ASN A 1 357 ? -7.751  -18.462 -15.416 1.00 82.10 357 A 1 
ATOM 2861 C CB  . ASN A 1 357 ? -9.390  -19.406 -12.955 1.00 78.50 357 A 1 
ATOM 2862 C CG  . ASN A 1 357 ? -10.288 -20.459 -13.560 1.00 72.88 357 A 1 
ATOM 2863 O OD1 . ASN A 1 357 ? -11.450 -20.234 -13.875 1.00 64.14 357 A 1 
ATOM 2864 N ND2 . ASN A 1 357 ? -9.784  -21.652 -13.725 1.00 66.76 357 A 1 
ATOM 2865 N N   . ILE A 1 358 ? -9.820  -18.041 -16.175 1.00 85.13 358 A 1 
ATOM 2866 C CA  . ILE A 1 358 ? -9.453  -18.088 -17.597 1.00 87.21 358 A 1 
ATOM 2867 C C   . ILE A 1 358 ? -9.918  -16.827 -18.340 1.00 88.43 358 A 1 
ATOM 2868 O O   . ILE A 1 358 ? -11.082 -16.427 -18.256 1.00 87.94 358 A 1 
ATOM 2869 C CB  . ILE A 1 358 ? -9.946  -19.387 -18.278 1.00 86.82 358 A 1 
ATOM 2870 C CG1 . ILE A 1 358 ? -9.515  -20.634 -17.466 1.00 82.43 358 A 1 
ATOM 2871 C CG2 . ILE A 1 358 ? -9.412  -19.447 -19.726 1.00 82.09 358 A 1 
ATOM 2872 C CD1 . ILE A 1 358 ? -9.799  -21.975 -18.148 1.00 76.80 358 A 1 
ATOM 2873 N N   . ALA A 1 359 ? -9.011  -16.219 -19.115 1.00 87.24 359 A 1 
ATOM 2874 C CA  . ALA A 1 359 ? -9.309  -15.116 -20.022 1.00 88.02 359 A 1 
ATOM 2875 C C   . ALA A 1 359 ? -8.964  -15.504 -21.472 1.00 88.97 359 A 1 
ATOM 2876 O O   . ALA A 1 359 ? -7.829  -15.860 -21.771 1.00 88.21 359 A 1 
ATOM 2877 C CB  . ALA A 1 359 ? -8.551  -13.867 -19.558 1.00 87.15 359 A 1 
ATOM 2878 N N   . PHE A 1 360 ? -9.922  -15.372 -22.387 1.00 90.25 360 A 1 
ATOM 2879 C CA  . PHE A 1 360 ? -9.699  -15.526 -23.823 1.00 90.42 360 A 1 
ATOM 2880 C C   . PHE A 1 360 ? -9.681  -14.170 -24.519 1.00 90.75 360 A 1 
ATOM 2881 O O   . PHE A 1 360 ? -10.667 -13.436 -24.503 1.00 89.58 360 A 1 
ATOM 2882 C CB  . PHE A 1 360 ? -10.770 -16.434 -24.442 1.00 90.41 360 A 1 
ATOM 2883 C CG  . PHE A 1 360 ? -10.604 -17.903 -24.119 1.00 89.70 360 A 1 
ATOM 2884 C CD1 . PHE A 1 360 ? -9.798  -18.712 -24.946 1.00 84.16 360 A 1 
ATOM 2885 C CD2 . PHE A 1 360 ? -11.256 -18.471 -23.014 1.00 84.57 360 A 1 
ATOM 2886 C CE1 . PHE A 1 360 ? -9.653  -20.079 -24.667 1.00 83.68 360 A 1 
ATOM 2887 C CE2 . PHE A 1 360 ? -11.107 -19.837 -22.735 1.00 83.45 360 A 1 
ATOM 2888 C CZ  . PHE A 1 360 ? -10.307 -20.640 -23.566 1.00 87.45 360 A 1 
ATOM 2889 N N   . ASN A 1 361 ? -8.595  -13.866 -25.222 1.00 90.95 361 A 1 
ATOM 2890 C CA  . ASN A 1 361 ? -8.597  -12.878 -26.291 1.00 90.51 361 A 1 
ATOM 2891 C C   . ASN A 1 361 ? -9.036  -13.579 -27.580 1.00 91.33 361 A 1 
ATOM 2892 O O   . ASN A 1 361 ? -8.213  -14.029 -28.366 1.00 90.30 361 A 1 
ATOM 2893 C CB  . ASN A 1 361 ? -7.212  -12.235 -26.403 1.00 89.27 361 A 1 
ATOM 2894 C CG  . ASN A 1 361 ? -6.880  -11.312 -25.252 1.00 87.34 361 A 1 
ATOM 2895 O OD1 . ASN A 1 361 ? -7.684  -10.501 -24.817 1.00 80.64 361 A 1 
ATOM 2896 N ND2 . ASN A 1 361 ? -5.665  -11.362 -24.768 1.00 80.52 361 A 1 
ATOM 2897 N N   . TYR A 1 362 ? -10.359 -13.699 -27.784 1.00 90.70 362 A 1 
ATOM 2898 C CA  . TYR A 1 362 ? -10.920 -14.291 -29.003 1.00 90.82 362 A 1 
ATOM 2899 C C   . TYR A 1 362 ? -10.593 -13.443 -30.239 1.00 91.28 362 A 1 
ATOM 2900 O O   . TYR A 1 362 ? -10.282 -13.967 -31.305 1.00 89.58 362 A 1 
ATOM 2901 C CB  . TYR A 1 362 ? -12.435 -14.445 -28.817 1.00 91.40 362 A 1 
ATOM 2902 C CG  . TYR A 1 362 ? -13.109 -15.146 -29.963 1.00 91.90 362 A 1 
ATOM 2903 C CD1 . TYR A 1 362 ? -13.427 -14.445 -31.148 1.00 86.43 362 A 1 
ATOM 2904 C CD2 . TYR A 1 362 ? -13.431 -16.514 -29.864 1.00 87.31 362 A 1 
ATOM 2905 C CE1 . TYR A 1 362 ? -14.046 -15.105 -32.218 1.00 86.62 362 A 1 
ATOM 2906 C CE2 . TYR A 1 362 ? -14.062 -17.177 -30.932 1.00 86.27 362 A 1 
ATOM 2907 C CZ  . TYR A 1 362 ? -14.370 -16.471 -32.117 1.00 90.58 362 A 1 
ATOM 2908 O OH  . TYR A 1 362 ? -14.974 -17.097 -33.146 1.00 89.39 362 A 1 
ATOM 2909 N N   . ASP A 1 363 ? -10.640 -12.114 -30.073 1.00 92.62 363 A 1 
ATOM 2910 C CA  . ASP A 1 363 ? -10.058 -11.158 -31.012 1.00 92.02 363 A 1 
ATOM 2911 C C   . ASP A 1 363 ? -8.909  -10.423 -30.317 1.00 92.01 363 A 1 
ATOM 2912 O O   . ASP A 1 363 ? -9.058  -9.985  -29.164 1.00 90.01 363 A 1 
ATOM 2913 C CB  . ASP A 1 363 ? -11.117 -10.164 -31.499 1.00 91.25 363 A 1 
ATOM 2914 C CG  . ASP A 1 363 ? -12.264 -10.786 -32.294 1.00 90.68 363 A 1 
ATOM 2915 O OD1 . ASP A 1 363 ? -12.024 -11.579 -33.232 1.00 83.39 363 A 1 
ATOM 2916 O OD2 . ASP A 1 363 ? -13.432 -10.398 -32.053 1.00 84.71 363 A 1 
ATOM 2917 N N   . MET A 1 364 ? -7.788  -10.276 -31.037 1.00 91.43 364 A 1 
ATOM 2918 C CA  . MET A 1 364 ? -6.625  -9.540  -30.547 1.00 90.73 364 A 1 
ATOM 2919 C C   . MET A 1 364 ? -7.025  -8.109  -30.146 1.00 90.54 364 A 1 
ATOM 2920 O O   . MET A 1 364 ? -7.833  -7.477  -30.849 1.00 88.47 364 A 1 
ATOM 2921 C CB  . MET A 1 364 ? -5.525  -9.558  -31.625 1.00 88.87 364 A 1 
ATOM 2922 C CG  . MET A 1 364 ? -4.140  -9.143  -31.095 1.00 84.13 364 A 1 
ATOM 2923 S SD  . MET A 1 364 ? -3.455  -10.285 -29.868 1.00 84.46 364 A 1 
ATOM 2924 C CE  . MET A 1 364 ? -1.952  -9.389  -29.404 1.00 75.68 364 A 1 
ATOM 2925 N N   . PRO A 1 365 ? -6.551  -7.561  -29.018 1.00 91.06 365 A 1 
ATOM 2926 C CA  . PRO A 1 365 ? -6.738  -6.160  -28.674 1.00 89.71 365 A 1 
ATOM 2927 C C   . PRO A 1 365 ? -5.989  -5.230  -29.643 1.00 90.01 365 A 1 
ATOM 2928 O O   . PRO A 1 365 ? -5.105  -5.655  -30.374 1.00 88.06 365 A 1 
ATOM 2929 C CB  . PRO A 1 365 ? -6.230  -6.019  -27.237 1.00 87.71 365 A 1 
ATOM 2930 C CG  . PRO A 1 365 ? -5.200  -7.134  -27.116 1.00 86.41 365 A 1 
ATOM 2931 C CD  . PRO A 1 365 ? -5.757  -8.234  -28.013 1.00 88.93 365 A 1 
ATOM 2932 N N   . GLU A 1 366 ? -6.352  -3.950  -29.635 1.00 88.30 366 A 1 
ATOM 2933 C CA  . GLU A 1 366 ? -5.779  -2.935  -30.531 1.00 86.85 366 A 1 
ATOM 2934 C C   . GLU A 1 366 ? -4.379  -2.471  -30.099 1.00 86.64 366 A 1 
ATOM 2935 O O   . GLU A 1 366 ? -3.611  -1.998  -30.932 1.00 82.72 366 A 1 
ATOM 2936 C CB  . GLU A 1 366 ? -6.753  -1.735  -30.606 1.00 84.23 366 A 1 
ATOM 2937 C CG  . GLU A 1 366 ? -8.098  -2.132  -31.257 1.00 76.60 366 A 1 
ATOM 2938 C CD  . GLU A 1 366 ? -9.187  -1.034  -31.185 1.00 71.46 366 A 1 
ATOM 2939 O OE1 . GLU A 1 366 ? -10.366 -1.395  -31.434 1.00 62.47 366 A 1 
ATOM 2940 O OE2 . GLU A 1 366 ? -8.885  0.119   -30.843 1.00 61.77 366 A 1 
ATOM 2941 N N   . ASP A 1 367 ? -4.050  -2.617  -28.811 1.00 85.10 367 A 1 
ATOM 2942 C CA  . ASP A 1 367 ? -2.801  -2.158  -28.200 1.00 84.20 367 A 1 
ATOM 2943 C C   . ASP A 1 367 ? -2.399  -3.018  -26.988 1.00 84.49 367 A 1 
ATOM 2944 O O   . ASP A 1 367 ? -3.197  -3.780  -26.425 1.00 82.20 367 A 1 
ATOM 2945 C CB  . ASP A 1 367 ? -2.937  -0.674  -27.811 1.00 81.38 367 A 1 
ATOM 2946 C CG  . ASP A 1 367 ? -4.047  -0.462  -26.773 1.00 80.25 367 A 1 
ATOM 2947 O OD1 . ASP A 1 367 ? -3.802  -0.779  -25.584 1.00 74.80 367 A 1 
ATOM 2948 O OD2 . ASP A 1 367 ? -5.176  -0.071  -27.149 1.00 75.74 367 A 1 
ATOM 2949 N N   . SER A 1 368 ? -1.135  -2.879  -26.562 1.00 82.93 368 A 1 
ATOM 2950 C CA  . SER A 1 368 ? -0.530  -3.633  -25.466 1.00 81.12 368 A 1 
ATOM 2951 C C   . SER A 1 368 ? -1.101  -3.296  -24.077 1.00 80.74 368 A 1 
ATOM 2952 O O   . SER A 1 368 ? -1.192  -4.180  -23.221 1.00 78.69 368 A 1 
ATOM 2953 C CB  . SER A 1 368 ? 0.994   -3.451  -25.488 1.00 79.95 368 A 1 
ATOM 2954 O OG  . SER A 1 368 ? 1.386   -2.134  -25.816 1.00 72.84 368 A 1 
ATOM 2955 N N   . ASP A 1 369 ? -1.576  -2.064  -23.834 1.00 79.59 369 A 1 
ATOM 2956 C CA  . ASP A 1 369 ? -2.228  -1.709  -22.564 1.00 77.81 369 A 1 
ATOM 2957 C C   . ASP A 1 369 ? -3.578  -2.410  -22.425 1.00 77.96 369 A 1 
ATOM 2958 O O   . ASP A 1 369 ? -3.903  -3.001  -21.390 1.00 76.14 369 A 1 
ATOM 2959 C CB  . ASP A 1 369 ? -2.427  -0.187  -22.453 1.00 75.21 369 A 1 
ATOM 2960 C CG  . ASP A 1 369 ? -1.110  0.557   -22.292 1.00 70.10 369 A 1 
ATOM 2961 O OD1 . ASP A 1 369 ? -0.284  0.109   -21.465 1.00 66.70 369 A 1 
ATOM 2962 O OD2 . ASP A 1 369 ? -0.869  1.541   -23.018 1.00 64.50 369 A 1 
ATOM 2963 N N   . THR A 1 370 ? -4.375  -2.400  -23.513 1.00 80.61 370 A 1 
ATOM 2964 C CA  . THR A 1 370 ? -5.646  -3.121  -23.578 1.00 82.00 370 A 1 
ATOM 2965 C C   . THR A 1 370 ? -5.440  -4.629  -23.401 1.00 82.61 370 A 1 
ATOM 2966 O O   . THR A 1 370 ? -6.227  -5.262  -22.701 1.00 81.36 370 A 1 
ATOM 2967 C CB  . THR A 1 370 ? -6.382  -2.813  -24.895 1.00 82.34 370 A 1 
ATOM 2968 O OG1 . THR A 1 370 ? -6.682  -1.438  -24.955 1.00 77.04 370 A 1 
ATOM 2969 C CG2 . THR A 1 370 ? -7.738  -3.524  -24.970 1.00 76.12 370 A 1 
ATOM 2970 N N   . TYR A 1 371 ? -4.362  -5.190  -23.959 1.00 83.65 371 A 1 
ATOM 2971 C CA  . TYR A 1 371 ? -3.974  -6.586  -23.730 1.00 83.71 371 A 1 
ATOM 2972 C C   . TYR A 1 371 ? -3.780  -6.869  -22.237 1.00 82.88 371 A 1 
ATOM 2973 O O   . TYR A 1 371 ? -4.455  -7.739  -21.688 1.00 82.11 371 A 1 
ATOM 2974 C CB  . TYR A 1 371 ? -2.716  -6.937  -24.527 1.00 85.15 371 A 1 
ATOM 2975 C CG  . TYR A 1 371 ? -2.256  -8.375  -24.332 1.00 85.67 371 A 1 
ATOM 2976 C CD1 . TYR A 1 371 ? -1.431  -8.725  -23.242 1.00 80.92 371 A 1 
ATOM 2977 C CD2 . TYR A 1 371 ? -2.685  -9.369  -25.228 1.00 82.60 371 A 1 
ATOM 2978 C CE1 . TYR A 1 371 ? -1.057  -10.065 -23.037 1.00 82.32 371 A 1 
ATOM 2979 C CE2 . TYR A 1 371 ? -2.316  -10.712 -25.026 1.00 81.90 371 A 1 
ATOM 2980 C CZ  . TYR A 1 371 ? -1.510  -11.058 -23.925 1.00 85.81 371 A 1 
ATOM 2981 O OH  . TYR A 1 371 ? -1.175  -12.367 -23.720 1.00 84.08 371 A 1 
ATOM 2982 N N   . LEU A 1 372 ? -2.932  -6.097  -21.568 1.00 79.41 372 A 1 
ATOM 2983 C CA  . LEU A 1 372 ? -2.637  -6.265  -20.155 1.00 77.64 372 A 1 
ATOM 2984 C C   . LEU A 1 372 ? -3.912  -6.193  -19.301 1.00 77.58 372 A 1 
ATOM 2985 O O   . LEU A 1 372 ? -4.163  -7.065  -18.472 1.00 75.03 372 A 1 
ATOM 2986 C CB  . LEU A 1 372 ? -1.615  -5.197  -19.729 1.00 74.70 372 A 1 
ATOM 2987 C CG  . LEU A 1 372 ? -1.174  -5.316  -18.258 1.00 66.41 372 A 1 
ATOM 2988 C CD1 . LEU A 1 372 ? -0.332  -6.567  -18.014 1.00 62.68 372 A 1 
ATOM 2989 C CD2 . LEU A 1 372 ? -0.363  -4.091  -17.862 1.00 60.30 372 A 1 
ATOM 2990 N N   . HIS A 1 373 ? -4.772  -5.200  -19.534 1.00 77.65 373 A 1 
ATOM 2991 C CA  . HIS A 1 373 ? -6.026  -5.049  -18.786 1.00 77.59 373 A 1 
ATOM 2992 C C   . HIS A 1 373 ? -7.004  -6.216  -18.989 1.00 78.37 373 A 1 
ATOM 2993 O O   . HIS A 1 373 ? -7.758  -6.538  -18.064 1.00 76.14 373 A 1 
ATOM 2994 C CB  . HIS A 1 373 ? -6.696  -3.738  -19.186 1.00 74.69 373 A 1 
ATOM 2995 C CG  . HIS A 1 373 ? -6.030  -2.514  -18.603 1.00 69.34 373 A 1 
ATOM 2996 N ND1 . HIS A 1 373 ? -5.929  -2.193  -17.259 1.00 62.93 373 A 1 
ATOM 2997 C CD2 . HIS A 1 373 ? -5.477  -1.481  -19.315 1.00 61.56 373 A 1 
ATOM 2998 C CE1 . HIS A 1 373 ? -5.316  -0.993  -17.177 1.00 60.28 373 A 1 
ATOM 2999 N NE2 . HIS A 1 373 ? -5.041  -0.534  -18.400 1.00 60.55 373 A 1 
ATOM 3000 N N   . ARG A 1 374 ? -7.031  -6.830  -20.181 1.00 77.94 374 A 1 
ATOM 3001 C CA  . ARG A 1 374 ? -7.865  -8.002  -20.460 1.00 80.23 374 A 1 
ATOM 3002 C C   . ARG A 1 374 ? -7.339  -9.256  -19.753 1.00 80.31 374 A 1 
ATOM 3003 O O   . ARG A 1 374 ? -8.123  -9.928  -19.083 1.00 79.14 374 A 1 
ATOM 3004 C CB  . ARG A 1 374 ? -7.961  -8.243  -21.968 1.00 80.60 374 A 1 
ATOM 3005 C CG  . ARG A 1 374 ? -8.873  -7.256  -22.725 1.00 80.10 374 A 1 
ATOM 3006 C CD  . ARG A 1 374 ? -8.755  -7.646  -24.207 1.00 81.38 374 A 1 
ATOM 3007 N NE  . ARG A 1 374 ? -9.573  -6.889  -25.163 1.00 77.48 374 A 1 
ATOM 3008 C CZ  . ARG A 1 374 ? -9.713  -7.270  -26.418 1.00 80.86 374 A 1 
ATOM 3009 N NH1 . ARG A 1 374 ? -9.173  -8.372  -26.873 1.00 75.28 374 A 1 
ATOM 3010 N NH2 . ARG A 1 374 ? -10.373 -6.582  -27.276 1.00 71.66 374 A 1 
ATOM 3011 N N   . VAL A 1 375 ? -6.048  -9.565  -19.882 1.00 80.63 375 A 1 
ATOM 3012 C CA  . VAL A 1 375 ? -5.465  -10.788 -19.302 1.00 79.24 375 A 1 
ATOM 3013 C C   . VAL A 1 375 ? -5.389  -10.716 -17.772 1.00 78.21 375 A 1 
ATOM 3014 O O   . VAL A 1 375 ? -5.641  -11.715 -17.105 1.00 74.84 375 A 1 
ATOM 3015 C CB  . VAL A 1 375 ? -4.114  -11.173 -19.932 1.00 78.13 375 A 1 
ATOM 3016 C CG1 . VAL A 1 375 ? -4.263  -11.367 -21.445 1.00 73.50 375 A 1 
ATOM 3017 C CG2 . VAL A 1 375 ? -2.999  -10.169 -19.650 1.00 74.56 375 A 1 
ATOM 3018 N N   . ALA A 1 376 ? -5.225  -9.517  -17.202 1.00 77.91 376 A 1 
ATOM 3019 C CA  . ALA A 1 376 ? -5.290  -9.266  -15.757 1.00 74.55 376 A 1 
ATOM 3020 C C   . ALA A 1 376 ? -6.685  -9.488  -15.126 1.00 71.40 376 A 1 
ATOM 3021 O O   . ALA A 1 376 ? -6.913  -9.143  -13.960 1.00 66.89 376 A 1 
ATOM 3022 C CB  . ALA A 1 376 ? -4.786  -7.842  -15.486 1.00 72.42 376 A 1 
ATOM 3023 N N   . ARG A 1 377 ? -7.662  -10.007 -15.877 1.00 74.98 377 A 1 
ATOM 3024 C CA  . ARG A 1 377 ? -8.924  -10.512 -15.338 1.00 70.90 377 A 1 
ATOM 3025 C C   . ARG A 1 377 ? -8.765  -11.900 -14.729 1.00 69.76 377 A 1 
ATOM 3026 O O   . ARG A 1 377 ? -9.484  -12.199 -13.783 1.00 66.57 377 A 1 
ATOM 3027 C CB  . ARG A 1 377 ? -10.030 -10.511 -16.404 1.00 68.94 377 A 1 
ATOM 3028 C CG  . ARG A 1 377 ? -10.312 -9.128  -16.998 1.00 67.49 377 A 1 
ATOM 3029 C CD  . ARG A 1 377 ? -10.846 -8.134  -15.939 1.00 68.29 377 A 1 
ATOM 3030 N NE  . ARG A 1 377 ? -10.234 -6.813  -16.074 1.00 63.56 377 A 1 
ATOM 3031 C CZ  . ARG A 1 377 ? -10.338 -5.819  -15.204 1.00 59.94 377 A 1 
ATOM 3032 N NH1 . ARG A 1 377 ? -11.079 -5.897  -14.155 1.00 51.53 377 A 1 
ATOM 3033 N NH2 . ARG A 1 377 ? -9.653  -4.723  -15.373 1.00 53.32 377 A 1 
ATOM 3034 N N   . ALA A 1 378 ? -7.820  -12.706 -15.230 1.00 74.10 378 A 1 
ATOM 3035 C CA  . ALA A 1 378 ? -7.461  -14.004 -14.671 1.00 70.96 378 A 1 
ATOM 3036 C C   . ALA A 1 378 ? -6.261  -13.865 -13.710 1.00 69.06 378 A 1 
ATOM 3037 O O   . ALA A 1 378 ? -5.407  -13.004 -13.901 1.00 63.41 378 A 1 
ATOM 3038 C CB  . ALA A 1 378 ? -7.178  -14.957 -15.843 1.00 68.19 378 A 1 
ATOM 3039 N N   . GLY A 1 379 ? -6.204  -14.693 -12.671 1.00 67.39 379 A 1 
ATOM 3040 C CA  . GLY A 1 379 ? -5.066  -14.723 -11.747 1.00 63.34 379 A 1 
ATOM 3041 C C   . GLY A 1 379 ? -4.959  -13.508 -10.801 1.00 63.80 379 A 1 
ATOM 3042 O O   . GLY A 1 379 ? -3.888  -12.926 -10.646 1.00 59.12 379 A 1 
ATOM 3043 N N   . ARG A 1 380 ? -6.081  -13.068 -10.194 1.00 64.87 380 A 1 
ATOM 3044 C CA  . ARG A 1 380 ? -6.105  -11.946 -9.236  1.00 62.81 380 A 1 
ATOM 3045 C C   . ARG A 1 380 ? -5.712  -12.372 -7.823  1.00 61.62 380 A 1 
ATOM 3046 O O   . ARG A 1 380 ? -5.853  -13.542 -7.473  1.00 57.56 380 A 1 
ATOM 3047 C CB  . ARG A 1 380 ? -7.480  -11.269 -9.226  1.00 57.68 380 A 1 
ATOM 3048 C CG  . ARG A 1 380 ? -7.720  -10.495 -10.521 1.00 54.84 380 A 1 
ATOM 3049 C CD  . ARG A 1 380 ? -9.034  -9.713  -10.410 1.00 56.06 380 A 1 
ATOM 3050 N NE  . ARG A 1 380 ? -9.184  -8.783  -11.536 1.00 48.01 380 A 1 
ATOM 3051 C CZ  . ARG A 1 380 ? -9.793  -7.619  -11.482 1.00 44.71 380 A 1 
ATOM 3052 N NH1 . ARG A 1 380 ? -10.473 -7.223  -10.442 1.00 43.16 380 A 1 
ATOM 3053 N NH2 . ARG A 1 380 ? -9.710  -6.811  -12.484 1.00 40.04 380 A 1 
ATOM 3054 N N   . PHE A 1 381 ? -5.259  -11.429 -6.997  1.00 55.66 381 A 1 
ATOM 3055 C CA  . PHE A 1 381 ? -4.848  -11.644 -5.597  1.00 53.87 381 A 1 
ATOM 3056 C C   . PHE A 1 381 ? -3.793  -12.751 -5.409  1.00 54.46 381 A 1 
ATOM 3057 O O   . PHE A 1 381 ? -3.785  -13.446 -4.404  1.00 50.37 381 A 1 
ATOM 3058 C CB  . PHE A 1 381 ? -6.084  -11.836 -4.702  1.00 49.55 381 A 1 
ATOM 3059 C CG  . PHE A 1 381 ? -7.062  -10.674 -4.720  1.00 48.02 381 A 1 
ATOM 3060 C CD1 . PHE A 1 381 ? -6.743  -9.490  -4.029  1.00 44.77 381 A 1 
ATOM 3061 C CD2 . PHE A 1 381 ? -8.281  -10.784 -5.400  1.00 43.61 381 A 1 
ATOM 3062 C CE1 . PHE A 1 381 ? -7.646  -8.412  -4.026  1.00 39.48 381 A 1 
ATOM 3063 C CE2 . PHE A 1 381 ? -9.185  -9.705  -5.396  1.00 39.95 381 A 1 
ATOM 3064 C CZ  . PHE A 1 381 ? -8.870  -8.522  -4.711  1.00 41.11 381 A 1 
ATOM 3065 N N   . GLY A 1 382 ? -2.893  -12.918 -6.393  1.00 55.72 382 A 1 
ATOM 3066 C CA  . GLY A 1 382 ? -1.874  -13.964 -6.341  1.00 55.01 382 A 1 
ATOM 3067 C C   . GLY A 1 382 ? -2.380  -15.375 -6.673  1.00 57.38 382 A 1 
ATOM 3068 O O   . GLY A 1 382 ? -1.588  -16.313 -6.639  1.00 54.62 382 A 1 
ATOM 3069 N N   . THR A 1 383 ? -3.661  -15.530 -7.036  1.00 61.52 383 A 1 
ATOM 3070 C CA  . THR A 1 383 ? -4.207  -16.794 -7.532  1.00 62.95 383 A 1 
ATOM 3071 C C   . THR A 1 383 ? -3.653  -17.119 -8.923  1.00 65.29 383 A 1 
ATOM 3072 O O   . THR A 1 383 ? -3.278  -16.223 -9.687  1.00 62.46 383 A 1 
ATOM 3073 C CB  . THR A 1 383 ? -5.745  -16.803 -7.582  1.00 58.92 383 A 1 
ATOM 3074 O OG1 . THR A 1 383 ? -6.256  -15.856 -8.487  1.00 54.24 383 A 1 
ATOM 3075 C CG2 . THR A 1 383 ? -6.376  -16.523 -6.226  1.00 54.57 383 A 1 
ATOM 3076 N N   . LYS A 1 384 ? -3.604  -18.406 -9.261  1.00 67.59 384 A 1 
ATOM 3077 C CA  . LYS A 1 384 ? -3.191  -18.837 -10.596 1.00 70.95 384 A 1 
ATOM 3078 C C   . LYS A 1 384 ? -4.284  -18.529 -11.625 1.00 74.86 384 A 1 
ATOM 3079 O O   . LYS A 1 384 ? -5.471  -18.480 -11.312 1.00 70.82 384 A 1 
ATOM 3080 C CB  . LYS A 1 384 ? -2.815  -20.319 -10.572 1.00 65.40 384 A 1 
ATOM 3081 C CG  . LYS A 1 384 ? -1.603  -20.598 -9.682  1.00 62.13 384 A 1 
ATOM 3082 C CD  . LYS A 1 384 ? -1.298  -22.101 -9.718  1.00 60.53 384 A 1 
ATOM 3083 C CE  . LYS A 1 384 ? -0.081  -22.473 -8.888  1.00 53.82 384 A 1 
ATOM 3084 N NZ  . LYS A 1 384 ? 0.168   -23.923 -9.025  1.00 47.74 384 A 1 
ATOM 3085 N N   . GLY A 1 385 ? -3.884  -18.316 -12.876 1.00 78.07 385 A 1 
ATOM 3086 C CA  . GLY A 1 385 ? -4.811  -18.075 -13.971 1.00 79.81 385 A 1 
ATOM 3087 C C   . GLY A 1 385 ? -4.214  -18.436 -15.329 1.00 82.17 385 A 1 
ATOM 3088 O O   . GLY A 1 385 ? -3.003  -18.644 -15.457 1.00 80.30 385 A 1 
ATOM 3089 N N   . LEU A 1 386 ? -5.071  -18.492 -16.346 1.00 84.27 386 A 1 
ATOM 3090 C CA  . LEU A 1 386 ? -4.715  -18.814 -17.723 1.00 86.05 386 A 1 
ATOM 3091 C C   . LEU A 1 386 ? -5.252  -17.739 -18.672 1.00 87.54 386 A 1 
ATOM 3092 O O   . LEU A 1 386 ? -6.427  -17.379 -18.625 1.00 87.27 386 A 1 
ATOM 3093 C CB  . LEU A 1 386 ? -5.271  -20.216 -18.038 1.00 85.43 386 A 1 
ATOM 3094 C CG  . LEU A 1 386 ? -5.025  -20.716 -19.464 1.00 83.00 386 A 1 
ATOM 3095 C CD1 . LEU A 1 386 ? -3.541  -20.884 -19.774 1.00 75.44 386 A 1 
ATOM 3096 C CD2 . LEU A 1 386 ? -5.702  -22.079 -19.633 1.00 75.88 386 A 1 
ATOM 3097 N N   . ALA A 1 387 ? -4.403  -17.235 -19.566 1.00 86.63 387 A 1 
ATOM 3098 C CA  . ALA A 1 387 ? -4.803  -16.367 -20.659 1.00 87.38 387 A 1 
ATOM 3099 C C   . ALA A 1 387 ? -4.439  -16.994 -22.003 1.00 88.26 387 A 1 
ATOM 3100 O O   . ALA A 1 387 ? -3.290  -17.361 -22.232 1.00 87.62 387 A 1 
ATOM 3101 C CB  . ALA A 1 387 ? -4.180  -14.987 -20.470 1.00 86.94 387 A 1 
ATOM 3102 N N   . ILE A 1 388 ? -5.426  -17.110 -22.912 1.00 88.31 388 A 1 
ATOM 3103 C CA  . ILE A 1 388 ? -5.236  -17.672 -24.245 1.00 89.75 388 A 1 
ATOM 3104 C C   . ILE A 1 388 ? -5.617  -16.615 -25.287 1.00 90.70 388 A 1 
ATOM 3105 O O   . ILE A 1 388 ? -6.717  -16.062 -25.254 1.00 90.06 388 A 1 
ATOM 3106 C CB  . ILE A 1 388 ? -6.015  -18.991 -24.432 1.00 89.87 388 A 1 
ATOM 3107 C CG1 . ILE A 1 388 ? -5.590  -20.030 -23.367 1.00 86.34 388 A 1 
ATOM 3108 C CG2 . ILE A 1 388 ? -5.788  -19.537 -25.857 1.00 86.08 388 A 1 
ATOM 3109 C CD1 . ILE A 1 388 ? -6.392  -21.341 -23.406 1.00 81.21 388 A 1 
ATOM 3110 N N   . THR A 1 389 ? -4.718  -16.351 -26.235 1.00 90.78 389 A 1 
ATOM 3111 C CA  . THR A 1 389 ? -4.894  -15.335 -27.268 1.00 90.81 389 A 1 
ATOM 3112 C C   . THR A 1 389 ? -4.927  -15.968 -28.651 1.00 91.58 389 A 1 
ATOM 3113 O O   . THR A 1 389 ? -4.022  -16.698 -29.033 1.00 90.20 389 A 1 
ATOM 3114 C CB  . THR A 1 389 ? -3.792  -14.279 -27.166 1.00 90.26 389 A 1 
ATOM 3115 O OG1 . THR A 1 389 ? -3.866  -13.682 -25.880 1.00 82.81 389 A 1 
ATOM 3116 C CG2 . THR A 1 389 ? -3.962  -13.156 -28.185 1.00 82.80 389 A 1 
ATOM 3117 N N   . PHE A 1 390 ? -5.971  -15.677 -29.431 1.00 90.43 390 A 1 
ATOM 3118 C CA  . PHE A 1 390 ? -6.078  -16.134 -30.812 1.00 90.85 390 A 1 
ATOM 3119 C C   . PHE A 1 390 ? -5.418  -15.136 -31.763 1.00 91.19 390 A 1 
ATOM 3120 O O   . PHE A 1 390 ? -5.781  -13.965 -31.783 1.00 88.90 390 A 1 
ATOM 3121 C CB  . PHE A 1 390 ? -7.539  -16.401 -31.171 1.00 90.55 390 A 1 
ATOM 3122 C CG  . PHE A 1 390 ? -8.240  -17.549 -30.448 1.00 90.59 390 A 1 
ATOM 3123 C CD1 . PHE A 1 390 ? -7.536  -18.483 -29.656 1.00 84.03 390 A 1 
ATOM 3124 C CD2 . PHE A 1 390 ? -9.628  -17.704 -30.608 1.00 83.24 390 A 1 
ATOM 3125 C CE1 . PHE A 1 390 ? -8.207  -19.544 -29.032 1.00 82.55 390 A 1 
ATOM 3126 C CE2 . PHE A 1 390 ? -10.305 -18.769 -29.984 1.00 82.03 390 A 1 
ATOM 3127 C CZ  . PHE A 1 390 ? -9.594  -19.689 -29.196 1.00 87.61 390 A 1 
ATOM 3128 N N   . VAL A 1 391 ? -4.472  -15.630 -32.571 1.00 91.19 391 A 1 
ATOM 3129 C CA  . VAL A 1 391 ? -3.691  -14.868 -33.555 1.00 90.86 391 A 1 
ATOM 3130 C C   . VAL A 1 391 ? -4.082  -15.350 -34.948 1.00 90.81 391 A 1 
ATOM 3131 O O   . VAL A 1 391 ? -3.861  -16.520 -35.278 1.00 88.69 391 A 1 
ATOM 3132 C CB  . VAL A 1 391 ? -2.184  -15.056 -33.290 1.00 90.04 391 A 1 
ATOM 3133 C CG1 . VAL A 1 391 ? -1.324  -14.318 -34.318 1.00 80.93 391 A 1 
ATOM 3134 C CG2 . VAL A 1 391 ? -1.802  -14.522 -31.902 1.00 81.64 391 A 1 
ATOM 3135 N N   . SER A 1 392 ? -4.715  -14.483 -35.734 1.00 89.95 392 A 1 
ATOM 3136 C CA  . SER A 1 392 ? -5.344  -14.872 -37.004 1.00 88.86 392 A 1 
ATOM 3137 C C   . SER A 1 392 ? -4.710  -14.249 -38.244 1.00 88.32 392 A 1 
ATOM 3138 O O   . SER A 1 392 ? -4.876  -14.781 -39.338 1.00 83.65 392 A 1 
ATOM 3139 C CB  . SER A 1 392 ? -6.837  -14.538 -36.987 1.00 86.87 392 A 1 
ATOM 3140 O OG  . SER A 1 392 ? -7.437  -15.148 -35.870 1.00 78.57 392 A 1 
ATOM 3141 N N   . ASP A 1 393 ? -3.994  -13.138 -38.080 1.00 89.48 393 A 1 
ATOM 3142 C CA  . ASP A 1 393 ? -3.316  -12.433 -39.166 1.00 88.94 393 A 1 
ATOM 3143 C C   . ASP A 1 393 ? -1.953  -11.859 -38.731 1.00 89.40 393 A 1 
ATOM 3144 O O   . ASP A 1 393 ? -1.513  -12.000 -37.584 1.00 86.17 393 A 1 
ATOM 3145 C CB  . ASP A 1 393 ? -4.276  -11.383 -39.771 1.00 86.61 393 A 1 
ATOM 3146 C CG  . ASP A 1 393 ? -4.689  -10.245 -38.831 1.00 85.36 393 A 1 
ATOM 3147 O OD1 . ASP A 1 393 ? -3.823  -9.782  -38.058 1.00 76.48 393 A 1 
ATOM 3148 O OD2 . ASP A 1 393 ? -5.850  -9.771  -38.970 1.00 79.13 393 A 1 
ATOM 3149 N N   . GLU A 1 394 ? -1.239  -11.235 -39.667 1.00 86.33 394 A 1 
ATOM 3150 C CA  . GLU A 1 394 ? 0.069   -10.635 -39.422 1.00 85.59 394 A 1 
ATOM 3151 C C   . GLU A 1 394 ? 0.008   -9.434  -38.466 1.00 86.18 394 A 1 
ATOM 3152 O O   . GLU A 1 394 ? 0.967   -9.172  -37.745 1.00 82.75 394 A 1 
ATOM 3153 C CB  . GLU A 1 394 ? 0.702   -10.179 -40.745 1.00 83.75 394 A 1 
ATOM 3154 C CG  . GLU A 1 394 ? 1.047   -11.348 -41.687 1.00 75.90 394 A 1 
ATOM 3155 C CD  . GLU A 1 394 ? 1.732   -10.906 -43.000 1.00 67.61 394 A 1 
ATOM 3156 O OE1 . GLU A 1 394 ? 2.145   -11.816 -43.757 1.00 60.93 394 A 1 
ATOM 3157 O OE2 . GLU A 1 394 ? 1.809   -9.684  -43.252 1.00 62.02 394 A 1 
ATOM 3158 N N   . ASN A 1 395 ? -1.116  -8.703  -38.435 1.00 89.19 395 A 1 
ATOM 3159 C CA  . ASN A 1 395 ? -1.303  -7.575  -37.531 1.00 88.30 395 A 1 
ATOM 3160 C C   . ASN A 1 395 ? -1.477  -8.054  -36.084 1.00 89.14 395 A 1 
ATOM 3161 O O   . ASN A 1 395 ? -0.840  -7.500  -35.186 1.00 86.72 395 A 1 
ATOM 3162 C CB  . ASN A 1 395 ? -2.474  -6.730  -38.027 1.00 86.68 395 A 1 
ATOM 3163 C CG  . ASN A 1 395 ? -2.632  -5.476  -37.199 1.00 79.83 395 A 1 
ATOM 3164 O OD1 . ASN A 1 395 ? -1.807  -4.576  -37.234 1.00 71.29 395 A 1 
ATOM 3165 N ND2 . ASN A 1 395 ? -3.689  -5.364  -36.434 1.00 71.66 395 A 1 
ATOM 3166 N N   . ASP A 1 396 ? -2.248  -9.122  -35.867 1.00 88.86 396 A 1 
ATOM 3167 C CA  . ASP A 1 396 ? -2.370  -9.779  -34.564 1.00 88.20 396 A 1 
ATOM 3168 C C   . ASP A 1 396 ? -0.991  -10.248 -34.049 1.00 88.57 396 A 1 
ATOM 3169 O O   . ASP A 1 396 ? -0.649  -10.034 -32.880 1.00 86.55 396 A 1 
ATOM 3170 C CB  . ASP A 1 396 ? -3.297  -11.004 -34.672 1.00 87.47 396 A 1 
ATOM 3171 C CG  . ASP A 1 396 ? -4.799  -10.735 -34.877 1.00 87.30 396 A 1 
ATOM 3172 O OD1 . ASP A 1 396 ? -5.238  -9.578  -34.772 1.00 79.92 396 A 1 
ATOM 3173 O OD2 . ASP A 1 396 ? -5.521  -11.745 -35.067 1.00 82.09 396 A 1 
ATOM 3174 N N   . ALA A 1 397 ? -0.167  -10.843 -34.932 1.00 89.91 397 A 1 
ATOM 3175 C CA  . ALA A 1 397 ? 1.178   -11.294 -34.597 1.00 88.78 397 A 1 
ATOM 3176 C C   . ALA A 1 397 ? 2.111   -10.120 -34.248 1.00 88.80 397 A 1 
ATOM 3177 O O   . ALA A 1 397 ? 2.907   -10.225 -33.309 1.00 87.36 397 A 1 
ATOM 3178 C CB  . ALA A 1 397 ? 1.737   -12.110 -35.765 1.00 87.85 397 A 1 
ATOM 3179 N N   . LYS A 1 398 ? 1.989   -8.988  -34.951 1.00 88.37 398 A 1 
ATOM 3180 C CA  . LYS A 1 398 ? 2.739   -7.768  -34.641 1.00 86.90 398 A 1 
ATOM 3181 C C   . LYS A 1 398 ? 2.390   -7.237  -33.246 1.00 87.41 398 A 1 
ATOM 3182 O O   . LYS A 1 398 ? 3.289   -7.012  -32.451 1.00 86.06 398 A 1 
ATOM 3183 C CB  . LYS A 1 398 ? 2.497   -6.723  -35.732 1.00 86.77 398 A 1 
ATOM 3184 C CG  . LYS A 1 398 ? 3.366   -5.487  -35.489 1.00 78.99 398 A 1 
ATOM 3185 C CD  . LYS A 1 398 ? 3.040   -4.384  -36.488 1.00 74.32 398 A 1 
ATOM 3186 C CE  . LYS A 1 398 ? 3.845   -3.158  -36.061 1.00 65.84 398 A 1 
ATOM 3187 N NZ  . LYS A 1 398 ? 3.462   -1.952  -36.822 1.00 56.79 398 A 1 
ATOM 3188 N N   . ILE A 1 399 ? 1.099   -7.095  -32.928 1.00 88.45 399 A 1 
ATOM 3189 C CA  . ILE A 1 399 ? 0.652   -6.618  -31.606 1.00 87.31 399 A 1 
ATOM 3190 C C   . ILE A 1 399 ? 1.118   -7.574  -30.498 1.00 87.53 399 A 1 
ATOM 3191 O O   . ILE A 1 399 ? 1.524   -7.127  -29.428 1.00 86.11 399 A 1 
ATOM 3192 C CB  . ILE A 1 399 ? -0.878  -6.423  -31.586 1.00 87.49 399 A 1 
ATOM 3193 C CG1 . ILE A 1 399 ? -1.318  -5.329  -32.587 1.00 83.96 399 A 1 
ATOM 3194 C CG2 . ILE A 1 399 ? -1.360  -6.031  -30.171 1.00 82.77 399 A 1 
ATOM 3195 C CD1 . ILE A 1 399 ? -2.829  -5.339  -32.884 1.00 74.74 399 A 1 
ATOM 3196 N N   . LEU A 1 400 ? 1.110   -8.890  -30.747 1.00 88.51 400 A 1 
ATOM 3197 C CA  . LEU A 1 400 ? 1.627   -9.863  -29.794 1.00 86.76 400 A 1 
ATOM 3198 C C   . LEU A 1 400 ? 3.125   -9.669  -29.515 1.00 86.27 400 A 1 
ATOM 3199 O O   . LEU A 1 400 ? 3.542   -9.775  -28.363 1.00 84.63 400 A 1 
ATOM 3200 C CB  . LEU A 1 400 ? 1.340   -11.287 -30.314 1.00 86.30 400 A 1 
ATOM 3201 C CG  . LEU A 1 400 ? 1.717   -12.394 -29.312 1.00 84.01 400 A 1 
ATOM 3202 C CD1 . LEU A 1 400 ? 0.786   -12.395 -28.097 1.00 75.38 400 A 1 
ATOM 3203 C CD2 . LEU A 1 400 ? 1.631   -13.760 -29.982 1.00 76.31 400 A 1 
ATOM 3204 N N   . ASN A 1 401 ? 3.930   -9.366  -30.548 1.00 87.64 401 A 1 
ATOM 3205 C CA  . ASN A 1 401 ? 5.348   -9.056  -30.374 1.00 85.86 401 A 1 
ATOM 3206 C C   . ASN A 1 401 ? 5.540   -7.741  -29.610 1.00 85.56 401 A 1 
ATOM 3207 O O   . ASN A 1 401 ? 6.300   -7.723  -28.644 1.00 84.78 401 A 1 
ATOM 3208 C CB  . ASN A 1 401 ? 6.046   -9.023  -31.737 1.00 85.63 401 A 1 
ATOM 3209 C CG  . ASN A 1 401 ? 6.145   -10.385 -32.404 1.00 81.15 401 A 1 
ATOM 3210 O OD1 . ASN A 1 401 ? 6.104   -11.442 -31.792 1.00 74.16 401 A 1 
ATOM 3211 N ND2 . ASN A 1 401 ? 6.304   -10.409 -33.704 1.00 73.16 401 A 1 
ATOM 3212 N N   . ASP A 1 402 ? 4.771   -6.691  -29.921 1.00 85.37 402 A 1 
ATOM 3213 C CA  . ASP A 1 402 ? 4.809   -5.414  -29.207 1.00 83.27 402 A 1 
ATOM 3214 C C   . ASP A 1 402 ? 4.487   -5.600  -27.700 1.00 82.39 402 A 1 
ATOM 3215 O O   . ASP A 1 402 ? 5.089   -4.962  -26.838 1.00 80.67 402 A 1 
ATOM 3216 C CB  . ASP A 1 402 ? 3.812   -4.417  -29.828 1.00 83.94 402 A 1 
ATOM 3217 C CG  . ASP A 1 402 ? 4.114   -3.964  -31.272 1.00 79.53 402 A 1 
ATOM 3218 O OD1 . ASP A 1 402 ? 5.265   -4.111  -31.736 1.00 73.16 402 A 1 
ATOM 3219 O OD2 . ASP A 1 402 ? 3.175   -3.428  -31.921 1.00 74.13 402 A 1 
ATOM 3220 N N   . VAL A 1 403 ? 3.548   -6.507  -27.375 1.00 86.97 403 A 1 
ATOM 3221 C CA  . VAL A 1 403 ? 3.240   -6.897  -25.982 1.00 84.72 403 A 1 
ATOM 3222 C C   . VAL A 1 403 ? 4.440   -7.563  -25.312 1.00 83.63 403 A 1 
ATOM 3223 O O   . VAL A 1 403 ? 4.768   -7.221  -24.176 1.00 81.67 403 A 1 
ATOM 3224 C CB  . VAL A 1 403 ? 2.007   -7.822  -25.934 1.00 84.86 403 A 1 
ATOM 3225 C CG1 . VAL A 1 403 ? 1.804   -8.517  -24.580 1.00 79.64 403 A 1 
ATOM 3226 C CG2 . VAL A 1 403 ? 0.718   -7.057  -26.228 1.00 79.48 403 A 1 
ATOM 3227 N N   . GLN A 1 404 ? 5.077   -8.539  -25.979 1.00 85.62 404 A 1 
ATOM 3228 C CA  . GLN A 1 404 ? 6.220   -9.266  -25.433 1.00 83.21 404 A 1 
ATOM 3229 C C   . GLN A 1 404 ? 7.421   -8.353  -25.192 1.00 82.00 404 A 1 
ATOM 3230 O O   . GLN A 1 404 ? 8.033   -8.431  -24.126 1.00 79.52 404 A 1 
ATOM 3231 C CB  . GLN A 1 404 ? 6.602   -10.426 -26.367 1.00 82.95 404 A 1 
ATOM 3232 C CG  . GLN A 1 404 ? 5.573   -11.557 -26.314 1.00 80.71 404 A 1 
ATOM 3233 C CD  . GLN A 1 404 ? 5.917   -12.699 -27.250 1.00 82.17 404 A 1 
ATOM 3234 O OE1 . GLN A 1 404 ? 6.175   -13.813 -26.824 1.00 74.55 404 A 1 
ATOM 3235 N NE2 . GLN A 1 404 ? 5.928   -12.470 -28.544 1.00 72.11 404 A 1 
ATOM 3236 N N   . ASP A 1 405 ? 7.703   -7.449  -26.122 1.00 81.30 405 A 1 
ATOM 3237 C CA  . ASP A 1 405 ? 8.813   -6.506  -26.045 1.00 79.71 405 A 1 
ATOM 3238 C C   . ASP A 1 405 ? 8.589   -5.456  -24.948 1.00 77.92 405 A 1 
ATOM 3239 O O   . ASP A 1 405 ? 9.494   -5.159  -24.168 1.00 75.18 405 A 1 
ATOM 3240 C CB  . ASP A 1 405 ? 9.003   -5.822  -27.412 1.00 79.62 405 A 1 
ATOM 3241 C CG  . ASP A 1 405 ? 9.554   -6.744  -28.507 1.00 76.14 405 A 1 
ATOM 3242 O OD1 . ASP A 1 405 ? 10.121  -7.807  -28.169 1.00 71.89 405 A 1 
ATOM 3243 O OD2 . ASP A 1 405 ? 9.469   -6.342  -29.687 1.00 71.58 405 A 1 
ATOM 3244 N N   . ARG A 1 406 ? 7.369   -4.917  -24.849 1.00 79.47 406 A 1 
ATOM 3245 C CA  . ARG A 1 406 ? 7.047   -3.861  -23.879 1.00 76.10 406 A 1 
ATOM 3246 C C   . ARG A 1 406 ? 7.021   -4.358  -22.439 1.00 73.89 406 A 1 
ATOM 3247 O O   . ARG A 1 406 ? 7.447   -3.628  -21.542 1.00 69.62 406 A 1 
ATOM 3248 C CB  . ARG A 1 406 ? 5.718   -3.198  -24.269 1.00 74.32 406 A 1 
ATOM 3249 C CG  . ARG A 1 406 ? 5.365   -2.036  -23.332 1.00 69.35 406 A 1 
ATOM 3250 C CD  . ARG A 1 406 ? 4.158   -1.273  -23.855 1.00 68.27 406 A 1 
ATOM 3251 N NE  . ARG A 1 406 ? 3.760   -0.192  -22.924 1.00 64.07 406 A 1 
ATOM 3252 C CZ  . ARG A 1 406 ? 2.617   0.464   -22.962 1.00 60.84 406 A 1 
ATOM 3253 N NH1 . ARG A 1 406 ? 1.775   0.339   -23.936 1.00 57.61 406 A 1 
ATOM 3254 N NH2 . ARG A 1 406 ? 2.264   1.252   -21.980 1.00 55.17 406 A 1 
ATOM 3255 N N   . PHE A 1 407 ? 6.506   -5.550  -22.191 1.00 76.80 407 A 1 
ATOM 3256 C CA  . PHE A 1 407 ? 6.333   -6.096  -20.837 1.00 73.99 407 A 1 
ATOM 3257 C C   . PHE A 1 407 ? 7.387   -7.137  -20.446 1.00 73.16 407 A 1 
ATOM 3258 O O   . PHE A 1 407 ? 7.290   -7.699  -19.358 1.00 69.22 407 A 1 
ATOM 3259 C CB  . PHE A 1 407 ? 4.898   -6.611  -20.668 1.00 72.26 407 A 1 
ATOM 3260 C CG  . PHE A 1 407 ? 3.811   -5.570  -20.900 1.00 71.29 407 A 1 
ATOM 3261 C CD1 . PHE A 1 407 ? 3.806   -4.373  -20.162 1.00 67.17 407 A 1 
ATOM 3262 C CD2 . PHE A 1 407 ? 2.802   -5.801  -21.849 1.00 67.27 407 A 1 
ATOM 3263 C CE1 . PHE A 1 407 ? 2.814   -3.406  -20.378 1.00 64.65 407 A 1 
ATOM 3264 C CE2 . PHE A 1 407 ? 1.810   -4.838  -22.066 1.00 65.16 407 A 1 
ATOM 3265 C CZ  . PHE A 1 407 ? 1.806   -3.635  -21.337 1.00 67.22 407 A 1 
ATOM 3266 N N   . GLU A 1 408 ? 8.378   -7.398  -21.310 1.00 72.60 408 A 1 
ATOM 3267 C CA  . GLU A 1 408 ? 9.407   -8.416  -21.120 1.00 71.74 408 A 1 
ATOM 3268 C C   . GLU A 1 408 ? 8.833   -9.806  -20.754 1.00 71.30 408 A 1 
ATOM 3269 O O   . GLU A 1 408 ? 9.374   -10.543 -19.921 1.00 66.74 408 A 1 
ATOM 3270 C CB  . GLU A 1 408 ? 10.513  -7.944  -20.144 1.00 68.47 408 A 1 
ATOM 3271 C CG  . GLU A 1 408 ? 11.256  -6.675  -20.597 1.00 62.07 408 A 1 
ATOM 3272 C CD  . GLU A 1 408 ? 12.464  -6.327  -19.690 1.00 57.76 408 A 1 
ATOM 3273 O OE1 . GLU A 1 408 ? 13.198  -5.376  -20.040 1.00 52.60 408 A 1 
ATOM 3274 O OE2 . GLU A 1 408 ? 12.694  -7.034  -18.680 1.00 54.20 408 A 1 
ATOM 3275 N N   . VAL A 1 409 ? 7.714   -10.171 -21.369 1.00 75.69 409 A 1 
ATOM 3276 C CA  . VAL A 1 409 ? 7.034   -11.461 -21.162 1.00 76.58 409 A 1 
ATOM 3277 C C   . VAL A 1 409 ? 7.265   -12.389 -22.348 1.00 78.61 409 A 1 
ATOM 3278 O O   . VAL A 1 409 ? 7.271   -11.961 -23.495 1.00 77.20 409 A 1 
ATOM 3279 C CB  . VAL A 1 409 ? 5.533   -11.318 -20.864 1.00 74.20 409 A 1 
ATOM 3280 C CG1 . VAL A 1 409 ? 5.290   -10.596 -19.538 1.00 67.19 409 A 1 
ATOM 3281 C CG2 . VAL A 1 409 ? 4.737   -10.615 -21.964 1.00 68.33 409 A 1 
ATOM 3282 N N   . ASN A 1 410 ? 7.407   -13.685 -22.079 1.00 79.26 410 A 1 
ATOM 3283 C CA  . ASN A 1 410 ? 7.453   -14.697 -23.124 1.00 78.99 410 A 1 
ATOM 3284 C C   . ASN A 1 410 ? 6.096   -15.405 -23.202 1.00 80.08 410 A 1 
ATOM 3285 O O   . ASN A 1 410 ? 5.733   -16.147 -22.291 1.00 78.22 410 A 1 
ATOM 3286 C CB  . ASN A 1 410 ? 8.621   -15.653 -22.857 1.00 75.57 410 A 1 
ATOM 3287 C CG  . ASN A 1 410 ? 8.802   -16.666 -23.973 1.00 68.45 410 A 1 
ATOM 3288 O OD1 . ASN A 1 410 ? 8.235   -16.594 -25.042 1.00 62.55 410 A 1 
ATOM 3289 N ND2 . ASN A 1 410 ? 9.621   -17.668 -23.761 1.00 60.27 410 A 1 
ATOM 3290 N N   . ILE A 1 411 ? 5.349   -15.166 -24.280 1.00 80.63 411 A 1 
ATOM 3291 C CA  . ILE A 1 411 ? 4.060   -15.799 -24.549 1.00 82.41 411 A 1 
ATOM 3292 C C   . ILE A 1 411 ? 4.302   -16.936 -25.544 1.00 83.58 411 A 1 
ATOM 3293 O O   . ILE A 1 411 ? 4.569   -16.697 -26.720 1.00 81.22 411 A 1 
ATOM 3294 C CB  . ILE A 1 411 ? 3.017   -14.773 -25.047 1.00 82.35 411 A 1 
ATOM 3295 C CG1 . ILE A 1 411 ? 2.910   -13.573 -24.067 1.00 80.41 411 A 1 
ATOM 3296 C CG2 . ILE A 1 411 ? 1.655   -15.468 -25.216 1.00 78.44 411 A 1 
ATOM 3297 C CD1 . ILE A 1 411 ? 1.986   -12.451 -24.540 1.00 74.44 411 A 1 
ATOM 3298 N N   . SER A 1 412 ? 4.243   -18.171 -25.072 1.00 83.51 412 A 1 
ATOM 3299 C CA  . SER A 1 412 ? 4.503   -19.347 -25.898 1.00 83.85 412 A 1 
ATOM 3300 C C   . SER A 1 412 ? 3.263   -19.816 -26.666 1.00 85.75 412 A 1 
ATOM 3301 O O   . SER A 1 412 ? 2.132   -19.473 -26.327 1.00 83.96 412 A 1 
ATOM 3302 C CB  . SER A 1 412 ? 5.121   -20.470 -25.058 1.00 79.94 412 A 1 
ATOM 3303 O OG  . SER A 1 412 ? 4.326   -20.785 -23.936 1.00 73.68 412 A 1 
ATOM 3304 N N   . GLU A 1 413 ? 3.465   -20.605 -27.716 1.00 84.41 413 A 1 
ATOM 3305 C CA  . GLU A 1 413 ? 2.368   -21.313 -28.377 1.00 85.17 413 A 1 
ATOM 3306 C C   . GLU A 1 413 ? 1.729   -22.314 -27.414 1.00 84.67 413 A 1 
ATOM 3307 O O   . GLU A 1 413 ? 2.413   -22.914 -26.586 1.00 80.83 413 A 1 
ATOM 3308 C CB  . GLU A 1 413 ? 2.882   -21.951 -29.682 1.00 83.16 413 A 1 
ATOM 3309 C CG  . GLU A 1 413 ? 1.749   -22.439 -30.598 1.00 77.67 413 A 1 
ATOM 3310 C CD  . GLU A 1 413 ? 2.188   -22.631 -32.059 1.00 77.67 413 A 1 
ATOM 3311 O OE1 . GLU A 1 413 ? 1.286   -22.728 -32.923 1.00 68.73 413 A 1 
ATOM 3312 O OE2 . GLU A 1 413 ? 3.403   -22.552 -32.349 1.00 72.70 413 A 1 
ATOM 3313 N N   . LEU A 1 414 ? 0.404   -22.443 -27.494 1.00 83.90 414 A 1 
ATOM 3314 C CA  . LEU A 1 414 ? -0.359  -23.316 -26.612 1.00 82.95 414 A 1 
ATOM 3315 C C   . LEU A 1 414 ? 0.092   -24.780 -26.795 1.00 83.29 414 A 1 
ATOM 3316 O O   . LEU A 1 414 ? -0.014  -25.284 -27.912 1.00 80.46 414 A 1 
ATOM 3317 C CB  . LEU A 1 414 ? -1.854  -23.151 -26.926 1.00 81.67 414 A 1 
ATOM 3318 C CG  . LEU A 1 414 ? -2.779  -23.869 -25.931 1.00 79.88 414 A 1 
ATOM 3319 C CD1 . LEU A 1 414 ? -2.834  -23.126 -24.603 1.00 72.88 414 A 1 
ATOM 3320 C CD2 . LEU A 1 414 ? -4.200  -23.937 -26.487 1.00 73.93 414 A 1 
ATOM 3321 N N   . PRO A 1 415 ? 0.543   -25.465 -25.735 1.00 83.25 415 A 1 
ATOM 3322 C CA  . PRO A 1 415 ? 0.914   -26.873 -25.812 1.00 81.08 415 A 1 
ATOM 3323 C C   . PRO A 1 415 ? -0.315  -27.769 -26.001 1.00 82.17 415 A 1 
ATOM 3324 O O   . PRO A 1 415 ? -1.438  -27.381 -25.680 1.00 79.82 415 A 1 
ATOM 3325 C CB  . PRO A 1 415 ? 1.663   -27.161 -24.499 1.00 78.99 415 A 1 
ATOM 3326 C CG  . PRO A 1 415 ? 1.012   -26.201 -23.513 1.00 78.41 415 A 1 
ATOM 3327 C CD  . PRO A 1 415 ? 0.715   -24.969 -24.371 1.00 80.94 415 A 1 
ATOM 3328 N N   . ASP A 1 416 ? -0.104  -28.994 -26.502 1.00 78.30 416 A 1 
ATOM 3329 C CA  . ASP A 1 416 ? -1.173  -29.981 -26.694 1.00 77.53 416 A 1 
ATOM 3330 C C   . ASP A 1 416 ? -1.807  -30.440 -25.368 1.00 76.93 416 A 1 
ATOM 3331 O O   . ASP A 1 416 ? -3.006  -30.708 -25.306 1.00 73.01 416 A 1 
ATOM 3332 C CB  . ASP A 1 416 ? -0.627  -31.198 -27.465 1.00 75.07 416 A 1 
ATOM 3333 C CG  . ASP A 1 416 ? -0.237  -30.889 -28.918 1.00 72.22 416 A 1 
ATOM 3334 O OD1 . ASP A 1 416 ? -0.975  -30.120 -29.578 1.00 66.61 416 A 1 
ATOM 3335 O OD2 . ASP A 1 416 ? 0.778   -31.456 -29.373 1.00 66.73 416 A 1 
ATOM 3336 N N   . GLU A 1 417 ? -1.019  -30.480 -24.296 1.00 70.65 417 A 1 
ATOM 3337 C CA  . GLU A 1 417 ? -1.468  -30.788 -22.930 1.00 72.59 417 A 1 
ATOM 3338 C C   . GLU A 1 417 ? -1.135  -29.630 -21.986 1.00 73.73 417 A 1 
ATOM 3339 O O   . GLU A 1 417 ? 0.005   -29.157 -21.922 1.00 69.48 417 A 1 
ATOM 3340 C CB  . GLU A 1 417 ? -0.843  -32.096 -22.426 1.00 67.66 417 A 1 
ATOM 3341 C CG  . GLU A 1 417 ? -1.349  -33.335 -23.193 1.00 58.88 417 A 1 
ATOM 3342 C CD  . GLU A 1 417 ? -0.834  -34.668 -22.622 1.00 53.58 417 A 1 
ATOM 3343 O OE1 . GLU A 1 417 ? -1.281  -35.734 -23.134 1.00 48.04 417 A 1 
ATOM 3344 O OE2 . GLU A 1 417 ? -0.005  -34.651 -21.684 1.00 47.97 417 A 1 
ATOM 3345 N N   . ILE A 1 418 ? -2.134  -29.161 -21.216 1.00 71.64 418 A 1 
ATOM 3346 C CA  . ILE A 1 418 ? -1.982  -28.112 -20.204 1.00 71.63 418 A 1 
ATOM 3347 C C   . ILE A 1 418 ? -2.116  -28.746 -18.821 1.00 71.77 418 A 1 
ATOM 3348 O O   . ILE A 1 418 ? -3.143  -29.351 -18.510 1.00 68.32 418 A 1 
ATOM 3349 C CB  . ILE A 1 418 ? -3.002  -26.964 -20.403 1.00 69.92 418 A 1 
ATOM 3350 C CG1 . ILE A 1 418 ? -2.922  -26.372 -21.828 1.00 64.80 418 A 1 
ATOM 3351 C CG2 . ILE A 1 418 ? -2.760  -25.856 -19.354 1.00 64.14 418 A 1 
ATOM 3352 C CD1 . ILE A 1 418 ? -4.042  -25.367 -22.108 1.00 60.21 418 A 1 
ATOM 3353 N N   . ASP A 1 419 ? -1.114  -28.567 -17.980 1.00 69.83 419 A 1 
ATOM 3354 C CA  . ASP A 1 419 ? -1.186  -28.984 -16.581 1.00 69.53 419 A 1 
ATOM 3355 C C   . ASP A 1 419 ? -2.207  -28.128 -15.818 1.00 69.54 419 A 1 
ATOM 3356 O O   . ASP A 1 419 ? -2.004  -26.926 -15.609 1.00 65.95 419 A 1 
ATOM 3357 C CB  . ASP A 1 419 ? 0.215   -28.936 -15.951 1.00 65.22 419 A 1 
ATOM 3358 C CG  . ASP A 1 419 ? 0.233   -29.333 -14.472 1.00 60.02 419 A 1 
ATOM 3359 O OD1 . ASP A 1 419 ? -0.818  -29.730 -13.922 1.00 56.06 419 A 1 
ATOM 3360 O OD2 . ASP A 1 419 ? 1.306   -29.182 -13.837 1.00 55.97 419 A 1 
ATOM 3361 N N   . ILE A 1 420 ? -3.294  -28.749 -15.360 1.00 66.73 420 A 1 
ATOM 3362 C CA  . ILE A 1 420 ? -4.376  -28.112 -14.595 1.00 66.28 420 A 1 
ATOM 3363 C C   . ILE A 1 420 ? -3.834  -27.406 -13.347 1.00 68.28 420 A 1 
ATOM 3364 O O   . ILE A 1 420 ? -4.270  -26.313 -12.990 1.00 64.02 420 A 1 
ATOM 3365 C CB  . ILE A 1 420 ? -5.445  -29.171 -14.235 1.00 62.05 420 A 1 
ATOM 3366 C CG1 . ILE A 1 420 ? -6.071  -29.780 -15.514 1.00 57.48 420 A 1 
ATOM 3367 C CG2 . ILE A 1 420 ? -6.545  -28.579 -13.342 1.00 56.69 420 A 1 
ATOM 3368 C CD1 . ILE A 1 420 ? -6.984  -30.990 -15.261 1.00 52.04 420 A 1 
ATOM 3369 N N   . SER A 1 421 ? -2.801  -27.973 -12.699 1.00 62.22 421 A 1 
ATOM 3370 C CA  . SER A 1 421 ? -2.181  -27.386 -11.509 1.00 63.11 421 A 1 
ATOM 3371 C C   . SER A 1 421 ? -1.436  -26.072 -11.782 1.00 65.16 421 A 1 
ATOM 3372 O O   . SER A 1 421 ? -1.137  -25.328 -10.845 1.00 61.64 421 A 1 
ATOM 3373 C CB  . SER A 1 421 ? -1.255  -28.404 -10.841 1.00 59.38 421 A 1 
ATOM 3374 O OG  . SER A 1 421 ? 0.005   -28.492 -11.470 1.00 54.13 421 A 1 
ATOM 3375 N N   . SER A 1 422 ? -1.161  -25.744 -13.061 1.00 62.89 422 A 1 
ATOM 3376 C CA  . SER A 1 422 ? -0.481  -24.517 -13.453 1.00 63.60 422 A 1 
ATOM 3377 C C   . SER A 1 422 ? -1.377  -23.276 -13.392 1.00 64.66 422 A 1 
ATOM 3378 O O   . SER A 1 422 ? -0.874  -22.190 -13.124 1.00 61.55 422 A 1 
ATOM 3379 C CB  . SER A 1 422 ? 0.153   -24.675 -14.839 1.00 61.16 422 A 1 
ATOM 3380 O OG  . SER A 1 422 ? -0.821  -24.713 -15.855 1.00 57.81 422 A 1 
ATOM 3381 N N   . TYR A 1 423 ? -2.704  -23.420 -13.585 1.00 72.48 423 A 1 
ATOM 3382 C CA  . TYR A 1 423 ? -3.653  -22.299 -13.674 1.00 72.03 423 A 1 
ATOM 3383 C C   . TYR A 1 423 ? -4.858  -22.397 -12.730 1.00 71.78 423 A 1 
ATOM 3384 O O   . TYR A 1 423 ? -5.652  -21.453 -12.651 1.00 68.15 423 A 1 
ATOM 3385 C CB  . TYR A 1 423 ? -4.088  -22.126 -15.131 1.00 69.60 423 A 1 
ATOM 3386 C CG  . TYR A 1 423 ? -4.983  -23.243 -15.643 1.00 69.32 423 A 1 
ATOM 3387 C CD1 . TYR A 1 423 ? -4.419  -24.398 -16.201 1.00 64.02 423 A 1 
ATOM 3388 C CD2 . TYR A 1 423 ? -6.378  -23.113 -15.550 1.00 64.66 423 A 1 
ATOM 3389 C CE1 . TYR A 1 423 ? -5.245  -25.439 -16.656 1.00 61.58 423 A 1 
ATOM 3390 C CE2 . TYR A 1 423 ? -7.210  -24.151 -16.001 1.00 63.56 423 A 1 
ATOM 3391 C CZ  . TYR A 1 423 ? -6.652  -25.319 -16.552 1.00 67.41 423 A 1 
ATOM 3392 O OH  . TYR A 1 423 ? -7.448  -26.321 -16.980 1.00 64.84 423 A 1 
ATOM 3393 N N   . ILE A 1 424 ? -4.995  -23.486 -11.993 1.00 66.95 424 A 1 
ATOM 3394 C CA  . ILE A 1 424 ? -5.960  -23.625 -10.902 1.00 66.27 424 A 1 
ATOM 3395 C C   . ILE A 1 424 ? -5.185  -23.826 -9.602  1.00 64.27 424 A 1 
ATOM 3396 O O   . ILE A 1 424 ? -4.348  -24.723 -9.494  1.00 60.15 424 A 1 
ATOM 3397 C CB  . ILE A 1 424 ? -6.979  -24.755 -11.180 1.00 63.02 424 A 1 
ATOM 3398 C CG1 . ILE A 1 424 ? -7.808  -24.396 -12.439 1.00 57.97 424 A 1 
ATOM 3399 C CG2 . ILE A 1 424 ? -7.906  -24.980 -9.972  1.00 57.97 424 A 1 
ATOM 3400 C CD1 . ILE A 1 424 ? -8.874  -25.425 -12.817 1.00 53.30 424 A 1 
ATOM 3401 N N   . GLU A 1 425 ? -5.469  -23.008 -8.595  1.00 53.21 425 A 1 
ATOM 3402 C CA  . GLU A 1 425 ? -5.070  -23.330 -7.225  1.00 52.81 425 A 1 
ATOM 3403 C C   . GLU A 1 425 ? -5.876  -24.556 -6.781  1.00 49.00 425 A 1 
ATOM 3404 O O   . GLU A 1 425 ? -7.088  -24.490 -6.602  1.00 47.13 425 A 1 
ATOM 3405 C CB  . GLU A 1 425 ? -5.273  -22.167 -6.262  1.00 52.40 425 A 1 
ATOM 3406 C CG  . GLU A 1 425 ? -4.186  -21.100 -6.446  1.00 48.78 425 A 1 
ATOM 3407 C CD  . GLU A 1 425 ? -4.181  -20.037 -5.345  1.00 44.98 425 A 1 
ATOM 3408 O OE1 . GLU A 1 425 ? -3.133  -19.354 -5.243  1.00 42.44 425 A 1 
ATOM 3409 O OE2 . GLU A 1 425 ? -5.186  -19.909 -4.614  1.00 43.35 425 A 1 
ATOM 3410 N N   . GLN A 1 426 ? -5.191  -25.688 -6.599  1.00 47.14 426 A 1 
ATOM 3411 C CA  . GLN A 1 426 ? -5.767  -26.818 -5.900  1.00 47.47 426 A 1 
ATOM 3412 C C   . GLN A 1 426 ? -6.019  -26.395 -4.458  1.00 46.31 426 A 1 
ATOM 3413 O O   . GLN A 1 426 ? -5.142  -26.490 -3.597  1.00 44.05 426 A 1 
ATOM 3414 C CB  . GLN A 1 426 ? -4.856  -28.060 -5.987  1.00 44.99 426 A 1 
ATOM 3415 C CG  . GLN A 1 426 ? -4.762  -28.637 -7.406  1.00 40.95 426 A 1 
ATOM 3416 C CD  . GLN A 1 426 ? -3.982  -29.954 -7.464  1.00 37.02 426 A 1 
ATOM 3417 O OE1 . GLN A 1 426 ? -3.469  -30.463 -6.479  1.00 35.60 426 A 1 
ATOM 3418 N NE2 . GLN A 1 426 ? -3.875  -30.554 -8.619  1.00 34.20 426 A 1 
ATOM 3419 N N   . THR A 1 427 ? -7.227  -25.901 -4.177  1.00 37.53 427 A 1 
ATOM 3420 C CA  . THR A 1 427 ? -7.755  -25.940 -2.821  1.00 37.97 427 A 1 
ATOM 3421 C C   . THR A 1 427 ? -7.697  -27.400 -2.393  1.00 37.08 427 A 1 
ATOM 3422 O O   . THR A 1 427 ? -8.327  -28.265 -3.002  1.00 34.99 427 A 1 
ATOM 3423 C CB  . THR A 1 427 ? -9.189  -25.385 -2.733  1.00 36.40 427 A 1 
ATOM 3424 O OG1 . THR A 1 427 ? -9.945  -25.661 -3.882  1.00 34.05 427 A 1 
ATOM 3425 C CG2 . THR A 1 427 ? -9.185  -23.864 -2.563  1.00 33.43 427 A 1 
ATOM 3426 N N   . ARG A 1 428 ? -6.897  -27.708 -1.374  1.00 31.40 428 A 1 
ATOM 3427 C CA  . ARG A 1 428 ? -6.901  -29.028 -0.725  1.00 32.33 428 A 1 
ATOM 3428 C C   . ARG A 1 428 ? -8.290  -29.248 -0.127  1.00 31.14 428 A 1 
ATOM 3429 O O   . ARG A 1 428 ? -8.561  -28.813 0.989   1.00 29.46 428 A 1 
ATOM 3430 C CB  . ARG A 1 428 ? -5.803  -29.106 0.355   1.00 29.90 428 A 1 
ATOM 3431 C CG  . ARG A 1 428 ? -4.397  -29.305 -0.213  1.00 27.55 428 A 1 
ATOM 3432 C CD  . ARG A 1 428 ? -3.409  -29.447 0.956   1.00 25.53 428 A 1 
ATOM 3433 N NE  . ARG A 1 428 ? -2.045  -29.761 0.499   1.00 23.55 428 A 1 
ATOM 3434 C CZ  . ARG A 1 428 ? -0.985  -29.936 1.278   1.00 22.62 428 A 1 
ATOM 3435 N NH1 . ARG A 1 428 ? -1.052  -29.811 2.580   1.00 21.87 428 A 1 
ATOM 3436 N NH2 . ARG A 1 428 ? 0.166   -30.241 0.767   1.00 22.33 428 A 1 
ATOM 3437 N N   . GLY A 1 429 ? -9.177  -29.869 -0.901  1.00 25.12 429 A 1 
ATOM 3438 C CA  . GLY A 1 429 ? -10.571 -30.092 -0.557  1.00 25.86 429 A 1 
ATOM 3439 C C   . GLY A 1 429 ? -11.381 -30.420 -1.805  1.00 25.41 429 A 1 
ATOM 3440 O O   . GLY A 1 429 ? -12.048 -29.550 -2.348  1.00 24.04 429 A 1 
ATOM 3441 N N   . GLY A 1 430 ? -11.316 -31.647 -2.277  1.00 22.85 430 A 1 
ATOM 3442 C CA  . GLY A 1 430 ? -12.264 -32.189 -3.243  1.00 23.89 430 A 1 
ATOM 3443 C C   . GLY A 1 430 ? -13.659 -32.231 -2.628  1.00 23.69 430 A 1 
ATOM 3444 O O   . GLY A 1 430 ? -14.024 -33.204 -1.981  1.00 22.54 430 A 1 
ATOM 3445 N N   . GLY A 1 431 ? -14.422 -31.148 -2.788  1.00 19.63 431 A 1 
ATOM 3446 C CA  . GLY A 1 431 ? -15.842 -31.062 -2.491  1.00 21.90 431 A 1 
ATOM 3447 C C   . GLY A 1 431 ? -16.607 -30.814 -3.789  1.00 22.12 431 A 1 
ATOM 3448 O O   . GLY A 1 431 ? -16.466 -29.758 -4.397  1.00 21.23 431 A 1 
ATOM 3449 N N   . SER A 1 432 ? -17.376 -31.811 -4.222  1.00 19.04 432 A 1 
ATOM 3450 C CA  . SER A 1 432 ? -18.326 -31.720 -5.327  1.00 21.47 432 A 1 
ATOM 3451 C C   . SER A 1 432 ? -19.229 -30.486 -5.203  1.00 21.44 432 A 1 
ATOM 3452 O O   . SER A 1 432 ? -19.707 -30.148 -4.119  1.00 21.02 432 A 1 
ATOM 3453 C CB  . SER A 1 432 ? -19.167 -33.001 -5.365  1.00 21.17 432 A 1 
ATOM 3454 O OG  . SER A 1 432 ? -19.997 -32.985 -6.496  1.00 18.69 432 A 1 
ATOM 3455 N N   . LEU A 1 433 ? -19.474 -29.813 -6.328  1.00 17.41 433 A 1 
ATOM 3456 C CA  . LEU A 1 433 ? -20.136 -28.514 -6.482  1.00 20.21 433 A 1 
ATOM 3457 C C   . LEU A 1 433 ? -21.681 -28.569 -6.294  1.00 19.39 433 A 1 
ATOM 3458 O O   . LEU A 1 433 ? -22.401 -27.897 -7.019  1.00 19.37 433 A 1 
ATOM 3459 C CB  . LEU A 1 433 ? -19.700 -27.949 -7.860  1.00 19.77 433 A 1 
ATOM 3460 C CG  . LEU A 1 433 ? -19.450 -26.432 -7.892  1.00 18.76 433 A 1 
ATOM 3461 C CD1 . LEU A 1 433 ? -17.936 -26.169 -7.860  1.00 17.12 433 A 1 
ATOM 3462 C CD2 . LEU A 1 433 ? -20.010 -25.802 -9.156  1.00 19.30 433 A 1 
ATOM 3463 N N   . GLU A 1 434 ? -22.195 -29.334 -5.340  1.00 16.62 434 A 1 
ATOM 3464 C CA  . GLU A 1 434 ? -23.645 -29.562 -5.162  1.00 17.09 434 A 1 
ATOM 3465 C C   . GLU A 1 434 ? -24.269 -28.954 -3.881  1.00 16.69 434 A 1 
ATOM 3466 O O   . GLU A 1 434 ? -25.481 -29.009 -3.720  1.00 16.37 434 A 1 
ATOM 3467 C CB  . GLU A 1 434 ? -23.975 -31.059 -5.325  1.00 16.94 434 A 1 
ATOM 3468 C CG  . GLU A 1 434 ? -24.548 -31.339 -6.729  1.00 15.59 434 A 1 
ATOM 3469 C CD  . GLU A 1 434 ? -24.995 -32.787 -6.942  1.00 14.61 434 A 1 
ATOM 3470 O OE1 . GLU A 1 434 ? -25.743 -33.025 -7.917  1.00 13.62 434 A 1 
ATOM 3471 O OE2 . GLU A 1 434 ? -24.586 -33.665 -6.146  1.00 15.53 434 A 1 
ATOM 3472 N N   . VAL A 1 435 ? -23.511 -28.296 -3.000  1.00 16.11 435 A 1 
ATOM 3473 C CA  . VAL A 1 435 ? -24.011 -27.872 -1.658  1.00 18.03 435 A 1 
ATOM 3474 C C   . VAL A 1 435 ? -24.319 -26.368 -1.533  1.00 17.83 435 A 1 
ATOM 3475 O O   . VAL A 1 435 ? -24.444 -25.846 -0.433  1.00 17.25 435 A 1 
ATOM 3476 C CB  . VAL A 1 435 ? -23.139 -28.466 -0.524  1.00 17.03 435 A 1 
ATOM 3477 C CG1 . VAL A 1 435 ? -23.803 -28.387 0.864   1.00 15.12 435 A 1 
ATOM 3478 C CG2 . VAL A 1 435 ? -22.845 -29.957 -0.748  1.00 15.60 435 A 1 
ATOM 3479 N N   . LEU A 1 436 ? -24.504 -25.624 -2.633  1.00 15.40 436 A 1 
ATOM 3480 C CA  . LEU A 1 436 ? -24.825 -24.181 -2.570  1.00 18.18 436 A 1 
ATOM 3481 C C   . LEU A 1 436 ? -26.255 -23.797 -3.001  1.00 17.56 436 A 1 
ATOM 3482 O O   . LEU A 1 436 ? -26.538 -22.617 -3.202  1.00 17.15 436 A 1 
ATOM 3483 C CB  . LEU A 1 436 ? -23.717 -23.358 -3.256  1.00 17.26 436 A 1 
ATOM 3484 C CG  . LEU A 1 436 ? -22.469 -23.171 -2.377  1.00 16.22 436 A 1 
ATOM 3485 C CD1 . LEU A 1 436 ? -21.339 -22.572 -3.209  1.00 15.72 436 A 1 
ATOM 3486 C CD2 . LEU A 1 436 ? -22.716 -22.232 -1.188  1.00 16.74 436 A 1 
ATOM 3487 N N   . PHE A 1 437 ? -27.184 -24.757 -3.082  1.00 16.58 437 A 1 
ATOM 3488 C CA  . PHE A 1 437 ? -28.597 -24.475 -3.369  1.00 19.50 437 A 1 
ATOM 3489 C C   . PHE A 1 437 ? -29.521 -24.971 -2.243  1.00 18.90 437 A 1 
ATOM 3490 O O   . PHE A 1 437 ? -30.271 -25.906 -2.451  1.00 17.84 437 A 1 
ATOM 3491 C CB  . PHE A 1 437 ? -28.989 -25.046 -4.737  1.00 18.02 437 A 1 
ATOM 3492 C CG  . PHE A 1 437 ? -28.487 -24.243 -5.919  1.00 16.09 437 A 1 
ATOM 3493 C CD1 . PHE A 1 437 ? -29.184 -23.088 -6.329  1.00 14.37 437 A 1 
ATOM 3494 C CD2 . PHE A 1 437 ? -27.344 -24.652 -6.618  1.00 14.90 437 A 1 
ATOM 3495 C CE1 . PHE A 1 437 ? -28.740 -22.351 -7.432  1.00 14.57 437 A 1 
ATOM 3496 C CE2 . PHE A 1 437 ? -26.898 -23.904 -7.719  1.00 15.09 437 A 1 
ATOM 3497 C CZ  . PHE A 1 437 ? -27.594 -22.766 -8.132  1.00 16.03 437 A 1 
ATOM 3498 N N   . GLN A 1 438 ? -29.527 -24.323 -1.076  1.00 16.02 438 A 1 
ATOM 3499 C CA  . GLN A 1 438 ? -30.704 -24.268 -0.201  1.00 19.28 438 A 1 
ATOM 3500 C C   . GLN A 1 438 ? -30.755 -22.936 0.557   1.00 18.39 438 A 1 
ATOM 3501 O O   . GLN A 1 438 ? -29.847 -22.581 1.302   1.00 18.08 438 A 1 
ATOM 3502 C CB  . GLN A 1 438 ? -30.807 -25.481 0.749   1.00 18.67 438 A 1 
ATOM 3503 C CG  . GLN A 1 438 ? -31.363 -26.717 0.026   1.00 17.15 438 A 1 
ATOM 3504 C CD  . GLN A 1 438 ? -31.699 -27.918 0.899   1.00 16.07 438 A 1 
ATOM 3505 O OE1 . GLN A 1 438 ? -31.540 -27.942 2.091   1.00 17.06 438 A 1 
ATOM 3506 N NE2 . GLN A 1 438 ? -32.185 -28.978 0.292   1.00 17.49 438 A 1 
ATOM 3507 N N   . GLY A 1 439 ? -31.824 -22.166 0.318   1.00 17.88 439 A 1 
ATOM 3508 C CA  . GLY A 1 439 ? -32.161 -20.946 1.051   1.00 21.88 439 A 1 
ATOM 3509 C C   . GLY A 1 439 ? -32.672 -21.222 2.477   1.00 21.21 439 A 1 
ATOM 3510 O O   . GLY A 1 439 ? -32.858 -22.382 2.854   1.00 19.65 439 A 1 
ATOM 3511 N N   . PRO A 1 440 ? -32.936 -20.183 3.288   1.00 17.25 440 A 1 
ATOM 3512 C CA  . PRO A 1 440 ? -33.187 -20.323 4.715   1.00 20.27 440 A 1 
ATOM 3513 C C   . PRO A 1 440 ? -34.630 -20.766 4.989   1.00 20.11 440 A 1 
ATOM 3514 O O   . PRO A 1 440 ? -35.582 -20.039 4.716   1.00 18.92 440 A 1 
ATOM 3515 C CB  . PRO A 1 440 ? -32.864 -18.952 5.313   1.00 17.97 440 A 1 
ATOM 3516 C CG  . PRO A 1 440 ? -33.222 -17.983 4.180   1.00 18.50 440 A 1 
ATOM 3517 C CD  . PRO A 1 440 ? -32.952 -18.783 2.903   1.00 20.98 440 A 1 
ATOM 3518 N N   . GLY A 1 441 ? -34.795 -21.956 5.583   1.00 15.93 441 A 1 
ATOM 3519 C CA  . GLY A 1 441 ? -36.053 -22.479 6.100   1.00 21.26 441 A 1 
ATOM 3520 C C   . GLY A 1 441 ? -35.822 -23.171 7.441   1.00 20.94 441 A 1 
ATOM 3521 O O   . GLY A 1 441 ? -34.953 -24.025 7.549   1.00 19.18 441 A 1 
ATOM 3522 N N   . GLY A 1 442 ? -36.516 -22.717 8.478   1.00 15.97 442 A 1 
ATOM 3523 C CA  . GLY A 1 442 ? -36.243 -23.074 9.866   1.00 21.18 442 A 1 
ATOM 3524 C C   . GLY A 1 442 ? -36.743 -24.444 10.343  1.00 21.06 442 A 1 
ATOM 3525 O O   . GLY A 1 442 ? -37.523 -25.108 9.670   1.00 19.43 442 A 1 
ATOM 3526 N N   . GLY A 1 443 ? -36.371 -24.775 11.572  1.00 16.93 443 A 1 
ATOM 3527 C CA  . GLY A 1 443 ? -37.160 -25.619 12.473  1.00 22.41 443 A 1 
ATOM 3528 C C   . GLY A 1 443 ? -36.520 -26.923 12.959  1.00 21.90 443 A 1 
ATOM 3529 O O   . GLY A 1 443 ? -36.574 -27.936 12.276  1.00 20.34 443 A 1 
ATOM 3530 N N   . SER A 1 444 ? -36.036 -26.891 14.213  1.00 15.82 444 A 1 
ATOM 3531 C CA  . SER A 1 444 ? -36.100 -27.945 15.253  1.00 21.57 444 A 1 
ATOM 3532 C C   . SER A 1 444 ? -35.586 -29.377 15.005  1.00 20.84 444 A 1 
ATOM 3533 O O   . SER A 1 444 ? -36.153 -30.119 14.213  1.00 19.52 444 A 1 
ATOM 3534 C CB  . SER A 1 444 ? -37.537 -28.037 15.777  1.00 19.82 444 A 1 
ATOM 3535 O OG  . SER A 1 444 ? -38.420 -28.490 14.779  1.00 17.60 444 A 1 
ATOM 3536 N N   . GLY A 1 445 ? -34.708 -29.835 15.912  1.00 17.37 445 A 1 
ATOM 3537 C CA  . GLY A 1 445 ? -34.829 -31.179 16.531  1.00 22.29 445 A 1 
ATOM 3538 C C   . GLY A 1 445 ? -33.630 -32.125 16.431  1.00 21.80 445 A 1 
ATOM 3539 O O   . GLY A 1 445 ? -33.521 -32.867 15.469  1.00 20.25 445 A 1 
ATOM 3540 N N   . GLY A 1 446 ? -32.805 -32.146 17.476  1.00 18.89 446 A 1 
ATOM 3541 C CA  . GLY A 1 446 ? -32.232 -33.334 18.135  1.00 23.65 446 A 1 
ATOM 3542 C C   . GLY A 1 446 ? -31.496 -34.429 17.346  1.00 23.49 446 A 1 
ATOM 3543 O O   . GLY A 1 446 ? -32.092 -35.150 16.562  1.00 21.86 446 A 1 
ATOM 3544 N N   . GLY A 1 447 ? -30.247 -34.705 17.717  1.00 19.00 447 A 1 
ATOM 3545 C CA  . GLY A 1 447 ? -29.576 -35.975 17.406  1.00 23.90 447 A 1 
ATOM 3546 C C   . GLY A 1 447 ? -28.049 -35.898 17.452  1.00 23.83 447 A 1 
ATOM 3547 O O   . GLY A 1 447 ? -27.409 -35.447 16.522  1.00 22.02 447 A 1 
ATOM 3548 N N   . SER A 1 448 ? -27.464 -36.341 18.572  1.00 21.11 448 A 1 
ATOM 3549 C CA  . SER A 1 448 ? -26.030 -36.474 18.823  1.00 25.99 448 A 1 
ATOM 3550 C C   . SER A 1 448 ? -25.337 -37.473 17.887  1.00 25.73 448 A 1 
ATOM 3551 O O   . SER A 1 448 ? -25.773 -38.622 17.797  1.00 24.16 448 A 1 
ATOM 3552 C CB  . SER A 1 448 ? -25.873 -36.976 20.262  1.00 24.03 448 A 1 
ATOM 3553 O OG  . SER A 1 448 ? -26.721 -38.081 20.477  1.00 21.50 448 A 1 
ATOM 3554 N N   . GLY A 1 449 ? -24.188 -37.059 17.299  1.00 24.69 449 A 1 
ATOM 3555 C CA  . GLY A 1 449 ? -23.293 -37.951 16.540  1.00 28.87 449 A 1 
ATOM 3556 C C   . GLY A 1 449 ? -22.316 -37.201 15.631  1.00 29.63 449 A 1 
ATOM 3557 O O   . GLY A 1 449 ? -22.201 -37.522 14.464  1.00 27.91 449 A 1 
ATOM 3558 N N   . GLY A 1 450 ? -21.629 -36.162 16.147  1.00 31.68 450 A 1 
ATOM 3559 C CA  . GLY A 1 450 ? -20.661 -35.388 15.367  1.00 36.77 450 A 1 
ATOM 3560 C C   . GLY A 1 450 ? -19.235 -35.910 15.533  1.00 38.67 450 A 1 
ATOM 3561 O O   . GLY A 1 450 ? -18.658 -35.760 16.602  1.00 36.16 450 A 1 
ATOM 3562 N N   . GLY A 1 451 ? -18.668 -36.502 14.487  1.00 42.71 451 A 1 
ATOM 3563 C CA  . GLY A 1 451 ? -17.217 -36.630 14.366  1.00 49.23 451 A 1 
ATOM 3564 C C   . GLY A 1 451 ? -16.591 -35.237 14.326  1.00 51.84 451 A 1 
ATOM 3565 O O   . GLY A 1 451 ? -16.959 -34.411 13.496  1.00 48.63 451 A 1 
ATOM 3566 N N   . SER A 1 452 ? -15.696 -34.959 15.267  1.00 55.88 452 A 1 
ATOM 3567 C CA  . SER A 1 452 ? -15.034 -33.659 15.372  1.00 63.10 452 A 1 
ATOM 3568 C C   . SER A 1 452 ? -14.072 -33.456 14.200  1.00 66.57 452 A 1 
ATOM 3569 O O   . SER A 1 452 ? -13.057 -34.156 14.105  1.00 62.05 452 A 1 
ATOM 3570 C CB  . SER A 1 452 ? -14.291 -33.562 16.701  1.00 57.35 452 A 1 
ATOM 3571 O OG  . SER A 1 452 ? -13.341 -34.605 16.816  1.00 49.99 452 A 1 
ATOM 3572 N N   . MET A 1 453 ? -14.342 -32.479 13.349  1.00 67.45 453 A 1 
ATOM 3573 C CA  . MET A 1 453 ? -13.346 -31.977 12.396  1.00 77.41 453 A 1 
ATOM 3574 C C   . MET A 1 453 ? -12.333 -31.093 13.137  1.00 83.54 453 A 1 
ATOM 3575 O O   . MET A 1 453 ? -12.720 -30.244 13.938  1.00 78.34 453 A 1 
ATOM 3576 C CB  . MET A 1 453 ? -14.013 -31.214 11.239  1.00 69.01 453 A 1 
ATOM 3577 C CG  . MET A 1 453 ? -14.739 -32.153 10.277  1.00 61.01 453 A 1 
ATOM 3578 S SD  . MET A 1 453 ? -14.860 -31.540 8.566   1.00 52.92 453 A 1 
ATOM 3579 C CE  . MET A 1 453 ? -16.248 -30.393 8.683   1.00 45.22 453 A 1 
ATOM 3580 N N   . GLY A 1 454 ? -11.036 -31.291 12.874  1.00 83.53 454 A 1 
ATOM 3581 C CA  . GLY A 1 454 ? -9.947  -30.501 13.455  1.00 86.50 454 A 1 
ATOM 3582 C C   . GLY A 1 454 ? -9.003  -31.309 14.355  1.00 89.47 454 A 1 
ATOM 3583 O O   . GLY A 1 454 ? -8.738  -32.482 14.107  1.00 86.35 454 A 1 
ATOM 3584 N N   . VAL A 1 455 ? -8.483  -30.663 15.397  1.00 90.69 455 A 1 
ATOM 3585 C CA  . VAL A 1 455 ? -7.550  -31.237 16.385  1.00 92.36 455 A 1 
ATOM 3586 C C   . VAL A 1 455 ? -8.193  -31.245 17.759  1.00 92.67 455 A 1 
ATOM 3587 O O   . VAL A 1 455 ? -8.595  -30.202 18.262  1.00 90.36 455 A 1 
ATOM 3588 C CB  . VAL A 1 455 ? -6.228  -30.463 16.441  1.00 90.91 455 A 1 
ATOM 3589 C CG1 . VAL A 1 455 ? -5.203  -31.151 17.360  1.00 78.20 455 A 1 
ATOM 3590 C CG2 . VAL A 1 455 ? -5.625  -30.362 15.044  1.00 76.34 455 A 1 
ATOM 3591 N N   . GLN A 1 456 ? -8.233  -32.399 18.393  1.00 93.50 456 A 1 
ATOM 3592 C CA  . GLN A 1 456 ? -8.599  -32.535 19.796  1.00 93.35 456 A 1 
ATOM 3593 C C   . GLN A 1 456 ? -7.334  -32.701 20.644  1.00 93.95 456 A 1 
ATOM 3594 O O   . GLN A 1 456 ? -6.487  -33.538 20.331  1.00 93.41 456 A 1 
ATOM 3595 C CB  . GLN A 1 456 ? -9.554  -33.704 20.000  1.00 92.07 456 A 1 
ATOM 3596 C CG  . GLN A 1 456 ? -10.924 -33.423 19.374  1.00 80.01 456 A 1 
ATOM 3597 C CD  . GLN A 1 456 ? -11.945 -34.525 19.692  1.00 76.84 456 A 1 
ATOM 3598 O OE1 . GLN A 1 456 ? -11.615 -35.665 19.976  1.00 67.96 456 A 1 
ATOM 3599 N NE2 . GLN A 1 456 ? -13.212 -34.220 19.661  1.00 63.98 456 A 1 
ATOM 3600 N N   . VAL A 1 457 ? -7.216  -31.898 21.704  1.00 93.75 457 A 1 
ATOM 3601 C CA  . VAL A 1 457 ? -6.094  -31.919 22.646  1.00 94.06 457 A 1 
ATOM 3602 C C   . VAL A 1 457 ? -6.603  -32.441 23.989  1.00 94.36 457 A 1 
ATOM 3603 O O   . VAL A 1 457 ? -7.355  -31.768 24.677  1.00 92.73 457 A 1 
ATOM 3604 C CB  . VAL A 1 457 ? -5.439  -30.528 22.782  1.00 93.33 457 A 1 
ATOM 3605 C CG1 . VAL A 1 457 ? -4.181  -30.600 23.652  1.00 86.59 457 A 1 
ATOM 3606 C CG2 . VAL A 1 457 ? -5.049  -29.946 21.422  1.00 83.15 457 A 1 
ATOM 3607 N N   . GLU A 1 458 ? -6.184  -33.640 24.367  1.00 93.11 458 A 1 
ATOM 3608 C CA  . GLU A 1 458 ? -6.513  -34.277 25.637  1.00 93.50 458 A 1 
ATOM 3609 C C   . GLU A 1 458 ? -5.277  -34.304 26.534  1.00 93.81 458 A 1 
ATOM 3610 O O   . GLU A 1 458 ? -4.282  -34.952 26.224  1.00 92.26 458 A 1 
ATOM 3611 C CB  . GLU A 1 458 ? -7.087  -35.679 25.367  1.00 92.58 458 A 1 
ATOM 3612 C CG  . GLU A 1 458 ? -7.569  -36.391 26.636  1.00 82.50 458 A 1 
ATOM 3613 C CD  . GLU A 1 458 ? -8.039  -37.832 26.395  1.00 81.92 458 A 1 
ATOM 3614 O OE1 . GLU A 1 458 ? -8.513  -38.454 27.373  1.00 71.91 458 A 1 
ATOM 3615 O OE2 . GLU A 1 458 ? -7.888  -38.354 25.264  1.00 73.05 458 A 1 
ATOM 3616 N N   . THR A 1 459 ? -5.307  -33.583 27.656  1.00 94.57 459 A 1 
ATOM 3617 C CA  . THR A 1 459 ? -4.167  -33.501 28.575  1.00 94.67 459 A 1 
ATOM 3618 C C   . THR A 1 459 ? -3.931  -34.827 29.288  1.00 94.85 459 A 1 
ATOM 3619 O O   . THR A 1 459 ? -4.803  -35.314 30.000  1.00 93.08 459 A 1 
ATOM 3620 C CB  . THR A 1 459 ? -4.359  -32.361 29.591  1.00 93.67 459 A 1 
ATOM 3621 O OG1 . THR A 1 459 ? -4.482  -31.139 28.900  1.00 88.60 459 A 1 
ATOM 3622 C CG2 . THR A 1 459 ? -3.186  -32.212 30.557  1.00 87.23 459 A 1 
ATOM 3623 N N   . ILE A 1 460 ? -2.738  -35.402 29.139  1.00 94.69 460 A 1 
ATOM 3624 C CA  . ILE A 1 460 ? -2.277  -36.601 29.849  1.00 94.41 460 A 1 
ATOM 3625 C C   . ILE A 1 460 ? -1.612  -36.203 31.172  1.00 94.92 460 A 1 
ATOM 3626 O O   . ILE A 1 460 ? -1.879  -36.789 32.216  1.00 92.28 460 A 1 
ATOM 3627 C CB  . ILE A 1 460 ? -1.299  -37.419 28.964  1.00 94.09 460 A 1 
ATOM 3628 C CG1 . ILE A 1 460 ? -1.986  -37.905 27.661  1.00 91.10 460 A 1 
ATOM 3629 C CG2 . ILE A 1 460 ? -0.733  -38.614 29.748  1.00 90.22 460 A 1 
ATOM 3630 C CD1 . ILE A 1 460 ? -1.022  -38.537 26.641  1.00 85.53 460 A 1 
ATOM 3631 N N   . SER A 1 461 ? -0.747  -35.183 31.143  1.00 94.59 461 A 1 
ATOM 3632 C CA  . SER A 1 461 ? -0.173  -34.557 32.337  1.00 94.29 461 A 1 
ATOM 3633 C C   . SER A 1 461 ? -0.069  -33.048 32.146  1.00 94.67 461 A 1 
ATOM 3634 O O   . SER A 1 461 ? 0.298   -32.607 31.054  1.00 93.38 461 A 1 
ATOM 3635 C CB  . SER A 1 461 ? 1.195   -35.161 32.693  1.00 92.62 461 A 1 
ATOM 3636 O OG  . SER A 1 461 ? 2.154   -34.926 31.684  1.00 83.97 461 A 1 
ATOM 3637 N N   . PRO A 1 462 ? -0.382  -32.236 33.181  1.00 93.73 462 A 1 
ATOM 3638 C CA  . PRO A 1 462 ? -0.354  -30.782 33.068  1.00 93.50 462 A 1 
ATOM 3639 C C   . PRO A 1 462 ? 1.079   -30.264 32.923  1.00 93.41 462 A 1 
ATOM 3640 O O   . PRO A 1 462 ? 2.010   -30.824 33.505  1.00 91.40 462 A 1 
ATOM 3641 C CB  . PRO A 1 462 ? -1.038  -30.263 34.333  1.00 92.56 462 A 1 
ATOM 3642 C CG  . PRO A 1 462 ? -0.752  -31.356 35.368  1.00 90.15 462 A 1 
ATOM 3643 C CD  . PRO A 1 462 ? -0.773  -32.635 34.528  1.00 92.87 462 A 1 
ATOM 3644 N N   . GLY A 1 463 ? 1.244   -29.183 32.176  1.00 92.25 463 A 1 
ATOM 3645 C CA  . GLY A 1 463 ? 2.468   -28.389 32.128  1.00 91.92 463 A 1 
ATOM 3646 C C   . GLY A 1 463 ? 2.474   -27.258 33.151  1.00 92.35 463 A 1 
ATOM 3647 O O   . GLY A 1 463 ? 1.757   -27.308 34.151  1.00 88.28 463 A 1 
ATOM 3648 N N   . ASP A 1 464 ? 3.251   -26.209 32.902  1.00 91.36 464 A 1 
ATOM 3649 C CA  . ASP A 1 464 ? 3.348   -25.041 33.785  1.00 90.61 464 A 1 
ATOM 3650 C C   . ASP A 1 464 ? 2.082   -24.158 33.794  1.00 90.83 464 A 1 
ATOM 3651 O O   . ASP A 1 464 ? 1.927   -23.307 34.678  1.00 85.55 464 A 1 
ATOM 3652 C CB  . ASP A 1 464 ? 4.630   -24.255 33.464  1.00 89.78 464 A 1 
ATOM 3653 C CG  . ASP A 1 464 ? 4.616   -23.456 32.151  1.00 88.13 464 A 1 
ATOM 3654 O OD1 . ASP A 1 464 ? 3.600   -23.452 31.428  1.00 81.13 464 A 1 
ATOM 3655 O OD2 . ASP A 1 464 ? 5.631   -22.787 31.873  1.00 80.98 464 A 1 
ATOM 3656 N N   . GLY A 1 465 ? 1.186   -24.333 32.829  1.00 89.18 465 A 1 
ATOM 3657 C CA  . GLY A 1 465 ? -0.059  -23.584 32.691  1.00 88.77 465 A 1 
ATOM 3658 C C   . GLY A 1 465 ? 0.112   -22.092 32.374  1.00 89.20 465 A 1 
ATOM 3659 O O   . GLY A 1 465 ? -0.856  -21.342 32.478  1.00 83.92 465 A 1 
ATOM 3660 N N   . ARG A 1 466 ? 1.319   -21.644 32.031  1.00 89.01 466 A 1 
ATOM 3661 C CA  . ARG A 1 466 ? 1.666   -20.226 31.850  1.00 89.24 466 A 1 
ATOM 3662 C C   . ARG A 1 466 ? 2.401   -19.955 30.537  1.00 89.66 466 A 1 
ATOM 3663 O O   . ARG A 1 466 ? 2.113   -18.964 29.874  1.00 84.82 466 A 1 
ATOM 3664 C CB  . ARG A 1 466 ? 2.528   -19.749 33.038  1.00 87.10 466 A 1 
ATOM 3665 C CG  . ARG A 1 466 ? 1.760   -19.764 34.367  1.00 78.98 466 A 1 
ATOM 3666 C CD  . ARG A 1 466 ? 2.677   -19.323 35.511  1.00 76.38 466 A 1 
ATOM 3667 N NE  . ARG A 1 466 ? 1.976   -19.389 36.808  1.00 64.68 466 A 1 
ATOM 3668 C CZ  . ARG A 1 466 ? 2.470   -19.011 37.980  1.00 54.47 466 A 1 
ATOM 3669 N NH1 . ARG A 1 466 ? 3.677   -18.529 38.080  1.00 50.01 466 A 1 
ATOM 3670 N NH2 . ARG A 1 466 ? 1.758   -19.125 39.064  1.00 47.97 466 A 1 
ATOM 3671 N N   . THR A 1 467 ? 3.325   -20.820 30.169  1.00 89.13 467 A 1 
ATOM 3672 C CA  . THR A 1 467 ? 4.197   -20.635 29.015  1.00 89.52 467 A 1 
ATOM 3673 C C   . THR A 1 467 ? 3.681   -21.422 27.820  1.00 91.01 467 A 1 
ATOM 3674 O O   . THR A 1 467 ? 3.908   -22.623 27.723  1.00 89.41 467 A 1 
ATOM 3675 C CB  . THR A 1 467 ? 5.644   -21.036 29.349  1.00 87.52 467 A 1 
ATOM 3676 O OG1 . THR A 1 467 ? 6.055   -20.498 30.576  1.00 82.63 467 A 1 
ATOM 3677 C CG2 . THR A 1 467 ? 6.616   -20.526 28.290  1.00 80.29 467 A 1 
ATOM 3678 N N   . PHE A 1 468 ? 2.994   -20.738 26.900  1.00 90.59 468 A 1 
ATOM 3679 C CA  . PHE A 1 468 ? 2.461   -21.319 25.668  1.00 89.01 468 A 1 
ATOM 3680 C C   . PHE A 1 468 ? 3.319   -20.925 24.455  1.00 88.97 468 A 1 
ATOM 3681 O O   . PHE A 1 468 ? 3.815   -19.797 24.400  1.00 86.00 468 A 1 
ATOM 3682 C CB  . PHE A 1 468 ? 0.998   -20.890 25.477  1.00 88.76 468 A 1 
ATOM 3683 C CG  . PHE A 1 468 ? 0.066   -21.414 26.552  1.00 88.17 468 A 1 
ATOM 3684 C CD1 . PHE A 1 468 ? -0.606  -22.638 26.366  1.00 78.39 468 A 1 
ATOM 3685 C CD2 . PHE A 1 468 ? -0.110  -20.699 27.747  1.00 76.83 468 A 1 
ATOM 3686 C CE1 . PHE A 1 468 ? -1.438  -23.143 27.364  1.00 76.38 468 A 1 
ATOM 3687 C CE2 . PHE A 1 468 ? -0.945  -21.209 28.762  1.00 75.82 468 A 1 
ATOM 3688 C CZ  . PHE A 1 468 ? -1.609  -22.431 28.571  1.00 85.42 468 A 1 
ATOM 3689 N N   . PRO A 1 469 ? 3.489   -21.831 23.463  1.00 92.43 469 A 1 
ATOM 3690 C CA  . PRO A 1 469 ? 4.226   -21.519 22.249  1.00 91.50 469 A 1 
ATOM 3691 C C   . PRO A 1 469 ? 3.556   -20.398 21.447  1.00 90.52 469 A 1 
ATOM 3692 O O   . PRO A 1 469 ? 2.352   -20.405 21.220  1.00 87.49 469 A 1 
ATOM 3693 C CB  . PRO A 1 469 ? 4.286   -22.814 21.433  1.00 90.69 469 A 1 
ATOM 3694 C CG  . PRO A 1 469 ? 3.936   -23.909 22.427  1.00 88.38 469 A 1 
ATOM 3695 C CD  . PRO A 1 469 ? 3.044   -23.216 23.447  1.00 90.42 469 A 1 
ATOM 3696 N N   . LYS A 1 470 ? 4.373   -19.477 20.957  1.00 87.91 470 A 1 
ATOM 3697 C CA  . LYS A 1 470 ? 3.941   -18.432 20.018  1.00 85.03 470 A 1 
ATOM 3698 C C   . LYS A 1 470 ? 4.492   -18.719 18.625  1.00 85.76 470 A 1 
ATOM 3699 O O   . LYS A 1 470 ? 5.540   -19.348 18.470  1.00 83.19 470 A 1 
ATOM 3700 C CB  . LYS A 1 470 ? 4.381   -17.046 20.529  1.00 81.26 470 A 1 
ATOM 3701 C CG  . LYS A 1 470 ? 3.718   -16.684 21.866  1.00 75.05 470 A 1 
ATOM 3702 C CD  . LYS A 1 470 ? 4.177   -15.286 22.334  1.00 68.35 470 A 1 
ATOM 3703 C CE  . LYS A 1 470 ? 3.557   -14.952 23.703  1.00 61.53 470 A 1 
ATOM 3704 N NZ  . LYS A 1 470 ? 4.011   -13.632 24.193  1.00 53.01 470 A 1 
ATOM 3705 N N   . ARG A 1 471 ? 3.803   -18.219 17.601  1.00 83.20 471 A 1 
ATOM 3706 C CA  . ARG A 1 471 ? 4.257   -18.323 16.204  1.00 81.47 471 A 1 
ATOM 3707 C C   . ARG A 1 471 ? 5.672   -17.756 16.056  1.00 81.53 471 A 1 
ATOM 3708 O O   . ARG A 1 471 ? 5.963   -16.694 16.591  1.00 76.11 471 A 1 
ATOM 3709 C CB  . ARG A 1 471 ? 3.232   -17.616 15.294  1.00 77.24 471 A 1 
ATOM 3710 C CG  . ARG A 1 471 ? 3.439   -17.966 13.815  1.00 69.07 471 A 1 
ATOM 3711 C CD  . ARG A 1 471 ? 2.352   -17.312 12.950  1.00 64.10 471 A 1 
ATOM 3712 N NE  . ARG A 1 471 ? 2.456   -17.744 11.539  1.00 57.39 471 A 1 
ATOM 3713 C CZ  . ARG A 1 471 ? 1.685   -17.350 10.543  1.00 50.15 471 A 1 
ATOM 3714 N NH1 . ARG A 1 471 ? 0.735   -16.467 10.703  1.00 47.56 471 A 1 
ATOM 3715 N NH2 . ARG A 1 471 ? 1.855   -17.831 9.354   1.00 47.40 471 A 1 
ATOM 3716 N N   . GLY A 1 472 ? 6.546   -18.477 15.350  1.00 81.88 472 A 1 
ATOM 3717 C CA  . GLY A 1 472 ? 7.961   -18.132 15.203  1.00 80.82 472 A 1 
ATOM 3718 C C   . GLY A 1 472 ? 8.886   -18.673 16.307  1.00 83.07 472 A 1 
ATOM 3719 O O   . GLY A 1 472 ? 10.100  -18.538 16.185  1.00 79.68 472 A 1 
ATOM 3720 N N   . GLN A 1 473 ? 8.368   -19.317 17.354  1.00 83.63 473 A 1 
ATOM 3721 C CA  . GLN A 1 473 ? 9.192   -20.009 18.351  1.00 87.27 473 A 1 
ATOM 3722 C C   . GLN A 1 473 ? 9.464   -21.461 17.946  1.00 88.89 473 A 1 
ATOM 3723 O O   . GLN A 1 473 ? 8.604   -22.136 17.379  1.00 88.18 473 A 1 
ATOM 3724 C CB  . GLN A 1 473 ? 8.555   -19.948 19.747  1.00 85.92 473 A 1 
ATOM 3725 C CG  . GLN A 1 473 ? 8.494   -18.507 20.279  1.00 81.92 473 A 1 
ATOM 3726 C CD  . GLN A 1 473 ? 7.961   -18.468 21.707  1.00 83.16 473 A 1 
ATOM 3727 O OE1 . GLN A 1 473 ? 6.930   -19.040 22.039  1.00 75.07 473 A 1 
ATOM 3728 N NE2 . GLN A 1 473 ? 8.626   -17.791 22.605  1.00 73.60 473 A 1 
ATOM 3729 N N   . THR A 1 474 ? 10.647  -21.965 18.288  1.00 88.55 474 A 1 
ATOM 3730 C CA  . THR A 1 474 ? 10.998  -23.375 18.095  1.00 89.48 474 A 1 
ATOM 3731 C C   . THR A 1 474 ? 10.483  -24.203 19.260  1.00 91.07 474 A 1 
ATOM 3732 O O   . THR A 1 474 ? 10.937  -24.061 20.397  1.00 90.15 474 A 1 
ATOM 3733 C CB  . THR A 1 474 ? 12.507  -23.565 17.892  1.00 86.92 474 A 1 
ATOM 3734 O OG1 . THR A 1 474 ? 12.921  -22.844 16.757  1.00 80.53 474 A 1 
ATOM 3735 C CG2 . THR A 1 474 ? 12.885  -25.021 17.642  1.00 78.31 474 A 1 
ATOM 3736 N N   . CYS A 1 475 ? 9.540   -25.101 18.974  1.00 92.22 475 A 1 
ATOM 3737 C CA  . CYS A 1 475 ? 9.019   -26.081 19.913  1.00 92.53 475 A 1 
ATOM 3738 C C   . CYS A 1 475 ? 9.941   -27.303 19.948  1.00 93.15 475 A 1 
ATOM 3739 O O   . CYS A 1 475 ? 10.218  -27.896 18.906  1.00 92.23 475 A 1 
ATOM 3740 C CB  . CYS A 1 475 ? 7.597   -26.465 19.489  1.00 92.55 475 A 1 
ATOM 3741 S SG  . CYS A 1 475 ? 6.506   -25.013 19.544  1.00 89.83 475 A 1 
ATOM 3742 N N   . VAL A 1 476 ? 10.384  -27.689 21.136  1.00 93.45 476 A 1 
ATOM 3743 C CA  . VAL A 1 476 ? 11.147  -28.922 21.364  1.00 93.87 476 A 1 
ATOM 3744 C C   . VAL A 1 476 ? 10.226  -29.937 22.032  1.00 94.87 476 A 1 
ATOM 3745 O O   . VAL A 1 476 ? 9.795   -29.724 23.159  1.00 93.86 476 A 1 
ATOM 3746 C CB  . VAL A 1 476 ? 12.403  -28.680 22.217  1.00 92.88 476 A 1 
ATOM 3747 C CG1 . VAL A 1 476 ? 13.268  -29.932 22.283  1.00 86.77 476 A 1 
ATOM 3748 C CG2 . VAL A 1 476 ? 13.254  -27.532 21.665  1.00 85.57 476 A 1 
ATOM 3749 N N   . VAL A 1 477 ? 9.926   -31.032 21.333  1.00 94.95 477 A 1 
ATOM 3750 C CA  . VAL A 1 477 ? 8.927   -32.005 21.752  1.00 95.08 477 A 1 
ATOM 3751 C C   . VAL A 1 477 ? 9.461   -33.436 21.730  1.00 95.22 477 A 1 
ATOM 3752 O O   . VAL A 1 477 ? 10.316  -33.793 20.917  1.00 94.48 477 A 1 
ATOM 3753 C CB  . VAL A 1 477 ? 7.624   -31.898 20.921  1.00 94.34 477 A 1 
ATOM 3754 C CG1 . VAL A 1 477 ? 6.985   -30.508 21.029  1.00 86.84 477 A 1 
ATOM 3755 C CG2 . VAL A 1 477 ? 7.838   -32.209 19.436  1.00 85.57 477 A 1 
ATOM 3756 N N   . HIS A 1 478 ? 8.904   -34.282 22.591  1.00 95.04 478 A 1 
ATOM 3757 C CA  . HIS A 1 478 ? 8.900   -35.722 22.379  1.00 94.88 478 A 1 
ATOM 3758 C C   . HIS A 1 478 ? 7.526   -36.172 21.902  1.00 94.84 478 A 1 
ATOM 3759 O O   . HIS A 1 478 ? 6.517   -35.660 22.373  1.00 93.98 478 A 1 
ATOM 3760 C CB  . HIS A 1 478 ? 9.322   -36.462 23.652  1.00 94.02 478 A 1 
ATOM 3761 C CG  . HIS A 1 478 ? 10.788  -36.792 23.671  1.00 92.17 478 A 1 
ATOM 3762 N ND1 . HIS A 1 478 ? 11.482  -37.471 22.696  1.00 83.85 478 A 1 
ATOM 3763 C CD2 . HIS A 1 478 ? 11.682  -36.534 24.682  1.00 83.46 478 A 1 
ATOM 3764 C CE1 . HIS A 1 478 ? 12.757  -37.615 23.106  1.00 85.41 478 A 1 
ATOM 3765 N NE2 . HIS A 1 478 ? 12.921  -37.063 24.318  1.00 85.42 478 A 1 
ATOM 3766 N N   . TYR A 1 479 ? 7.480   -37.145 21.002  1.00 94.76 479 A 1 
ATOM 3767 C CA  . TYR A 1 479 ? 6.203   -37.667 20.518  1.00 94.91 479 A 1 
ATOM 3768 C C   . TYR A 1 479 ? 6.241   -39.153 20.184  1.00 95.28 479 A 1 
ATOM 3769 O O   . TYR A 1 479 ? 7.300   -39.742 19.956  1.00 94.27 479 A 1 
ATOM 3770 C CB  . TYR A 1 479 ? 5.714   -36.855 19.314  1.00 94.22 479 A 1 
ATOM 3771 C CG  . TYR A 1 479 ? 6.450   -37.149 18.030  1.00 93.48 479 A 1 
ATOM 3772 C CD1 . TYR A 1 479 ? 7.624   -36.446 17.708  1.00 84.12 479 A 1 
ATOM 3773 C CD2 . TYR A 1 479 ? 5.960   -38.135 17.145  1.00 84.43 479 A 1 
ATOM 3774 C CE1 . TYR A 1 479 ? 8.297   -36.706 16.509  1.00 83.18 479 A 1 
ATOM 3775 C CE2 . TYR A 1 479 ? 6.637   -38.399 15.945  1.00 81.80 479 A 1 
ATOM 3776 C CZ  . TYR A 1 479 ? 7.804   -37.681 15.616  1.00 90.03 479 A 1 
ATOM 3777 O OH  . TYR A 1 479 ? 8.445   -37.918 14.450  1.00 88.52 479 A 1 
ATOM 3778 N N   . THR A 1 480 ? 5.036   -39.744 20.137  1.00 94.74 480 A 1 
ATOM 3779 C CA  . THR A 1 480 ? 4.767   -41.038 19.505  1.00 94.70 480 A 1 
ATOM 3780 C C   . THR A 1 480 ? 3.493   -40.909 18.681  1.00 94.98 480 A 1 
ATOM 3781 O O   . THR A 1 480 ? 2.455   -40.547 19.227  1.00 93.66 480 A 1 
ATOM 3782 C CB  . THR A 1 480 ? 4.628   -42.153 20.551  1.00 94.12 480 A 1 
ATOM 3783 O OG1 . THR A 1 480 ? 5.818   -42.236 21.306  1.00 87.42 480 A 1 
ATOM 3784 C CG2 . THR A 1 480 ? 4.404   -43.525 19.925  1.00 86.42 480 A 1 
ATOM 3785 N N   . GLY A 1 481 ? 3.570   -41.178 17.377  1.00 93.95 481 A 1 
ATOM 3786 C CA  . GLY A 1 481 ? 2.456   -41.116 16.442  1.00 93.23 481 A 1 
ATOM 3787 C C   . GLY A 1 481 ? 1.904   -42.500 16.123  1.00 93.65 481 A 1 
ATOM 3788 O O   . GLY A 1 481 ? 2.674   -43.428 15.873  1.00 92.49 481 A 1 
ATOM 3789 N N   . MET A 1 482 ? 0.574   -42.631 16.109  1.00 94.55 482 A 1 
ATOM 3790 C CA  . MET A 1 482 ? -0.166  -43.861 15.845  1.00 94.31 482 A 1 
ATOM 3791 C C   . MET A 1 482 ? -1.348  -43.589 14.914  1.00 94.55 482 A 1 
ATOM 3792 O O   . MET A 1 482 ? -1.850  -42.470 14.837  1.00 93.29 482 A 1 
ATOM 3793 C CB  . MET A 1 482 ? -0.645  -44.468 17.177  1.00 93.15 482 A 1 
ATOM 3794 C CG  . MET A 1 482 ? 0.521   -44.946 18.038  1.00 86.85 482 A 1 
ATOM 3795 S SD  . MET A 1 482 ? 0.095   -45.532 19.703  1.00 83.98 482 A 1 
ATOM 3796 C CE  . MET A 1 482 ? 0.383   -44.017 20.664  1.00 70.69 482 A 1 
ATOM 3797 N N   . LEU A 1 483 ? -1.821  -44.630 14.222  1.00 93.91 483 A 1 
ATOM 3798 C CA  . LEU A 1 483 ? -3.131  -44.661 13.590  1.00 93.67 483 A 1 
ATOM 3799 C C   . LEU A 1 483 ? -4.216  -44.949 14.650  1.00 93.76 483 A 1 
ATOM 3800 O O   . LEU A 1 483 ? -3.899  -45.397 15.757  1.00 92.61 483 A 1 
ATOM 3801 C CB  . LEU A 1 483 ? -3.145  -45.718 12.473  1.00 93.01 483 A 1 
ATOM 3802 C CG  . LEU A 1 483 ? -2.134  -45.504 11.331  1.00 91.16 483 A 1 
ATOM 3803 C CD1 . LEU A 1 483 ? -2.225  -46.651 10.327  1.00 82.79 483 A 1 
ATOM 3804 C CD2 . LEU A 1 483 ? -2.389  -44.202 10.577  1.00 82.86 483 A 1 
ATOM 3805 N N   . GLU A 1 484 ? -5.509  -44.742 14.324  1.00 92.64 484 A 1 
ATOM 3806 C CA  . GLU A 1 484 ? -6.622  -45.044 15.235  1.00 91.61 484 A 1 
ATOM 3807 C C   . GLU A 1 484 ? -6.692  -46.526 15.652  1.00 92.02 484 A 1 
ATOM 3808 O O   . GLU A 1 484 ? -7.148  -46.828 16.749  1.00 88.96 484 A 1 
ATOM 3809 C CB  . GLU A 1 484 ? -7.957  -44.668 14.585  1.00 89.38 484 A 1 
ATOM 3810 C CG  . GLU A 1 484 ? -8.197  -43.152 14.581  1.00 82.72 484 A 1 
ATOM 3811 C CD  . GLU A 1 484 ? -9.600  -42.786 14.049  1.00 81.47 484 A 1 
ATOM 3812 O OE1 . GLU A 1 484 ? -10.162 -41.799 14.566  1.00 72.75 484 A 1 
ATOM 3813 O OE2 . GLU A 1 484 ? -10.049 -43.452 13.097  1.00 73.90 484 A 1 
ATOM 3814 N N   . ASP A 1 485 ? -6.188  -47.419 14.809  1.00 93.01 485 A 1 
ATOM 3815 C CA  . ASP A 1 485 ? -6.094  -48.855 15.103  1.00 92.89 485 A 1 
ATOM 3816 C C   . ASP A 1 485 ? -4.954  -49.214 16.080  1.00 93.86 485 A 1 
ATOM 3817 O O   . ASP A 1 485 ? -4.763  -50.374 16.434  1.00 91.23 485 A 1 
ATOM 3818 C CB  . ASP A 1 485 ? -6.003  -49.641 13.780  1.00 91.43 485 A 1 
ATOM 3819 C CG  . ASP A 1 485 ? -4.691  -49.442 13.000  1.00 88.62 485 A 1 
ATOM 3820 O OD1 . ASP A 1 485 ? -3.814  -48.682 13.469  1.00 81.92 485 A 1 
ATOM 3821 O OD2 . ASP A 1 485 ? -4.550  -50.063 11.925  1.00 82.75 485 A 1 
ATOM 3822 N N   . GLY A 1 486 ? -4.187  -48.224 16.538  1.00 92.32 486 A 1 
ATOM 3823 C CA  . GLY A 1 486 ? -3.068  -48.377 17.453  1.00 92.55 486 A 1 
ATOM 3824 C C   . GLY A 1 486 ? -1.733  -48.723 16.784  1.00 93.53 486 A 1 
ATOM 3825 O O   . GLY A 1 486 ? -0.713  -48.835 17.476  1.00 90.93 486 A 1 
ATOM 3826 N N   . LYS A 1 487 ? -1.687  -48.858 15.454  1.00 93.67 487 A 1 
ATOM 3827 C CA  . LYS A 1 487 ? -0.440  -49.101 14.732  1.00 93.01 487 A 1 
ATOM 3828 C C   . LYS A 1 487 ? 0.479   -47.882 14.839  1.00 93.58 487 A 1 
ATOM 3829 O O   . LYS A 1 487 ? 0.125   -46.784 14.403  1.00 92.01 487 A 1 
ATOM 3830 C CB  . LYS A 1 487 ? -0.751  -49.464 13.278  1.00 92.03 487 A 1 
ATOM 3831 C CG  . LYS A 1 487 ? 0.506   -49.830 12.477  1.00 84.71 487 A 1 
ATOM 3832 C CD  . LYS A 1 487 ? 0.111   -50.119 11.026  1.00 79.67 487 A 1 
ATOM 3833 C CE  . LYS A 1 487 ? 1.357   -50.391 10.185  1.00 70.98 487 A 1 
ATOM 3834 N NZ  . LYS A 1 487 ? 1.002   -50.531 8.745   1.00 62.63 487 A 1 
ATOM 3835 N N   . LYS A 1 488 ? 1.676   -48.071 15.368  1.00 92.51 488 A 1 
ATOM 3836 C CA  . LYS A 1 488 ? 2.690   -47.012 15.464  1.00 92.53 488 A 1 
ATOM 3837 C C   . LYS A 1 488 ? 3.185   -46.616 14.073  1.00 91.69 488 A 1 
ATOM 3838 O O   . LYS A 1 488 ? 3.561   -47.474 13.280  1.00 89.16 488 A 1 
ATOM 3839 C CB  . LYS A 1 488 ? 3.831   -47.458 16.401  1.00 91.45 488 A 1 
ATOM 3840 C CG  . LYS A 1 488 ? 4.786   -46.289 16.724  1.00 88.63 488 A 1 
ATOM 3841 C CD  . LYS A 1 488 ? 5.996   -46.704 17.590  1.00 86.81 488 A 1 
ATOM 3842 C CE  . LYS A 1 488 ? 5.635   -47.052 19.027  1.00 79.97 488 A 1 
ATOM 3843 N NZ  . LYS A 1 488 ? 6.872   -47.276 19.834  1.00 74.33 488 A 1 
ATOM 3844 N N   . VAL A 1 489 ? 3.219   -45.306 13.828  1.00 92.46 489 A 1 
ATOM 3845 C CA  . VAL A 1 489 ? 3.680   -44.689 12.580  1.00 90.88 489 A 1 
ATOM 3846 C C   . VAL A 1 489 ? 5.106   -44.170 12.734  1.00 90.58 489 A 1 
ATOM 3847 O O   . VAL A 1 489 ? 5.977   -44.492 11.941  1.00 86.98 489 A 1 
ATOM 3848 C CB  . VAL A 1 489 ? 2.735   -43.550 12.164  1.00 89.56 489 A 1 
ATOM 3849 C CG1 . VAL A 1 489 ? 3.200   -42.876 10.873  1.00 78.65 489 A 1 
ATOM 3850 C CG2 . VAL A 1 489 ? 1.311   -44.057 11.936  1.00 78.63 489 A 1 
ATOM 3851 N N   . ASP A 1 490 ? 5.359   -43.362 13.776  1.00 91.70 490 A 1 
ATOM 3852 C CA  . ASP A 1 490 ? 6.668   -42.780 14.052  1.00 91.30 490 A 1 
ATOM 3853 C C   . ASP A 1 490 ? 6.814   -42.416 15.545  1.00 92.77 490 A 1 
ATOM 3854 O O   . ASP A 1 490 ? 5.829   -42.195 16.245  1.00 91.70 490 A 1 
ATOM 3855 C CB  . ASP A 1 490 ? 6.891   -41.547 13.155  1.00 88.89 490 A 1 
ATOM 3856 C CG  . ASP A 1 490 ? 8.321   -41.033 13.261  1.00 84.95 490 A 1 
ATOM 3857 O OD1 . ASP A 1 490 ? 9.225   -41.841 13.563  1.00 78.53 490 A 1 
ATOM 3858 O OD2 . ASP A 1 490 ? 8.565   -39.816 13.164  1.00 76.73 490 A 1 
ATOM 3859 N N   . SER A 1 491 ? 8.066   -42.336 16.062  1.00 91.73 491 A 1 
ATOM 3860 C CA  . SER A 1 491 ? 8.321   -41.940 17.453  1.00 92.03 491 A 1 
ATOM 3861 C C   . SER A 1 491 ? 9.707   -41.324 17.642  1.00 92.26 491 A 1 
ATOM 3862 O O   . SER A 1 491 ? 10.731  -41.935 17.334  1.00 90.23 491 A 1 
ATOM 3863 C CB  . SER A 1 491 ? 8.158   -43.148 18.372  1.00 90.89 491 A 1 
ATOM 3864 O OG  . SER A 1 491 ? 8.378   -42.796 19.722  1.00 85.69 491 A 1 
ATOM 3865 N N   . SER A 1 492 ? 9.746   -40.119 18.221  1.00 92.24 492 A 1 
ATOM 3866 C CA  . SER A 1 492 ? 11.006  -39.505 18.657  1.00 91.88 492 A 1 
ATOM 3867 C C   . SER A 1 492 ? 11.538  -40.121 19.954  1.00 92.05 492 A 1 
ATOM 3868 O O   . SER A 1 492 ? 12.743  -40.069 20.196  1.00 90.00 492 A 1 
ATOM 3869 C CB  . SER A 1 492 ? 10.829  -37.992 18.824  1.00 91.80 492 A 1 
ATOM 3870 O OG  . SER A 1 492 ? 10.013  -37.715 19.939  1.00 87.60 492 A 1 
ATOM 3871 N N   . ARG A 1 493 ? 10.650  -40.716 20.752  1.00 93.35 493 A 1 
ATOM 3872 C CA  . ARG A 1 493 ? 11.008  -41.420 21.990  1.00 92.51 493 A 1 
ATOM 3873 C C   . ARG A 1 493 ? 11.814  -42.674 21.685  1.00 92.98 493 A 1 
ATOM 3874 O O   . ARG A 1 493 ? 12.839  -42.887 22.323  1.00 90.79 493 A 1 
ATOM 3875 C CB  . ARG A 1 493 ? 9.759   -41.756 22.818  1.00 92.19 493 A 1 
ATOM 3876 C CG  . ARG A 1 493 ? 8.968   -40.519 23.267  1.00 89.89 493 A 1 
ATOM 3877 C CD  . ARG A 1 493 ? 7.779   -40.925 24.144  1.00 87.62 493 A 1 
ATOM 3878 N NE  . ARG A 1 493 ? 6.912   -39.789 24.509  1.00 86.12 493 A 1 
ATOM 3879 C CZ  . ARG A 1 493 ? 7.051   -38.965 25.545  1.00 83.80 493 A 1 
ATOM 3880 N NH1 . ARG A 1 493 ? 8.006   -39.063 26.418  1.00 75.20 493 A 1 
ATOM 3881 N NH2 . ARG A 1 493 ? 6.195   -38.015 25.721  1.00 80.49 493 A 1 
ATOM 3882 N N   . ASP A 1 494 ? 11.424  -43.445 20.669  1.00 92.34 494 A 1 
ATOM 3883 C CA  . ASP A 1 494 ? 12.158  -44.646 20.245  1.00 91.99 494 A 1 
ATOM 3884 C C   . ASP A 1 494 ? 13.569  -44.305 19.731  1.00 92.42 494 A 1 
ATOM 3885 O O   . ASP A 1 494 ? 14.501  -45.086 19.887  1.00 89.07 494 A 1 
ATOM 3886 C CB  . ASP A 1 494 ? 11.371  -45.382 19.145  1.00 91.34 494 A 1 
ATOM 3887 C CG  . ASP A 1 494 ? 9.997   -45.933 19.555  1.00 89.19 494 A 1 
ATOM 3888 O OD1 . ASP A 1 494 ? 9.605   -45.926 20.743  1.00 81.75 494 A 1 
ATOM 3889 O OD2 . ASP A 1 494 ? 9.238   -46.343 18.645  1.00 82.27 494 A 1 
ATOM 3890 N N   . ARG A 1 495 ? 13.728  -43.100 19.149  1.00 91.18 495 A 1 
ATOM 3891 C CA  . ARG A 1 495 ? 15.035  -42.567 18.714  1.00 89.86 495 A 1 
ATOM 3892 C C   . ARG A 1 495 ? 15.849  -41.947 19.852  1.00 90.47 495 A 1 
ATOM 3893 O O   . ARG A 1 495 ? 16.986  -41.541 19.611  1.00 87.38 495 A 1 
ATOM 3894 C CB  . ARG A 1 495 ? 14.828  -41.549 17.584  1.00 89.29 495 A 1 
ATOM 3895 C CG  . ARG A 1 495 ? 14.310  -42.203 16.289  1.00 86.46 495 A 1 
ATOM 3896 C CD  . ARG A 1 495 ? 14.284  -41.176 15.151  1.00 84.41 495 A 1 
ATOM 3897 N NE  . ARG A 1 495 ? 13.182  -40.192 15.309  1.00 80.83 495 A 1 
ATOM 3898 C CZ  . ARG A 1 495 ? 11.972  -40.297 14.780  1.00 77.09 495 A 1 
ATOM 3899 N NH1 . ARG A 1 495 ? 11.616  -41.337 14.114  1.00 67.91 495 A 1 
ATOM 3900 N NH2 . ARG A 1 495 ? 11.080  -39.363 14.919  1.00 71.91 495 A 1 
ATOM 3901 N N   . ASN A 1 496 ? 15.273  -41.812 21.043  1.00 90.88 496 A 1 
ATOM 3902 C CA  . ASN A 1 496 ? 15.847  -41.088 22.179  1.00 91.00 496 A 1 
ATOM 3903 C C   . ASN A 1 496 ? 16.402  -39.698 21.811  1.00 91.80 496 A 1 
ATOM 3904 O O   . ASN A 1 496 ? 17.426  -39.250 22.319  1.00 88.56 496 A 1 
ATOM 3905 C CB  . ASN A 1 496 ? 16.849  -42.001 22.913  1.00 89.81 496 A 1 
ATOM 3906 C CG  . ASN A 1 496 ? 17.138  -41.523 24.318  1.00 82.74 496 A 1 
ATOM 3907 O OD1 . ASN A 1 496 ? 16.302  -40.954 25.012  1.00 75.07 496 A 1 
ATOM 3908 N ND2 . ASN A 1 496 ? 18.325  -41.758 24.815  1.00 73.08 496 A 1 
ATOM 3909 N N   . LYS A 1 497 ? 15.727  -39.002 20.876  1.00 91.19 497 A 1 
ATOM 3910 C CA  . LYS A 1 497 ? 16.126  -37.676 20.387  1.00 91.35 497 A 1 
ATOM 3911 C C   . LYS A 1 497 ? 14.891  -36.788 20.240  1.00 92.55 497 A 1 
ATOM 3912 O O   . LYS A 1 497 ? 14.024  -37.122 19.428  1.00 90.32 497 A 1 
ATOM 3913 C CB  . LYS A 1 497 ? 16.900  -37.840 19.067  1.00 88.46 497 A 1 
ATOM 3914 C CG  . LYS A 1 497 ? 17.493  -36.504 18.596  1.00 79.95 497 A 1 
ATOM 3915 C CD  . LYS A 1 497 ? 18.324  -36.677 17.318  1.00 76.44 497 A 1 
ATOM 3916 C CE  . LYS A 1 497 ? 18.897  -35.321 16.884  1.00 65.59 497 A 1 
ATOM 3917 N NZ  . LYS A 1 497 ? 19.696  -35.426 15.638  1.00 55.74 497 A 1 
ATOM 3918 N N   . PRO A 1 498 ? 14.801  -35.653 20.975  1.00 93.05 498 A 1 
ATOM 3919 C CA  . PRO A 1 498 ? 13.696  -34.714 20.821  1.00 92.60 498 A 1 
ATOM 3920 C C   . PRO A 1 498 ? 13.572  -34.205 19.384  1.00 93.07 498 A 1 
ATOM 3921 O O   . PRO A 1 498 ? 14.574  -33.993 18.696  1.00 90.60 498 A 1 
ATOM 3922 C CB  . PRO A 1 498 ? 13.964  -33.567 21.801  1.00 90.94 498 A 1 
ATOM 3923 C CG  . PRO A 1 498 ? 14.869  -34.201 22.854  1.00 87.54 498 A 1 
ATOM 3924 C CD  . PRO A 1 498 ? 15.678  -35.223 22.052  1.00 90.05 498 A 1 
ATOM 3925 N N   . PHE A 1 499 ? 12.345  -33.999 18.949  1.00 93.34 499 A 1 
ATOM 3926 C CA  . PHE A 1 499 ? 12.034  -33.386 17.666  1.00 92.57 499 A 1 
ATOM 3927 C C   . PHE A 1 499 ? 11.866  -31.875 17.844  1.00 93.58 499 A 1 
ATOM 3928 O O   . PHE A 1 499 ? 11.333  -31.419 18.853  1.00 92.55 499 A 1 
ATOM 3929 C CB  . PHE A 1 499 ? 10.789  -34.060 17.086  1.00 91.70 499 A 1 
ATOM 3930 C CG  . PHE A 1 499 ? 10.365  -33.499 15.745  1.00 89.99 499 A 1 
ATOM 3931 C CD1 . PHE A 1 499 ? 9.192   -32.724 15.643  1.00 77.58 499 A 1 
ATOM 3932 C CD2 . PHE A 1 499 ? 11.147  -33.740 14.605  1.00 76.38 499 A 1 
ATOM 3933 C CE1 . PHE A 1 499 ? 8.798   -32.207 14.404  1.00 75.88 499 A 1 
ATOM 3934 C CE2 . PHE A 1 499 ? 10.753  -33.214 13.361  1.00 75.20 499 A 1 
ATOM 3935 C CZ  . PHE A 1 499 ? 9.576   -32.452 13.258  1.00 86.18 499 A 1 
ATOM 3936 N N   . LYS A 1 500 ? 12.353  -31.109 16.890  1.00 92.25 500 A 1 
ATOM 3937 C CA  . LYS A 1 500 ? 12.270  -29.649 16.893  1.00 91.65 500 A 1 
ATOM 3938 C C   . LYS A 1 500 ? 11.566  -29.169 15.635  1.00 91.76 500 A 1 
ATOM 3939 O O   . LYS A 1 500 ? 11.896  -29.658 14.563  1.00 89.91 500 A 1 
ATOM 3940 C CB  . LYS A 1 500 ? 13.657  -28.998 16.979  1.00 89.40 500 A 1 
ATOM 3941 C CG  . LYS A 1 500 ? 14.468  -29.411 18.206  1.00 85.18 500 A 1 
ATOM 3942 C CD  . LYS A 1 500 ? 15.702  -28.507 18.325  1.00 83.75 500 A 1 
ATOM 3943 C CE  . LYS A 1 500 ? 16.552  -28.859 19.536  1.00 76.73 500 A 1 
ATOM 3944 N NZ  . LYS A 1 500 ? 17.543  -27.775 19.796  1.00 70.15 500 A 1 
ATOM 3945 N N   . PHE A 1 501 ? 10.649  -28.219 15.782  1.00 91.82 501 A 1 
ATOM 3946 C CA  . PHE A 1 501 ? 10.024  -27.530 14.660  1.00 91.63 501 A 1 
ATOM 3947 C C   . PHE A 1 501 ? 9.666   -26.103 15.064  1.00 91.88 501 A 1 
ATOM 3948 O O   . PHE A 1 501 ? 9.442   -25.817 16.241  1.00 90.58 501 A 1 
ATOM 3949 C CB  . PHE A 1 501 ? 8.786   -28.296 14.189  1.00 91.77 501 A 1 
ATOM 3950 C CG  . PHE A 1 501 ? 7.599   -28.226 15.121  1.00 91.43 501 A 1 
ATOM 3951 C CD1 . PHE A 1 501 ? 7.522   -29.056 16.259  1.00 82.94 501 A 1 
ATOM 3952 C CD2 . PHE A 1 501 ? 6.546   -27.334 14.841  1.00 82.39 501 A 1 
ATOM 3953 C CE1 . PHE A 1 501 ? 6.405   -29.002 17.103  1.00 81.55 501 A 1 
ATOM 3954 C CE2 . PHE A 1 501 ? 5.428   -27.277 15.687  1.00 81.36 501 A 1 
ATOM 3955 C CZ  . PHE A 1 501 ? 5.349   -28.113 16.815  1.00 90.05 501 A 1 
ATOM 3956 N N   . MET A 1 502 ? 9.609   -25.202 14.101  1.00 89.62 502 A 1 
ATOM 3957 C CA  . MET A 1 502 ? 9.222   -23.815 14.334  1.00 88.32 502 A 1 
ATOM 3958 C C   . MET A 1 502 ? 7.722   -23.631 14.092  1.00 88.03 502 A 1 
ATOM 3959 O O   . MET A 1 502 ? 7.216   -23.885 12.993  1.00 85.47 502 A 1 
ATOM 3960 C CB  . MET A 1 502 ? 10.083  -22.894 13.469  1.00 84.84 502 A 1 
ATOM 3961 C CG  . MET A 1 502 ? 9.857   -21.416 13.825  1.00 76.24 502 A 1 
ATOM 3962 S SD  . MET A 1 502 ? 10.893  -20.259 12.888  1.00 73.15 502 A 1 
ATOM 3963 C CE  . MET A 1 502 ? 12.528  -20.643 13.560  1.00 63.30 502 A 1 
ATOM 3964 N N   . LEU A 1 503 ? 7.004   -23.147 15.104  1.00 88.38 503 A 1 
ATOM 3965 C CA  . LEU A 1 503 ? 5.561   -22.950 15.030  1.00 87.54 503 A 1 
ATOM 3966 C C   . LEU A 1 503 ? 5.209   -21.867 13.993  1.00 85.15 503 A 1 
ATOM 3967 O O   . LEU A 1 503 ? 5.723   -20.757 14.049  1.00 80.12 503 A 1 
ATOM 3968 C CB  . LEU A 1 503 ? 5.042   -22.604 16.434  1.00 87.27 503 A 1 
ATOM 3969 C CG  . LEU A 1 503 ? 3.509   -22.699 16.561  1.00 84.86 503 A 1 
ATOM 3970 C CD1 . LEU A 1 503 ? 3.032   -24.146 16.563  1.00 71.60 503 A 1 
ATOM 3971 C CD2 . LEU A 1 503 ? 3.055   -22.055 17.865  1.00 73.30 503 A 1 
ATOM 3972 N N   . GLY A 1 504 ? 4.314   -22.195 13.061  1.00 83.86 504 A 1 
ATOM 3973 C CA  . GLY A 1 504 ? 3.871   -21.295 11.998  1.00 80.22 504 A 1 
ATOM 3974 C C   . GLY A 1 504 ? 4.744   -21.283 10.734  1.00 80.07 504 A 1 
ATOM 3975 O O   . GLY A 1 504 ? 4.534   -20.429 9.867   1.00 75.78 504 A 1 
ATOM 3976 N N   . LYS A 1 505 ? 5.715   -22.199 10.615  1.00 81.28 505 A 1 
ATOM 3977 C CA  . LYS A 1 505 ? 6.564   -22.383 9.416   1.00 78.82 505 A 1 
ATOM 3978 C C   . LYS A 1 505 ? 6.133   -23.550 8.518   1.00 78.83 505 A 1 
ATOM 3979 O O   . LYS A 1 505 ? 6.773   -23.775 7.501   1.00 72.86 505 A 1 
ATOM 3980 C CB  . LYS A 1 505 ? 8.043   -22.508 9.830   1.00 74.14 505 A 1 
ATOM 3981 C CG  . LYS A 1 505 ? 8.690   -21.172 10.207  1.00 65.79 505 A 1 
ATOM 3982 C CD  . LYS A 1 505 ? 8.954   -20.277 8.991   1.00 61.34 505 A 1 
ATOM 3983 C CE  . LYS A 1 505 ? 9.750   -19.039 9.422   1.00 55.54 505 A 1 
ATOM 3984 N NZ  . LYS A 1 505 ? 10.150  -18.205 8.263   1.00 48.65 505 A 1 
ATOM 3985 N N   . GLN A 1 506 ? 5.044   -24.243 8.868   1.00 81.75 506 A 1 
ATOM 3986 C CA  . GLN A 1 506 ? 4.523   -25.407 8.136   1.00 82.31 506 A 1 
ATOM 3987 C C   . GLN A 1 506 ? 5.551   -26.557 7.982   1.00 84.83 506 A 1 
ATOM 3988 O O   . GLN A 1 506 ? 5.488   -27.332 7.035   1.00 80.29 506 A 1 
ATOM 3989 C CB  . GLN A 1 506 ? 3.890   -24.994 6.786   1.00 78.36 506 A 1 
ATOM 3990 C CG  . GLN A 1 506 ? 2.806   -23.922 6.931   1.00 72.29 506 A 1 
ATOM 3991 C CD  . GLN A 1 506 ? 2.176   -23.540 5.585   1.00 63.21 506 A 1 
ATOM 3992 O OE1 . GLN A 1 506 ? 2.437   -24.099 4.532   1.00 58.30 506 A 1 
ATOM 3993 N NE2 . GLN A 1 506 ? 1.308   -22.556 5.563   1.00 53.62 506 A 1 
ATOM 3994 N N   . GLU A 1 507 ? 6.482   -26.663 8.936   1.00 83.91 507 A 1 
ATOM 3995 C CA  . GLU A 1 507 ? 7.457   -27.766 9.000   1.00 84.76 507 A 1 
ATOM 3996 C C   . GLU A 1 507 ? 6.815   -29.091 9.444   1.00 86.11 507 A 1 
ATOM 3997 O O   . GLU A 1 507 ? 7.378   -30.164 9.263   1.00 82.23 507 A 1 
ATOM 3998 C CB  . GLU A 1 507 ? 8.584   -27.398 9.974   1.00 82.87 507 A 1 
ATOM 3999 C CG  . GLU A 1 507 ? 9.435   -26.201 9.501   1.00 78.97 507 A 1 
ATOM 4000 C CD  . GLU A 1 507 ? 10.518  -25.799 10.517  1.00 77.60 507 A 1 
ATOM 4001 O OE1 . GLU A 1 507 ? 11.363  -24.955 10.146  1.00 69.13 507 A 1 
ATOM 4002 O OE2 . GLU A 1 507 ? 10.486  -26.299 11.665  1.00 71.21 507 A 1 
ATOM 4003 N N   . VAL A 1 508 ? 5.615   -29.003 10.025  1.00 89.20 508 A 1 
ATOM 4004 C CA  . VAL A 1 508 ? 4.798   -30.127 10.488  1.00 89.41 508 A 1 
ATOM 4005 C C   . VAL A 1 508 ? 3.381   -30.007 9.936   1.00 89.59 508 A 1 
ATOM 4006 O O   . VAL A 1 508 ? 2.973   -28.969 9.422   1.00 87.82 508 A 1 
ATOM 4007 C CB  . VAL A 1 508 ? 4.804   -30.223 12.021  1.00 89.23 508 A 1 
ATOM 4008 C CG1 . VAL A 1 508 ? 6.207   -30.551 12.557  1.00 82.52 508 A 1 
ATOM 4009 C CG2 . VAL A 1 508 ? 4.292   -28.955 12.711  1.00 81.49 508 A 1 
ATOM 4010 N N   . ILE A 1 509 ? 2.594   -31.097 10.031  1.00 91.14 509 A 1 
ATOM 4011 C CA  . ILE A 1 509 ? 1.188   -31.084 9.623   1.00 90.85 509 A 1 
ATOM 4012 C C   . ILE A 1 509 ? 0.396   -30.043 10.423  1.00 91.29 509 A 1 
ATOM 4013 O O   . ILE A 1 509 ? 0.666   -29.813 11.602  1.00 90.54 509 A 1 
ATOM 4014 C CB  . ILE A 1 509 ? 0.544   -32.484 9.729   1.00 90.04 509 A 1 
ATOM 4015 C CG1 . ILE A 1 509 ? 0.584   -33.049 11.165  1.00 86.98 509 A 1 
ATOM 4016 C CG2 . ILE A 1 509 ? 1.202   -33.433 8.711   1.00 85.63 509 A 1 
ATOM 4017 C CD1 . ILE A 1 509 ? -0.129  -34.398 11.348  1.00 84.65 509 A 1 
ATOM 4018 N N   . ARG A 1 510 ? -0.633  -29.461 9.809   1.00 90.92 510 A 1 
ATOM 4019 C CA  . ARG A 1 510 ? -1.472  -28.414 10.407  1.00 91.17 510 A 1 
ATOM 4020 C C   . ARG A 1 510 ? -1.979  -28.776 11.802  1.00 92.24 510 A 1 
ATOM 4021 O O   . ARG A 1 510 ? -1.923  -27.968 12.717  1.00 91.06 510 A 1 
ATOM 4022 C CB  . ARG A 1 510 ? -2.625  -28.127 9.440   1.00 89.81 510 A 1 
ATOM 4023 C CG  . ARG A 1 510 ? -3.542  -27.021 9.964   1.00 83.55 510 A 1 
ATOM 4024 C CD  . ARG A 1 510 ? -4.640  -26.706 8.954   1.00 79.75 510 A 1 
ATOM 4025 N NE  . ARG A 1 510 ? -5.574  -25.754 9.548   1.00 73.64 510 A 1 
ATOM 4026 C CZ  . ARG A 1 510 ? -6.708  -25.321 9.068   1.00 67.36 510 A 1 
ATOM 4027 N NH1 . ARG A 1 510 ? -7.142  -25.675 7.880   1.00 62.41 510 A 1 
ATOM 4028 N NH2 . ARG A 1 510 ? -7.430  -24.533 9.813   1.00 61.90 510 A 1 
ATOM 4029 N N   . GLY A 1 511 ? -2.405  -30.012 11.998  1.00 92.08 511 A 1 
ATOM 4030 C CA  . GLY A 1 511 ? -2.865  -30.504 13.288  1.00 92.25 511 A 1 
ATOM 4031 C C   . GLY A 1 511 ? -1.825  -30.456 14.405  1.00 93.28 511 A 1 
ATOM 4032 O O   . GLY A 1 511 ? -2.173  -30.287 15.565  1.00 92.03 511 A 1 
ATOM 4033 N N   . TRP A 1 512 ? -0.533  -30.578 14.082  1.00 92.82 512 A 1 
ATOM 4034 C CA  . TRP A 1 512 ? 0.543   -30.390 15.047  1.00 92.65 512 A 1 
ATOM 4035 C C   . TRP A 1 512 ? 0.724   -28.930 15.426  1.00 93.56 512 A 1 
ATOM 4036 O O   . TRP A 1 512 ? 0.884   -28.646 16.604  1.00 92.10 512 A 1 
ATOM 4037 C CB  . TRP A 1 512 ? 1.850   -30.946 14.487  1.00 90.93 512 A 1 
ATOM 4038 C CG  . TRP A 1 512 ? 2.143   -32.347 14.867  1.00 90.24 512 A 1 
ATOM 4039 C CD1 . TRP A 1 512 ? 1.372   -33.431 14.645  1.00 82.60 512 A 1 
ATOM 4040 C CD2 . TRP A 1 512 ? 3.311   -32.826 15.597  1.00 86.49 512 A 1 
ATOM 4041 N NE1 . TRP A 1 512 ? 1.976   -34.547 15.188  1.00 81.64 512 A 1 
ATOM 4042 C CE2 . TRP A 1 512 ? 3.169   -34.223 15.795  1.00 84.99 512 A 1 
ATOM 4043 C CE3 . TRP A 1 512 ? 4.460   -32.202 16.120  1.00 82.50 512 A 1 
ATOM 4044 C CZ2 . TRP A 1 512 ? 4.123   -34.969 16.489  1.00 84.75 512 A 1 
ATOM 4045 C CZ3 . TRP A 1 512 ? 5.417   -32.938 16.808  1.00 81.00 512 A 1 
ATOM 4046 C CH2 . TRP A 1 512 ? 5.255   -34.317 17.006  1.00 81.53 512 A 1 
ATOM 4047 N N   . GLU A 1 513 ? 0.703   -28.023 14.457  1.00 92.20 513 A 1 
ATOM 4048 C CA  . GLU A 1 513 ? 0.840   -26.589 14.736  1.00 91.86 513 A 1 
ATOM 4049 C C   . GLU A 1 513 ? -0.288  -26.097 15.652  1.00 92.63 513 A 1 
ATOM 4050 O O   . GLU A 1 513 ? -0.018  -25.484 16.680  1.00 91.11 513 A 1 
ATOM 4051 C CB  . GLU A 1 513 ? 0.867   -25.757 13.444  1.00 89.61 513 A 1 
ATOM 4052 C CG  . GLU A 1 513 ? 2.074   -26.083 12.550  1.00 84.05 513 A 1 
ATOM 4053 C CD  . GLU A 1 513 ? 2.554   -24.876 11.724  1.00 82.69 513 A 1 
ATOM 4054 O OE1 . GLU A 1 513 ? 3.775   -24.814 11.466  1.00 72.67 513 A 1 
ATOM 4055 O OE2 . GLU A 1 513 ? 1.749   -23.980 11.406  1.00 72.93 513 A 1 
ATOM 4056 N N   . GLU A 1 514 ? -1.540  -26.433 15.334  1.00 91.69 514 A 1 
ATOM 4057 C CA  . GLU A 1 514 ? -2.701  -26.016 16.121  1.00 91.90 514 A 1 
ATOM 4058 C C   . GLU A 1 514 ? -2.789  -26.737 17.479  1.00 93.15 514 A 1 
ATOM 4059 O O   . GLU A 1 514 ? -3.187  -26.131 18.468  1.00 91.55 514 A 1 
ATOM 4060 C CB  . GLU A 1 514 ? -3.988  -26.237 15.308  1.00 90.78 514 A 1 
ATOM 4061 C CG  . GLU A 1 514 ? -4.097  -25.299 14.086  1.00 85.08 514 A 1 
ATOM 4062 C CD  . GLU A 1 514 ? -5.436  -25.419 13.338  1.00 80.64 514 A 1 
ATOM 4063 O OE1 . GLU A 1 514 ? -5.512  -24.947 12.172  1.00 70.98 514 A 1 
ATOM 4064 O OE2 . GLU A 1 514 ? -6.395  -25.974 13.904  1.00 71.61 514 A 1 
ATOM 4065 N N   . GLY A 1 515 ? -2.402  -28.003 17.540  1.00 93.59 515 A 1 
ATOM 4066 C CA  . GLY A 1 515 ? -2.415  -28.780 18.779  1.00 93.70 515 A 1 
ATOM 4067 C C   . GLY A 1 515 ? -1.342  -28.340 19.773  1.00 94.66 515 A 1 
ATOM 4068 O O   . GLY A 1 515 ? -1.644  -28.055 20.927  1.00 93.64 515 A 1 
ATOM 4069 N N   . VAL A 1 516 ? -0.083  -28.242 19.337  1.00 94.70 516 A 1 
ATOM 4070 C CA  . VAL A 1 516 ? 1.037   -27.850 20.202  1.00 94.71 516 A 1 
ATOM 4071 C C   . VAL A 1 516 ? 0.929   -26.386 20.647  1.00 94.77 516 A 1 
ATOM 4072 O O   . VAL A 1 516 ? 1.314   -26.072 21.764  1.00 93.75 516 A 1 
ATOM 4073 C CB  . VAL A 1 516 ? 2.396   -28.147 19.538  1.00 94.42 516 A 1 
ATOM 4074 C CG1 . VAL A 1 516 ? 3.586   -27.687 20.383  1.00 86.90 516 A 1 
ATOM 4075 C CG2 . VAL A 1 516 ? 2.574   -29.660 19.316  1.00 81.33 516 A 1 
ATOM 4076 N N   . ALA A 1 517 ? 0.329   -25.501 19.844  1.00 93.40 517 A 1 
ATOM 4077 C CA  . ALA A 1 517 ? 0.068   -24.113 20.234  1.00 92.34 517 A 1 
ATOM 4078 C C   . ALA A 1 517 ? -0.842  -23.978 21.468  1.00 92.68 517 A 1 
ATOM 4079 O O   . ALA A 1 517 ? -0.787  -22.967 22.163  1.00 90.97 517 A 1 
ATOM 4080 C CB  . ALA A 1 517 ? -0.541  -23.378 19.036  1.00 91.35 517 A 1 
ATOM 4081 N N   . GLN A 1 518 ? -1.661  -24.991 21.758  1.00 93.65 518 A 1 
ATOM 4082 C CA  . GLN A 1 518 ? -2.556  -25.038 22.920  1.00 93.32 518 A 1 
ATOM 4083 C C   . GLN A 1 518 ? -1.907  -25.665 24.163  1.00 94.28 518 A 1 
ATOM 4084 O O   . GLN A 1 518 ? -2.520  -25.698 25.224  1.00 92.78 518 A 1 
ATOM 4085 C CB  . GLN A 1 518 ? -3.833  -25.801 22.538  1.00 92.68 518 A 1 
ATOM 4086 C CG  . GLN A 1 518 ? -4.648  -25.088 21.455  1.00 90.08 518 A 1 
ATOM 4087 C CD  . GLN A 1 518 ? -5.807  -25.958 20.965  1.00 88.21 518 A 1 
ATOM 4088 O OE1 . GLN A 1 518 ? -6.688  -26.350 21.720  1.00 79.77 518 A 1 
ATOM 4089 N NE2 . GLN A 1 518 ? -5.827  -26.310 19.708  1.00 76.86 518 A 1 
ATOM 4090 N N   . MET A 1 519 ? -0.681  -26.179 24.057  1.00 93.93 519 A 1 
ATOM 4091 C CA  . MET A 1 519 ? 0.031   -26.833 25.153  1.00 94.13 519 A 1 
ATOM 4092 C C   . MET A 1 519 ? 0.939   -25.849 25.889  1.00 94.35 519 A 1 
ATOM 4093 O O   . MET A 1 519 ? 1.577   -25.008 25.270  1.00 92.78 519 A 1 
ATOM 4094 C CB  . MET A 1 519 ? 0.853   -28.012 24.613  1.00 94.08 519 A 1 
ATOM 4095 C CG  . MET A 1 519 ? -0.026  -29.113 23.984  1.00 91.99 519 A 1 
ATOM 4096 S SD  . MET A 1 519 ? 0.898   -30.487 23.249  1.00 92.88 519 A 1 
ATOM 4097 C CE  . MET A 1 519 ? 1.716   -31.162 24.719  1.00 84.17 519 A 1 
ATOM 4098 N N   . SER A 1 520 ? 1.062   -25.985 27.200  1.00 93.87 520 A 1 
ATOM 4099 C CA  . SER A 1 520 ? 2.064   -25.258 27.981  1.00 94.10 520 A 1 
ATOM 4100 C C   . SER A 1 520 ? 3.356   -26.067 28.150  1.00 94.46 520 A 1 
ATOM 4101 O O   . SER A 1 520 ? 3.351   -27.298 28.058  1.00 93.70 520 A 1 
ATOM 4102 C CB  . SER A 1 520 ? 1.488   -24.814 29.329  1.00 93.40 520 A 1 
ATOM 4103 O OG  . SER A 1 520 ? 1.104   -25.921 30.123  1.00 89.49 520 A 1 
ATOM 4104 N N   . VAL A 1 521 ? 4.484   -25.403 28.385  1.00 93.24 521 A 1 
ATOM 4105 C CA  . VAL A 1 521 ? 5.779   -26.073 28.600  1.00 93.68 521 A 1 
ATOM 4106 C C   . VAL A 1 521 ? 5.675   -27.093 29.744  1.00 94.36 521 A 1 
ATOM 4107 O O   . VAL A 1 521 ? 5.110   -26.815 30.796  1.00 92.82 521 A 1 
ATOM 4108 C CB  . VAL A 1 521 ? 6.904   -25.051 28.841  1.00 92.21 521 A 1 
ATOM 4109 C CG1 . VAL A 1 521 ? 8.224   -25.710 29.245  1.00 84.11 521 A 1 
ATOM 4110 C CG2 . VAL A 1 521 ? 7.170   -24.268 27.548  1.00 81.54 521 A 1 
ATOM 4111 N N   . GLY A 1 522 ? 6.208   -28.288 29.519  1.00 93.69 522 A 1 
ATOM 4112 C CA  . GLY A 1 522 ? 6.117   -29.440 30.415  1.00 94.29 522 A 1 
ATOM 4113 C C   . GLY A 1 522 ? 4.820   -30.247 30.285  1.00 95.20 522 A 1 
ATOM 4114 O O   . GLY A 1 522 ? 4.707   -31.306 30.903  1.00 93.04 522 A 1 
ATOM 4115 N N   . GLN A 1 523 ? 3.843   -29.792 29.482  1.00 95.43 523 A 1 
ATOM 4116 C CA  . GLN A 1 523 ? 2.596   -30.520 29.268  1.00 95.82 523 A 1 
ATOM 4117 C C   . GLN A 1 523 ? 2.807   -31.724 28.351  1.00 95.94 523 A 1 
ATOM 4118 O O   . GLN A 1 523 ? 3.472   -31.637 27.324  1.00 95.39 523 A 1 
ATOM 4119 C CB  . GLN A 1 523 ? 1.521   -29.579 28.725  1.00 95.24 523 A 1 
ATOM 4120 C CG  . GLN A 1 523 ? 0.126   -30.220 28.589  1.00 93.43 523 A 1 
ATOM 4121 C CD  . GLN A 1 523 ? -0.946  -29.211 28.192  1.00 94.12 523 A 1 
ATOM 4122 O OE1 . GLN A 1 523 ? -0.726  -28.015 28.136  1.00 88.11 523 A 1 
ATOM 4123 N NE2 . GLN A 1 523 ? -2.150  -29.645 27.912  1.00 85.51 523 A 1 
ATOM 4124 N N   . ARG A 1 524 ? 2.178   -32.849 28.716  1.00 95.03 524 A 1 
ATOM 4125 C CA  . ARG A 1 524 ? 1.996   -33.999 27.841  1.00 95.66 524 A 1 
ATOM 4126 C C   . ARG A 1 524 ? 0.523   -34.142 27.483  1.00 95.89 524 A 1 
ATOM 4127 O O   . ARG A 1 524 ? -0.327  -34.140 28.370  1.00 94.13 524 A 1 
ATOM 4128 C CB  . ARG A 1 524 ? 2.573   -35.242 28.509  1.00 94.99 524 A 1 
ATOM 4129 C CG  . ARG A 1 524 ? 2.588   -36.475 27.587  1.00 93.28 524 A 1 
ATOM 4130 C CD  . ARG A 1 524 ? 3.212   -37.636 28.357  1.00 91.90 524 A 1 
ATOM 4131 N NE  . ARG A 1 524 ? 3.182   -38.891 27.605  1.00 88.79 524 A 1 
ATOM 4132 C CZ  . ARG A 1 524 ? 3.525   -40.069 28.076  1.00 88.01 524 A 1 
ATOM 4133 N NH1 . ARG A 1 524 ? 3.971   -40.226 29.291  1.00 81.02 524 A 1 
ATOM 4134 N NH2 . ARG A 1 524 ? 3.428   -41.121 27.331  1.00 82.38 524 A 1 
ATOM 4135 N N   . ALA A 1 525 ? 0.217   -34.256 26.192  1.00 95.55 525 A 1 
ATOM 4136 C CA  . ALA A 1 525 ? -1.143  -34.346 25.685  1.00 95.11 525 A 1 
ATOM 4137 C C   . ALA A 1 525 ? -1.267  -35.354 24.541  1.00 95.30 525 A 1 
ATOM 4138 O O   . ALA A 1 525 ? -0.322  -35.592 23.785  1.00 94.64 525 A 1 
ATOM 4139 C CB  . ALA A 1 525 ? -1.617  -32.950 25.265  1.00 94.79 525 A 1 
ATOM 4140 N N   . LYS A 1 526 ? -2.458  -35.922 24.414  1.00 95.35 526 A 1 
ATOM 4141 C CA  . LYS A 1 526 ? -2.875  -36.726 23.277  1.00 95.35 526 A 1 
ATOM 4142 C C   . LYS A 1 526 ? -3.538  -35.805 22.257  1.00 95.36 526 A 1 
ATOM 4143 O O   . LYS A 1 526 ? -4.557  -35.195 22.552  1.00 94.29 526 A 1 
ATOM 4144 C CB  . LYS A 1 526 ? -3.804  -37.835 23.783  1.00 94.76 526 A 1 
ATOM 4145 C CG  . LYS A 1 526 ? -4.266  -38.770 22.669  1.00 92.44 526 A 1 
ATOM 4146 C CD  . LYS A 1 526 ? -5.274  -39.769 23.249  1.00 89.98 526 A 1 
ATOM 4147 C CE  . LYS A 1 526 ? -5.859  -40.647 22.155  1.00 82.84 526 A 1 
ATOM 4148 N NZ  . LYS A 1 526 ? -7.048  -41.380 22.664  1.00 77.12 526 A 1 
ATOM 4149 N N   . LEU A 1 527 ? -2.962  -35.707 21.064  1.00 95.32 527 A 1 
ATOM 4150 C CA  . LEU A 1 527 ? -3.513  -34.975 19.932  1.00 95.15 527 A 1 
ATOM 4151 C C   . LEU A 1 527 ? -4.200  -35.962 18.994  1.00 95.46 527 A 1 
ATOM 4152 O O   . LEU A 1 527 ? -3.530  -36.816 18.404  1.00 94.58 527 A 1 
ATOM 4153 C CB  . LEU A 1 527 ? -2.408  -34.188 19.200  1.00 95.22 527 A 1 
ATOM 4154 C CG  . LEU A 1 527 ? -1.517  -33.293 20.074  1.00 93.68 527 A 1 
ATOM 4155 C CD1 . LEU A 1 527 ? -0.565  -32.490 19.182  1.00 79.81 527 A 1 
ATOM 4156 C CD2 . LEU A 1 527 ? -2.329  -32.293 20.902  1.00 81.21 527 A 1 
ATOM 4157 N N   . THR A 1 528 ? -5.519  -35.862 18.842  1.00 94.89 528 A 1 
ATOM 4158 C CA  . THR A 1 528 ? -6.275  -36.609 17.823  1.00 94.84 528 A 1 
ATOM 4159 C C   . THR A 1 528 ? -6.541  -35.678 16.647  1.00 94.87 528 A 1 
ATOM 4160 O O   . THR A 1 528 ? -7.224  -34.668 16.803  1.00 93.13 528 A 1 
ATOM 4161 C CB  . THR A 1 528 ? -7.580  -37.195 18.399  1.00 94.49 528 A 1 
ATOM 4162 O OG1 . THR A 1 528 ? -7.284  -38.006 19.515  1.00 89.89 528 A 1 
ATOM 4163 C CG2 . THR A 1 528 ? -8.309  -38.069 17.380  1.00 87.65 528 A 1 
ATOM 4164 N N   . ILE A 1 529 ? -5.969  -35.993 15.491  1.00 95.06 529 A 1 
ATOM 4165 C CA  . ILE A 1 529 ? -5.905  -35.107 14.328  1.00 94.84 529 A 1 
ATOM 4166 C C   . ILE A 1 529 ? -6.711  -35.718 13.183  1.00 94.71 529 A 1 
ATOM 4167 O O   . ILE A 1 529 ? -6.371  -36.804 12.706  1.00 93.95 529 A 1 
ATOM 4168 C CB  . ILE A 1 529 ? -4.441  -34.849 13.924  1.00 94.46 529 A 1 
ATOM 4169 C CG1 . ILE A 1 529 ? -3.610  -34.324 15.132  1.00 91.60 529 A 1 
ATOM 4170 C CG2 . ILE A 1 529 ? -4.400  -33.863 12.741  1.00 90.12 529 A 1 
ATOM 4171 C CD1 . ILE A 1 529 ? -2.148  -34.017 14.825  1.00 87.79 529 A 1 
ATOM 4172 N N   . SER A 1 530 ? -7.742  -35.023 12.732  1.00 93.35 530 A 1 
ATOM 4173 C CA  . SER A 1 530 ? -8.565  -35.453 11.602  1.00 92.57 530 A 1 
ATOM 4174 C C   . SER A 1 530 ? -7.755  -35.511 10.296  1.00 92.26 530 A 1 
ATOM 4175 O O   . SER A 1 530 ? -6.737  -34.812 10.174  1.00 91.32 530 A 1 
ATOM 4176 C CB  . SER A 1 530 ? -9.795  -34.549 11.443  1.00 91.28 530 A 1 
ATOM 4177 O OG  . SER A 1 530 ? -9.429  -33.250 11.028  1.00 86.38 530 A 1 
ATOM 4178 N N   . PRO A 1 531 ? -8.179  -36.285 9.286   1.00 93.14 531 A 1 
ATOM 4179 C CA  . PRO A 1 531 ? -7.465  -36.420 8.016   1.00 92.18 531 A 1 
ATOM 4180 C C   . PRO A 1 531 ? -7.148  -35.070 7.346   1.00 91.79 531 A 1 
ATOM 4181 O O   . PRO A 1 531 ? -6.030  -34.858 6.891   1.00 90.24 531 A 1 
ATOM 4182 C CB  . PRO A 1 531 ? -8.355  -37.292 7.134   1.00 91.37 531 A 1 
ATOM 4183 C CG  . PRO A 1 531 ? -9.172  -38.103 8.130   1.00 88.71 531 A 1 
ATOM 4184 C CD  . PRO A 1 531 ? -9.354  -37.153 9.303   1.00 90.46 531 A 1 
ATOM 4185 N N   . ASP A 1 532 ? -8.105  -34.124 7.370   1.00 90.73 532 A 1 
ATOM 4186 C CA  . ASP A 1 532 ? -7.987  -32.798 6.743   1.00 88.74 532 A 1 
ATOM 4187 C C   . ASP A 1 532 ? -6.905  -31.915 7.394   1.00 89.39 532 A 1 
ATOM 4188 O O   . ASP A 1 532 ? -6.388  -30.986 6.779   1.00 86.26 532 A 1 
ATOM 4189 C CB  . ASP A 1 532 ? -9.335  -32.071 6.831   1.00 85.95 532 A 1 
ATOM 4190 C CG  . ASP A 1 532 ? -10.501 -32.890 6.260   1.00 77.61 532 A 1 
ATOM 4191 O OD1 . ASP A 1 532 ? -10.288 -33.576 5.240   1.00 69.06 532 A 1 
ATOM 4192 O OD2 . ASP A 1 532 ? -11.576 -32.856 6.907   1.00 69.75 532 A 1 
ATOM 4193 N N   . TYR A 1 533 ? -6.551  -32.214 8.646   1.00 90.79 533 A 1 
ATOM 4194 C CA  . TYR A 1 533 ? -5.496  -31.555 9.411   1.00 91.36 533 A 1 
ATOM 4195 C C   . TYR A 1 533 ? -4.199  -32.377 9.468   1.00 91.95 533 A 1 
ATOM 4196 O O   . TYR A 1 533 ? -3.217  -31.952 10.076  1.00 89.29 533 A 1 
ATOM 4197 C CB  . TYR A 1 533 ? -6.029  -31.209 10.809  1.00 90.76 533 A 1 
ATOM 4198 C CG  . TYR A 1 533 ? -6.954  -30.004 10.857  1.00 89.96 533 A 1 
ATOM 4199 C CD1 . TYR A 1 533 ? -6.579  -28.882 11.618  1.00 76.24 533 A 1 
ATOM 4200 C CD2 . TYR A 1 533 ? -8.173  -29.980 10.147  1.00 76.48 533 A 1 
ATOM 4201 C CE1 . TYR A 1 533 ? -7.400  -27.747 11.679  1.00 73.86 533 A 1 
ATOM 4202 C CE2 . TYR A 1 533 ? -8.999  -28.841 10.182  1.00 74.96 533 A 1 
ATOM 4203 C CZ  . TYR A 1 533 ? -8.615  -27.721 10.951  1.00 84.07 533 A 1 
ATOM 4204 O OH  . TYR A 1 533 ? -9.385  -26.610 10.983  1.00 81.74 533 A 1 
ATOM 4205 N N   . ALA A 1 534 ? -4.198  -33.560 8.840   1.00 90.72 534 A 1 
ATOM 4206 C CA  . ALA A 1 534 ? -3.076  -34.480 8.741   1.00 90.41 534 A 1 
ATOM 4207 C C   . ALA A 1 534 ? -2.591  -34.602 7.282   1.00 89.89 534 A 1 
ATOM 4208 O O   . ALA A 1 534 ? -2.130  -33.627 6.696   1.00 87.13 534 A 1 
ATOM 4209 C CB  . ALA A 1 534 ? -3.465  -35.802 9.419   1.00 90.08 534 A 1 
ATOM 4210 N N   . TYR A 1 535 ? -2.695  -35.805 6.683   1.00 90.18 535 A 1 
ATOM 4211 C CA  . TYR A 1 535 ? -2.225  -36.106 5.317   1.00 89.32 535 A 1 
ATOM 4212 C C   . TYR A 1 535 ? -3.352  -36.217 4.281   1.00 89.57 535 A 1 
ATOM 4213 O O   . TYR A 1 535 ? -3.092  -36.565 3.129   1.00 85.45 535 A 1 
ATOM 4214 C CB  . TYR A 1 535 ? -1.327  -37.350 5.350   1.00 88.85 535 A 1 
ATOM 4215 C CG  . TYR A 1 535 ? -0.017  -37.142 6.098   1.00 88.64 535 A 1 
ATOM 4216 C CD1 . TYR A 1 535 ? 1.112   -36.653 5.407   1.00 78.89 535 A 1 
ATOM 4217 C CD2 . TYR A 1 535 ? 0.077   -37.432 7.468   1.00 79.01 535 A 1 
ATOM 4218 C CE1 . TYR A 1 535 ? 2.328   -36.455 6.090   1.00 77.20 535 A 1 
ATOM 4219 C CE2 . TYR A 1 535 ? 1.290   -37.230 8.155   1.00 77.46 535 A 1 
ATOM 4220 C CZ  . TYR A 1 535 ? 2.416   -36.751 7.468   1.00 85.07 535 A 1 
ATOM 4221 O OH  . TYR A 1 535 ? 3.588   -36.559 8.128   1.00 82.37 535 A 1 
ATOM 4222 N N   . GLY A 1 536 ? -4.600  -35.907 4.664   1.00 86.09 536 A 1 
ATOM 4223 C CA  . GLY A 1 536 ? -5.743  -35.783 3.778   1.00 85.79 536 A 1 
ATOM 4224 C C   . GLY A 1 536 ? -6.074  -37.041 2.970   1.00 87.53 536 A 1 
ATOM 4225 O O   . GLY A 1 536 ? -5.832  -38.173 3.394   1.00 85.03 536 A 1 
ATOM 4226 N N   . ALA A 1 537 ? -6.615  -36.822 1.771   1.00 84.48 537 A 1 
ATOM 4227 C CA  . ALA A 1 537 ? -7.041  -37.877 0.848   1.00 82.46 537 A 1 
ATOM 4228 C C   . ALA A 1 537 ? -5.888  -38.695 0.253   1.00 82.96 537 A 1 
ATOM 4229 O O   . ALA A 1 537 ? -6.109  -39.791 -0.248  1.00 79.07 537 A 1 
ATOM 4230 C CB  . ALA A 1 537 ? -7.863  -37.212 -0.265  1.00 80.18 537 A 1 
ATOM 4231 N N   . THR A 1 538 ? -4.657  -38.186 0.287   1.00 82.86 538 A 1 
ATOM 4232 C CA  . THR A 1 538 ? -3.497  -38.844 -0.316  1.00 81.19 538 A 1 
ATOM 4233 C C   . THR A 1 538 ? -2.772  -39.789 0.645   1.00 82.61 538 A 1 
ATOM 4234 O O   . THR A 1 538 ? -2.156  -40.755 0.202   1.00 78.42 538 A 1 
ATOM 4235 C CB  . THR A 1 538 ? -2.508  -37.803 -0.875  1.00 77.73 538 A 1 
ATOM 4236 O OG1 . THR A 1 538 ? -2.197  -36.834 0.092   1.00 69.84 538 A 1 
ATOM 4237 C CG2 . THR A 1 538 ? -3.103  -37.053 -2.073  1.00 66.16 538 A 1 
ATOM 4238 N N   . GLY A 1 539 ? -2.871  -39.525 1.962   1.00 85.51 539 A 1 
ATOM 4239 C CA  . GLY A 1 539 ? -2.071  -40.244 2.948   1.00 84.48 539 A 1 
ATOM 4240 C C   . GLY A 1 539 ? -0.563  -40.074 2.728   1.00 84.12 539 A 1 
ATOM 4241 O O   . GLY A 1 539 ? -0.103  -39.133 2.083   1.00 79.28 539 A 1 
ATOM 4242 N N   . HIS A 1 540 ? 0.239   -41.006 3.261   1.00 85.35 540 A 1 
ATOM 4243 C CA  . HIS A 1 540 ? 1.660   -41.136 2.962   1.00 83.04 540 A 1 
ATOM 4244 C C   . HIS A 1 540 ? 1.951   -42.563 2.480   1.00 83.78 540 A 1 
ATOM 4245 O O   . HIS A 1 540 ? 1.768   -43.497 3.262   1.00 79.98 540 A 1 
ATOM 4246 C CB  . HIS A 1 540 ? 2.497   -40.736 4.178   1.00 80.76 540 A 1 
ATOM 4247 C CG  . HIS A 1 540 ? 3.970   -40.658 3.875   1.00 77.36 540 A 1 
ATOM 4248 N ND1 . HIS A 1 540 ? 4.787   -41.708 3.542   1.00 66.18 540 A 1 
ATOM 4249 C CD2 . HIS A 1 540 ? 4.742   -39.521 3.832   1.00 66.47 540 A 1 
ATOM 4250 C CE1 . HIS A 1 540 ? 6.016   -41.221 3.292   1.00 65.18 540 A 1 
ATOM 4251 N NE2 . HIS A 1 540 ? 6.035   -39.892 3.464   1.00 66.22 540 A 1 
ATOM 4252 N N   . PRO A 1 541 ? 2.406   -42.747 1.242   1.00 80.09 541 A 1 
ATOM 4253 C CA  . PRO A 1 541 ? 2.552   -44.075 0.642   1.00 78.21 541 A 1 
ATOM 4254 C C   . PRO A 1 541 ? 3.322   -45.059 1.531   1.00 78.50 541 A 1 
ATOM 4255 O O   . PRO A 1 541 ? 4.428   -44.775 1.988   1.00 73.87 541 A 1 
ATOM 4256 C CB  . PRO A 1 541 ? 3.254   -43.843 -0.704  1.00 74.96 541 A 1 
ATOM 4257 C CG  . PRO A 1 541 ? 2.792   -42.452 -1.098  1.00 72.21 541 A 1 
ATOM 4258 C CD  . PRO A 1 541 ? 2.700   -41.724 0.243   1.00 73.10 541 A 1 
ATOM 4259 N N   . GLY A 1 542 ? 2.720   -46.225 1.796   1.00 82.67 542 A 1 
ATOM 4260 C CA  . GLY A 1 542 ? 3.322   -47.301 2.586   1.00 82.67 542 A 1 
ATOM 4261 C C   . GLY A 1 542 ? 3.340   -47.102 4.111   1.00 85.01 542 A 1 
ATOM 4262 O O   . GLY A 1 542 ? 3.667   -48.051 4.825   1.00 80.65 542 A 1 
ATOM 4263 N N   . ILE A 1 543 ? 2.972   -45.916 4.630   1.00 88.92 543 A 1 
ATOM 4264 C CA  . ILE A 1 543 ? 3.059   -45.593 6.061   1.00 89.40 543 A 1 
ATOM 4265 C C   . ILE A 1 543 ? 1.698   -45.179 6.630   1.00 91.66 543 A 1 
ATOM 4266 O O   . ILE A 1 543 ? 1.271   -45.722 7.644   1.00 89.84 543 A 1 
ATOM 4267 C CB  . ILE A 1 543 ? 4.149   -44.511 6.309   1.00 86.59 543 A 1 
ATOM 4268 C CG1 . ILE A 1 543 ? 5.515   -44.963 5.742   1.00 78.06 543 A 1 
ATOM 4269 C CG2 . ILE A 1 543 ? 4.274   -44.208 7.809   1.00 76.97 543 A 1 
ATOM 4270 C CD1 . ILE A 1 543 ? 6.643   -43.924 5.884   1.00 69.79 543 A 1 
ATOM 4271 N N   . ILE A 1 544 ? 1.012   -44.221 5.975   1.00 88.69 544 A 1 
ATOM 4272 C CA  . ILE A 1 544 ? -0.249  -43.640 6.434   1.00 89.97 544 A 1 
ATOM 4273 C C   . ILE A 1 544 ? -1.304  -43.821 5.338   1.00 90.52 544 A 1 
ATOM 4274 O O   . ILE A 1 544 ? -1.113  -43.284 4.242   1.00 89.48 544 A 1 
ATOM 4275 C CB  . ILE A 1 544 ? -0.065  -42.159 6.822   1.00 89.81 544 A 1 
ATOM 4276 C CG1 . ILE A 1 544 ? 0.964   -42.015 7.962   1.00 86.88 544 A 1 
ATOM 4277 C CG2 . ILE A 1 544 ? -1.414  -41.532 7.228   1.00 85.63 544 A 1 
ATOM 4278 C CD1 . ILE A 1 544 ? 1.387   -40.575 8.252   1.00 81.21 544 A 1 
ATOM 4279 N N   . PRO A 1 545 ? -2.403  -44.546 5.591   1.00 92.58 545 A 1 
ATOM 4280 C CA  . PRO A 1 545 ? -3.483  -44.703 4.624   1.00 92.05 545 A 1 
ATOM 4281 C C   . PRO A 1 545 ? -4.140  -43.363 4.241   1.00 92.22 545 A 1 
ATOM 4282 O O   . PRO A 1 545 ? -4.150  -42.429 5.052   1.00 91.41 545 A 1 
ATOM 4283 C CB  . PRO A 1 545 ? -4.496  -45.647 5.286   1.00 91.16 545 A 1 
ATOM 4284 C CG  . PRO A 1 545 ? -3.674  -46.397 6.323   1.00 89.44 545 A 1 
ATOM 4285 C CD  . PRO A 1 545 ? -2.647  -45.369 6.762   1.00 91.29 545 A 1 
ATOM 4286 N N   . PRO A 1 546 ? -4.744  -43.264 3.040   1.00 91.31 546 A 1 
ATOM 4287 C CA  . PRO A 1 546 ? -5.644  -42.170 2.694   1.00 90.35 546 A 1 
ATOM 4288 C C   . PRO A 1 546 ? -6.758  -41.990 3.736   1.00 90.77 546 A 1 
ATOM 4289 O O   . PRO A 1 546 ? -7.283  -42.972 4.252   1.00 89.69 546 A 1 
ATOM 4290 C CB  . PRO A 1 546 ? -6.226  -42.538 1.328   1.00 88.91 546 A 1 
ATOM 4291 C CG  . PRO A 1 546 ? -5.161  -43.439 0.713   1.00 85.92 546 A 1 
ATOM 4292 C CD  . PRO A 1 546 ? -4.618  -44.194 1.924   1.00 87.95 546 A 1 
ATOM 4293 N N   . HIS A 1 547 ? -7.124  -40.731 4.034   1.00 91.04 547 A 1 
ATOM 4294 C CA  . HIS A 1 547 ? -8.171  -40.382 4.997   1.00 90.73 547 A 1 
ATOM 4295 C C   . HIS A 1 547 ? -7.949  -40.903 6.434   1.00 91.22 547 A 1 
ATOM 4296 O O   . HIS A 1 547 ? -8.905  -41.040 7.190   1.00 89.35 547 A 1 
ATOM 4297 C CB  . HIS A 1 547 ? -9.555  -40.737 4.435   1.00 89.24 547 A 1 
ATOM 4298 C CG  . HIS A 1 547 ? -9.850  -40.085 3.115   1.00 87.55 547 A 1 
ATOM 4299 N ND1 . HIS A 1 547 ? -10.223 -38.772 2.934   1.00 76.80 547 A 1 
ATOM 4300 C CD2 . HIS A 1 547 ? -9.817  -40.679 1.879   1.00 76.27 547 A 1 
ATOM 4301 C CE1 . HIS A 1 547 ? -10.424 -38.589 1.616   1.00 77.97 547 A 1 
ATOM 4302 N NE2 . HIS A 1 547 ? -10.178 -39.714 0.937   1.00 78.49 547 A 1 
ATOM 4303 N N   . ALA A 1 548 ? -6.704  -41.163 6.833   1.00 92.06 548 A 1 
ATOM 4304 C CA  . ALA A 1 548 ? -6.413  -41.637 8.177   1.00 91.94 548 A 1 
ATOM 4305 C C   . ALA A 1 548 ? -6.440  -40.503 9.214   1.00 92.37 548 A 1 
ATOM 4306 O O   . ALA A 1 548 ? -5.742  -39.494 9.058   1.00 91.15 548 A 1 
ATOM 4307 C CB  . ALA A 1 548 ? -5.070  -42.365 8.171   1.00 91.54 548 A 1 
ATOM 4308 N N   . THR A 1 549 ? -7.159  -40.721 10.327  1.00 94.11 549 A 1 
ATOM 4309 C CA  . THR A 1 549 ? -7.000  -39.960 11.565  1.00 94.04 549 A 1 
ATOM 4310 C C   . THR A 1 549 ? -5.706  -40.384 12.257  1.00 94.28 549 A 1 
ATOM 4311 O O   . THR A 1 549 ? -5.407  -41.573 12.374  1.00 92.94 549 A 1 
ATOM 4312 C CB  . THR A 1 549 ? -8.185  -40.154 12.513  1.00 93.23 549 A 1 
ATOM 4313 O OG1 . THR A 1 549 ? -9.396  -39.835 11.893  1.00 87.67 549 A 1 
ATOM 4314 C CG2 . THR A 1 549 ? -8.075  -39.287 13.780  1.00 86.56 549 A 1 
ATOM 4315 N N   . LEU A 1 550 ? -4.935  -39.399 12.734  1.00 93.92 550 A 1 
ATOM 4316 C CA  . LEU A 1 550 ? -3.689  -39.645 13.436  1.00 93.86 550 A 1 
ATOM 4317 C C   . LEU A 1 550 ? -3.824  -39.316 14.919  1.00 94.64 550 A 1 
ATOM 4318 O O   . LEU A 1 550 ? -4.424  -38.312 15.299  1.00 94.17 550 A 1 
ATOM 4319 C CB  . LEU A 1 550 ? -2.540  -38.856 12.794  1.00 93.22 550 A 1 
ATOM 4320 C CG  . LEU A 1 550 ? -2.250  -39.236 11.332  1.00 91.34 550 A 1 
ATOM 4321 C CD1 . LEU A 1 550 ? -1.053  -38.424 10.844  1.00 81.53 550 A 1 
ATOM 4322 C CD2 . LEU A 1 550 ? -1.904  -40.718 11.160  1.00 81.20 550 A 1 
ATOM 4323 N N   . VAL A 1 551 ? -3.213  -40.135 15.762  1.00 95.00 551 A 1 
ATOM 4324 C CA  . VAL A 1 551 ? -3.173  -39.947 17.214  1.00 95.17 551 A 1 
ATOM 4325 C C   . VAL A 1 551 ? -1.734  -39.793 17.648  1.00 95.52 551 A 1 
ATOM 4326 O O   . VAL A 1 551 ? -0.915  -40.683 17.438  1.00 94.31 551 A 1 
ATOM 4327 C CB  . VAL A 1 551 ? -3.872  -41.108 17.943  1.00 94.42 551 A 1 
ATOM 4328 C CG1 . VAL A 1 551 ? -3.876  -40.865 19.456  1.00 87.73 551 A 1 
ATOM 4329 C CG2 . VAL A 1 551 ? -5.333  -41.256 17.494  1.00 86.97 551 A 1 
ATOM 4330 N N   . PHE A 1 552 ? -1.402  -38.660 18.274  1.00 95.73 552 A 1 
ATOM 4331 C CA  . PHE A 1 552 ? -0.066  -38.386 18.772  1.00 95.31 552 A 1 
ATOM 4332 C C   . PHE A 1 552 ? -0.073  -38.199 20.288  1.00 95.85 552 A 1 
ATOM 4333 O O   . PHE A 1 552 ? -0.829  -37.398 20.814  1.00 95.20 552 A 1 
ATOM 4334 C CB  . PHE A 1 552 ? 0.521   -37.154 18.079  1.00 94.55 552 A 1 
ATOM 4335 C CG  . PHE A 1 552 ? 0.838   -37.362 16.614  1.00 93.71 552 A 1 
ATOM 4336 C CD1 . PHE A 1 552 ? 2.114   -37.809 16.231  1.00 84.31 552 A 1 
ATOM 4337 C CD2 . PHE A 1 552 ? -0.129  -37.086 15.635  1.00 84.71 552 A 1 
ATOM 4338 C CE1 . PHE A 1 552 ? 2.426   -37.975 14.869  1.00 83.95 552 A 1 
ATOM 4339 C CE2 . PHE A 1 552 ? 0.182   -37.262 14.276  1.00 82.85 552 A 1 
ATOM 4340 C CZ  . PHE A 1 552 ? 1.463   -37.695 13.889  1.00 90.44 552 A 1 
ATOM 4341 N N   . ASP A 1 553 ? 0.801   -38.903 20.977  1.00 95.45 553 A 1 
ATOM 4342 C CA  . ASP A 1 553 ? 1.204   -38.597 22.348  1.00 95.58 553 A 1 
ATOM 4343 C C   . ASP A 1 553 ? 2.398   -37.638 22.276  1.00 95.75 553 A 1 
ATOM 4344 O O   . ASP A 1 553 ? 3.486   -38.048 21.864  1.00 94.08 553 A 1 
ATOM 4345 C CB  . ASP A 1 553 ? 1.524   -39.916 23.050  1.00 94.84 553 A 1 
ATOM 4346 C CG  . ASP A 1 553 ? 2.049   -39.789 24.473  1.00 93.35 553 A 1 
ATOM 4347 O OD1 . ASP A 1 553 ? 2.439   -38.706 24.957  1.00 85.66 553 A 1 
ATOM 4348 O OD2 . ASP A 1 553 ? 2.153   -40.855 25.122  1.00 84.48 553 A 1 
ATOM 4349 N N   . VAL A 1 554 ? 2.177   -36.361 22.606  1.00 95.50 554 A 1 
ATOM 4350 C CA  . VAL A 1 554 ? 3.154   -35.276 22.498  1.00 95.59 554 A 1 
ATOM 4351 C C   . VAL A 1 554 ? 3.473   -34.712 23.877  1.00 95.90 554 A 1 
ATOM 4352 O O   . VAL A 1 554 ? 2.583   -34.465 24.675  1.00 95.07 554 A 1 
ATOM 4353 C CB  . VAL A 1 554 ? 2.672   -34.152 21.558  1.00 94.88 554 A 1 
ATOM 4354 C CG1 . VAL A 1 554 ? 3.767   -33.108 21.326  1.00 84.69 554 A 1 
ATOM 4355 C CG2 . VAL A 1 554 ? 2.255   -34.702 20.186  1.00 82.38 554 A 1 
ATOM 4356 N N   . GLU A 1 555 ? 4.739   -34.456 24.134  1.00 94.85 555 A 1 
ATOM 4357 C CA  . GLU A 1 555 ? 5.231   -33.767 25.331  1.00 94.95 555 A 1 
ATOM 4358 C C   . GLU A 1 555 ? 6.051   -32.553 24.915  1.00 94.92 555 A 1 
ATOM 4359 O O   . GLU A 1 555 ? 7.078   -32.692 24.237  1.00 93.38 555 A 1 
ATOM 4360 C CB  . GLU A 1 555 ? 6.039   -34.767 26.166  1.00 94.19 555 A 1 
ATOM 4361 C CG  . GLU A 1 555 ? 6.562   -34.225 27.500  1.00 89.71 555 A 1 
ATOM 4362 C CD  . GLU A 1 555 ? 7.377   -35.292 28.264  1.00 90.01 555 A 1 
ATOM 4363 O OE1 . GLU A 1 555 ? 7.728   -35.054 29.434  1.00 79.69 555 A 1 
ATOM 4364 O OE2 . GLU A 1 555 ? 7.662   -36.378 27.681  1.00 81.84 555 A 1 
ATOM 4365 N N   . LEU A 1 556 ? 5.601   -31.361 25.302  1.00 95.28 556 A 1 
ATOM 4366 C CA  . LEU A 1 556 ? 6.302   -30.108 25.033  1.00 94.94 556 A 1 
ATOM 4367 C C   . LEU A 1 556 ? 7.379   -29.882 26.099  1.00 94.85 556 A 1 
ATOM 4368 O O   . LEU A 1 556 ? 7.078   -29.499 27.222  1.00 93.31 556 A 1 
ATOM 4369 C CB  . LEU A 1 556 ? 5.279   -28.958 24.960  1.00 94.45 556 A 1 
ATOM 4370 C CG  . LEU A 1 556 ? 5.906   -27.577 24.702  1.00 93.41 556 A 1 
ATOM 4371 C CD1 . LEU A 1 556 ? 6.678   -27.503 23.389  1.00 80.96 556 A 1 
ATOM 4372 C CD2 . LEU A 1 556 ? 4.803   -26.523 24.664  1.00 82.08 556 A 1 
ATOM 4373 N N   . LEU A 1 557 ? 8.634   -30.112 25.751  1.00 94.46 557 A 1 
ATOM 4374 C CA  . LEU A 1 557 ? 9.751   -30.077 26.697  1.00 93.69 557 A 1 
ATOM 4375 C C   . LEU A 1 557 ? 10.191  -28.648 27.013  1.00 93.74 557 A 1 
ATOM 4376 O O   . LEU A 1 557 ? 10.401  -28.298 28.175  1.00 91.61 557 A 1 
ATOM 4377 C CB  . LEU A 1 557 ? 10.936  -30.868 26.116  1.00 93.43 557 A 1 
ATOM 4378 C CG  . LEU A 1 557 ? 10.654  -32.348 25.810  1.00 92.29 557 A 1 
ATOM 4379 C CD1 . LEU A 1 557 ? 11.893  -32.944 25.139  1.00 83.92 557 A 1 
ATOM 4380 C CD2 . LEU A 1 557 ? 10.347  -33.146 27.072  1.00 84.01 557 A 1 
ATOM 4381 N N   . LYS A 1 558 ? 10.375  -27.834 25.993  1.00 93.06 558 A 1 
ATOM 4382 C CA  . LYS A 1 558 ? 10.813  -26.444 26.108  1.00 92.12 558 A 1 
ATOM 4383 C C   . LYS A 1 558 ? 10.567  -25.674 24.809  1.00 92.33 558 A 1 
ATOM 4384 O O   . LYS A 1 558 ? 10.367  -26.269 23.754  1.00 91.39 558 A 1 
ATOM 4385 C CB  . LYS A 1 558 ? 12.296  -26.353 26.520  1.00 89.53 558 A 1 
ATOM 4386 C CG  . LYS A 1 558 ? 13.252  -27.037 25.537  1.00 85.75 558 A 1 
ATOM 4387 C CD  . LYS A 1 558 ? 14.709  -26.752 25.920  1.00 85.03 558 A 1 
ATOM 4388 C CE  . LYS A 1 558 ? 15.635  -27.449 24.919  1.00 75.92 558 A 1 
ATOM 4389 N NZ  . LYS A 1 558 ? 16.973  -26.813 24.883  1.00 68.88 558 A 1 
ATOM 4390 N N   . LEU A 1 559 ? 10.648  -24.349 24.908  1.00 90.34 559 A 1 
ATOM 4391 C CA  . LEU A 1 559 ? 10.677  -23.433 23.779  1.00 89.07 559 A 1 
ATOM 4392 C C   . LEU A 1 559 ? 12.097  -22.880 23.623  1.00 87.01 559 A 1 
ATOM 4393 O O   . LEU A 1 559 ? 12.731  -22.515 24.609  1.00 83.57 559 A 1 
ATOM 4394 C CB  . LEU A 1 559 ? 9.635   -22.325 23.990  1.00 88.62 559 A 1 
ATOM 4395 C CG  . LEU A 1 559 ? 8.203   -22.846 24.204  1.00 87.36 559 A 1 
ATOM 4396 C CD1 . LEU A 1 559 ? 7.259   -21.679 24.503  1.00 77.53 559 A 1 
ATOM 4397 C CD2 . LEU A 1 559 ? 7.683   -23.612 22.982  1.00 78.84 559 A 1 
ATOM 4398 N N   . GLU A 1 560 ? 12.604  -22.855 22.405  1.00 85.95 560 A 1 
ATOM 4399 C CA  . GLU A 1 560 ? 13.860  -22.187 22.054  1.00 82.99 560 A 1 
ATOM 4400 C C   . GLU A 1 560 ? 13.520  -20.904 21.282  1.00 78.51 560 A 1 
ATOM 4401 O O   . GLU A 1 560 ? 12.595  -20.883 20.470  1.00 70.72 560 A 1 
ATOM 4402 C CB  . GLU A 1 560 ? 14.805  -23.143 21.293  1.00 80.72 560 A 1 
ATOM 4403 C CG  . GLU A 1 560 ? 15.277  -24.315 22.195  1.00 77.37 560 A 1 
ATOM 4404 C CD  . GLU A 1 560 ? 16.206  -25.360 21.538  1.00 77.54 560 A 1 
ATOM 4405 O OE1 . GLU A 1 560 ? 16.736  -26.233 22.279  1.00 68.54 560 A 1 
ATOM 4406 O OE2 . GLU A 1 560 ? 16.364  -25.402 20.310  1.00 71.64 560 A 1 
ATOM 4407 N N   . GLY A 1 561 ? 14.212  -19.809 21.583  1.00 73.22 561 A 1 
ATOM 4408 C CA  . GLY A 1 561 ? 13.967  -18.511 20.954  1.00 67.18 561 A 1 
ATOM 4409 C C   . GLY A 1 561 ? 14.129  -18.573 19.437  1.00 61.32 561 A 1 
ATOM 4410 O O   . GLY A 1 561 ? 15.044  -19.208 18.927  1.00 53.44 561 A 1 
ATOM 4411 N N   . GLY A 1 562 ? 13.217  -17.926 18.718  1.00 48.76 562 A 1 
ATOM 4412 C CA  . GLY A 1 562 ? 13.217  -17.865 17.268  1.00 46.45 562 A 1 
ATOM 4413 C C   . GLY A 1 562 ? 14.392  -17.042 16.737  1.00 44.68 562 A 1 
ATOM 4414 O O   . GLY A 1 562 ? 14.295  -15.828 16.648  1.00 41.19 562 A 1 
ATOM 4415 N N   . GLY A 1 563 ? 15.480  -17.723 16.383  1.00 40.84 563 A 1 
ATOM 4416 C CA  . GLY A 1 563 ? 16.573  -17.165 15.598  1.00 40.63 563 A 1 
ATOM 4417 C C   . GLY A 1 563 ? 16.634  -17.852 14.238  1.00 40.21 563 A 1 
ATOM 4418 O O   . GLY A 1 563 ? 17.025  -19.011 14.149  1.00 37.51 563 A 1 
ATOM 4419 N N   . SER A 1 564 ? 16.255  -17.150 13.173  1.00 37.84 564 A 1 
ATOM 4420 C CA  . SER A 1 564 ? 16.553  -17.570 11.805  1.00 37.97 564 A 1 
ATOM 4421 C C   . SER A 1 564 ? 17.711  -16.729 11.265  1.00 37.64 564 A 1 
ATOM 4422 O O   . SER A 1 564 ? 17.559  -15.519 11.086  1.00 34.55 564 A 1 
ATOM 4423 C CB  . SER A 1 564 ? 15.315  -17.464 10.901  1.00 35.30 564 A 1 
ATOM 4424 O OG  . SER A 1 564 ? 14.771  -16.164 10.916  1.00 32.82 564 A 1 
ATOM 4425 N N   . GLY A 1 565 ? 18.836  -17.369 10.989  1.00 36.28 565 A 1 
ATOM 4426 C CA  . GLY A 1 565 ? 19.982  -16.771 10.289  1.00 36.99 565 A 1 
ATOM 4427 C C   . GLY A 1 565 ? 21.136  -16.390 11.212  1.00 37.71 565 A 1 
ATOM 4428 O O   . GLY A 1 565 ? 20.999  -15.544 12.078  1.00 35.11 565 A 1 
ATOM 4429 N N   . GLY A 1 566 ? 22.282  -17.042 11.042  1.00 37.85 566 A 1 
ATOM 4430 C CA  . GLY A 1 566 ? 23.494  -16.851 11.830  1.00 38.56 566 A 1 
ATOM 4431 C C   . GLY A 1 566 ? 24.084  -15.444 11.719  1.00 40.46 566 A 1 
ATOM 4432 O O   . GLY A 1 566 ? 24.921  -15.188 10.862  1.00 37.87 566 A 1 
ATOM 4433 N N   . GLY A 1 567 ? 23.678  -14.573 12.643  1.00 41.23 567 A 1 
ATOM 4434 C CA  . GLY A 1 567 ? 24.384  -13.371 13.052  1.00 43.51 567 A 1 
ATOM 4435 C C   . GLY A 1 567 ? 24.367  -13.319 14.581  1.00 45.74 567 A 1 
ATOM 4436 O O   . GLY A 1 567 ? 23.351  -13.632 15.189  1.00 43.43 567 A 1 
ATOM 4437 N N   . SER A 1 568 ? 25.492  -13.025 15.218  1.00 45.21 568 A 1 
ATOM 4438 C CA  . SER A 1 568 ? 25.579  -12.949 16.679  1.00 47.79 568 A 1 
ATOM 4439 C C   . SER A 1 568 ? 24.648  -11.848 17.195  1.00 50.23 568 A 1 
ATOM 4440 O O   . SER A 1 568 ? 24.916  -10.668 16.958  1.00 47.48 568 A 1 
ATOM 4441 C CB  . SER A 1 568 ? 27.027  -12.669 17.113  1.00 44.38 568 A 1 
ATOM 4442 O OG  . SER A 1 568 ? 27.510  -11.483 16.512  1.00 39.65 568 A 1 
ATOM 4443 N N   . VAL A 1 569 ? 23.573  -12.222 17.907  1.00 53.86 569 A 1 
ATOM 4444 C CA  . VAL A 1 569 ? 22.734  -11.286 18.658  1.00 56.70 569 A 1 
ATOM 4445 C C   . VAL A 1 569 ? 23.637  -10.535 19.646  1.00 61.40 569 A 1 
ATOM 4446 O O   . VAL A 1 569 ? 24.377  -11.164 20.410  1.00 58.58 569 A 1 
ATOM 4447 C CB  . VAL A 1 569 ? 21.598  -12.032 19.396  1.00 51.73 569 A 1 
ATOM 4448 C CG1 . VAL A 1 569 ? 20.711  -11.085 20.206  1.00 45.60 569 A 1 
ATOM 4449 C CG2 . VAL A 1 569 ? 20.702  -12.785 18.405  1.00 43.68 569 A 1 
ATOM 4450 N N   . SER A 1 570 ? 23.629  -9.205  19.598  1.00 67.01 570 A 1 
ATOM 4451 C CA  . SER A 1 570 ? 24.398  -8.404  20.548  1.00 71.81 570 A 1 
ATOM 4452 C C   . SER A 1 570 ? 23.773  -8.539  21.940  1.00 75.40 570 A 1 
ATOM 4453 O O   . SER A 1 570 ? 22.551  -8.568  22.076  1.00 73.33 570 A 1 
ATOM 4454 C CB  . SER A 1 570 ? 24.488  -6.939  20.108  1.00 67.52 570 A 1 
ATOM 4455 O OG  . SER A 1 570 ? 23.242  -6.282  20.211  1.00 65.91 570 A 1 
ATOM 4456 N N   . LYS A 1 571 ? 24.581  -8.577  23.007  1.00 73.69 571 A 1 
ATOM 4457 C CA  . LYS A 1 571 ? 24.066  -8.647  24.388  1.00 76.64 571 A 1 
ATOM 4458 C C   . LYS A 1 571 ? 23.081  -7.515  24.719  1.00 82.50 571 A 1 
ATOM 4459 O O   . LYS A 1 571 ? 22.195  -7.705  25.538  1.00 78.06 571 A 1 
ATOM 4460 C CB  . LYS A 1 571 ? 25.229  -8.596  25.390  1.00 68.74 571 A 1 
ATOM 4461 C CG  . LYS A 1 571 ? 25.995  -9.915  25.480  1.00 59.74 571 A 1 
ATOM 4462 C CD  . LYS A 1 571 ? 27.050  -9.793  26.583  1.00 52.88 571 A 1 
ATOM 4463 C CE  . LYS A 1 571 ? 27.785  -11.121 26.789  1.00 46.30 571 A 1 
ATOM 4464 N NZ  . LYS A 1 571 ? 28.787  -10.986 27.877  1.00 39.15 571 A 1 
ATOM 4465 N N   . GLY A 1 572 ? 23.227  -6.349  24.079  1.00 84.28 572 A 1 
ATOM 4466 C CA  . GLY A 1 572 ? 22.348  -5.199  24.277  1.00 85.92 572 A 1 
ATOM 4467 C C   . GLY A 1 572 ? 20.935  -5.377  23.708  1.00 87.27 572 A 1 
ATOM 4468 O O   . GLY A 1 572 ? 20.017  -4.754  24.221  1.00 84.45 572 A 1 
ATOM 4469 N N   . GLU A 1 573 ? 20.712  -6.244  22.700  1.00 86.80 573 A 1 
ATOM 4470 C CA  . GLU A 1 573 ? 19.381  -6.455  22.105  1.00 85.83 573 A 1 
ATOM 4471 C C   . GLU A 1 573 ? 18.382  -7.050  23.118  1.00 85.85 573 A 1 
ATOM 4472 O O   . GLU A 1 573 ? 17.194  -6.721  23.093  1.00 82.93 573 A 1 
ATOM 4473 C CB  . GLU A 1 573 ? 19.505  -7.334  20.844  1.00 82.92 573 A 1 
ATOM 4474 C CG  . GLU A 1 573 ? 18.217  -7.400  20.009  1.00 75.46 573 A 1 
ATOM 4475 C CD  . GLU A 1 573 ? 18.347  -8.261  18.719  1.00 71.59 573 A 1 
ATOM 4476 O OE1 . GLU A 1 573 ? 17.290  -8.571  18.109  1.00 64.13 573 A 1 
ATOM 4477 O OE2 . GLU A 1 573 ? 19.473  -8.616  18.333  1.00 63.08 573 A 1 
ATOM 4478 N N   . GLU A 1 574 ? 18.854  -7.866  24.066  1.00 84.44 574 A 1 
ATOM 4479 C CA  . GLU A 1 574 ? 18.023  -8.487  25.105  1.00 84.09 574 A 1 
ATOM 4480 C C   . GLU A 1 574 ? 17.374  -7.456  26.045  1.00 86.00 574 A 1 
ATOM 4481 O O   . GLU A 1 574 ? 16.321  -7.725  26.611  1.00 82.83 574 A 1 
ATOM 4482 C CB  . GLU A 1 574 ? 18.851  -9.492  25.930  1.00 79.40 574 A 1 
ATOM 4483 C CG  . GLU A 1 574 ? 19.363  -10.679 25.091  1.00 70.42 574 A 1 
ATOM 4484 C CD  . GLU A 1 574 ? 20.117  -11.751 25.909  1.00 63.80 574 A 1 
ATOM 4485 O OE1 . GLU A 1 574 ? 20.464  -12.791 25.308  1.00 56.25 574 A 1 
ATOM 4486 O OE2 . GLU A 1 574 ? 20.353  -11.542 27.120  1.00 55.38 574 A 1 
ATOM 4487 N N   . LEU A 1 575 ? 17.945  -6.252  26.167  1.00 88.05 575 A 1 
ATOM 4488 C CA  . LEU A 1 575 ? 17.406  -5.157  26.990  1.00 88.94 575 A 1 
ATOM 4489 C C   . LEU A 1 575 ? 16.159  -4.506  26.371  1.00 90.37 575 A 1 
ATOM 4490 O O   . LEU A 1 575 ? 15.452  -3.766  27.050  1.00 88.96 575 A 1 
ATOM 4491 C CB  . LEU A 1 575 ? 18.515  -4.110  27.212  1.00 88.64 575 A 1 
ATOM 4492 C CG  . LEU A 1 575 ? 19.766  -4.642  27.920  1.00 86.54 575 A 1 
ATOM 4493 C CD1 . LEU A 1 575 ? 20.855  -3.568  27.922  1.00 80.51 575 A 1 
ATOM 4494 C CD2 . LEU A 1 575 ? 19.490  -5.037  29.372  1.00 80.41 575 A 1 
ATOM 4495 N N   . PHE A 1 576 ? 15.862  -4.781  25.089  1.00 88.85 576 A 1 
ATOM 4496 C CA  . PHE A 1 576 ? 14.775  -4.154  24.331  1.00 89.36 576 A 1 
ATOM 4497 C C   . PHE A 1 576 ? 13.653  -5.140  23.948  1.00 87.05 576 A 1 
ATOM 4498 O O   . PHE A 1 576 ? 12.916  -4.909  22.993  1.00 82.13 576 A 1 
ATOM 4499 C CB  . PHE A 1 576 ? 15.357  -3.440  23.110  1.00 90.76 576 A 1 
ATOM 4500 C CG  . PHE A 1 576 ? 16.316  -2.319  23.444  1.00 92.24 576 A 1 
ATOM 4501 C CD1 . PHE A 1 576 ? 15.839  -1.006  23.637  1.00 83.99 576 A 1 
ATOM 4502 C CD2 . PHE A 1 576 ? 17.690  -2.576  23.568  1.00 84.60 576 A 1 
ATOM 4503 C CE1 . PHE A 1 576 ? 16.720  0.037   23.935  1.00 84.06 576 A 1 
ATOM 4504 C CE2 . PHE A 1 576 ? 18.582  -1.536  23.879  1.00 84.65 576 A 1 
ATOM 4505 C CZ  . PHE A 1 576 ? 18.103  -0.231  24.060  1.00 92.75 576 A 1 
ATOM 4506 N N   . THR A 1 577 ? 13.519  -6.249  24.691  1.00 86.09 577 A 1 
ATOM 4507 C CA  . THR A 1 577 ? 12.528  -7.309  24.413  1.00 80.52 577 A 1 
ATOM 4508 C C   . THR A 1 577 ? 11.091  -6.968  24.834  1.00 78.16 577 A 1 
ATOM 4509 O O   . THR A 1 577 ? 10.183  -7.788  24.687  1.00 70.26 577 A 1 
ATOM 4510 C CB  . THR A 1 577 ? 12.958  -8.645  25.031  1.00 76.13 577 A 1 
ATOM 4511 O OG1 . THR A 1 577 ? 13.276  -8.496  26.398  1.00 68.30 577 A 1 
ATOM 4512 C CG2 . THR A 1 577 ? 14.183  -9.225  24.329  1.00 65.16 577 A 1 
ATOM 4513 N N   . GLY A 1 578 ? 10.848  -5.765  25.342  1.00 80.63 578 A 1 
ATOM 4514 C CA  . GLY A 1 578 ? 9.552   -5.281  25.789  1.00 82.47 578 A 1 
ATOM 4515 C C   . GLY A 1 578 ? 9.513   -3.756  25.871  1.00 86.90 578 A 1 
ATOM 4516 O O   . GLY A 1 578 ? 10.379  -3.074  25.322  1.00 84.30 578 A 1 
ATOM 4517 N N   . VAL A 1 579 ? 8.510   -3.227  26.576  1.00 88.10 579 A 1 
ATOM 4518 C CA  . VAL A 1 579 ? 8.391   -1.792  26.838  1.00 89.22 579 A 1 
ATOM 4519 C C   . VAL A 1 579 ? 9.434   -1.378  27.867  1.00 89.96 579 A 1 
ATOM 4520 O O   . VAL A 1 579 ? 9.500   -1.950  28.949  1.00 87.35 579 A 1 
ATOM 4521 C CB  . VAL A 1 579 ? 6.968   -1.425  27.304  1.00 87.55 579 A 1 
ATOM 4522 C CG1 . VAL A 1 579 ? 6.839   0.066   27.590  1.00 80.68 579 A 1 
ATOM 4523 C CG2 . VAL A 1 579 ? 5.931   -1.792  26.228  1.00 79.24 579 A 1 
ATOM 4524 N N   . VAL A 1 580 ? 10.248  -0.380  27.536  1.00 93.22 580 A 1 
ATOM 4525 C CA  . VAL A 1 580 ? 11.329  0.147   28.372  1.00 93.93 580 A 1 
ATOM 4526 C C   . VAL A 1 580 ? 11.010  1.591   28.755  1.00 94.91 580 A 1 
ATOM 4527 O O   . VAL A 1 580 ? 10.717  2.395   27.866  1.00 94.56 580 A 1 
ATOM 4528 C CB  . VAL A 1 580 ? 12.679  0.056   27.638  1.00 93.25 580 A 1 
ATOM 4529 C CG1 . VAL A 1 580 ? 13.828  0.641   28.467  1.00 88.06 580 A 1 
ATOM 4530 C CG2 . VAL A 1 580 ? 13.037  -1.394  27.293  1.00 86.94 580 A 1 
ATOM 4531 N N   . PRO A 1 581 ? 11.070  1.957   30.045  1.00 95.03 581 A 1 
ATOM 4532 C CA  . PRO A 1 581 ? 10.938  3.346   30.480  1.00 95.24 581 A 1 
ATOM 4533 C C   . PRO A 1 581 ? 12.076  4.222   29.954  1.00 95.71 581 A 1 
ATOM 4534 O O   . PRO A 1 581 ? 13.236  3.793   29.908  1.00 95.23 581 A 1 
ATOM 4535 C CB  . PRO A 1 581 ? 10.920  3.313   32.014  1.00 94.53 581 A 1 
ATOM 4536 C CG  . PRO A 1 581 ? 10.558  1.868   32.353  1.00 92.01 581 A 1 
ATOM 4537 C CD  . PRO A 1 581 ? 11.169  1.078   31.199  1.00 94.31 581 A 1 
ATOM 4538 N N   . ILE A 1 582 ? 11.760  5.467   29.605  1.00 96.05 582 A 1 
ATOM 4539 C CA  . ILE A 1 582 ? 12.711  6.453   29.089  1.00 96.59 582 A 1 
ATOM 4540 C C   . ILE A 1 582 ? 12.647  7.713   29.953  1.00 96.53 582 A 1 
ATOM 4541 O O   . ILE A 1 582 ? 11.572  8.237   30.217  1.00 96.14 582 A 1 
ATOM 4542 C CB  . ILE A 1 582 ? 12.432  6.781   27.603  1.00 96.38 582 A 1 
ATOM 4543 C CG1 . ILE A 1 582 ? 12.462  5.518   26.714  1.00 94.01 582 A 1 
ATOM 4544 C CG2 . ILE A 1 582 ? 13.461  7.811   27.096  1.00 93.18 582 A 1 
ATOM 4545 C CD1 . ILE A 1 582 ? 11.959  5.769   25.286  1.00 91.96 582 A 1 
ATOM 4546 N N   . LEU A 1 583 ? 13.820  8.231   30.310  1.00 96.52 583 A 1 
ATOM 4547 C CA  . LEU A 1 583 ? 14.016  9.539   30.929  1.00 96.65 583 A 1 
ATOM 4548 C C   . LEU A 1 583 ? 14.907  10.400  30.021  1.00 96.82 583 A 1 
ATOM 4549 O O   . LEU A 1 583 ? 15.972  9.961   29.595  1.00 96.53 583 A 1 
ATOM 4550 C CB  . LEU A 1 583 ? 14.630  9.341   32.326  1.00 96.51 583 A 1 
ATOM 4551 C CG  . LEU A 1 583 ? 14.874  10.652  33.099  1.00 91.01 583 A 1 
ATOM 4552 C CD1 . LEU A 1 583 ? 13.570  11.345  33.491  1.00 82.46 583 A 1 
ATOM 4553 C CD2 . LEU A 1 583 ? 15.652  10.350  34.383  1.00 83.42 583 A 1 
ATOM 4554 N N   . VAL A 1 584 ? 14.490  11.626  29.756  1.00 96.81 584 A 1 
ATOM 4555 C CA  . VAL A 1 584 ? 15.259  12.598  28.982  1.00 96.85 584 A 1 
ATOM 4556 C C   . VAL A 1 584 ? 15.445  13.866  29.804  1.00 97.02 584 A 1 
ATOM 4557 O O   . VAL A 1 584 ? 14.483  14.428  30.309  1.00 96.79 584 A 1 
ATOM 4558 C CB  . VAL A 1 584 ? 14.598  12.916  27.624  1.00 96.64 584 A 1 
ATOM 4559 C CG1 . VAL A 1 584 ? 15.509  13.801  26.761  1.00 92.50 584 A 1 
ATOM 4560 C CG2 . VAL A 1 584 ? 14.267  11.652  26.830  1.00 89.82 584 A 1 
ATOM 4561 N N   . GLU A 1 585 ? 16.679  14.347  29.917  1.00 96.47 585 A 1 
ATOM 4562 C CA  . GLU A 1 585 ? 17.033  15.586  30.593  1.00 96.65 585 A 1 
ATOM 4563 C C   . GLU A 1 585 ? 17.847  16.457  29.633  1.00 96.84 585 A 1 
ATOM 4564 O O   . GLU A 1 585 ? 18.843  15.993  29.082  1.00 96.19 585 A 1 
ATOM 4565 C CB  . GLU A 1 585 ? 17.822  15.285  31.877  1.00 96.40 585 A 1 
ATOM 4566 C CG  . GLU A 1 585 ? 16.969  14.553  32.933  1.00 92.36 585 A 1 
ATOM 4567 C CD  . GLU A 1 585 ? 17.753  14.187  34.205  1.00 90.64 585 A 1 
ATOM 4568 O OE1 . GLU A 1 585 ? 17.110  14.119  35.277  1.00 78.78 585 A 1 
ATOM 4569 O OE2 . GLU A 1 585 ? 18.968  13.918  34.115  1.00 81.46 585 A 1 
ATOM 4570 N N   . LEU A 1 586 ? 17.418  17.690  29.408  1.00 97.52 586 A 1 
ATOM 4571 C CA  . LEU A 1 586 ? 18.123  18.639  28.553  1.00 97.60 586 A 1 
ATOM 4572 C C   . LEU A 1 586 ? 18.325  19.965  29.281  1.00 97.73 586 A 1 
ATOM 4573 O O   . LEU A 1 586 ? 17.358  20.584  29.728  1.00 97.35 586 A 1 
ATOM 4574 C CB  . LEU A 1 586 ? 17.378  18.776  27.214  1.00 97.43 586 A 1 
ATOM 4575 C CG  . LEU A 1 586 ? 17.977  19.828  26.248  1.00 96.72 586 A 1 
ATOM 4576 C CD1 . LEU A 1 586 ? 17.620  19.471  24.801  1.00 87.77 586 A 1 
ATOM 4577 C CD2 . LEU A 1 586 ? 17.437  21.245  26.463  1.00 88.82 586 A 1 
ATOM 4578 N N   . ASP A 1 587 ? 19.559  20.444  29.298  1.00 97.24 587 A 1 
ATOM 4579 C CA  . ASP A 1 587 ? 19.918  21.809  29.665  1.00 97.56 587 A 1 
ATOM 4580 C C   . ASP A 1 587 ? 20.401  22.567  28.421  1.00 97.63 587 A 1 
ATOM 4581 O O   . ASP A 1 587 ? 21.315  22.136  27.706  1.00 96.54 587 A 1 
ATOM 4582 C CB  . ASP A 1 587 ? 20.966  21.810  30.780  1.00 97.30 587 A 1 
ATOM 4583 C CG  . ASP A 1 587 ? 20.381  21.420  32.149  1.00 95.78 587 A 1 
ATOM 4584 O OD1 . ASP A 1 587 ? 19.266  21.908  32.463  1.00 89.48 587 A 1 
ATOM 4585 O OD2 . ASP A 1 587 ? 21.079  20.713  32.894  1.00 89.84 587 A 1 
ATOM 4586 N N   . GLY A 1 588 ? 19.751  23.686  28.128  1.00 97.45 588 A 1 
ATOM 4587 C CA  . GLY A 1 588 ? 19.966  24.482  26.930  1.00 97.39 588 A 1 
ATOM 4588 C C   . GLY A 1 588 ? 20.329  25.940  27.217  1.00 97.72 588 A 1 
ATOM 4589 O O   . GLY A 1 588 ? 19.838  26.548  28.157  1.00 97.01 588 A 1 
ATOM 4590 N N   . ASP A 1 589 ? 21.157  26.518  26.346  1.00 97.47 589 A 1 
ATOM 4591 C CA  . ASP A 1 589 ? 21.478  27.952  26.287  1.00 97.69 589 A 1 
ATOM 4592 C C   . ASP A 1 589 ? 21.501  28.392  24.817  1.00 97.75 589 A 1 
ATOM 4593 O O   . ASP A 1 589 ? 22.373  27.968  24.059  1.00 96.00 589 A 1 
ATOM 4594 C CB  . ASP A 1 589 ? 22.823  28.198  26.997  1.00 97.11 589 A 1 
ATOM 4595 C CG  . ASP A 1 589 ? 23.199  29.677  27.163  1.00 96.91 589 A 1 
ATOM 4596 O OD1 . ASP A 1 589 ? 22.776  30.519  26.341  1.00 91.51 589 A 1 
ATOM 4597 O OD2 . ASP A 1 589 ? 23.935  29.978  28.138  1.00 90.19 589 A 1 
ATOM 4598 N N   . VAL A 1 590 ? 20.537  29.228  24.406  1.00 97.32 590 A 1 
ATOM 4599 C CA  . VAL A 1 590 ? 20.450  29.770  23.041  1.00 97.22 590 A 1 
ATOM 4600 C C   . VAL A 1 590 ? 20.553  31.288  23.109  1.00 97.14 590 A 1 
ATOM 4601 O O   . VAL A 1 590 ? 19.679  31.940  23.665  1.00 96.31 590 A 1 
ATOM 4602 C CB  . VAL A 1 590 ? 19.166  29.319  22.324  1.00 97.11 590 A 1 
ATOM 4603 C CG1 . VAL A 1 590 ? 19.082  29.916  20.906  1.00 92.99 590 A 1 
ATOM 4604 C CG2 . VAL A 1 590 ? 19.124  27.790  22.184  1.00 90.52 590 A 1 
ATOM 4605 N N   . ASN A 1 591 ? 21.641  31.877  22.574  1.00 97.17 591 A 1 
ATOM 4606 C CA  . ASN A 1 591 ? 21.942  33.309  22.650  1.00 96.76 591 A 1 
ATOM 4607 C C   . ASN A 1 591 ? 21.902  33.878  24.090  1.00 96.77 591 A 1 
ATOM 4608 O O   . ASN A 1 591 ? 21.563  35.035  24.311  1.00 94.17 591 A 1 
ATOM 4609 C CB  . ASN A 1 591 ? 21.042  34.095  21.684  1.00 95.71 591 A 1 
ATOM 4610 C CG  . ASN A 1 591 ? 21.479  34.091  20.231  1.00 95.29 591 A 1 
ATOM 4611 O OD1 . ASN A 1 591 ? 22.339  33.348  19.791  1.00 90.25 591 A 1 
ATOM 4612 N ND2 . ASN A 1 591 ? 20.887  34.970  19.457  1.00 90.26 591 A 1 
ATOM 4613 N N   . GLY A 1 592 ? 22.221  33.058  25.100  1.00 96.57 592 A 1 
ATOM 4614 C CA  . GLY A 1 592 ? 22.130  33.448  26.511  1.00 96.60 592 A 1 
ATOM 4615 C C   . GLY A 1 592 ? 20.763  33.203  27.170  1.00 97.02 592 A 1 
ATOM 4616 O O   . GLY A 1 592 ? 20.649  33.330  28.390  1.00 95.02 592 A 1 
ATOM 4617 N N   . HIS A 1 593 ? 19.740  32.773  26.411  1.00 96.94 593 A 1 
ATOM 4618 C CA  . HIS A 1 593 ? 18.454  32.317  26.936  1.00 96.77 593 A 1 
ATOM 4619 C C   . HIS A 1 593 ? 18.580  30.878  27.457  1.00 97.28 593 A 1 
ATOM 4620 O O   . HIS A 1 593 ? 18.590  29.924  26.685  1.00 96.56 593 A 1 
ATOM 4621 C CB  . HIS A 1 593 ? 17.360  32.418  25.865  1.00 96.12 593 A 1 
ATOM 4622 C CG  . HIS A 1 593 ? 17.133  33.817  25.361  1.00 95.63 593 A 1 
ATOM 4623 N ND1 . HIS A 1 593 ? 16.469  34.822  26.032  1.00 85.98 593 A 1 
ATOM 4624 C CD2 . HIS A 1 593 ? 17.538  34.309  24.151  1.00 86.72 593 A 1 
ATOM 4625 C CE1 . HIS A 1 593 ? 16.475  35.903  25.235  1.00 88.44 593 A 1 
ATOM 4626 N NE2 . HIS A 1 593 ? 17.113  35.634  24.087  1.00 90.16 593 A 1 
ATOM 4627 N N   . LYS A 1 594 ? 18.668  30.725  28.782  1.00 96.73 594 A 1 
ATOM 4628 C CA  . LYS A 1 594 ? 18.801  29.425  29.438  1.00 97.36 594 A 1 
ATOM 4629 C C   . LYS A 1 594 ? 17.455  28.776  29.691  1.00 97.42 594 A 1 
ATOM 4630 O O   . LYS A 1 594 ? 16.512  29.431  30.134  1.00 96.39 594 A 1 
ATOM 4631 C CB  . LYS A 1 594 ? 19.591  29.551  30.741  1.00 97.10 594 A 1 
ATOM 4632 C CG  . LYS A 1 594 ? 21.027  30.000  30.450  1.00 95.89 594 A 1 
ATOM 4633 C CD  . LYS A 1 594 ? 21.869  29.980  31.721  1.00 93.08 594 A 1 
ATOM 4634 C CE  . LYS A 1 594 ? 23.280  30.387  31.321  1.00 88.75 594 A 1 
ATOM 4635 N NZ  . LYS A 1 594 ? 24.215  30.252  32.459  1.00 79.39 594 A 1 
ATOM 4636 N N   . PHE A 1 595 ? 17.386  27.451  29.488  1.00 97.56 595 A 1 
ATOM 4637 C CA  . PHE A 1 595 ? 16.194  26.645  29.733  1.00 97.60 595 A 1 
ATOM 4638 C C   . PHE A 1 595 ? 16.557  25.197  30.041  1.00 97.87 595 A 1 
ATOM 4639 O O   . PHE A 1 595 ? 17.604  24.712  29.624  1.00 97.46 595 A 1 
ATOM 4640 C CB  . PHE A 1 595 ? 15.257  26.731  28.523  1.00 97.50 595 A 1 
ATOM 4641 C CG  . PHE A 1 595 ? 15.817  26.149  27.242  1.00 97.81 595 A 1 
ATOM 4642 C CD1 . PHE A 1 595 ? 16.660  26.917  26.413  1.00 92.14 595 A 1 
ATOM 4643 C CD2 . PHE A 1 595 ? 15.493  24.836  26.870  1.00 92.26 595 A 1 
ATOM 4644 C CE1 . PHE A 1 595 ? 17.173  26.376  25.227  1.00 91.98 595 A 1 
ATOM 4645 C CE2 . PHE A 1 595 ? 16.002  24.297  25.680  1.00 90.88 595 A 1 
ATOM 4646 C CZ  . PHE A 1 595 ? 16.841  25.065  24.853  1.00 96.91 595 A 1 
ATOM 4647 N N   . SER A 1 596 ? 15.654  24.497  30.732  1.00 97.28 596 A 1 
ATOM 4648 C CA  . SER A 1 596 ? 15.758  23.055  30.975  1.00 97.46 596 A 1 
ATOM 4649 C C   . SER A 1 596 ? 14.472  22.354  30.564  1.00 97.47 596 A 1 
ATOM 4650 O O   . SER A 1 596 ? 13.373  22.881  30.742  1.00 96.77 596 A 1 
ATOM 4651 C CB  . SER A 1 596 ? 16.100  22.752  32.441  1.00 97.39 596 A 1 
ATOM 4652 O OG  . SER A 1 596 ? 17.240  23.445  32.867  1.00 93.50 596 A 1 
ATOM 4653 N N   . VAL A 1 597 ? 14.606  21.153  29.998  1.00 97.56 597 A 1 
ATOM 4654 C CA  . VAL A 1 597 ? 13.499  20.288  29.594  1.00 97.40 597 A 1 
ATOM 4655 C C   . VAL A 1 597 ? 13.662  18.935  30.269  1.00 97.40 597 A 1 
ATOM 4656 O O   . VAL A 1 597 ? 14.725  18.326  30.201  1.00 97.00 597 A 1 
ATOM 4657 C CB  . VAL A 1 597 ? 13.413  20.144  28.067  1.00 97.30 597 A 1 
ATOM 4658 C CG1 . VAL A 1 597 ? 12.295  19.186  27.635  1.00 92.35 597 A 1 
ATOM 4659 C CG2 . VAL A 1 597 ? 13.148  21.495  27.384  1.00 88.67 597 A 1 
ATOM 4660 N N   . SER A 1 598 ? 12.596  18.449  30.888  1.00 97.13 598 A 1 
ATOM 4661 C CA  . SER A 1 598 ? 12.496  17.087  31.412  1.00 96.82 598 A 1 
ATOM 4662 C C   . SER A 1 598 ? 11.472  16.313  30.591  1.00 96.85 598 A 1 
ATOM 4663 O O   . SER A 1 598 ? 10.378  16.816  30.341  1.00 96.10 598 A 1 
ATOM 4664 C CB  . SER A 1 598 ? 12.110  17.114  32.889  1.00 96.52 598 A 1 
ATOM 4665 O OG  . SER A 1 598 ? 12.023  15.816  33.417  1.00 86.59 598 A 1 
ATOM 4666 N N   . GLY A 1 599 ? 11.832  15.101  30.163  1.00 96.76 599 A 1 
ATOM 4667 C CA  . GLY A 1 599 ? 10.992  14.197  29.389  1.00 96.43 599 A 1 
ATOM 4668 C C   . GLY A 1 599 ? 10.870  12.828  30.042  1.00 96.89 599 A 1 
ATOM 4669 O O   . GLY A 1 599 ? 11.854  12.283  30.535  1.00 96.04 599 A 1 
ATOM 4670 N N   . GLU A 1 600 ? 9.673   12.261  30.019  1.00 95.33 600 A 1 
ATOM 4671 C CA  . GLU A 1 600 ? 9.402   10.909  30.486  1.00 95.57 600 A 1 
ATOM 4672 C C   . GLU A 1 600 ? 8.477   10.175  29.507  1.00 95.59 600 A 1 
ATOM 4673 O O   . GLU A 1 600 ? 7.666   10.790  28.804  1.00 93.69 600 A 1 
ATOM 4674 C CB  . GLU A 1 600 ? 8.838   10.929  31.922  1.00 93.81 600 A 1 
ATOM 4675 C CG  . GLU A 1 600 ? 7.485   11.645  32.042  1.00 84.72 600 A 1 
ATOM 4676 C CD  . GLU A 1 600 ? 6.947   11.730  33.493  1.00 84.01 600 A 1 
ATOM 4677 O OE1 . GLU A 1 600 ? 5.800   12.217  33.636  1.00 72.92 600 A 1 
ATOM 4678 O OE2 . GLU A 1 600 ? 7.666   11.339  34.433  1.00 75.11 600 A 1 
ATOM 4679 N N   . GLY A 1 601 ? 8.611   8.857   29.460  1.00 95.15 601 A 1 
ATOM 4680 C CA  . GLY A 1 601 ? 7.775   8.021   28.608  1.00 95.02 601 A 1 
ATOM 4681 C C   . GLY A 1 601 ? 8.276   6.591   28.501  1.00 95.72 601 A 1 
ATOM 4682 O O   . GLY A 1 601 ? 8.917   6.071   29.410  1.00 94.94 601 A 1 
ATOM 4683 N N   . GLU A 1 602 ? 7.957   5.967   27.384  1.00 93.14 602 A 1 
ATOM 4684 C CA  . GLU A 1 602 ? 8.280   4.570   27.114  1.00 93.39 602 A 1 
ATOM 4685 C C   . GLU A 1 602 ? 8.642   4.348   25.637  1.00 93.39 602 A 1 
ATOM 4686 O O   . GLU A 1 602 ? 8.162   5.057   24.737  1.00 91.82 602 A 1 
ATOM 4687 C CB  . GLU A 1 602 ? 7.127   3.663   27.577  1.00 91.57 602 A 1 
ATOM 4688 C CG  . GLU A 1 602 ? 5.793   3.939   26.860  1.00 86.38 602 A 1 
ATOM 4689 C CD  . GLU A 1 602 ? 4.633   3.045   27.339  1.00 86.78 602 A 1 
ATOM 4690 O OE1 . GLU A 1 602 ? 3.670   2.882   26.540  1.00 75.60 602 A 1 
ATOM 4691 O OE2 . GLU A 1 602 ? 4.689   2.536   28.479  1.00 77.83 602 A 1 
ATOM 4692 N N   . GLY A 1 603 ? 9.479   3.336   25.404  1.00 94.07 603 A 1 
ATOM 4693 C CA  . GLY A 1 603 ? 9.847   2.874   24.075  1.00 93.73 603 A 1 
ATOM 4694 C C   . GLY A 1 603 ? 9.625   1.371   23.916  1.00 93.81 603 A 1 
ATOM 4695 O O   . GLY A 1 603 ? 9.846   0.593   24.839  1.00 92.65 603 A 1 
ATOM 4696 N N   . ASP A 1 604 ? 9.208   0.949   22.731  1.00 91.50 604 A 1 
ATOM 4697 C CA  . ASP A 1 604 ? 9.068   -0.447  22.332  1.00 90.83 604 A 1 
ATOM 4698 C C   . ASP A 1 604 ? 9.795   -0.681  20.995  1.00 90.72 604 A 1 
ATOM 4699 O O   . ASP A 1 604 ? 9.295   -0.365  19.917  1.00 88.79 604 A 1 
ATOM 4700 C CB  . ASP A 1 604 ? 7.581   -0.844  22.278  1.00 88.98 604 A 1 
ATOM 4701 C CG  . ASP A 1 604 ? 7.365   -2.338  22.022  1.00 84.85 604 A 1 
ATOM 4702 O OD1 . ASP A 1 604 ? 8.294   -3.024  21.519  1.00 77.62 604 A 1 
ATOM 4703 O OD2 . ASP A 1 604 ? 6.241   -2.816  22.303  1.00 76.32 604 A 1 
ATOM 4704 N N   . ALA A 1 605 ? 10.998  -1.253  21.082  1.00 91.64 605 A 1 
ATOM 4705 C CA  . ALA A 1 605 ? 11.849  -1.514  19.924  1.00 91.16 605 A 1 
ATOM 4706 C C   . ALA A 1 605 ? 11.294  -2.593  18.976  1.00 90.64 605 A 1 
ATOM 4707 O O   . ALA A 1 605 ? 11.700  -2.653  17.819  1.00 88.89 605 A 1 
ATOM 4708 C CB  . ALA A 1 605 ? 13.247  -1.887  20.433  1.00 91.17 605 A 1 
ATOM 4709 N N   . THR A 1 606 ? 10.339  -3.417  19.440  1.00 88.38 606 A 1 
ATOM 4710 C CA  . THR A 1 606 ? 9.677   -4.430  18.603  1.00 85.31 606 A 1 
ATOM 4711 C C   . THR A 1 606 ? 8.888   -3.762  17.481  1.00 85.25 606 A 1 
ATOM 4712 O O   . THR A 1 606 ? 8.862   -4.250  16.351  1.00 82.79 606 A 1 
ATOM 4713 C CB  . THR A 1 606 ? 8.714   -5.288  19.438  1.00 83.45 606 A 1 
ATOM 4714 O OG1 . THR A 1 606 ? 9.341   -5.763  20.600  1.00 77.65 606 A 1 
ATOM 4715 C CG2 . THR A 1 606 ? 8.202   -6.506  18.669  1.00 74.27 606 A 1 
ATOM 4716 N N   . TYR A 1 607 ? 8.272   -2.613  17.797  1.00 83.93 607 A 1 
ATOM 4717 C CA  . TYR A 1 607 ? 7.464   -1.828  16.866  1.00 83.14 607 A 1 
ATOM 4718 C C   . TYR A 1 607 ? 8.159   -0.535  16.419  1.00 84.95 607 A 1 
ATOM 4719 O O   . TYR A 1 607 ? 7.582   0.212   15.632  1.00 81.62 607 A 1 
ATOM 4720 C CB  . TYR A 1 607 ? 6.093   -1.567  17.503  1.00 80.25 607 A 1 
ATOM 4721 C CG  . TYR A 1 607 ? 5.364   -2.846  17.876  1.00 76.65 607 A 1 
ATOM 4722 C CD1 . TYR A 1 607 ? 4.829   -3.661  16.870  1.00 68.67 607 A 1 
ATOM 4723 C CD2 . TYR A 1 607 ? 5.251   -3.219  19.229  1.00 66.41 607 A 1 
ATOM 4724 C CE1 . TYR A 1 607 ? 4.173   -4.868  17.211  1.00 62.16 607 A 1 
ATOM 4725 C CE2 . TYR A 1 607 ? 4.604   -4.428  19.574  1.00 62.42 607 A 1 
ATOM 4726 C CZ  . TYR A 1 607 ? 4.065   -5.252  18.564  1.00 65.43 607 A 1 
ATOM 4727 O OH  . TYR A 1 607 ? 3.441   -6.414  18.896  1.00 63.54 607 A 1 
ATOM 4728 N N   . GLY A 1 608 ? 9.370   -0.257  16.909  1.00 88.86 608 A 1 
ATOM 4729 C CA  . GLY A 1 608 ? 10.061  1.001   16.666  1.00 89.17 608 A 1 
ATOM 4730 C C   . GLY A 1 608 ? 9.336   2.211   17.265  1.00 90.38 608 A 1 
ATOM 4731 O O   . GLY A 1 608 ? 9.472   3.305   16.734  1.00 88.26 608 A 1 
ATOM 4732 N N   . LYS A 1 609 ? 8.527   2.020   18.308  1.00 90.29 609 A 1 
ATOM 4733 C CA  . LYS A 1 609 ? 7.585   3.012   18.835  1.00 90.97 609 A 1 
ATOM 4734 C C   . LYS A 1 609 ? 8.160   3.752   20.040  1.00 91.68 609 A 1 
ATOM 4735 O O   . LYS A 1 609 ? 8.641   3.124   20.975  1.00 91.13 609 A 1 
ATOM 4736 C CB  . LYS A 1 609 ? 6.263   2.310   19.175  1.00 89.40 609 A 1 
ATOM 4737 C CG  . LYS A 1 609 ? 5.182   3.302   19.630  1.00 87.11 609 A 1 
ATOM 4738 C CD  . LYS A 1 609 ? 3.931   2.562   20.123  1.00 83.97 609 A 1 
ATOM 4739 C CE  . LYS A 1 609 ? 2.953   3.583   20.683  1.00 76.18 609 A 1 
ATOM 4740 N NZ  . LYS A 1 609 ? 1.893   2.935   21.498  1.00 68.93 609 A 1 
ATOM 4741 N N   . LEU A 1 610 ? 8.012   5.071   20.055  1.00 92.33 610 A 1 
ATOM 4742 C CA  . LEU A 1 610 ? 8.322   5.960   21.166  1.00 92.47 610 A 1 
ATOM 4743 C C   . LEU A 1 610 ? 7.081   6.764   21.553  1.00 92.49 610 A 1 
ATOM 4744 O O   . LEU A 1 610 ? 6.388   7.320   20.694  1.00 91.26 610 A 1
[truncated: 124,111 more chars]
