# Supplementary material for: In vivo crosslinking and effective 2D enrichment for proteome wide interactome studies
Source: Commun Chem. 2025 Aug 13;8:245. doi: 10.1038/s42004-025-01644-6 (PMC12350791; doi:10.1038/s42004-025-01644-6)
Supplement: Supplementary file 7 — Supplementary Data 4 [file 42004_2025_1644_MOESM7_ESM.txt]

MODEL     1                                                                     
ATOM      1  N   MET A   1      93.438  24.609  40.531  1.00 16.70           N  
ATOM      2  CA  MET A   1      92.625  25.672  41.125  1.00 16.70           C  
ATOM      3  C   MET A   1      91.188  25.219  41.375  1.00 16.70           C  
ATOM      4  CB  MET A   1      92.625  26.922  40.250  1.00 16.70           C  
ATOM      5  O   MET A   1      90.750  24.234  40.812  1.00 16.70           O  
ATOM      6  CG  MET A   1      93.625  27.984  40.656  1.00 16.70           C  
ATOM      7  SD  MET A   1      93.625  29.422  39.531  1.00 16.70           S  
ATOM      8  CE  MET A   1      93.750  30.781  40.719  1.00 16.70           C  
ATOM      9  N   ALA A   2      90.312  26.031  41.812  1.00 17.38           N  
ATOM     10  CA  ALA A   2      89.250  26.531  42.656  1.00 17.38           C  
ATOM     11  C   ALA A   2      87.938  26.000  42.219  1.00 17.38           C  
ATOM     12  CB  ALA A   2      89.250  28.062  42.688  1.00 17.38           C  
ATOM     13  O   ALA A   2      87.438  26.344  41.125  1.00 17.38           O  
ATOM     14  N   GLU A   3      87.750  24.781  42.312  1.00 16.70           N  
ATOM     15  CA  GLU A   3      86.938  23.812  41.625  1.00 16.70           C  
ATOM     16  C   GLU A   3      85.562  24.328  41.406  1.00 16.70           C  
ATOM     17  CB  GLU A   3      86.938  22.484  42.375  1.00 16.70           C  
ATOM     18  O   GLU A   3      85.062  25.219  42.125  1.00 16.70           O  
ATOM     19  CG  GLU A   3      88.000  21.516  41.938  1.00 16.70           C  
ATOM     20  CD  GLU A   3      88.062  20.219  42.750  1.00 16.70           C  
ATOM     21  OE1 GLU A   3      88.688  19.250  42.344  1.00 16.70           O  
ATOM     22  OE2 GLU A   3      87.375  20.188  43.812  1.00 16.70           O  
ATOM     23  N   GLN A   4      84.500  23.422  40.281  1.00 17.17           N  
ATOM     24  CA  GLN A   4      83.562  22.984  39.250  1.00 17.17           C  
ATOM     25  C   GLN A   4      82.125  23.031  39.750  1.00 17.17           C  
ATOM     26  CB  GLN A   4      83.875  21.562  38.781  1.00 17.17           C  
ATOM     27  O   GLN A   4      81.875  23.000  40.969  1.00 17.17           O  
ATOM     28  CG  GLN A   4      84.875  21.516  37.625  1.00 17.17           C  
ATOM     29  CD  GLN A   4      85.250  20.109  37.219  1.00 17.17           C  
ATOM     30  NE2 GLN A   4      85.875  19.953  36.062  1.00 17.17           N  
ATOM     31  OE1 GLN A   4      85.000  19.156  37.969  1.00 17.17           O  
ATOM     32  N   ASP A   5      81.312  22.312  39.125  1.00 16.72           N  
ATOM     33  CA  ASP A   5      80.250  22.219  38.125  1.00 16.72           C  
ATOM     34  C   ASP A   5      78.875  22.125  38.750  1.00 16.72           C  
ATOM     35  CB  ASP A   5      80.500  21.000  37.219  1.00 16.72           C  
ATOM     36  O   ASP A   5      78.500  21.047  39.219  1.00 16.72           O  
ATOM     37  CG  ASP A   5      81.500  21.297  36.094  1.00 16.72           C  
ATOM     38  OD1 ASP A   5      81.688  22.484  35.750  1.00 16.72           O  
ATOM     39  OD2 ASP A   5      82.062  20.328  35.531  1.00 16.72           O  
ATOM     40  N   VAL A   6      78.188  22.969  39.844  1.00 20.72           N  
ATOM     41  CA  VAL A   6      77.500  23.141  41.094  1.00 20.72           C  
ATOM     42  C   VAL A   6      76.000  22.781  40.906  1.00 20.72           C  
ATOM     43  CB  VAL A   6      77.625  24.594  41.625  1.00 20.72           C  
ATOM     44  O   VAL A   6      75.312  22.422  41.875  1.00 20.72           O  
ATOM     45  CG1 VAL A   6      77.062  24.688  43.062  1.00 20.72           C  
ATOM     46  CG2 VAL A   6      79.062  25.031  41.594  1.00 20.72           C  
ATOM     47  N   GLU A   7      75.438  23.203  39.625  1.00 14.65           N  
ATOM     48  CA  GLU A   7      74.438  24.250  39.781  1.00 14.65           C  
ATOM     49  C   GLU A   7      73.188  23.688  40.406  1.00 14.65           C  
ATOM     50  CB  GLU A   7      74.125  24.875  38.406  1.00 14.65           C  
ATOM     51  O   GLU A   7      72.562  24.328  41.281  1.00 14.65           O  
ATOM     52  CG  GLU A   7      74.688  26.250  38.219  1.00 14.65           C  
ATOM     53  CD  GLU A   7      74.500  26.812  36.812  1.00 14.65           C  
ATOM     54  OE1 GLU A   7      74.750  28.016  36.594  1.00 14.65           O  
ATOM     55  OE2 GLU A   7      74.000  26.062  35.969  1.00 14.65           O  
ATOM     56  N   ASN A   8      72.625  22.531  39.594  1.00 15.62           N  
ATOM     57  CA  ASN A   8      71.250  22.672  39.188  1.00 15.62           C  
ATOM     58  C   ASN A   8      70.312  22.422  40.344  1.00 15.62           C  
ATOM     59  CB  ASN A   8      70.938  21.734  38.031  1.00 15.62           C  
ATOM     60  O   ASN A   8      70.438  21.438  41.062  1.00 15.62           O  
ATOM     61  CG  ASN A   8      71.062  22.406  36.656  1.00 15.62           C  
ATOM     62  ND2 ASN A   8      71.188  21.594  35.625  1.00 15.62           N  
ATOM     63  OD1 ASN A   8      71.062  23.625  36.562  1.00 15.62           O  
ATOM     64  N   ASP A   9      69.688  23.203  40.812  1.00 15.00           N  
ATOM     65  CA  ASP A   9      68.938  23.797  41.906  1.00 15.00           C  
ATOM     66  C   ASP A   9      67.812  22.906  42.375  1.00 15.00           C  
ATOM     67  CB  ASP A   9      68.438  25.188  41.531  1.00 15.00           C  
ATOM     68  O   ASP A   9      67.250  23.094  43.469  1.00 15.00           O  
ATOM     69  CG  ASP A   9      69.375  26.312  42.000  1.00 15.00           C  
ATOM     70  OD1 ASP A   9      70.250  26.062  42.844  1.00 15.00           O  
ATOM     71  OD2 ASP A   9      69.188  27.438  41.500  1.00 15.00           O  
ATOM     72  N   LEU A  10      67.125  22.141  41.031  1.00 14.70           N  
ATOM     73  CA  LEU A  10      65.688  22.469  40.938  1.00 14.70           C  
ATOM     74  C   LEU A  10      64.938  21.906  42.125  1.00 14.70           C  
ATOM     75  CB  LEU A  10      65.062  21.938  39.656  1.00 14.70           C  
ATOM     76  O   LEU A  10      65.188  20.797  42.594  1.00 14.70           O  
ATOM     77  CG  LEU A  10      65.188  22.875  38.438  1.00 14.70           C  
ATOM     78  CD1 LEU A  10      65.188  22.062  37.125  1.00 14.70           C  
ATOM     79  CD2 LEU A  10      64.000  23.859  38.438  1.00 14.70           C  
ATOM     80  N   LEU A  11      64.312  22.750  42.688  1.00 14.95           N  
ATOM     81  CA  LEU A  11      63.719  22.969  44.000  1.00 14.95           C  
ATOM     82  C   LEU A  11      62.781  21.828  44.375  1.00 14.95           C  
ATOM     83  CB  LEU A  11      62.969  24.297  44.031  1.00 14.95           C  
ATOM     84  O   LEU A  11      62.312  21.094  43.500  1.00 14.95           O  
ATOM     85  CG  LEU A  11      63.812  25.562  44.156  1.00 14.95           C  
ATOM     86  CD1 LEU A  11      62.969  26.797  43.750  1.00 14.95           C  
ATOM     87  CD2 LEU A  11      64.312  25.703  45.562  1.00 14.95           C  
ATOM     88  N   ASP A  12      62.562  21.656  45.469  1.00 16.80           N  
ATOM     89  CA  ASP A  12      62.125  20.891  46.656  1.00 16.80           C  
ATOM     90  C   ASP A  12      60.719  20.328  46.438  1.00 16.80           C  
ATOM     91  CB  ASP A  12      62.156  21.766  47.906  1.00 16.80           C  
ATOM     92  O   ASP A  12      59.969  20.812  45.594  1.00 16.80           O  
ATOM     93  CG  ASP A  12      63.469  21.656  48.656  1.00 16.80           C  
ATOM     94  OD1 ASP A  12      64.188  20.688  48.438  1.00 16.80           O  
ATOM     95  OD2 ASP A  12      63.750  22.547  49.500  1.00 16.80           O  
ATOM     96  N   TYR A  13      60.062  19.750  47.156  1.00 16.75           N  
ATOM     97  CA  TYR A  13      59.781  18.406  47.656  1.00 16.75           C  
ATOM     98  C   TYR A  13      58.344  18.000  47.312  1.00 16.75           C  
ATOM     99  CB  TYR A  13      59.969  18.344  49.188  1.00 16.75           C  
ATOM    100  O   TYR A  13      57.531  18.844  46.969  1.00 16.75           O  
ATOM    101  CG  TYR A  13      61.312  17.828  49.594  1.00 16.75           C  
ATOM    102  CD1 TYR A  13      61.562  16.469  49.781  1.00 16.75           C  
ATOM    103  CD2 TYR A  13      62.375  18.703  49.812  1.00 16.75           C  
ATOM    104  CE1 TYR A  13      62.812  15.992  50.156  1.00 16.75           C  
ATOM    105  CE2 TYR A  13      63.625  18.250  50.188  1.00 16.75           C  
ATOM    106  OH  TYR A  13      65.062  16.422  50.750  1.00 16.75           O  
ATOM    107  CZ  TYR A  13      63.844  16.891  50.375  1.00 16.75           C  
ATOM    108  N   ASP A  14      57.844  16.844  47.594  1.00 15.59           N  
ATOM    109  CA  ASP A  14      57.156  15.562  47.531  1.00 15.59           C  
ATOM    110  C   ASP A  14      55.781  15.617  48.188  1.00 15.59           C  
ATOM    111  CB  ASP A  14      58.031  14.461  48.188  1.00 15.59           C  
ATOM    112  O   ASP A  14      55.219  14.578  48.531  1.00 15.59           O  
ATOM    113  CG  ASP A  14      59.094  13.938  47.250  1.00 15.59           C  
ATOM    114  OD1 ASP A  14      58.938  13.992  46.000  1.00 15.59           O  
ATOM    115  OD2 ASP A  14      60.125  13.445  47.781  1.00 15.59           O  
ATOM    116  N   GLU A  15      55.500  16.969  48.656  1.00 18.06           N  
ATOM    117  CA  GLU A  15      54.719  16.734  49.844  1.00 18.06           C  
ATOM    118  C   GLU A  15      53.688  15.617  49.625  1.00 18.06           C  
ATOM    119  CB  GLU A  15      54.000  18.016  50.281  1.00 18.06           C  
ATOM    120  O   GLU A  15      53.562  14.703  50.469  1.00 18.06           O  
ATOM    121  CG  GLU A  15      54.812  18.875  51.219  1.00 18.06           C  
ATOM    122  CD  GLU A  15      54.062  20.125  51.688  1.00 18.06           C  
ATOM    123  OE1 GLU A  15      54.594  20.875  52.562  1.00 18.06           O  
ATOM    124  OE2 GLU A  15      52.938  20.359  51.188  1.00 18.06           O  
ATOM    125  N   GLU A  16      52.312  16.000  49.219  1.00 20.80           N  
ATOM    126  CA  GLU A  16      51.344  16.812  49.938  1.00 20.80           C  
ATOM    127  C   GLU A  16      50.000  16.094  50.031  1.00 20.80           C  
ATOM    128  CB  GLU A  16      51.156  18.172  49.250  1.00 20.80           C  
ATOM    129  O   GLU A  16      49.719  15.148  49.281  1.00 20.80           O  
ATOM    130  CG  GLU A  16      52.156  19.234  49.719  1.00 20.80           C  
ATOM    131  CD  GLU A  16      51.969  20.562  49.031  1.00 20.80           C  
ATOM    132  OE1 GLU A  16      52.625  21.547  49.438  1.00 20.80           O  
ATOM    133  OE2 GLU A  16      51.156  20.641  48.094  1.00 20.80           O  
ATOM    134  N   GLU A  17      48.844  16.719  50.125  1.00 17.11           N  
ATOM    135  CA  GLU A  17      47.594  16.344  50.812  1.00 17.11           C  
ATOM    136  C   GLU A  17      46.938  15.156  50.125  1.00 17.11           C  
ATOM    137  CB  GLU A  17      46.625  17.531  50.875  1.00 17.11           C  
ATOM    138  O   GLU A  17      47.156  14.914  48.938  1.00 17.11           O  
ATOM    139  CG  GLU A  17      46.781  18.359  52.156  1.00 17.11           C  
ATOM    140  CD  GLU A  17      45.812  19.547  52.188  1.00 17.11           C  
ATOM    141  OE1 GLU A  17      45.750  20.219  53.250  1.00 17.11           O  
ATOM    142  OE2 GLU A  17      45.125  19.797  51.188  1.00 17.11           O  
ATOM    143  N   GLU A  18      45.875  14.648  50.781  1.00 17.77           N  
ATOM    144  CA  GLU A  18      45.188  13.375  50.906  1.00 17.77           C  
ATOM    145  C   GLU A  18      44.625  12.930  49.531  1.00 17.77           C  
ATOM    146  CB  GLU A  18      44.062  13.477  51.938  1.00 17.77           C  
ATOM    147  O   GLU A  18      44.312  13.766  48.688  1.00 17.77           O  
ATOM    148  CG  GLU A  18      44.438  12.984  53.312  1.00 17.77           C  
ATOM    149  CD  GLU A  18      43.312  13.109  54.312  1.00 17.77           C  
ATOM    150  OE1 GLU A  18      43.469  12.594  55.469  1.00 17.77           O  
ATOM    151  OE2 GLU A  18      42.281  13.727  54.000  1.00 17.77           O  
ATOM    152  N   PRO A  19      44.469  11.578  49.250  1.00 15.70           N  
ATOM    153  CA  PRO A  19      44.344  10.703  48.062  1.00 15.70           C  
ATOM    154  C   PRO A  19      43.094  10.992  47.250  1.00 15.70           C  
ATOM    155  CB  PRO A  19      44.312   9.305  48.688  1.00 15.70           C  
ATOM    156  O   PRO A  19      42.812  10.273  46.281  1.00 15.70           O  
ATOM    157  CG  PRO A  19      43.812   9.508  50.062  1.00 15.70           C  
ATOM    158  CD  PRO A  19      43.719  10.984  50.344  1.00 15.70           C  
ATOM    159  N   GLN A  20      42.281  12.188  47.500  1.00 17.30           N  
ATOM    160  CA  GLN A  20      40.906  11.734  47.438  1.00 17.30           C  
ATOM    161  C   GLN A  20      40.562  11.227  46.062  1.00 17.30           C  
ATOM    162  CB  GLN A  20      39.938  12.859  47.844  1.00 17.30           C  
ATOM    163  O   GLN A  20      40.906  11.859  45.062  1.00 17.30           O  
ATOM    164  CG  GLN A  20      39.844  13.070  49.344  1.00 17.30           C  
ATOM    165  CD  GLN A  20      38.844  14.133  49.750  1.00 17.30           C  
ATOM    166  NE2 GLN A  20      38.438  14.148  51.000  1.00 17.30           N  
ATOM    167  OE1 GLN A  20      38.438  14.938  48.906  1.00 17.30           O  
ATOM    168  N   ALA A  21      40.438   9.906  45.875  1.00 17.80           N  
ATOM    169  CA  ALA A  21      40.250   9.211  44.594  1.00 17.80           C  
ATOM    170  C   ALA A  21      39.219   9.930  43.719  1.00 17.80           C  
ATOM    171  CB  ALA A  21      39.812   7.770  44.844  1.00 17.80           C  
ATOM    172  O   ALA A  21      38.156  10.359  44.188  1.00 17.80           O  
ATOM    173  N   PRO A  22      39.625  10.617  42.625  1.00 17.05           N  
ATOM    174  CA  PRO A  22      38.781  11.438  41.750  1.00 17.05           C  
ATOM    175  C   PRO A  22      37.562  10.680  41.219  1.00 17.05           C  
ATOM    176  CB  PRO A  22      39.719  11.828  40.625  1.00 17.05           C  
ATOM    177  O   PRO A  22      37.719   9.625  40.594  1.00 17.05           O  
ATOM    178  CG  PRO A  22      40.844  10.844  40.688  1.00 17.05           C  
ATOM    179  CD  PRO A  22      40.625   9.977  41.906  1.00 17.05           C  
ATOM    180  N   GLN A  23      36.375  10.555  42.031  1.00 18.98           N  
ATOM    181  CA  GLN A  23      35.281   9.727  41.562  1.00 18.98           C  
ATOM    182  C   GLN A  23      35.000   9.984  40.062  1.00 18.98           C  
ATOM    183  CB  GLN A  23      34.000   9.977  42.375  1.00 18.98           C  
ATOM    184  O   GLN A  23      34.750  11.125  39.688  1.00 18.98           O  
ATOM    185  CG  GLN A  23      34.000   9.273  43.719  1.00 18.98           C  
ATOM    186  CD  GLN A  23      32.688   9.453  44.469  1.00 18.98           C  
ATOM    187  NE2 GLN A  23      32.469   8.617  45.469  1.00 18.98           N  
ATOM    188  OE1 GLN A  23      31.906  10.344  44.156  1.00 18.98           O  
ATOM    189  N   GLU A  24      35.500   9.219  39.188  1.00 17.14           N  
ATOM    190  CA  GLU A  24      35.531   9.484  37.750  1.00 17.14           C  
ATOM    191  C   GLU A  24      34.125   9.766  37.219  1.00 17.14           C  
ATOM    192  CB  GLU A  24      36.125   8.305  37.000  1.00 17.14           C  
ATOM    193  O   GLU A  24      33.188   9.039  37.500  1.00 17.14           O  
ATOM    194  CG  GLU A  24      37.656   8.352  36.906  1.00 17.14           C  
ATOM    195  CD  GLU A  24      38.250   7.152  36.188  1.00 17.14           C  
ATOM    196  OE1 GLU A  24      39.469   7.172  35.906  1.00 17.14           O  
ATOM    197  OE2 GLU A  24      37.500   6.184  35.938  1.00 17.14           O  
ATOM    198  N   SER A  25      33.781  10.992  36.906  1.00 20.16           N  
ATOM    199  CA  SER A  25      32.531  11.539  36.344  1.00 20.16           C  
ATOM    200  C   SER A  25      32.188  10.820  35.031  1.00 20.16           C  
ATOM    201  CB  SER A  25      32.688  13.039  36.062  1.00 20.16           C  
ATOM    202  O   SER A  25      31.531  11.398  34.156  1.00 20.16           O  
ATOM    203  OG  SER A  25      33.750  13.281  35.156  1.00 20.16           O  
ATOM    204  N   THR A  26      32.344   9.438  34.938  1.00 20.14           N  
ATOM    205  CA  THR A  26      32.469   9.125  33.531  1.00 20.14           C  
ATOM    206  C   THR A  26      31.359   9.781  32.719  1.00 20.14           C  
ATOM    207  CB  THR A  26      32.469   7.605  33.281  1.00 20.14           C  
ATOM    208  O   THR A  26      30.203   9.820  33.156  1.00 20.14           O  
ATOM    209  CG2 THR A  26      33.531   7.195  32.281  1.00 20.14           C  
ATOM    210  OG1 THR A  26      32.688   6.930  34.531  1.00 20.14           O  
ATOM    211  N   PRO A  27      31.594  10.531  31.672  1.00 19.17           N  
ATOM    212  CA  PRO A  27      30.719  11.367  30.859  1.00 19.17           C  
ATOM    213  C   PRO A  27      29.547  10.594  30.266  1.00 19.17           C  
ATOM    214  CB  PRO A  27      31.656  11.875  29.750  1.00 19.17           C  
ATOM    215  O   PRO A  27      29.719   9.477  29.781  1.00 19.17           O  
ATOM    216  CG  PRO A  27      32.844  10.969  29.812  1.00 19.17           C  
ATOM    217  CD  PRO A  27      32.719  10.109  31.031  1.00 19.17           C  
ATOM    218  N   ALA A  28      28.297  10.508  30.953  1.00 21.62           N  
ATOM    219  CA  ALA A  28      27.219   9.609  30.516  1.00 21.62           C  
ATOM    220  C   ALA A  28      27.125   9.586  29.000  1.00 21.62           C  
ATOM    221  CB  ALA A  28      25.891  10.031  31.125  1.00 21.62           C  
ATOM    222  O   ALA A  28      27.219  10.633  28.344  1.00 21.62           O  
ATOM    223  N   PRO A  29      27.375   8.523  28.297  1.00 19.81           N  
ATOM    224  CA  PRO A  29      27.641   8.531  26.859  1.00 19.81           C  
ATOM    225  C   PRO A  29      26.609   9.328  26.062  1.00 19.81           C  
ATOM    226  CB  PRO A  29      27.578   7.047  26.484  1.00 19.81           C  
ATOM    227  O   PRO A  29      25.469   9.500  26.531  1.00 19.81           O  
ATOM    228  CG  PRO A  29      26.828   6.398  27.594  1.00 19.81           C  
ATOM    229  CD  PRO A  29      26.812   7.340  28.766  1.00 19.81           C  
ATOM    230  N   PRO A  30      26.891  10.016  25.047  1.00 19.25           N  
ATOM    231  CA  PRO A  30      26.203  10.977  24.188  1.00 19.25           C  
ATOM    232  C   PRO A  30      24.891  10.438  23.609  1.00 19.25           C  
ATOM    233  CB  PRO A  30      27.219  11.234  23.062  1.00 19.25           C  
ATOM    234  O   PRO A  30      24.875   9.336  23.047  1.00 19.25           O  
ATOM    235  CG  PRO A  30      28.156  10.078  23.125  1.00 19.25           C  
ATOM    236  CD  PRO A  30      27.922   9.336  24.422  1.00 19.25           C  
ATOM    237  N   LYS A  31      23.672  10.508  24.422  1.00 21.78           N  
ATOM    238  CA  LYS A  31      22.391   9.883  24.094  1.00 21.78           C  
ATOM    239  C   LYS A  31      22.094   9.992  22.609  1.00 21.78           C  
ATOM    240  CB  LYS A  31      21.266  10.523  24.906  1.00 21.78           C  
ATOM    241  O   LYS A  31      21.938  11.102  22.078  1.00 21.78           O  
ATOM    242  CG  LYS A  31      21.125   9.977  26.328  1.00 21.78           C  
ATOM    243  CD  LYS A  31      19.953  10.594  27.062  1.00 21.78           C  
ATOM    244  CE  LYS A  31      19.828  10.062  28.484  1.00 21.78           C  
ATOM    245  NZ  LYS A  31      18.703  10.711  29.219  1.00 21.78           N  
ATOM    246  N   LYS A  32      22.516   9.086  21.766  1.00 18.17           N  
ATOM    247  CA  LYS A  32      22.562   9.125  20.312  1.00 18.17           C  
ATOM    248  C   LYS A  32      21.203   9.484  19.719  1.00 18.17           C  
ATOM    249  CB  LYS A  32      23.031   7.781  19.750  1.00 18.17           C  
ATOM    250  O   LYS A  32      20.172   9.055  20.219  1.00 18.17           O  
ATOM    251  CG  LYS A  32      24.547   7.625  19.719  1.00 18.17           C  
ATOM    252  CD  LYS A  32      24.953   6.281  19.125  1.00 18.17           C  
ATOM    253  CE  LYS A  32      26.469   6.117  19.094  1.00 18.17           C  
ATOM    254  NZ  LYS A  32      26.875   4.785  18.562  1.00 18.17           N  
ATOM    255  N   ASP A  33      21.047  10.375  18.719  1.00 18.58           N  
ATOM    256  CA  ASP A  33      20.188  11.188  17.859  1.00 18.58           C  
ATOM    257  C   ASP A  33      19.266  10.305  17.016  1.00 18.58           C  
ATOM    258  CB  ASP A  33      21.016  12.094  16.953  1.00 18.58           C  
ATOM    259  O   ASP A  33      18.719  10.758  16.000  1.00 18.58           O  
ATOM    260  CG  ASP A  33      21.500  13.352  17.641  1.00 18.58           C  
ATOM    261  OD1 ASP A  33      20.922  13.727  18.688  1.00 18.58           O  
ATOM    262  OD2 ASP A  33      22.453  13.977  17.156  1.00 18.58           O  
ATOM    263  N   ILE A  34      18.844   8.938  17.500  1.00 18.20           N  
ATOM    264  CA  ILE A  34      18.516   8.094  16.344  1.00 18.20           C  
ATOM    265  C   ILE A  34      17.266   8.648  15.656  1.00 18.20           C  
ATOM    266  CB  ILE A  34      18.281   6.629  16.766  1.00 18.20           C  
ATOM    267  O   ILE A  34      16.203   8.773  16.266  1.00 18.20           O  
ATOM    268  CG1 ILE A  34      19.531   6.082  17.484  1.00 18.20           C  
ATOM    269  CG2 ILE A  34      17.922   5.766  15.562  1.00 18.20           C  
ATOM    270  CD1 ILE A  34      19.297   4.750  18.188  1.00 18.20           C  
ATOM    271  N   LYS A  35      17.203   9.227  14.445  1.00 19.42           N  
ATOM    272  CA  LYS A  35      16.484  10.016  13.453  1.00 19.42           C  
ATOM    273  C   LYS A  35      15.203   9.312  13.031  1.00 19.42           C  
ATOM    274  CB  LYS A  35      17.375  10.273  12.227  1.00 19.42           C  
ATOM    275  O   LYS A  35      14.914   8.195  13.477  1.00 19.42           O  
ATOM    276  CG  LYS A  35      18.219  11.523  12.336  1.00 19.42           C  
ATOM    277  CD  LYS A  35      19.031  11.758  11.062  1.00 19.42           C  
ATOM    278  CE  LYS A  35      19.875  13.023  11.172  1.00 19.42           C  
ATOM    279  NZ  LYS A  35      20.688  13.250   9.930  1.00 19.42           N  
ATOM    280  N   GLY A  36      14.805   8.805  11.664  1.00 19.86           N  
ATOM    281  CA  GLY A  36      13.930   9.047  10.523  1.00 19.86           C  
ATOM    282  C   GLY A  36      12.891   7.969  10.328  1.00 19.86           C  
ATOM    283  O   GLY A  36      12.117   8.008   9.367  1.00 19.86           O  
ATOM    284  N   SER A  37      12.500   6.680  11.055  1.00 20.91           N  
ATOM    285  CA  SER A  37      12.141   5.582  10.164  1.00 20.91           C  
ATOM    286  C   SER A  37      10.664   5.617   9.805  1.00 20.91           C  
ATOM    287  CB  SER A  37      12.492   4.234  10.805  1.00 20.91           C  
ATOM    288  O   SER A  37       9.805   5.355  10.656  1.00 20.91           O  
ATOM    289  OG  SER A  37      11.883   4.113  12.078  1.00 20.91           O  
ATOM    290  N   TYR A  38       9.844   6.617   9.055  1.00 21.56           N  
ATOM    291  CA  TYR A  38       8.438   6.918   8.773  1.00 21.56           C  
ATOM    292  C   TYR A  38       7.770   5.758   8.047  1.00 21.56           C  
ATOM    293  CB  TYR A  38       8.320   8.195   7.938  1.00 21.56           C  
ATOM    294  O   TYR A  38       8.312   5.227   7.074  1.00 21.56           O  
ATOM    295  CG  TYR A  38       8.539   9.461   8.727  1.00 21.56           C  
ATOM    296  CD1 TYR A  38       7.477  10.102   9.359  1.00 21.56           C  
ATOM    297  CD2 TYR A  38       9.805  10.016   8.852  1.00 21.56           C  
ATOM    298  CE1 TYR A  38       7.668  11.273  10.086  1.00 21.56           C  
ATOM    299  CE2 TYR A  38      10.016  11.188   9.578  1.00 21.56           C  
ATOM    300  OH  TYR A  38       9.141  12.961  10.914  1.00 21.56           O  
ATOM    301  CZ  TYR A  38       8.938  11.805  10.195  1.00 21.56           C  
ATOM    302  N   VAL A  39       6.723   4.918   8.570  1.00 23.25           N  
ATOM    303  CA  VAL A  39       6.105   3.717   8.016  1.00 23.25           C  
ATOM    304  C   VAL A  39       5.082   4.105   6.949  1.00 23.25           C  
ATOM    305  CB  VAL A  39       5.438   2.861   9.109  1.00 23.25           C  
ATOM    306  O   VAL A  39       4.109   4.805   7.246  1.00 23.25           O  
ATOM    307  CG1 VAL A  39       4.773   1.627   8.508  1.00 23.25           C  
ATOM    308  CG2 VAL A  39       6.465   2.455  10.172  1.00 23.25           C  
ATOM    309  N   SER A  40       5.086   4.227   5.535  1.00 24.84           N  
ATOM    310  CA  SER A  40       4.438   4.551   4.270  1.00 24.84           C  
ATOM    311  C   SER A  40       3.297   3.586   3.969  1.00 24.84           C  
ATOM    312  CB  SER A  40       5.453   4.523   3.123  1.00 24.84           C  
ATOM    313  O   SER A  40       3.459   2.369   4.078  1.00 24.84           O  
ATOM    314  OG  SER A  40       4.801   4.613   1.870  1.00 24.84           O  
ATOM    315  N   ILE A  41       1.828   3.783   4.262  1.00 26.28           N  
ATOM    316  CA  ILE A  41       0.600   3.168   3.768  1.00 26.28           C  
ATOM    317  C   ILE A  41       0.839   2.582   2.379  1.00 26.28           C  
ATOM    318  CB  ILE A  41      -0.564   4.184   3.729  1.00 26.28           C  
ATOM    319  O   ILE A  41       1.285   3.287   1.470  1.00 26.28           O  
ATOM    320  CG1 ILE A  41      -0.805   4.773   5.125  1.00 26.28           C  
ATOM    321  CG2 ILE A  41      -1.836   3.527   3.186  1.00 26.28           C  
ATOM    322  CD1 ILE A  41      -1.770   5.953   5.141  1.00 26.28           C  
ATOM    323  N   HIS A  42       0.578   1.219   2.232  1.00 30.66           N  
ATOM    324  CA  HIS A  42       1.052   0.503   1.053  1.00 30.66           C  
ATOM    325  C   HIS A  42       0.137   0.747  -0.143  1.00 30.66           C  
ATOM    326  CB  HIS A  42       1.152  -0.996   1.340  1.00 30.66           C  
ATOM    327  O   HIS A  42      -1.013   0.300  -0.152  1.00 30.66           O  
ATOM    328  CG  HIS A  42       2.406  -1.387   2.057  1.00 30.66           C  
ATOM    329  CD2 HIS A  42       2.598  -1.921   3.285  1.00 30.66           C  
ATOM    330  ND1 HIS A  42       3.658  -1.234   1.501  1.00 30.66           N  
ATOM    331  CE1 HIS A  42       4.570  -1.660   2.359  1.00 30.66           C  
ATOM    332  NE2 HIS A  42       3.951  -2.082   3.451  1.00 30.66           N  
ATOM    333  N   SER A  43      -0.714   1.811  -0.442  1.00 33.09           N  
ATOM    334  CA  SER A  43      -1.352   2.016  -1.738  1.00 33.09           C  
ATOM    335  C   SER A  43      -0.819   1.034  -2.777  1.00 33.09           C  
ATOM    336  CB  SER A  43      -1.135   3.449  -2.223  1.00 33.09           C  
ATOM    337  O   SER A  43      -0.700   1.374  -3.957  1.00 33.09           O  
ATOM    338  OG  SER A  43       0.241   3.701  -2.451  1.00 33.09           O  
ATOM    339  N   SER A  44      -0.664  -0.350  -2.311  1.00 39.09           N  
ATOM    340  CA  SER A  44       0.145  -0.913  -3.387  1.00 39.09           C  
ATOM    341  C   SER A  44      -0.729  -1.582  -4.441  1.00 39.09           C  
ATOM    342  CB  SER A  44       1.150  -1.922  -2.830  1.00 39.09           C  
ATOM    343  O   SER A  44      -1.737  -2.211  -4.113  1.00 39.09           O  
ATOM    344  OG  SER A  44       0.487  -2.953  -2.119  1.00 39.09           O  
ATOM    345  N   GLY A  45      -1.693  -0.921  -5.371  1.00 51.59           N  
ATOM    346  CA  GLY A  45      -2.314  -1.453  -6.574  1.00 51.59           C  
ATOM    347  C   GLY A  45      -1.844  -2.854  -6.918  1.00 51.59           C  
ATOM    348  O   GLY A  45      -1.016  -3.428  -6.207  1.00 51.59           O  
ATOM    349  N   PHE A  46      -3.135  -3.578  -7.586  1.00 49.91           N  
ATOM    350  CA  PHE A  46      -2.508  -4.793  -8.102  1.00 49.91           C  
ATOM    351  C   PHE A  46      -1.006  -4.598  -8.266  1.00 49.91           C  
ATOM    352  CB  PHE A  46      -3.133  -5.199  -9.438  1.00 49.91           C  
ATOM    353  O   PHE A  46      -0.236  -5.555  -8.164  1.00 49.91           O  
ATOM    354  CG  PHE A  46      -4.457  -5.902  -9.305  1.00 49.91           C  
ATOM    355  CD1 PHE A  46      -4.512  -7.250  -8.977  1.00 49.91           C  
ATOM    356  CD2 PHE A  46      -5.645  -5.215  -9.500  1.00 49.91           C  
ATOM    357  CE1 PHE A  46      -5.734  -7.906  -8.852  1.00 49.91           C  
ATOM    358  CE2 PHE A  46      -6.871  -5.859  -9.375  1.00 49.91           C  
ATOM    359  CZ  PHE A  46      -6.914  -7.207  -9.047  1.00 49.91           C  
ATOM    360  N   ARG A  47      -1.363  -3.354  -8.266  1.00 46.56           N  
ATOM    361  CA  ARG A  47       0.053  -3.049  -8.445  1.00 46.56           C  
ATOM    362  C   ARG A  47       0.833  -3.289  -7.160  1.00 46.56           C  
ATOM    363  CB  ARG A  47       0.238  -1.603  -8.914  1.00 46.56           C  
ATOM    364  O   ARG A  47       2.035  -3.555  -7.195  1.00 46.56           O  
ATOM    365  CG  ARG A  47      -0.027  -1.393 -10.391  1.00 46.56           C  
ATOM    366  CD  ARG A  47       0.210   0.053 -10.812  1.00 46.56           C  
ATOM    367  NE  ARG A  47       0.010   0.241 -12.242  1.00 46.56           N  
ATOM    368  NH1 ARG A  47       0.062   2.549 -12.156  1.00 46.56           N  
ATOM    369  NH2 ARG A  47      -0.239   1.479 -14.164  1.00 46.56           N  
ATOM    370  CZ  ARG A  47      -0.055   1.423 -12.852  1.00 46.56           C  
ATOM    371  N   ASP A  48       0.153  -3.062  -5.984  1.00 46.72           N  
ATOM    372  CA  ASP A  48       0.816  -3.184  -4.691  1.00 46.72           C  
ATOM    373  C   ASP A  48       1.136  -4.641  -4.371  1.00 46.72           C  
ATOM    374  CB  ASP A  48      -0.053  -2.582  -3.584  1.00 46.72           C  
ATOM    375  O   ASP A  48       1.798  -4.934  -3.375  1.00 46.72           O  
ATOM    376  CG  ASP A  48      -0.223  -1.079  -3.715  1.00 46.72           C  
ATOM    377  OD1 ASP A  48       0.691  -0.405  -4.238  1.00 46.72           O  
ATOM    378  OD2 ASP A  48      -1.278  -0.563  -3.287  1.00 46.72           O  
ATOM    379  N   PHE A  49       0.575  -5.648  -4.961  1.00 48.88           N  
ATOM    380  CA  PHE A  49       0.728  -7.074  -4.703  1.00 48.88           C  
ATOM    381  C   PHE A  49       2.008  -7.605  -5.336  1.00 48.88           C  
ATOM    382  CB  PHE A  49      -0.481  -7.852  -5.230  1.00 48.88           C  
ATOM    383  O   PHE A  49       2.316  -8.797  -5.223  1.00 48.88           O  
ATOM    384  CG  PHE A  49      -1.772  -7.516  -4.535  1.00 48.88           C  
ATOM    385  CD1 PHE A  49      -1.771  -7.043  -3.229  1.00 48.88           C  
ATOM    386  CD2 PHE A  49      -2.988  -7.664  -5.191  1.00 48.88           C  
ATOM    387  CE1 PHE A  49      -2.965  -6.727  -2.584  1.00 48.88           C  
ATOM    388  CE2 PHE A  49      -4.184  -7.352  -4.551  1.00 48.88           C  
ATOM    389  CZ  PHE A  49      -4.172  -6.887  -3.248  1.00 48.88           C  
ATOM    390  N   LEU A  50       2.020  -6.789  -5.680  1.00 49.31           N  
ATOM    391  CA  LEU A  50       3.260  -7.145  -6.359  1.00 49.31           C  
ATOM    392  C   LEU A  50       3.004  -8.180  -7.453  1.00 49.31           C  
ATOM    393  CB  LEU A  50       4.285  -7.688  -5.359  1.00 49.31           C  
ATOM    394  O   LEU A  50       3.762  -9.141  -7.594  1.00 49.31           O  
ATOM    395  CG  LEU A  50       4.762  -6.715  -4.281  1.00 49.31           C  
ATOM    396  CD1 LEU A  50       5.652  -7.434  -3.273  1.00 49.31           C  
ATOM    397  CD2 LEU A  50       5.496  -5.535  -4.910  1.00 49.31           C  
ATOM    398  N   LEU A  51       2.584  -8.016  -8.383  1.00 57.28           N  
ATOM    399  CA  LEU A  51       2.195  -8.883  -9.492  1.00 57.28           C  
ATOM    400  C   LEU A  51       2.977  -8.531 -10.758  1.00 57.28           C  
ATOM    401  CB  LEU A  51       0.692  -8.766  -9.758  1.00 57.28           C  
ATOM    402  O   LEU A  51       3.430  -7.398 -10.914  1.00 57.28           O  
ATOM    403  CG  LEU A  51      -0.234  -9.250  -8.648  1.00 57.28           C  
ATOM    404  CD1 LEU A  51      -1.676  -8.852  -8.938  1.00 57.28           C  
ATOM    405  CD2 LEU A  51      -0.119 -10.766  -8.477  1.00 57.28           C  
ATOM    406  N   LYS A  52       3.197  -9.609 -11.453  1.00 62.19           N  
ATOM    407  CA  LYS A  52       3.945  -9.352 -12.680  1.00 62.19           C  
ATOM    408  C   LYS A  52       3.250  -8.305 -13.539  1.00 62.19           C  
ATOM    409  CB  LYS A  52       4.125 -10.648 -13.477  1.00 62.19           C  
ATOM    410  O   LYS A  52       2.020  -8.273 -13.625  1.00 62.19           O  
ATOM    411  CG  LYS A  52       5.074 -11.648 -12.828  1.00 62.19           C  
ATOM    412  CD  LYS A  52       5.156 -12.938 -13.633  1.00 62.19           C  
ATOM    413  CE  LYS A  52       6.102 -13.938 -12.984  1.00 62.19           C  
ATOM    414  NZ  LYS A  52       6.121 -15.242 -13.719  1.00 62.19           N  
ATOM    415  N   PRO A  53       4.137  -7.316 -13.906  1.00 76.56           N  
ATOM    416  CA  PRO A  53       3.514  -6.348 -14.812  1.00 76.56           C  
ATOM    417  C   PRO A  53       2.662  -7.012 -15.891  1.00 76.56           C  
ATOM    418  CB  PRO A  53       4.707  -5.621 -15.430  1.00 76.56           C  
ATOM    419  O   PRO A  53       1.614  -6.484 -16.266  1.00 76.56           O  
ATOM    420  CG  PRO A  53       5.812  -5.785 -14.438  1.00 76.56           C  
ATOM    421  CD  PRO A  53       5.621  -7.094 -13.727  1.00 76.56           C  
ATOM    422  N   GLU A  54       3.174  -8.133 -16.547  1.00 82.75           N  
ATOM    423  CA  GLU A  54       2.307  -8.805 -17.516  1.00 82.75           C  
ATOM    424  C   GLU A  54       0.934  -9.094 -16.922  1.00 82.75           C  
ATOM    425  CB  GLU A  54       2.953 -10.109 -18.016  1.00 82.75           C  
ATOM    426  O   GLU A  54      -0.087  -8.953 -17.594  1.00 82.75           O  
ATOM    427  CG  GLU A  54       4.289  -9.906 -18.703  1.00 82.75           C  
ATOM    428  CD  GLU A  54       5.469  -9.867 -17.750  1.00 82.75           C  
ATOM    429  OE1 GLU A  54       6.629  -9.875 -18.219  1.00 82.75           O  
ATOM    430  OE2 GLU A  54       5.230  -9.828 -16.531  1.00 82.75           O  
ATOM    431  N   LEU A  55       1.123  -9.414 -15.945  1.00 74.62           N  
ATOM    432  CA  LEU A  55      -0.092  -9.805 -15.234  1.00 74.62           C  
ATOM    433  C   LEU A  55      -0.951  -8.578 -14.922  1.00 74.62           C  
ATOM    434  CB  LEU A  55       0.255 -10.539 -13.938  1.00 74.62           C  
ATOM    435  O   LEU A  55      -2.174  -8.625 -15.070  1.00 74.62           O  
ATOM    436  CG  LEU A  55       0.828 -11.945 -14.086  1.00 74.62           C  
ATOM    437  CD1 LEU A  55       1.197 -12.523 -12.727  1.00 74.62           C  
ATOM    438  CD2 LEU A  55      -0.169 -12.852 -14.805  1.00 74.62           C  
ATOM    439  N   LEU A  56      -0.126  -7.688 -14.375  1.00 67.94           N  
ATOM    440  CA  LEU A  56      -0.768  -6.398 -14.141  1.00 67.94           C  
ATOM    441  C   LEU A  56      -1.341  -5.836 -15.438  1.00 67.94           C  
ATOM    442  CB  LEU A  56       0.227  -5.406 -13.531  1.00 67.94           C  
ATOM    443  O   LEU A  56      -2.451  -5.297 -15.445  1.00 67.94           O  
ATOM    444  CG  LEU A  56       0.622  -5.648 -12.078  1.00 67.94           C  
ATOM    445  CD1 LEU A  56       1.746  -4.703 -11.672  1.00 67.94           C  
ATOM    446  CD2 LEU A  56      -0.585  -5.480 -11.156  1.00 67.94           C  
ATOM    447  N   ARG A  57      -0.682  -6.035 -16.453  1.00 79.06           N  
ATOM    448  CA  ARG A  57      -1.205  -5.629 -17.750  1.00 79.06           C  
ATOM    449  C   ARG A  57      -2.402  -6.484 -18.156  1.00 79.06           C  
ATOM    450  CB  ARG A  57      -0.115  -5.719 -18.828  1.00 79.06           C  
ATOM    451  O   ARG A  57      -3.416  -5.961 -18.625  1.00 79.06           O  
ATOM    452  CG  ARG A  57      -0.498  -5.082 -20.141  1.00 79.06           C  
ATOM    453  CD  ARG A  57       0.666  -5.074 -21.125  1.00 79.06           C  
ATOM    454  NE  ARG A  57       0.270  -4.551 -22.438  1.00 79.06           N  
ATOM    455  NH1 ARG A  57       2.318  -4.918 -23.438  1.00 79.06           N  
ATOM    456  NH2 ARG A  57       0.601  -3.988 -24.641  1.00 79.06           N  
ATOM    457  CZ  ARG A  57       1.064  -4.488 -23.500  1.00 79.06           C  
ATOM    458  N   ALA A  58      -2.244  -7.680 -17.969  1.00 65.25           N  
ATOM    459  CA  ALA A  58      -3.342  -8.586 -18.312  1.00 65.25           C  
ATOM    460  C   ALA A  58      -4.590  -8.258 -17.484  1.00 65.25           C  
ATOM    461  CB  ALA A  58      -2.926 -10.031 -18.078  1.00 65.25           C  
ATOM    462  O   ALA A  58      -5.707  -8.312 -18.016  1.00 65.25           O  
ATOM    463  N   ILE A  59      -4.113  -8.016 -16.484  1.00 63.50           N  
ATOM    464  CA  ILE A  59      -5.074  -7.625 -15.469  1.00 63.50           C  
ATOM    465  C   ILE A  59      -5.816  -6.367 -15.906  1.00 63.50           C  
ATOM    466  CB  ILE A  59      -4.383  -7.395 -14.102  1.00 63.50           C  
ATOM    467  O   ILE A  59      -7.047  -6.309 -15.844  1.00 63.50           O  
ATOM    468  CG1 ILE A  59      -3.965  -8.734 -13.484  1.00 63.50           C  
ATOM    469  CG2 ILE A  59      -5.301  -6.613 -13.156  1.00 63.50           C  
ATOM    470  CD1 ILE A  59      -3.020  -8.594 -12.297  1.00 63.50           C  
ATOM    471  N   VAL A  60      -5.051  -5.516 -16.188  1.00 64.19           N  
ATOM    472  CA  VAL A  60      -5.633  -4.297 -16.734  1.00 64.19           C  
ATOM    473  C   VAL A  60      -6.332  -4.609 -18.062  1.00 64.19           C  
ATOM    474  CB  VAL A  60      -4.566  -3.201 -16.953  1.00 64.19           C  
ATOM    475  O   VAL A  60      -7.453  -4.148 -18.297  1.00 64.19           O  
ATOM    476  CG1 VAL A  60      -5.145  -2.023 -17.734  1.00 64.19           C  
ATOM    477  CG2 VAL A  60      -4.012  -2.732 -15.602  1.00 64.19           C  
ATOM    478  N   ASP A  61      -5.980  -5.363 -18.781  1.00 76.19           N  
ATOM    479  CA  ASP A  61      -6.598  -5.719 -20.047  1.00 76.19           C  
ATOM    480  C   ASP A  61      -7.910  -6.469 -19.828  1.00 76.19           C  
ATOM    481  CB  ASP A  61      -5.641  -6.562 -20.891  1.00 76.19           C  
ATOM    482  O   ASP A  61      -8.836  -6.352 -20.641  1.00 76.19           O  
ATOM    483  CG  ASP A  61      -4.602  -5.730 -21.625  1.00 76.19           C  
ATOM    484  OD1 ASP A  61      -4.594  -4.488 -21.469  1.00 76.19           O  
ATOM    485  OD2 ASP A  61      -3.779  -6.320 -22.359  1.00 76.19           O  
ATOM    486  N   CYS A  62      -7.605  -7.453 -18.953  1.00 51.66           N  
ATOM    487  CA  CYS A  62      -8.727  -8.336 -18.672  1.00 51.66           C  
ATOM    488  C   CYS A  62      -9.891  -7.566 -18.062  1.00 51.66           C  
ATOM    489  CB  CYS A  62      -8.289  -9.453 -17.719  1.00 51.66           C  
ATOM    490  O   CYS A  62     -10.969  -8.125 -17.844  1.00 51.66           O  
ATOM    491  SG  CYS A  62      -7.242 -10.703 -18.484  1.00 51.66           S  
ATOM    492  N   GLY A  63      -9.758  -6.305 -17.781  1.00 64.06           N  
ATOM    493  CA  GLY A  63     -10.703  -5.352 -17.234  1.00 64.06           C  
ATOM    494  C   GLY A  63     -10.742  -5.344 -15.719  1.00 64.06           C  
ATOM    495  O   GLY A  63     -11.711  -4.871 -15.117  1.00 64.06           O  
ATOM    496  N   PHE A  64      -9.312  -5.750 -14.789  1.00 63.78           N  
ATOM    497  CA  PHE A  64      -9.109  -5.754 -13.352  1.00 63.78           C  
ATOM    498  C   PHE A  64      -8.492  -4.438 -12.891  1.00 63.78           C  
ATOM    499  CB  PHE A  64      -8.211  -6.922 -12.930  1.00 63.78           C  
ATOM    500  O   PHE A  64      -7.422  -4.051 -13.352  1.00 63.78           O  
ATOM    501  CG  PHE A  64      -8.898  -8.266 -13.000  1.00 63.78           C  
ATOM    502  CD1 PHE A  64      -9.406  -8.859 -11.852  1.00 63.78           C  
ATOM    503  CD2 PHE A  64      -9.031  -8.930 -14.211  1.00 63.78           C  
ATOM    504  CE1 PHE A  64     -10.039 -10.094 -11.906  1.00 63.78           C  
ATOM    505  CE2 PHE A  64      -9.664 -10.172 -14.273  1.00 63.78           C  
ATOM    506  CZ  PHE A  64     -10.164 -10.750 -13.117  1.00 63.78           C  
ATOM    507  N   GLU A  65      -9.133  -3.814 -12.195  1.00 55.38           N  
ATOM    508  CA  GLU A  65      -8.672  -2.525 -11.688  1.00 55.38           C  
ATOM    509  C   GLU A  65      -8.047  -2.668 -10.297  1.00 55.38           C  
ATOM    510  CB  GLU A  65      -9.828  -1.521 -11.641  1.00 55.38           C  
ATOM    511  O   GLU A  65      -6.938  -2.189 -10.062  1.00 55.38           O  
ATOM    512  CG  GLU A  65     -10.344  -1.110 -13.008  1.00 55.38           C  
ATOM    513  CD  GLU A  65     -11.406  -0.021 -12.953  1.00 55.38           C  
ATOM    514  OE1 GLU A  65     -11.812   0.485 -14.023  1.00 55.38           O  
ATOM    515  OE2 GLU A  65     -11.828   0.331 -11.828  1.00 55.38           O  
ATOM    516  N   HIS A  66      -8.578  -3.312  -9.336  1.00 53.44           N  
ATOM    517  CA  HIS A  66      -8.078  -3.557  -7.992  1.00 53.44           C  
ATOM    518  C   HIS A  66      -8.203  -5.031  -7.617  1.00 53.44           C  
ATOM    519  CB  HIS A  66      -8.820  -2.689  -6.977  1.00 53.44           C  
ATOM    520  O   HIS A  66      -9.188  -5.684  -7.973  1.00 53.44           O  
ATOM    521  CG  HIS A  66      -8.742  -1.225  -7.266  1.00 53.44           C  
ATOM    522  CD2 HIS A  66      -9.703  -0.338  -7.621  1.00 53.44           C  
ATOM    523  ND1 HIS A  66      -7.562  -0.516  -7.207  1.00 53.44           N  
ATOM    524  CE1 HIS A  66      -7.801   0.749  -7.512  1.00 53.44           C  
ATOM    525  NE2 HIS A  66      -9.094   0.883  -7.770  1.00 53.44           N  
ATOM    526  N   PRO A  67      -7.305  -5.539  -6.953  1.00 52.69           N  
ATOM    527  CA  PRO A  67      -7.484  -6.922  -6.508  1.00 52.69           C  
ATOM    528  C   PRO A  67      -8.766  -7.117  -5.695  1.00 52.69           C  
ATOM    529  CB  PRO A  67      -6.246  -7.180  -5.645  1.00 52.69           C  
ATOM    530  O   PRO A  67      -9.203  -6.199  -4.996  1.00 52.69           O  
ATOM    531  CG  PRO A  67      -5.801  -5.824  -5.199  1.00 52.69           C  
ATOM    532  CD  PRO A  67      -6.266  -4.812  -6.211  1.00 52.69           C  
ATOM    533  N   SER A  68      -9.086  -8.570  -5.801  1.00 53.16           N  
ATOM    534  CA  SER A  68     -10.047  -8.898  -4.754  1.00 53.16           C  
ATOM    535  C   SER A  68      -9.352  -9.117  -3.414  1.00 53.16           C  
ATOM    536  CB  SER A  68     -10.852 -10.141  -5.129  1.00 53.16           C  
ATOM    537  O   SER A  68      -8.133  -9.266  -3.361  1.00 53.16           O  
ATOM    538  OG  SER A  68     -10.047 -11.305  -5.055  1.00 53.16           O  
ATOM    539  N   GLU A  69     -10.094  -8.859  -2.318  1.00 52.81           N  
ATOM    540  CA  GLU A  69      -9.523  -9.133  -1.004  1.00 52.81           C  
ATOM    541  C   GLU A  69      -8.781 -10.469  -0.991  1.00 52.81           C  
ATOM    542  CB  GLU A  69     -10.609  -9.125   0.072  1.00 52.81           C  
ATOM    543  O   GLU A  69      -7.676 -10.570  -0.456  1.00 52.81           O  
ATOM    544  CG  GLU A  69     -10.070  -9.172   1.494  1.00 52.81           C  
ATOM    545  CD  GLU A  69     -11.156  -9.047   2.553  1.00 52.81           C  
ATOM    546  OE1 GLU A  69     -10.828  -9.047   3.762  1.00 52.81           O  
ATOM    547  OE2 GLU A  69     -12.344  -8.953   2.170  1.00 52.81           O  
ATOM    548  N   VAL A  70      -9.805 -11.516  -1.462  1.00 62.88           N  
ATOM    549  CA  VAL A  70      -9.117 -12.805  -1.520  1.00 62.88           C  
ATOM    550  C   VAL A  70      -7.777 -12.648  -2.232  1.00 62.88           C  
ATOM    551  CB  VAL A  70      -9.984 -13.867  -2.232  1.00 62.88           C  
ATOM    552  O   VAL A  70      -6.781 -13.250  -1.829  1.00 62.88           O  
ATOM    553  CG1 VAL A  70      -9.164 -15.125  -2.510  1.00 62.88           C  
ATOM    554  CG2 VAL A  70     -11.219 -14.203  -1.396  1.00 62.88           C  
ATOM    555  N   GLN A  71      -7.871 -12.016  -3.488  1.00 54.25           N  
ATOM    556  CA  GLN A  71      -6.578 -11.828  -4.137  1.00 54.25           C  
ATOM    557  C   GLN A  71      -5.605 -11.086  -3.221  1.00 54.25           C  
ATOM    558  CB  GLN A  71      -6.742 -11.070  -5.453  1.00 54.25           C  
ATOM    559  O   GLN A  71      -4.430 -11.445  -3.135  1.00 54.25           O  
ATOM    560  CG  GLN A  71      -7.426 -11.875  -6.547  1.00 54.25           C  
ATOM    561  CD  GLN A  71      -7.840 -11.023  -7.734  1.00 54.25           C  
ATOM    562  NE2 GLN A  71      -8.227 -11.680  -8.828  1.00 54.25           N  
ATOM    563  OE1 GLN A  71      -7.812  -9.789  -7.668  1.00 54.25           O  
ATOM    564  N   HIS A  72      -5.812  -9.836  -2.695  1.00 56.25           N  
ATOM    565  CA  HIS A  72      -4.965  -9.031  -1.820  1.00 56.25           C  
ATOM    566  C   HIS A  72      -4.348  -9.883  -0.716  1.00 56.25           C  
ATOM    567  CB  HIS A  72      -5.766  -7.883  -1.209  1.00 56.25           C  
ATOM    568  O   HIS A  72      -3.172  -9.719  -0.382  1.00 56.25           O  
ATOM    569  CG  HIS A  72      -4.922  -6.738  -0.755  1.00 56.25           C  
ATOM    570  CD2 HIS A  72      -4.668  -5.535  -1.328  1.00 56.25           C  
ATOM    571  ND1 HIS A  72      -4.211  -6.758   0.427  1.00 56.25           N  
ATOM    572  CE1 HIS A  72      -3.559  -5.617   0.562  1.00 56.25           C  
ATOM    573  NE2 HIS A  72      -3.818  -4.855  -0.490  1.00 56.25           N  
ATOM    574  N   GLU A  73      -4.980 -10.539  -0.008  1.00 56.66           N  
ATOM    575  CA  GLU A  73      -4.445 -11.375   1.062  1.00 56.66           C  
ATOM    576  C   GLU A  73      -3.713 -12.586   0.498  1.00 56.66           C  
ATOM    577  CB  GLU A  73      -5.566 -11.828   2.002  1.00 56.66           C  
ATOM    578  O   GLU A  73      -2.711 -13.031   1.063  1.00 56.66           O  
ATOM    579  CG  GLU A  73      -6.133 -10.703   2.865  1.00 56.66           C  
ATOM    580  CD  GLU A  73      -5.160 -10.211   3.922  1.00 56.66           C  
ATOM    581  OE1 GLU A  73      -5.223  -9.016   4.297  1.00 56.66           O  
ATOM    582  OE2 GLU A  73      -4.324 -11.023   4.379  1.00 56.66           O  
ATOM    583  N   CYS A  74      -4.367 -12.984  -0.330  1.00 62.81           N  
ATOM    584  CA  CYS A  74      -3.814 -14.258  -0.786  1.00 62.81           C  
ATOM    585  C   CYS A  74      -2.689 -14.031  -1.788  1.00 62.81           C  
ATOM    586  CB  CYS A  74      -4.906 -15.117  -1.416  1.00 62.81           C  
ATOM    587  O   CYS A  74      -1.692 -14.758  -1.780  1.00 62.81           O  
ATOM    588  SG  CYS A  74      -6.094 -15.781  -0.224  1.00 62.81           S  
ATOM    589  N   ILE A  75      -3.188 -12.969  -2.439  1.00 53.84           N  
ATOM    590  CA  ILE A  75      -2.254 -12.875  -3.557  1.00 53.84           C  
ATOM    591  C   ILE A  75      -0.833 -12.695  -3.027  1.00 53.84           C  
ATOM    592  CB  ILE A  75      -2.623 -11.703  -4.500  1.00 53.84           C  
ATOM    593  O   ILE A  75       0.090 -13.391  -3.469  1.00 53.84           O  
ATOM    594  CG1 ILE A  75      -3.838 -12.078  -5.359  1.00 53.84           C  
ATOM    595  CG2 ILE A  75      -1.428 -11.320  -5.379  1.00 53.84           C  
ATOM    596  CD1 ILE A  75      -4.344 -10.945  -6.238  1.00 53.84           C  
ATOM    597  N   PRO A  76      -1.181 -11.617  -2.051  1.00 47.34           N  
ATOM    598  CA  PRO A  76       0.172 -11.414  -1.522  1.00 47.34           C  
ATOM    599  C   PRO A  76       0.757 -12.688  -0.909  1.00 47.34           C  
ATOM    600  CB  PRO A  76      -0.020 -10.336  -0.457  1.00 47.34           C  
ATOM    601  O   PRO A  76       1.922 -13.016  -1.151  1.00 47.34           O  
ATOM    602  CG  PRO A  76      -1.245  -9.594  -0.883  1.00 47.34           C  
ATOM    603  CD  PRO A  76      -2.180 -10.555  -1.553  1.00 47.34           C  
ATOM    604  N   GLN A  77       0.363 -13.352  -0.131  1.00 50.78           N  
ATOM    605  CA  GLN A  77       0.870 -14.594   0.445  1.00 50.78           C  
ATOM    606  C   GLN A  77       0.844 -15.719  -0.579  1.00 50.78           C  
ATOM    607  CB  GLN A  77       0.058 -14.984   1.681  1.00 50.78           C  
ATOM    608  O   GLN A  77       1.741 -16.562  -0.600  1.00 50.78           O  
ATOM    609  CG  GLN A  77       0.265 -14.055   2.871  1.00 50.78           C  
ATOM    610  CD  GLN A  77       0.402 -14.805   4.184  1.00 50.78           C  
ATOM    611  NE2 GLN A  77       0.729 -14.086   5.246  1.00 50.78           N  
ATOM    612  OE1 GLN A  77       0.213 -16.031   4.238  1.00 50.78           O  
ATOM    613  N   ALA A  78      -0.077 -15.797  -1.388  1.00 64.31           N  
ATOM    614  CA  ALA A  78      -0.198 -16.828  -2.422  1.00 64.31           C  
ATOM    615  C   ALA A  78       0.914 -16.688  -3.459  1.00 64.31           C  
ATOM    616  CB  ALA A  78      -1.564 -16.734  -3.100  1.00 64.31           C  
ATOM    617  O   ALA A  78       1.498 -17.688  -3.883  1.00 64.31           O  
ATOM    618  N   ILE A  79       0.698 -15.258  -3.469  1.00 51.09           N  
ATOM    619  CA  ILE A  79       1.774 -15.047  -4.430  1.00 51.09           C  
ATOM    620  C   ILE A  79       3.117 -15.375  -3.783  1.00 51.09           C  
ATOM    621  CB  ILE A  79       1.779 -13.594  -4.953  1.00 51.09           C  
ATOM    622  O   ILE A  79       4.094 -15.672  -4.480  1.00 51.09           O  
ATOM    623  CG1 ILE A  79       1.890 -12.602  -3.785  1.00 51.09           C  
ATOM    624  CG2 ILE A  79       0.526 -13.312  -5.789  1.00 51.09           C  
ATOM    625  CD1 ILE A  79       2.039 -11.148  -4.219  1.00 51.09           C  
ATOM    626  N   LEU A  80       2.430 -15.172  -2.318  1.00 47.00           N  
ATOM    627  CA  LEU A  80       3.562 -15.438  -1.438  1.00 47.00           C  
ATOM    628  C   LEU A  80       3.818 -16.938  -1.315  1.00 47.00           C  
ATOM    629  CB  LEU A  80       3.316 -14.836  -0.051  1.00 47.00           C  
ATOM    630  O   LEU A  80       4.773 -17.359  -0.658  1.00 47.00           O  
ATOM    631  CG  LEU A  80       3.369 -13.312   0.046  1.00 47.00           C  
ATOM    632  CD1 LEU A  80       2.879 -12.852   1.414  1.00 47.00           C  
ATOM    633  CD2 LEU A  80       4.785 -12.805  -0.218  1.00 47.00           C  
ATOM    634  N   GLY A  81       3.527 -17.766  -2.297  1.00 56.84           N  
ATOM    635  CA  GLY A  81       3.842 -19.172  -2.381  1.00 56.84           C  
ATOM    636  C   GLY A  81       3.396 -19.969  -1.161  1.00 56.84           C  
ATOM    637  O   GLY A  81       3.770 -21.125  -0.993  1.00 56.84           O  
ATOM    638  N   MET A  82       2.971 -19.234  -0.343  1.00 66.69           N  
ATOM    639  CA  MET A  82       2.434 -19.969   0.794  1.00 66.69           C  
ATOM    640  C   MET A  82       1.312 -20.906   0.353  1.00 66.69           C  
ATOM    641  CB  MET A  82       1.923 -19.016   1.871  1.00 66.69           C  
ATOM    642  O   MET A  82       0.603 -20.625  -0.612  1.00 66.69           O  
ATOM    643  CG  MET A  82       2.957 -18.000   2.328  1.00 66.69           C  
ATOM    644  SD  MET A  82       4.348 -18.781   3.242  1.00 66.69           S  
ATOM    645  CE  MET A  82       3.568 -19.016   4.863  1.00 66.69           C  
ATOM    646  N   ASP A  83       1.421 -22.141   1.012  1.00 61.16           N  
ATOM    647  CA  ASP A  83       0.241 -22.984   0.805  1.00 61.16           C  
ATOM    648  C   ASP A  83      -1.038 -22.219   1.134  1.00 61.16           C  
ATOM    649  CB  ASP A  83       0.327 -24.250   1.652  1.00 61.16           C  
ATOM    650  O   ASP A  83      -1.054 -21.391   2.045  1.00 61.16           O  
ATOM    651  CG  ASP A  83       1.361 -25.234   1.139  1.00 61.16           C  
ATOM    652  OD1 ASP A  83       2.066 -24.922   0.155  1.00 61.16           O  
ATOM    653  OD2 ASP A  83       1.470 -26.344   1.722  1.00 61.16           O  
ATOM    654  N   VAL A  84      -1.524 -22.438   0.200  1.00 71.75           N  
ATOM    655  CA  VAL A  84      -2.744 -21.672   0.454  1.00 71.75           C  
ATOM    656  C   VAL A  84      -3.934 -22.625   0.556  1.00 71.75           C  
ATOM    657  CB  VAL A  84      -2.998 -20.625  -0.648  1.00 71.75           C  
ATOM    658  O   VAL A  84      -4.102 -23.516  -0.286  1.00 71.75           O  
ATOM    659  CG1 VAL A  84      -4.348 -19.938  -0.439  1.00 71.75           C  
ATOM    660  CG2 VAL A  84      -1.870 -19.594  -0.672  1.00 71.75           C  
ATOM    661  N   LEU A  85      -4.344 -22.812   1.520  1.00 66.44           N  
ATOM    662  CA  LEU A  85      -5.633 -23.484   1.646  1.00 66.44           C  
ATOM    663  C   LEU A  85      -6.766 -22.469   1.737  1.00 66.44           C  
ATOM    664  CB  LEU A  85      -5.648 -24.391   2.877  1.00 66.44           C  
ATOM    665  O   LEU A  85      -6.902 -21.766   2.750  1.00 66.44           O  
ATOM    666  CG  LEU A  85      -6.922 -25.219   3.096  1.00 66.44           C  
ATOM    667  CD1 LEU A  85      -7.180 -26.109   1.895  1.00 66.44           C  
ATOM    668  CD2 LEU A  85      -6.812 -26.031   4.375  1.00 66.44           C  
ATOM    669  N   CYS A  86      -7.363 -22.141   0.802  1.00 64.12           N  
ATOM    670  CA  CYS A  86      -8.297 -21.016   0.702  1.00 64.12           C  
ATOM    671  C   CYS A  86      -9.727 -21.516   0.514  1.00 64.12           C  
ATOM    672  CB  CYS A  86      -7.914 -20.094  -0.457  1.00 64.12           C  
ATOM    673  O   CYS A  86     -10.008 -22.266  -0.422  1.00 64.12           O  
ATOM    674  SG  CYS A  86      -9.078 -18.734  -0.724  1.00 64.12           S  
ATOM    675  N   GLN A  87     -10.531 -21.469   1.271  1.00 56.81           N  
ATOM    676  CA  GLN A  87     -11.977 -21.578   1.114  1.00 56.81           C  
ATOM    677  C   GLN A  87     -12.594 -20.219   0.745  1.00 56.81           C  
ATOM    678  CB  GLN A  87     -12.617 -22.109   2.395  1.00 56.81           C  
ATOM    679  O   GLN A  87     -12.602 -19.297   1.557  1.00 56.81           O  
ATOM    680  CG  GLN A  87     -14.125 -22.312   2.289  1.00 56.81           C  
ATOM    681  CD  GLN A  87     -14.742 -22.797   3.588  1.00 56.81           C  
ATOM    682  NE2 GLN A  87     -16.016 -22.500   3.783  1.00 56.81           N  
ATOM    683  OE1 GLN A  87     -14.078 -23.438   4.410  1.00 56.81           O  
ATOM    684  N   ALA A  88     -12.836 -19.984  -0.577  1.00 55.88           N  
ATOM    685  CA  ALA A  88     -13.500 -18.797  -1.088  1.00 55.88           C  
ATOM    686  C   ALA A  88     -14.508 -19.141  -2.178  1.00 55.88           C  
ATOM    687  CB  ALA A  88     -12.469 -17.797  -1.622  1.00 55.88           C  
ATOM    688  O   ALA A  88     -14.312 -20.109  -2.920  1.00 55.88           O  
ATOM    689  N   LYS A  89     -16.188 -18.578  -1.927  1.00 57.31           N  
ATOM    690  CA  LYS A  89     -17.297 -18.844  -2.822  1.00 57.31           C  
ATOM    691  C   LYS A  89     -16.891 -18.688  -4.285  1.00 57.31           C  
ATOM    692  CB  LYS A  89     -18.484 -17.922  -2.504  1.00 57.31           C  
ATOM    693  O   LYS A  89     -15.906 -18.000  -4.582  1.00 57.31           O  
ATOM    694  CG  LYS A  89     -19.219 -18.281  -1.224  1.00 57.31           C  
ATOM    695  CD  LYS A  89     -20.406 -17.359  -0.982  1.00 57.31           C  
ATOM    696  CE  LYS A  89     -21.094 -17.672   0.338  1.00 57.31           C  
ATOM    697  NZ  LYS A  89     -22.219 -16.719   0.605  1.00 57.31           N  
ATOM    698  N   SER A  90     -17.828 -19.328  -5.160  1.00 59.78           N  
ATOM    699  CA  SER A  90     -17.547 -19.219  -6.586  1.00 59.78           C  
ATOM    700  C   SER A  90     -17.641 -17.766  -7.055  1.00 59.78           C  
ATOM    701  CB  SER A  90     -18.516 -20.094  -7.395  1.00 59.78           C  
ATOM    702  O   SER A  90     -18.516 -17.031  -6.609  1.00 59.78           O  
ATOM    703  OG  SER A  90     -18.094 -20.188  -8.742  1.00 59.78           O  
ATOM    704  N   GLY A  91     -16.703 -17.141  -7.820  1.00 65.81           N  
ATOM    705  CA  GLY A  91     -16.656 -15.797  -8.383  1.00 65.81           C  
ATOM    706  C   GLY A  91     -15.719 -14.867  -7.633  1.00 65.81           C  
ATOM    707  O   GLY A  91     -15.539 -13.711  -8.023  1.00 65.81           O  
ATOM    708  N   MET A  92     -15.086 -15.203  -6.309  1.00 65.06           N  
ATOM    709  CA  MET A  92     -14.203 -14.328  -5.547  1.00 65.06           C  
ATOM    710  C   MET A  92     -12.805 -14.297  -6.160  1.00 65.06           C  
ATOM    711  CB  MET A  92     -14.117 -14.781  -4.086  1.00 65.06           C  
ATOM    712  O   MET A  92     -11.883 -13.719  -5.582  1.00 65.06           O  
ATOM    713  CG  MET A  92     -15.391 -14.508  -3.291  1.00 65.06           C  
ATOM    714  SD  MET A  92     -15.125 -14.633  -1.480  1.00 65.06           S  
ATOM    715  CE  MET A  92     -16.359 -13.453  -0.889  1.00 65.06           C  
ATOM    716  N   GLY A  93     -12.734 -14.328  -7.402  1.00 57.12           N  
ATOM    717  CA  GLY A  93     -11.406 -14.281  -7.988  1.00 57.12           C  
ATOM    718  C   GLY A  93     -10.508 -15.414  -7.539  1.00 57.12           C  
ATOM    719  O   GLY A  93      -9.281 -15.344  -7.676  1.00 57.12           O  
ATOM    720  N   LYS A  94     -10.922 -16.531  -6.723  1.00 78.12           N  
ATOM    721  CA  LYS A  94     -10.055 -17.656  -6.379  1.00 78.12           C  
ATOM    722  C   LYS A  94      -9.273 -18.141  -7.598  1.00 78.12           C  
ATOM    723  CB  LYS A  94     -10.875 -18.812  -5.793  1.00 78.12           C  
ATOM    724  O   LYS A  94      -8.078 -18.406  -7.500  1.00 78.12           O  
ATOM    725  CG  LYS A  94     -11.516 -18.484  -4.449  1.00 78.12           C  
ATOM    726  CD  LYS A  94     -12.180 -19.719  -3.840  1.00 78.12           C  
ATOM    727  CE  LYS A  94     -13.477 -20.078  -4.555  1.00 78.12           C  
ATOM    728  NZ  LYS A  94     -14.281 -21.062  -3.781  1.00 78.12           N  
ATOM    729  N   THR A  95     -10.227 -18.359  -8.539  1.00 79.00           N  
ATOM    730  CA  THR A  95      -9.516 -18.859  -9.703  1.00 79.00           C  
ATOM    731  C   THR A  95      -8.336 -17.953 -10.047  1.00 79.00           C  
ATOM    732  CB  THR A  95     -10.445 -18.984 -10.922  1.00 79.00           C  
ATOM    733  O   THR A  95      -7.230 -18.438 -10.320  1.00 79.00           O  
ATOM    734  CG2 THR A  95      -9.734 -19.641 -12.102  1.00 79.00           C  
ATOM    735  OG1 THR A  95     -11.594 -19.766 -10.570  1.00 79.00           O  
ATOM    736  N   ALA A  96      -8.750 -16.703 -10.188  1.00 76.62           N  
ATOM    737  CA  ALA A  96      -7.715 -15.719 -10.508  1.00 76.62           C  
ATOM    738  C   ALA A  96      -6.551 -15.805  -9.523  1.00 76.62           C  
ATOM    739  CB  ALA A  96      -8.305 -14.305 -10.508  1.00 76.62           C  
ATOM    740  O   ALA A  96      -5.402 -15.531  -9.883  1.00 76.62           O  
ATOM    741  N   VAL A  97      -6.500 -15.805  -8.148  1.00 78.31           N  
ATOM    742  CA  VAL A  97      -5.422 -15.992  -7.188  1.00 78.31           C  
ATOM    743  C   VAL A  97      -4.473 -17.078  -7.680  1.00 78.31           C  
ATOM    744  CB  VAL A  97      -5.969 -16.359  -5.785  1.00 78.31           C  
ATOM    745  O   VAL A  97      -3.279 -16.828  -7.863  1.00 78.31           O  
ATOM    746  CG1 VAL A  97      -4.832 -16.766  -4.855  1.00 78.31           C  
ATOM    747  CG2 VAL A  97      -6.750 -15.180  -5.199  1.00 78.31           C  
ATOM    748  N   PHE A  98      -4.926 -18.312  -7.727  1.00 71.25           N  
ATOM    749  CA  PHE A  98      -3.979 -19.328  -8.148  1.00 71.25           C  
ATOM    750  C   PHE A  98      -3.623 -19.172  -9.625  1.00 71.25           C  
ATOM    751  CB  PHE A  98      -4.551 -20.734  -7.910  1.00 71.25           C  
ATOM    752  O   PHE A  98      -2.525 -19.531 -10.047  1.00 71.25           O  
ATOM    753  CG  PHE A  98      -5.828 -21.000  -8.656  1.00 71.25           C  
ATOM    754  CD1 PHE A  98      -7.055 -20.969  -8.008  1.00 71.25           C  
ATOM    755  CD2 PHE A  98      -5.797 -21.297 -10.016  1.00 71.25           C  
ATOM    756  CE1 PHE A  98      -8.234 -21.219  -8.703  1.00 71.25           C  
ATOM    757  CE2 PHE A  98      -6.977 -21.562 -10.711  1.00 71.25           C  
ATOM    758  CZ  PHE A  98      -8.195 -21.516 -10.055  1.00 71.25           C  
ATOM    759  N   VAL A  99      -4.574 -18.672 -10.297  1.00 71.75           N  
ATOM    760  CA  VAL A  99      -4.145 -18.422 -11.664  1.00 71.75           C  
ATOM    761  C   VAL A  99      -2.996 -17.406 -11.672  1.00 71.75           C  
ATOM    762  CB  VAL A  99      -5.309 -17.906 -12.539  1.00 71.75           C  
ATOM    763  O   VAL A  99      -1.952 -17.656 -12.281  1.00 71.75           O  
ATOM    764  CG1 VAL A  99      -4.797 -17.422 -13.898  1.00 71.75           C  
ATOM    765  CG2 VAL A  99      -6.363 -19.000 -12.719  1.00 71.75           C  
ATOM    766  N   LEU A 100      -3.486 -16.203 -10.977  1.00 77.06           N  
ATOM    767  CA  LEU A 100      -2.461 -15.180 -10.883  1.00 77.06           C  
ATOM    768  C   LEU A 100      -1.237 -15.695 -10.133  1.00 77.06           C  
ATOM    769  CB  LEU A 100      -3.016 -13.930 -10.180  1.00 77.06           C  
ATOM    770  O   LEU A 100      -0.101 -15.438 -10.539  1.00 77.06           O  
ATOM    771  CG  LEU A 100      -4.031 -13.109 -10.969  1.00 77.06           C  
ATOM    772  CD1 LEU A 100      -4.695 -12.078 -10.062  1.00 77.06           C  
ATOM    773  CD2 LEU A 100      -3.359 -12.430 -12.156  1.00 77.06           C  
ATOM    774  N   ALA A 101      -1.218 -16.188  -9.016  1.00 75.75           N  
ATOM    775  CA  ALA A 101      -0.129 -16.781  -8.250  1.00 75.75           C  
ATOM    776  C   ALA A 101       0.611 -17.828  -9.070  1.00 75.75           C  
ATOM    777  CB  ALA A 101      -0.664 -17.391  -6.961  1.00 75.75           C  
ATOM    778  O   ALA A 101       1.844 -17.844  -9.102  1.00 75.75           O  
ATOM    779  N   THR A 102      -0.070 -18.641  -9.703  1.00 76.56           N  
ATOM    780  CA  THR A 102       0.612 -19.641 -10.516  1.00 76.56           C  
ATOM    781  C   THR A 102       1.182 -19.016 -11.781  1.00 76.56           C  
ATOM    782  CB  THR A 102      -0.337 -20.797 -10.898  1.00 76.56           C  
ATOM    783  O   THR A 102       2.289 -19.344 -12.211  1.00 76.56           O  
ATOM    784  CG2 THR A 102      -0.798 -21.562  -9.664  1.00 76.56           C  
ATOM    785  OG1 THR A 102      -1.483 -20.266 -11.570  1.00 76.56           O  
ATOM    786  N   LEU A 103       0.361 -18.219 -12.203  1.00 75.00           N  
ATOM    787  CA  LEU A 103       0.921 -17.578 -13.383  1.00 75.00           C  
ATOM    788  C   LEU A 103       2.115 -16.703 -13.000  1.00 75.00           C  
ATOM    789  CB  LEU A 103      -0.143 -16.719 -14.078  1.00 75.00           C  
ATOM    790  O   LEU A 103       3.078 -16.594 -13.766  1.00 75.00           O  
ATOM    791  CG  LEU A 103      -1.218 -17.484 -14.859  1.00 75.00           C  
ATOM    792  CD1 LEU A 103      -2.273 -16.516 -15.391  1.00 75.00           C  
ATOM    793  CD2 LEU A 103      -0.591 -18.281 -15.992  1.00 75.00           C  
ATOM    794  N   GLN A 104       1.724 -15.930 -11.719  1.00 73.56           N  
ATOM    795  CA  GLN A 104       2.826 -15.148 -11.164  1.00 73.56           C  
ATOM    796  C   GLN A 104       4.070 -16.016 -10.977  1.00 73.56           C  
ATOM    797  CB  GLN A 104       2.422 -14.516  -9.828  1.00 73.56           C  
ATOM    798  O   GLN A 104       5.195 -15.539 -11.172  1.00 73.56           O  
ATOM    799  CG  GLN A 104       3.580 -13.883  -9.070  1.00 73.56           C  
ATOM    800  CD  GLN A 104       4.156 -12.672  -9.789  1.00 73.56           C  
ATOM    801  NE2 GLN A 104       5.355 -12.266  -9.391  1.00 73.56           N  
ATOM    802  OE1 GLN A 104       3.531 -12.117 -10.703  1.00 73.56           O  
ATOM    803  N   GLN A 105       4.051 -17.266 -10.734  1.00 74.75           N  
ATOM    804  CA  GLN A 105       5.105 -18.203 -10.352  1.00 74.75           C  
ATOM    805  C   GLN A 105       5.438 -19.156 -11.492  1.00 74.75           C  
ATOM    806  CB  GLN A 105       4.699 -18.984  -9.102  1.00 74.75           C  
ATOM    807  O   GLN A 105       6.445 -19.859 -11.438  1.00 74.75           O  
ATOM    808  CG  GLN A 105       4.555 -18.125  -7.852  1.00 74.75           C  
ATOM    809  CD  GLN A 105       4.090 -18.922  -6.648  1.00 74.75           C  
ATOM    810  NE2 GLN A 105       2.807 -18.797  -6.316  1.00 74.75           N  
ATOM    811  OE1 GLN A 105       4.871 -19.641  -6.020  1.00 74.75           O  
ATOM    812  N   ILE A 106       4.891 -19.156 -12.578  1.00 83.81           N  
ATOM    813  CA  ILE A 106       5.008 -20.188 -13.594  1.00 83.81           C  
ATOM    814  C   ILE A 106       6.242 -19.938 -14.453  1.00 83.81           C  
ATOM    815  CB  ILE A 106       3.742 -20.266 -14.477  1.00 83.81           C  
ATOM    816  O   ILE A 106       6.520 -18.797 -14.828  1.00 83.81           O  
ATOM    817  CG1 ILE A 106       3.723 -21.562 -15.289  1.00 83.81           C  
ATOM    818  CG2 ILE A 106       3.664 -19.047 -15.406  1.00 83.81           C  
ATOM    819  CD1 ILE A 106       2.361 -21.906 -15.875  1.00 83.81           C  
ATOM    820  N   GLU A 107       6.770 -21.031 -14.680  1.00 79.00           N  
ATOM    821  CA  GLU A 107       7.871 -21.125 -15.633  1.00 79.00           C  
ATOM    822  C   GLU A 107       7.648 -22.266 -16.625  1.00 79.00           C  
ATOM    823  CB  GLU A 107       9.203 -21.312 -14.898  1.00 79.00           C  
ATOM    824  O   GLU A 107       8.031 -23.406 -16.359  1.00 79.00           O  
ATOM    825  CG  GLU A 107       9.609 -20.125 -14.047  1.00 79.00           C  
ATOM    826  CD  GLU A 107      10.969 -20.297 -13.383  1.00 79.00           C  
ATOM    827  OE1 GLU A 107      11.445 -19.359 -12.711  1.00 79.00           O  
ATOM    828  OE2 GLU A 107      11.562 -21.391 -13.531  1.00 79.00           O  
ATOM    829  N   PRO A 108       7.688 -21.891 -17.953  1.00 81.75           N  
ATOM    830  CA  PRO A 108       7.238 -22.938 -18.875  1.00 81.75           C  
ATOM    831  C   PRO A 108       8.391 -23.781 -19.438  1.00 81.75           C  
ATOM    832  CB  PRO A 108       6.539 -22.156 -19.984  1.00 81.75           C  
ATOM    833  O   PRO A 108       9.352 -23.219 -19.969  1.00 81.75           O  
ATOM    834  CG  PRO A 108       6.297 -20.797 -19.406  1.00 81.75           C  
ATOM    835  CD  PRO A 108       7.297 -20.578 -18.312  1.00 81.75           C  
ATOM    836  N   VAL A 109       8.539 -24.781 -19.250  1.00 83.44           N  
ATOM    837  CA  VAL A 109       9.500 -25.703 -19.844  1.00 83.44           C  
ATOM    838  C   VAL A 109       8.789 -26.672 -20.766  1.00 83.44           C  
ATOM    839  CB  VAL A 109      10.289 -26.469 -18.766  1.00 83.44           C  
ATOM    840  O   VAL A 109       7.832 -27.344 -20.359  1.00 83.44           O  
ATOM    841  CG1 VAL A 109      11.266 -27.453 -19.406  1.00 83.44           C  
ATOM    842  CG2 VAL A 109      11.039 -25.500 -17.844  1.00 83.44           C  
ATOM    843  N   ASN A 110       9.727 -26.750 -22.047  1.00 85.88           N  
ATOM    844  CA  ASN A 110       9.102 -27.641 -23.031  1.00 85.88           C  
ATOM    845  C   ASN A 110       9.078 -29.078 -22.547  1.00 85.88           C  
ATOM    846  CB  ASN A 110       9.828 -27.531 -24.375  1.00 85.88           C  
ATOM    847  O   ASN A 110      10.062 -29.578 -21.984  1.00 85.88           O  
ATOM    848  CG  ASN A 110       9.438 -26.281 -25.141  1.00 85.88           C  
ATOM    849  ND2 ASN A 110      10.281 -25.906 -26.094  1.00 85.88           N  
ATOM    850  OD1 ASN A 110       8.398 -25.688 -24.891  1.00 85.88           O  
ATOM    851  N   GLY A 111       8.031 -29.766 -22.766  1.00 83.94           N  
ATOM    852  CA  GLY A 111       7.828 -31.172 -22.438  1.00 83.94           C  
ATOM    853  C   GLY A 111       7.520 -31.422 -20.984  1.00 83.94           C  
ATOM    854  O   GLY A 111       7.414 -32.562 -20.547  1.00 83.94           O  
ATOM    855  N   GLN A 112       7.457 -30.500 -20.156  1.00 88.75           N  
ATOM    856  CA  GLN A 112       7.156 -30.688 -18.734  1.00 88.75           C  
ATOM    857  C   GLN A 112       5.844 -30.016 -18.359  1.00 88.75           C  
ATOM    858  CB  GLN A 112       8.289 -30.156 -17.859  1.00 88.75           C  
ATOM    859  O   GLN A 112       5.668 -28.812 -18.594  1.00 88.75           O  
ATOM    860  CG  GLN A 112       9.609 -30.891 -18.062  1.00 88.75           C  
ATOM    861  CD  GLN A 112      10.695 -30.422 -17.109  1.00 88.75           C  
ATOM    862  NE2 GLN A 112      11.875 -31.000 -17.219  1.00 88.75           N  
ATOM    863  OE1 GLN A 112      10.469 -29.516 -16.281  1.00 88.75           O  
ATOM    864  N   VAL A 113       5.148 -30.828 -17.766  1.00 89.00           N  
ATOM    865  CA  VAL A 113       3.982 -30.281 -17.078  1.00 89.00           C  
ATOM    866  C   VAL A 113       4.387 -29.797 -15.688  1.00 89.00           C  
ATOM    867  CB  VAL A 113       2.846 -31.328 -16.969  1.00 89.00           C  
ATOM    868  O   VAL A 113       4.898 -30.562 -14.875  1.00 89.00           O  
ATOM    869  CG1 VAL A 113       1.646 -30.734 -16.219  1.00 89.00           C  
ATOM    870  CG2 VAL A 113       2.432 -31.812 -18.344  1.00 89.00           C  
ATOM    871  N   THR A 114       4.234 -28.359 -15.484  1.00 89.06           N  
ATOM    872  CA  THR A 114       4.562 -27.844 -14.156  1.00 89.06           C  
ATOM    873  C   THR A 114       3.293 -27.484 -13.391  1.00 89.06           C  
ATOM    874  CB  THR A 114       5.477 -26.609 -14.250  1.00 89.06           C  
ATOM    875  O   THR A 114       3.320 -27.328 -12.172  1.00 89.06           O  
ATOM    876  CG2 THR A 114       6.820 -26.969 -14.883  1.00 89.06           C  
ATOM    877  OG1 THR A 114       4.840 -25.594 -15.047  1.00 89.06           O  
ATOM    878  N   VAL A 115       2.299 -27.031 -13.922  1.00 96.62           N  
ATOM    879  CA  VAL A 115       1.074 -26.656 -13.219  1.00 96.62           C  
ATOM    880  C   VAL A 115      -0.008 -27.703 -13.492  1.00 96.62           C  
ATOM    881  CB  VAL A 115       0.577 -25.250 -13.641  1.00 96.62           C  
ATOM    882  O   VAL A 115      -0.346 -27.969 -14.641  1.00 96.62           O  
ATOM    883  CG1 VAL A 115      -0.720 -24.906 -12.914  1.00 96.62           C  
ATOM    884  CG2 VAL A 115       1.650 -24.203 -13.367  1.00 96.62           C  
ATOM    885  N   LEU A 116      -0.563 -28.297 -12.367  1.00 78.81           N  
ATOM    886  CA  LEU A 116      -1.626 -29.281 -12.523  1.00 78.81           C  
ATOM    887  C   LEU A 116      -2.910 -28.812 -11.852  1.00 78.81           C  
ATOM    888  CB  LEU A 116      -1.197 -30.641 -11.938  1.00 78.81           C  
ATOM    889  O   LEU A 116      -2.926 -28.562 -10.648  1.00 78.81           O  
ATOM    890  CG  LEU A 116      -2.232 -31.766 -11.992  1.00 78.81           C  
ATOM    891  CD1 LEU A 116      -2.541 -32.125 -13.445  1.00 78.81           C  
ATOM    892  CD2 LEU A 116      -1.740 -32.969 -11.227  1.00 78.81           C  
ATOM    893  N   VAL A 117      -3.861 -28.656 -12.664  1.00 96.62           N  
ATOM    894  CA  VAL A 117      -5.121 -28.203 -12.086  1.00 96.62           C  
ATOM    895  C   VAL A 117      -6.195 -29.266 -12.297  1.00 96.62           C  
ATOM    896  CB  VAL A 117      -5.578 -26.859 -12.703  1.00 96.62           C  
ATOM    897  O   VAL A 117      -6.434 -29.703 -13.422  1.00 96.62           O  
ATOM    898  CG1 VAL A 117      -6.848 -26.359 -12.016  1.00 96.62           C  
ATOM    899  CG2 VAL A 117      -4.465 -25.828 -12.594  1.00 96.62           C  
ATOM    900  N   MET A 118      -6.777 -29.672 -11.227  1.00 72.75           N  
ATOM    901  CA  MET A 118      -7.797 -30.703 -11.406  1.00 72.75           C  
ATOM    902  C   MET A 118      -9.156 -30.203 -10.930  1.00 72.75           C  
ATOM    903  CB  MET A 118      -7.406 -31.969 -10.656  1.00 72.75           C  
ATOM    904  O   MET A 118      -9.242 -29.406 -10.000  1.00 72.75           O  
ATOM    905  CG  MET A 118      -6.215 -32.688 -11.258  1.00 72.75           C  
ATOM    906  SD  MET A 118      -5.711 -34.156 -10.273  1.00 72.75           S  
ATOM    907  CE  MET A 118      -4.879 -33.344  -8.883  1.00 72.75           C  
ATOM    908  N   CYS A 119     -10.469 -30.734 -11.586  1.00 90.38           N  
ATOM    909  CA  CYS A 119     -11.852 -30.453 -11.195  1.00 90.38           C  
ATOM    910  C   CYS A 119     -12.750 -31.641 -11.500  1.00 90.38           C  
ATOM    911  CB  CYS A 119     -12.367 -29.203 -11.914  1.00 90.38           C  
ATOM    912  O   CYS A 119     -12.320 -32.594 -12.133  1.00 90.38           O  
ATOM    913  SG  CYS A 119     -12.414 -29.359 -13.711  1.00 90.38           S  
ATOM    914  N   HIS A 120     -14.297 -31.578 -10.992  1.00 84.44           N  
ATOM    915  CA  HIS A 120     -15.117 -32.781 -11.031  1.00 84.44           C  
ATOM    916  C   HIS A 120     -15.883 -32.875 -12.352  1.00 84.44           C  
ATOM    917  CB  HIS A 120     -16.109 -32.781  -9.859  1.00 84.44           C  
ATOM    918  O   HIS A 120     -16.453 -33.938 -12.664  1.00 84.44           O  
ATOM    919  CG  HIS A 120     -17.094 -31.672  -9.898  1.00 84.44           C  
ATOM    920  CD2 HIS A 120     -18.438 -31.688 -10.070  1.00 84.44           C  
ATOM    921  ND1 HIS A 120     -16.734 -30.359  -9.750  1.00 84.44           N  
ATOM    922  CE1 HIS A 120     -17.828 -29.609  -9.828  1.00 84.44           C  
ATOM    923  NE2 HIS A 120     -18.875 -30.391 -10.016  1.00 84.44           N  
ATOM    924  N   THR A 121     -16.375 -31.719 -13.062  1.00 86.06           N  
ATOM    925  CA  THR A 121     -17.203 -31.750 -14.266  1.00 86.06           C  
ATOM    926  C   THR A 121     -16.406 -31.266 -15.477  1.00 86.06           C  
ATOM    927  CB  THR A 121     -18.469 -30.906 -14.094  1.00 86.06           C  
ATOM    928  O   THR A 121     -15.453 -30.500 -15.336  1.00 86.06           O  
ATOM    929  CG2 THR A 121     -19.234 -31.312 -12.844  1.00 86.06           C  
ATOM    930  OG1 THR A 121     -18.109 -29.531 -13.992  1.00 86.06           O  
ATOM    931  N   ARG A 122     -16.859 -31.719 -16.828  1.00 79.75           N  
ATOM    932  CA  ARG A 122     -16.172 -31.281 -18.047  1.00 79.75           C  
ATOM    933  C   ARG A 122     -16.391 -29.797 -18.281  1.00 79.75           C  
ATOM    934  CB  ARG A 122     -16.656 -32.094 -19.250  1.00 79.75           C  
ATOM    935  O   ARG A 122     -15.477 -29.094 -18.734  1.00 79.75           O  
ATOM    936  CG  ARG A 122     -16.406 -33.562 -19.141  1.00 79.75           C  
ATOM    937  CD  ARG A 122     -16.953 -34.344 -20.344  1.00 79.75           C  
ATOM    938  NE  ARG A 122     -16.797 -35.781 -20.188  1.00 79.75           N  
ATOM    939  NH1 ARG A 122     -17.844 -36.312 -22.188  1.00 79.75           N  
ATOM    940  NH2 ARG A 122     -17.062 -37.969 -20.828  1.00 79.75           N  
ATOM    941  CZ  ARG A 122     -17.234 -36.688 -21.062  1.00 79.75           C  
ATOM    942  N   GLU A 123     -17.562 -29.297 -17.703  1.00 78.44           N  
ATOM    943  CA  GLU A 123     -17.875 -27.891 -17.938  1.00 78.44           C  
ATOM    944  C   GLU A 123     -16.938 -26.984 -17.141  1.00 78.44           C  
ATOM    945  CB  GLU A 123     -19.328 -27.594 -17.578  1.00 78.44           C  
ATOM    946  O   GLU A 123     -16.453 -25.984 -17.672  1.00 78.44           O  
ATOM    947  CG  GLU A 123     -20.344 -28.266 -18.484  1.00 78.44           C  
ATOM    948  CD  GLU A 123     -20.500 -29.766 -18.203  1.00 78.44           C  
ATOM    949  OE1 GLU A 123     -21.000 -30.500 -19.094  1.00 78.44           O  
ATOM    950  OE2 GLU A 123     -20.141 -30.188 -17.078  1.00 78.44           O  
ATOM    951  N   LEU A 124     -16.562 -27.406 -15.828  1.00 90.56           N  
ATOM    952  CA  LEU A 124     -15.656 -26.594 -15.016  1.00 90.56           C  
ATOM    953  C   LEU A 124     -14.242 -26.609 -15.578  1.00 90.56           C  
ATOM    954  CB  LEU A 124     -15.648 -27.094 -13.562  1.00 90.56           C  
ATOM    955  O   LEU A 124     -13.555 -25.594 -15.594  1.00 90.56           O  
ATOM    956  CG  LEU A 124     -14.805 -26.281 -12.578  1.00 90.56           C  
ATOM    957  CD1 LEU A 124     -15.219 -24.812 -12.594  1.00 90.56           C  
ATOM    958  CD2 LEU A 124     -14.922 -26.859 -11.172  1.00 90.56           C  
ATOM    959  N   ALA A 125     -13.672 -27.938 -15.992  1.00 84.12           N  
ATOM    960  CA  ALA A 125     -12.336 -27.938 -16.594  1.00 84.12           C  
ATOM    961  C   ALA A 125     -12.250 -26.953 -17.750  1.00 84.12           C  
ATOM    962  CB  ALA A 125     -11.969 -29.344 -17.062  1.00 84.12           C  
ATOM    963  O   ALA A 125     -11.266 -26.219 -17.875  1.00 84.12           O  
ATOM    964  N   PHE A 126     -13.227 -26.719 -18.406  1.00 88.81           N  
ATOM    965  CA  PHE A 126     -13.211 -25.844 -19.562  1.00 88.81           C  
ATOM    966  C   PHE A 126     -13.148 -24.391 -19.141  1.00 88.81           C  
ATOM    967  CB  PHE A 126     -14.453 -26.094 -20.438  1.00 88.81           C  
ATOM    968  O   PHE A 126     -12.391 -23.594 -19.703  1.00 88.81           O  
ATOM    969  CG  PHE A 126     -14.398 -25.391 -21.766  1.00 88.81           C  
ATOM    970  CD1 PHE A 126     -15.141 -24.250 -22.000  1.00 88.81           C  
ATOM    971  CD2 PHE A 126     -13.609 -25.891 -22.797  1.00 88.81           C  
ATOM    972  CE1 PHE A 126     -15.094 -23.594 -23.234  1.00 88.81           C  
ATOM    973  CE2 PHE A 126     -13.562 -25.266 -24.031  1.00 88.81           C  
ATOM    974  CZ  PHE A 126     -14.305 -24.109 -24.250  1.00 88.81           C  
ATOM    975  N   GLN A 127     -14.008 -24.156 -18.312  1.00 85.88           N  
ATOM    976  CA  GLN A 127     -13.977 -22.766 -17.844  1.00 85.88           C  
ATOM    977  C   GLN A 127     -12.586 -22.375 -17.344  1.00 85.88           C  
ATOM    978  CB  GLN A 127     -15.016 -22.547 -16.750  1.00 85.88           C  
ATOM    979  O   GLN A 127     -12.086 -21.312 -17.672  1.00 85.88           O  
ATOM    980  CG  GLN A 127     -16.438 -22.438 -17.250  1.00 85.88           C  
ATOM    981  CD  GLN A 127     -17.453 -22.266 -16.141  1.00 85.88           C  
ATOM    982  NE2 GLN A 127     -18.719 -22.094 -16.500  1.00 85.88           N  
ATOM    983  OE1 GLN A 127     -17.094 -22.281 -14.953  1.00 85.88           O  
ATOM    984  N   ILE A 128     -11.922 -23.188 -16.516  1.00 94.00           N  
ATOM    985  CA  ILE A 128     -10.625 -22.891 -15.930  1.00 94.00           C  
ATOM    986  C   ILE A 128      -9.586 -22.703 -17.031  1.00 94.00           C  
ATOM    987  CB  ILE A 128     -10.172 -24.000 -14.961  1.00 94.00           C  
ATOM    988  O   ILE A 128      -8.766 -21.781 -16.969  1.00 94.00           O  
ATOM    989  CG1 ILE A 128     -11.078 -24.031 -13.719  1.00 94.00           C  
ATOM    990  CG2 ILE A 128      -8.703 -23.812 -14.562  1.00 94.00           C  
ATOM    991  CD1 ILE A 128     -10.898 -25.266 -12.852  1.00 94.00           C  
ATOM    992  N   SER A 129      -9.562 -23.656 -18.234  1.00 82.25           N  
ATOM    993  CA  SER A 129      -8.562 -23.484 -19.281  1.00 82.25           C  
ATOM    994  C   SER A 129      -8.734 -22.141 -19.984  1.00 82.25           C  
ATOM    995  CB  SER A 129      -8.648 -24.625 -20.297  1.00 82.25           C  
ATOM    996  O   SER A 129      -7.750 -21.500 -20.344  1.00 82.25           O  
ATOM    997  OG  SER A 129      -9.734 -24.422 -21.188  1.00 82.25           O  
ATOM    998  N   LYS A 130      -9.906 -21.438 -19.953  1.00 79.81           N  
ATOM    999  CA  LYS A 130     -10.102 -20.141 -20.609  1.00 79.81           C  
ATOM   1000  C   LYS A 130      -9.500 -19.016 -19.766  1.00 79.81           C  
ATOM   1001  CB  LYS A 130     -11.586 -19.875 -20.844  1.00 79.81           C  
ATOM   1002  O   LYS A 130      -8.953 -18.047 -20.312  1.00 79.81           O  
ATOM   1003  CG  LYS A 130     -12.203 -20.766 -21.922  1.00 79.81           C  
ATOM   1004  CD  LYS A 130     -11.555 -20.547 -23.281  1.00 79.81           C  
ATOM   1005  CE  LYS A 130     -12.180 -21.422 -24.359  1.00 79.81           C  
ATOM   1006  NZ  LYS A 130     -11.383 -21.391 -25.625  1.00 79.81           N  
ATOM   1007  N   GLU A 131      -9.836 -19.172 -18.438  1.00 89.44           N  
ATOM   1008  CA  GLU A 131      -9.180 -18.172 -17.609  1.00 89.44           C  
ATOM   1009  C   GLU A 131      -7.672 -18.172 -17.828  1.00 89.44           C  
ATOM   1010  CB  GLU A 131      -9.484 -18.438 -16.125  1.00 89.44           C  
ATOM   1011  O   GLU A 131      -7.055 -17.109 -17.906  1.00 89.44           O  
ATOM   1012  CG  GLU A 131     -10.820 -17.859 -15.672  1.00 89.44           C  
ATOM   1013  CD  GLU A 131     -10.727 -16.422 -15.195  1.00 89.44           C  
ATOM   1014  OE1 GLU A 131     -11.734 -15.680 -15.289  1.00 89.44           O  
ATOM   1015  OE2 GLU A 131      -9.633 -16.016 -14.734  1.00 89.44           O  
ATOM   1016  N   TYR A 132      -7.090 -19.328 -17.656  1.00 82.12           N  
ATOM   1017  CA  TYR A 132      -5.660 -19.328 -17.969  1.00 82.12           C  
ATOM   1018  C   TYR A 132      -5.387 -18.609 -19.281  1.00 82.12           C  
ATOM   1019  CB  TYR A 132      -5.117 -20.766 -18.031  1.00 82.12           C  
ATOM   1020  O   TYR A 132      -4.434 -17.828 -19.391  1.00 82.12           O  
ATOM   1021  CG  TYR A 132      -4.512 -21.234 -16.734  1.00 82.12           C  
ATOM   1022  CD1 TYR A 132      -3.270 -20.766 -16.312  1.00 82.12           C  
ATOM   1023  CD2 TYR A 132      -5.172 -22.156 -15.938  1.00 82.12           C  
ATOM   1024  CE1 TYR A 132      -2.705 -21.203 -15.125  1.00 82.12           C  
ATOM   1025  CE2 TYR A 132      -4.617 -22.609 -14.750  1.00 82.12           C  
ATOM   1026  OH  TYR A 132      -2.830 -22.562 -13.164  1.00 82.12           O  
ATOM   1027  CZ  TYR A 132      -3.385 -22.125 -14.344  1.00 82.12           C  
ATOM   1028  N   GLU A 133      -5.957 -18.750 -20.203  1.00 88.56           N  
ATOM   1029  CA  GLU A 133      -5.695 -18.156 -21.516  1.00 88.56           C  
ATOM   1030  C   GLU A 133      -5.781 -16.625 -21.453  1.00 88.56           C  
ATOM   1031  CB  GLU A 133      -6.676 -18.688 -22.547  1.00 88.56           C  
ATOM   1032  O   GLU A 133      -4.969 -15.930 -22.047  1.00 88.56           O  
ATOM   1033  CG  GLU A 133      -6.406 -20.141 -22.953  1.00 88.56           C  
ATOM   1034  CD  GLU A 133      -7.418 -20.672 -23.953  1.00 88.56           C  
ATOM   1035  OE1 GLU A 133      -7.316 -21.859 -24.328  1.00 88.56           O  
ATOM   1036  OE2 GLU A 133      -8.320 -19.906 -24.359  1.00 88.56           O  
ATOM   1037  N   ARG A 134      -6.887 -16.234 -20.750  1.00 86.50           N  
ATOM   1038  CA  ARG A 134      -7.012 -14.781 -20.656  1.00 86.50           C  
ATOM   1039  C   ARG A 134      -5.797 -14.164 -19.969  1.00 86.50           C  
ATOM   1040  CB  ARG A 134      -8.289 -14.398 -19.906  1.00 86.50           C  
ATOM   1041  O   ARG A 134      -5.227 -13.188 -20.453  1.00 86.50           O  
ATOM   1042  CG  ARG A 134      -9.562 -14.578 -20.719  1.00 86.50           C  
ATOM   1043  CD  ARG A 134     -10.805 -14.273 -19.891  1.00 86.50           C  
ATOM   1044  NE  ARG A 134     -10.961 -12.836 -19.656  1.00 86.50           N  
ATOM   1045  NH1 ARG A 134     -12.734 -13.055 -18.203  1.00 86.50           N  
ATOM   1046  NH2 ARG A 134     -11.930 -10.977 -18.734  1.00 86.50           N  
ATOM   1047  CZ  ARG A 134     -11.875 -12.289 -18.859  1.00 86.50           C  
ATOM   1048  N   PHE A 135      -5.383 -14.633 -18.781  1.00 83.62           N  
ATOM   1049  CA  PHE A 135      -4.336 -14.008 -17.984  1.00 83.62           C  
ATOM   1050  C   PHE A 135      -2.967 -14.234 -18.609  1.00 83.62           C  
ATOM   1051  CB  PHE A 135      -4.344 -14.562 -16.547  1.00 83.62           C  
ATOM   1052  O   PHE A 135      -2.027 -13.477 -18.359  1.00 83.62           O  
ATOM   1053  CG  PHE A 135      -5.379 -13.922 -15.656  1.00 83.62           C  
ATOM   1054  CD1 PHE A 135      -5.285 -12.586 -15.312  1.00 83.62           C  
ATOM   1055  CD2 PHE A 135      -6.441 -14.672 -15.172  1.00 83.62           C  
ATOM   1056  CE1 PHE A 135      -6.242 -11.992 -14.484  1.00 83.62           C  
ATOM   1057  CE2 PHE A 135      -7.402 -14.086 -14.344  1.00 83.62           C  
ATOM   1058  CZ  PHE A 135      -7.297 -12.750 -14.008  1.00 83.62           C  
ATOM   1059  N   SER A 136      -2.926 -15.320 -19.359  1.00 75.56           N  
ATOM   1060  CA  SER A 136      -1.654 -15.484 -20.047  1.00 75.56           C  
ATOM   1061  C   SER A 136      -1.684 -14.812 -21.422  1.00 75.56           C  
ATOM   1062  CB  SER A 136      -1.319 -16.969 -20.219  1.00 75.56           C  
ATOM   1063  O   SER A 136      -0.853 -15.102 -22.281  1.00 75.56           O  
ATOM   1064  OG  SER A 136      -2.291 -17.625 -21.016  1.00 75.56           O  
ATOM   1065  N   LYS A 137      -2.371 -14.008 -21.500  1.00 88.50           N  
ATOM   1066  CA  LYS A 137      -2.477 -13.359 -22.797  1.00 88.50           C  
ATOM   1067  C   LYS A 137      -1.116 -12.852 -23.266  1.00 88.50           C  
ATOM   1068  CB  LYS A 137      -3.475 -12.195 -22.734  1.00 88.50           C  
ATOM   1069  O   LYS A 137      -0.788 -12.945 -24.453  1.00 88.50           O  
ATOM   1070  CG  LYS A 137      -3.664 -11.477 -24.062  1.00 88.50           C  
ATOM   1071  CD  LYS A 137      -4.699 -10.367 -23.953  1.00 88.50           C  
ATOM   1072  CE  LYS A 137      -4.836  -9.594 -25.266  1.00 88.50           C  
ATOM   1073  NZ  LYS A 137      -5.848  -8.500 -25.156  1.00 88.50           N  
ATOM   1074  N   TYR A 138      -0.517 -12.336 -22.281  1.00 84.00           N  
ATOM   1075  CA  TYR A 138       0.774 -11.750 -22.625  1.00 84.00           C  
ATOM   1076  C   TYR A 138       1.918 -12.672 -22.219  1.00 84.00           C  
ATOM   1077  CB  TYR A 138       0.937 -10.383 -21.953  1.00 84.00           C  
ATOM   1078  O   TYR A 138       3.049 -12.219 -22.031  1.00 84.00           O  
ATOM   1079  CG  TYR A 138      -0.108  -9.375 -22.375  1.00 84.00           C  
ATOM   1080  CD1 TYR A 138      -0.116  -8.844 -23.656  1.00 84.00           C  
ATOM   1081  CD2 TYR A 138      -1.087  -8.953 -21.469  1.00 84.00           C  
ATOM   1082  CE1 TYR A 138      -1.075  -7.910 -24.047  1.00 84.00           C  
ATOM   1083  CE2 TYR A 138      -2.051  -8.023 -21.844  1.00 84.00           C  
ATOM   1084  OH  TYR A 138      -2.990  -6.590 -23.516  1.00 84.00           O  
ATOM   1085  CZ  TYR A 138      -2.037  -7.508 -23.141  1.00 84.00           C  
ATOM   1086  N   MET A 139       1.669 -13.766 -22.062  1.00 85.00           N  
ATOM   1087  CA  MET A 139       2.609 -14.844 -21.781  1.00 85.00           C  
ATOM   1088  C   MET A 139       2.508 -15.938 -22.844  1.00 85.00           C  
ATOM   1089  CB  MET A 139       2.355 -15.438 -20.391  1.00 85.00           C  
ATOM   1090  O   MET A 139       2.072 -17.047 -22.547  1.00 85.00           O  
ATOM   1091  CG  MET A 139       2.436 -14.422 -19.266  1.00 85.00           C  
ATOM   1092  SD  MET A 139       1.998 -15.141 -17.641  1.00 85.00           S  
ATOM   1093  CE  MET A 139       3.488 -16.125 -17.312  1.00 85.00           C  
ATOM   1094  N   PRO A 140       3.170 -15.758 -24.062  1.00 87.06           N  
ATOM   1095  CA  PRO A 140       2.934 -16.672 -25.188  1.00 87.06           C  
ATOM   1096  C   PRO A 140       3.596 -18.031 -24.984  1.00 87.06           C  
ATOM   1097  CB  PRO A 140       3.549 -15.930 -26.375  1.00 87.06           C  
ATOM   1098  O   PRO A 140       3.188 -19.016 -25.594  1.00 87.06           O  
ATOM   1099  CG  PRO A 140       4.523 -14.969 -25.766  1.00 87.06           C  
ATOM   1100  CD  PRO A 140       4.020 -14.570 -24.422  1.00 87.06           C  
ATOM   1101  N   SER A 141       4.598 -18.031 -24.453  1.00 82.12           N  
ATOM   1102  CA  SER A 141       5.336 -19.281 -24.281  1.00 82.12           C  
ATOM   1103  C   SER A 141       4.586 -20.234 -23.344  1.00 82.12           C  
ATOM   1104  CB  SER A 141       6.730 -19.000 -23.719  1.00 82.12           C  
ATOM   1105  O   SER A 141       4.930 -21.406 -23.250  1.00 82.12           O  
ATOM   1106  OG  SER A 141       6.652 -18.266 -22.516  1.00 82.12           O  
ATOM   1107  N   VAL A 142       3.730 -19.625 -22.578  1.00 93.38           N  
ATOM   1108  CA  VAL A 142       2.971 -20.484 -21.672  1.00 93.38           C  
ATOM   1109  C   VAL A 142       1.891 -21.234 -22.453  1.00 93.38           C  
ATOM   1110  CB  VAL A 142       2.336 -19.688 -20.516  1.00 93.38           C  
ATOM   1111  O   VAL A 142       1.056 -20.609 -23.109  1.00 93.38           O  
ATOM   1112  CG1 VAL A 142       1.435 -20.578 -19.672  1.00 93.38           C  
ATOM   1113  CG2 VAL A 142       3.420 -19.047 -19.656  1.00 93.38           C  
ATOM   1114  N   LYS A 143       2.047 -22.719 -22.406  1.00 91.44           N  
ATOM   1115  CA  LYS A 143       1.039 -23.531 -23.078  1.00 91.44           C  
ATOM   1116  C   LYS A 143       0.079 -24.156 -22.062  1.00 91.44           C  
ATOM   1117  CB  LYS A 143       1.704 -24.641 -23.906  1.00 91.44           C  
ATOM   1118  O   LYS A 143       0.511 -24.750 -21.078  1.00 91.44           O  
ATOM   1119  CG  LYS A 143       2.555 -24.109 -25.062  1.00 91.44           C  
ATOM   1120  CD  LYS A 143       3.258 -25.234 -25.797  1.00 91.44           C  
ATOM   1121  CE  LYS A 143       4.211 -24.719 -26.859  1.00 91.44           C  
ATOM   1122  NZ  LYS A 143       4.977 -25.812 -27.516  1.00 91.44           N  
ATOM   1123  N   VAL A 144      -1.258 -24.109 -22.703  1.00 93.75           N  
ATOM   1124  CA  VAL A 144      -2.283 -24.672 -21.828  1.00 93.75           C  
ATOM   1125  C   VAL A 144      -3.088 -25.734 -22.562  1.00 93.75           C  
ATOM   1126  CB  VAL A 144      -3.223 -23.562 -21.281  1.00 93.75           C  
ATOM   1127  O   VAL A 144      -3.451 -25.531 -23.734  1.00 93.75           O  
ATOM   1128  CG1 VAL A 144      -4.250 -24.156 -20.328  1.00 93.75           C  
ATOM   1129  CG2 VAL A 144      -2.414 -22.469 -20.594  1.00 93.75           C  
ATOM   1130  N   SER A 145      -3.293 -26.891 -21.812  1.00 92.31           N  
ATOM   1131  CA  SER A 145      -4.176 -27.891 -22.391  1.00 92.31           C  
ATOM   1132  C   SER A 145      -5.227 -28.344 -21.375  1.00 92.31           C  
ATOM   1133  CB  SER A 145      -3.365 -29.094 -22.875  1.00 92.31           C  
ATOM   1134  O   SER A 145      -5.008 -28.266 -20.172  1.00 92.31           O  
ATOM   1135  OG  SER A 145      -2.562 -28.750 -23.984  1.00 92.31           O  
ATOM   1136  N   VAL A 146      -6.430 -29.078 -22.172  1.00 90.56           N  
ATOM   1137  CA  VAL A 146      -7.500 -29.578 -21.312  1.00 90.56           C  
ATOM   1138  C   VAL A 146      -7.820 -31.031 -21.688  1.00 90.56           C  
ATOM   1139  CB  VAL A 146      -8.773 -28.719 -21.422  1.00 90.56           C  
ATOM   1140  O   VAL A 146      -7.879 -31.375 -22.859  1.00 90.56           O  
ATOM   1141  CG1 VAL A 146      -9.297 -28.703 -22.859  1.00 90.56           C  
ATOM   1142  CG2 VAL A 146      -9.844 -29.219 -20.469  1.00 90.56           C  
ATOM   1143  N   PHE A 147      -8.133 -31.781 -20.516  1.00 92.00           N  
ATOM   1144  CA  PHE A 147      -8.414 -33.188 -20.734  1.00 92.00           C  
ATOM   1145  C   PHE A 147      -9.562 -33.656 -19.844  1.00 92.00           C  
ATOM   1146  CB  PHE A 147      -7.164 -34.031 -20.453  1.00 92.00           C  
ATOM   1147  O   PHE A 147      -9.500 -33.531 -18.625  1.00 92.00           O  
ATOM   1148  CG  PHE A 147      -5.965 -33.625 -21.266  1.00 92.00           C  
ATOM   1149  CD1 PHE A 147      -5.922 -33.844 -22.641  1.00 92.00           C  
ATOM   1150  CD2 PHE A 147      -4.879 -33.031 -20.656  1.00 92.00           C  
ATOM   1151  CE1 PHE A 147      -4.812 -33.469 -23.391  1.00 92.00           C  
ATOM   1152  CE2 PHE A 147      -3.766 -32.625 -21.391  1.00 92.00           C  
ATOM   1153  CZ  PHE A 147      -3.734 -32.844 -22.766  1.00 92.00           C  
ATOM   1154  N   PHE A 148     -10.836 -34.438 -20.594  1.00 85.88           N  
ATOM   1155  CA  PHE A 148     -11.945 -35.000 -19.844  1.00 85.88           C  
ATOM   1156  C   PHE A 148     -12.516 -36.219 -20.562  1.00 85.88           C  
ATOM   1157  CB  PHE A 148     -13.047 -33.969 -19.609  1.00 85.88           C  
ATOM   1158  O   PHE A 148     -12.195 -36.469 -21.719  1.00 85.88           O  
ATOM   1159  CG  PHE A 148     -13.328 -33.125 -20.812  1.00 85.88           C  
ATOM   1160  CD1 PHE A 148     -12.875 -31.797 -20.875  1.00 85.88           C  
ATOM   1161  CD2 PHE A 148     -14.055 -33.625 -21.875  1.00 85.88           C  
ATOM   1162  CE1 PHE A 148     -13.141 -31.000 -21.984  1.00 85.88           C  
ATOM   1163  CE2 PHE A 148     -14.320 -32.844 -23.000  1.00 85.88           C  
ATOM   1164  CZ  PHE A 148     -13.867 -31.531 -23.047  1.00 85.88           C  
ATOM   1165  N   GLY A 149     -13.562 -36.812 -19.484  1.00 81.75           N  
ATOM   1166  CA  GLY A 149     -14.172 -38.031 -20.031  1.00 81.75           C  
ATOM   1167  C   GLY A 149     -15.180 -37.750 -21.125  1.00 81.75           C  
ATOM   1168  O   GLY A 149     -15.562 -36.594 -21.344  1.00 81.75           O  
ATOM   1169  N   GLY A 150     -15.914 -38.812 -21.781  1.00 76.69           N  
ATOM   1170  CA  GLY A 150     -16.969 -38.750 -22.781  1.00 76.69           C  
ATOM   1171  C   GLY A 150     -16.453 -38.562 -24.188  1.00 76.69           C  
ATOM   1172  O   GLY A 150     -17.203 -38.625 -25.156  1.00 76.69           O  
ATOM   1173  N   LEU A 151     -15.094 -38.156 -24.156  1.00 81.50           N  
ATOM   1174  CA  LEU A 151     -14.477 -38.031 -25.469  1.00 81.50           C  
ATOM   1175  C   LEU A 151     -13.406 -39.094 -25.703  1.00 81.50           C  
ATOM   1176  CB  LEU A 151     -13.859 -36.625 -25.625  1.00 81.50           C  
ATOM   1177  O   LEU A 151     -13.031 -39.812 -24.766  1.00 81.50           O  
ATOM   1178  CG  LEU A 151     -14.828 -35.438 -25.531  1.00 81.50           C  
ATOM   1179  CD1 LEU A 151     -14.055 -34.125 -25.453  1.00 81.50           C  
ATOM   1180  CD2 LEU A 151     -15.789 -35.438 -26.703  1.00 81.50           C  
ATOM   1181  N   SER A 152     -12.938 -39.188 -26.906  1.00 83.19           N  
ATOM   1182  CA  SER A 152     -11.914 -40.156 -27.281  1.00 83.19           C  
ATOM   1183  C   SER A 152     -10.594 -39.875 -26.562  1.00 83.19           C  
ATOM   1184  CB  SER A 152     -11.695 -40.188 -28.781  1.00 83.19           C  
ATOM   1185  O   SER A 152     -10.062 -38.750 -26.688  1.00 83.19           O  
ATOM   1186  OG  SER A 152     -10.531 -40.906 -29.125  1.00 83.19           O  
ATOM   1187  N   ILE A 153      -9.984 -40.938 -25.906  1.00 88.38           N  
ATOM   1188  CA  ILE A 153      -8.695 -40.812 -25.234  1.00 88.38           C  
ATOM   1189  C   ILE A 153      -7.574 -40.812 -26.266  1.00 88.38           C  
ATOM   1190  CB  ILE A 153      -8.492 -41.969 -24.234  1.00 88.38           C  
ATOM   1191  O   ILE A 153      -6.539 -40.188 -26.062  1.00 88.38           O  
ATOM   1192  CG1 ILE A 153      -7.309 -41.656 -23.297  1.00 88.38           C  
ATOM   1193  CG2 ILE A 153      -8.281 -43.312 -24.953  1.00 88.38           C  
ATOM   1194  CD1 ILE A 153      -7.270 -42.531 -22.047  1.00 88.38           C  
ATOM   1195  N   LYS A 154      -7.715 -41.469 -27.406  1.00 87.69           N  
ATOM   1196  CA  LYS A 154      -6.688 -41.500 -28.438  1.00 87.69           C  
ATOM   1197  C   LYS A 154      -6.406 -40.094 -28.984  1.00 87.69           C  
ATOM   1198  CB  LYS A 154      -7.102 -42.406 -29.578  1.00 87.69           C  
ATOM   1199  O   LYS A 154      -5.254 -39.750 -29.250  1.00 87.69           O  
ATOM   1200  CG  LYS A 154      -6.922 -43.906 -29.281  1.00 87.69           C  
ATOM   1201  CD  LYS A 154      -7.176 -44.750 -30.500  1.00 87.69           C  
ATOM   1202  CE  LYS A 154      -6.996 -46.250 -30.203  1.00 87.69           C  
ATOM   1203  NZ  LYS A 154      -7.316 -47.094 -31.391  1.00 87.69           N  
ATOM   1204  N   LYS A 155      -7.441 -39.375 -29.141  1.00 85.56           N  
ATOM   1205  CA  LYS A 155      -7.246 -38.000 -29.594  1.00 85.56           C  
ATOM   1206  C   LYS A 155      -6.398 -37.188 -28.609  1.00 85.56           C  
ATOM   1207  CB  LYS A 155      -8.594 -37.312 -29.812  1.00 85.56           C  
ATOM   1208  O   LYS A 155      -5.516 -36.438 -29.016  1.00 85.56           O  
ATOM   1209  CG  LYS A 155      -9.305 -37.719 -31.094  1.00 85.56           C  
ATOM   1210  CD  LYS A 155     -10.578 -36.906 -31.312  1.00 85.56           C  
ATOM   1211  CE  LYS A 155     -11.320 -37.375 -32.562  1.00 85.56           C  
ATOM   1212  NZ  LYS A 155     -12.594 -36.625 -32.750  1.00 85.56           N  
ATOM   1213  N   ASP A 156      -6.711 -37.375 -27.328  1.00 91.38           N  
ATOM   1214  CA  ASP A 156      -5.918 -36.688 -26.312  1.00 91.38           C  
ATOM   1215  C   ASP A 156      -4.449 -37.094 -26.391  1.00 91.38           C  
ATOM   1216  CB  ASP A 156      -6.473 -36.969 -24.922  1.00 91.38           C  
ATOM   1217  O   ASP A 156      -3.557 -36.250 -26.328  1.00 91.38           O  
ATOM   1218  CG  ASP A 156      -7.809 -36.312 -24.656  1.00 91.38           C  
ATOM   1219  OD1 ASP A 156      -8.172 -35.344 -25.406  1.00 91.38           O  
ATOM   1220  OD2 ASP A 156      -8.508 -36.719 -23.703  1.00 91.38           O  
ATOM   1221  N   GLU A 157      -4.078 -38.281 -26.531  1.00 91.75           N  
ATOM   1222  CA  GLU A 157      -2.719 -38.812 -26.641  1.00 91.75           C  
ATOM   1223  C   GLU A 157      -2.002 -38.250 -27.859  1.00 91.75           C  
ATOM   1224  CB  GLU A 157      -2.730 -40.344 -26.719  1.00 91.75           C  
ATOM   1225  O   GLU A 157      -0.811 -37.938 -27.797  1.00 91.75           O  
ATOM   1226  CG  GLU A 157      -3.150 -41.031 -25.422  1.00 91.75           C  
ATOM   1227  CD  GLU A 157      -3.285 -42.531 -25.547  1.00 91.75           C  
ATOM   1228  OE1 GLU A 157      -3.426 -43.219 -24.516  1.00 91.75           O  
ATOM   1229  OE2 GLU A 157      -3.248 -43.031 -26.688  1.00 91.75           O  
ATOM   1230  N   GLU A 158      -2.650 -38.094 -28.797  1.00 88.25           N  
ATOM   1231  CA  GLU A 158      -2.047 -37.562 -30.016  1.00 88.25           C  
ATOM   1232  C   GLU A 158      -1.616 -36.094 -29.797  1.00 88.25           C  
ATOM   1233  CB  GLU A 158      -3.021 -37.625 -31.188  1.00 88.25           C  
ATOM   1234  O   GLU A 158      -0.535 -35.688 -30.234  1.00 88.25           O  
ATOM   1235  CG  GLU A 158      -3.154 -39.031 -31.766  1.00 88.25           C  
ATOM   1236  CD  GLU A 158      -4.168 -39.125 -32.906  1.00 88.25           C  
ATOM   1237  OE1 GLU A 158      -4.383 -40.219 -33.438  1.00 88.25           O  
ATOM   1238  OE2 GLU A 158      -4.746 -38.062 -33.250  1.00 88.25           O  
ATOM   1239  N   VAL A 159      -2.664 -35.375 -29.203  1.00 85.44           N  
ATOM   1240  CA  VAL A 159      -2.338 -33.969 -28.906  1.00 85.44           C  
ATOM   1241  C   VAL A 159      -1.071 -33.906 -28.062  1.00 85.44           C  
ATOM   1242  CB  VAL A 159      -3.502 -33.281 -28.188  1.00 85.44           C  
ATOM   1243  O   VAL A 159      -0.182 -33.094 -28.328  1.00 85.44           O  
ATOM   1244  CG1 VAL A 159      -3.043 -31.922 -27.625  1.00 85.44           C  
ATOM   1245  CG2 VAL A 159      -4.680 -33.062 -29.141  1.00 85.44           C  
ATOM   1246  N   LEU A 160      -0.792 -34.719 -27.047  1.00 89.88           N  
ATOM   1247  CA  LEU A 160       0.326 -34.750 -26.109  1.00 89.88           C  
ATOM   1248  C   LEU A 160       1.616 -35.156 -26.812  1.00 89.88           C  
ATOM   1249  CB  LEU A 160       0.036 -35.688 -24.953  1.00 89.88           C  
ATOM   1250  O   LEU A 160       2.691 -34.625 -26.500  1.00 89.88           O  
ATOM   1251  CG  LEU A 160      -0.906 -35.188 -23.859  1.00 89.88           C  
ATOM   1252  CD1 LEU A 160      -1.429 -36.344 -23.016  1.00 89.88           C  
ATOM   1253  CD2 LEU A 160      -0.198 -34.156 -22.984  1.00 89.88           C  
ATOM   1254  N   LYS A 161       1.543 -36.031 -27.766  1.00 87.25           N  
ATOM   1255  CA  LYS A 161       2.711 -36.438 -28.547  1.00 87.25           C  
ATOM   1256  C   LYS A 161       3.213 -35.281 -29.422  1.00 87.25           C  
ATOM   1257  CB  LYS A 161       2.381 -37.656 -29.406  1.00 87.25           C  
ATOM   1258  O   LYS A 161       4.422 -35.125 -29.594  1.00 87.25           O  
ATOM   1259  CG  LYS A 161       3.596 -38.500 -29.781  1.00 87.25           C  
ATOM   1260  CD  LYS A 161       3.193 -39.750 -30.547  1.00 87.25           C  
ATOM   1261  CE  LYS A 161       4.410 -40.562 -30.938  1.00 87.25           C  
ATOM   1262  NZ  LYS A 161       4.020 -41.812 -31.672  1.00 87.25           N  
ATOM   1263  N   LYS A 162       2.273 -34.688 -29.875  1.00 82.81           N  
ATOM   1264  CA  LYS A 162       2.654 -33.625 -30.797  1.00 82.81           C  
ATOM   1265  C   LYS A 162       3.236 -32.406 -30.047  1.00 82.81           C  
ATOM   1266  CB  LYS A 162       1.454 -33.156 -31.641  1.00 82.81           C  
ATOM   1267  O   LYS A 162       4.219 -31.812 -30.484  1.00 82.81           O  
ATOM   1268  CG  LYS A 162       1.134 -34.094 -32.812  1.00 82.81           C  
ATOM   1269  CD  LYS A 162      -0.025 -33.562 -33.625  1.00 82.81           C  
ATOM   1270  CE  LYS A 162      -0.408 -34.531 -34.750  1.00 82.81           C  
ATOM   1271  NZ  LYS A 162      -1.592 -34.062 -35.500  1.00 82.81           N  
ATOM   1272  N   ASN A 163       2.561 -31.922 -28.953  1.00 85.81           N  
ATOM   1273  CA  ASN A 163       2.920 -30.734 -28.172  1.00 85.81           C  
ATOM   1274  C   ASN A 163       2.588 -30.906 -26.703  1.00 85.81           C  
ATOM   1275  CB  ASN A 163       2.217 -29.500 -28.734  1.00 85.81           C  
ATOM   1276  O   ASN A 163       1.428 -30.797 -26.297  1.00 85.81           O  
ATOM   1277  CG  ASN A 163       2.988 -28.219 -28.484  1.00 85.81           C  
ATOM   1278  ND2 ASN A 163       2.410 -27.094 -28.875  1.00 85.81           N  
ATOM   1279  OD1 ASN A 163       4.094 -28.250 -27.938  1.00 85.81           O  
ATOM   1280  N   CYS A 164       3.541 -30.922 -25.750  1.00 87.81           N  
ATOM   1281  CA  CYS A 164       3.352 -31.047 -24.312  1.00 87.81           C  
ATOM   1282  C   CYS A 164       3.098 -29.672 -23.672  1.00 87.81           C  
ATOM   1283  CB  CYS A 164       4.570 -31.703 -23.672  1.00 87.81           C  
ATOM   1284  O   CYS A 164       3.893 -28.750 -23.844  1.00 87.81           O  
ATOM   1285  SG  CYS A 164       4.340 -32.094 -21.922  1.00 87.81           S  
ATOM   1286  N   PRO A 165       1.891 -29.750 -22.938  1.00 90.00           N  
ATOM   1287  CA  PRO A 165       1.635 -28.453 -22.312  1.00 90.00           C  
ATOM   1288  C   PRO A 165       2.465 -28.234 -21.047  1.00 90.00           C  
ATOM   1289  CB  PRO A 165       0.141 -28.516 -21.969  1.00 90.00           C  
ATOM   1290  O   PRO A 165       3.096 -29.172 -20.547  1.00 90.00           O  
ATOM   1291  CG  PRO A 165      -0.132 -29.953 -21.688  1.00 90.00           C  
ATOM   1292  CD  PRO A 165       0.718 -30.797 -22.594  1.00 90.00           C  
ATOM   1293  N   HIS A 166       2.535 -26.953 -20.688  1.00 90.62           N  
ATOM   1294  CA  HIS A 166       3.047 -26.625 -19.359  1.00 90.62           C  
ATOM   1295  C   HIS A 166       1.942 -26.703 -18.312  1.00 90.62           C  
ATOM   1296  CB  HIS A 166       3.684 -25.234 -19.359  1.00 90.62           C  
ATOM   1297  O   HIS A 166       2.209 -26.984 -17.141  1.00 90.62           O  
ATOM   1298  CG  HIS A 166       4.746 -25.062 -20.391  1.00 90.62           C  
ATOM   1299  CD2 HIS A 166       6.047 -25.438 -20.406  1.00 90.62           C  
ATOM   1300  ND1 HIS A 166       4.520 -24.422 -21.594  1.00 90.62           N  
ATOM   1301  CE1 HIS A 166       5.637 -24.422 -22.312  1.00 90.62           C  
ATOM   1302  NE2 HIS A 166       6.578 -25.031 -21.609  1.00 90.62           N  
ATOM   1303  N   VAL A 167       0.837 -26.109 -18.641  1.00 96.25           N  
ATOM   1304  CA  VAL A 167      -0.302 -26.141 -17.734  1.00 96.25           C  
ATOM   1305  C   VAL A 167      -1.309 -27.203 -18.203  1.00 96.25           C  
ATOM   1306  CB  VAL A 167      -0.982 -24.766 -17.625  1.00 96.25           C  
ATOM   1307  O   VAL A 167      -1.771 -27.156 -19.344  1.00 96.25           O  
ATOM   1308  CG1 VAL A 167      -2.141 -24.812 -16.625  1.00 96.25           C  
ATOM   1309  CG2 VAL A 167       0.035 -23.703 -17.219  1.00 96.25           C  
ATOM   1310  N   VAL A 168      -1.710 -28.125 -17.188  1.00 76.50           N  
ATOM   1311  CA  VAL A 168      -2.715 -29.125 -17.531  1.00 76.50           C  
ATOM   1312  C   VAL A 168      -3.967 -28.906 -16.688  1.00 76.50           C  
ATOM   1313  CB  VAL A 168      -2.176 -30.562 -17.328  1.00 76.50           C  
ATOM   1314  O   VAL A 168      -3.883 -28.797 -15.461  1.00 76.50           O  
ATOM   1315  CG1 VAL A 168      -3.318 -31.578 -17.344  1.00 76.50           C  
ATOM   1316  CG2 VAL A 168      -1.146 -30.891 -18.406  1.00 76.50           C  
ATOM   1317  N   VAL A 169      -5.090 -28.953 -17.453  1.00 96.38           N  
ATOM   1318  CA  VAL A 169      -6.363 -28.891 -16.750  1.00 96.38           C  
ATOM   1319  C   VAL A 169      -7.199 -30.125 -17.078  1.00 96.38           C  
ATOM   1320  CB  VAL A 169      -7.148 -27.609 -17.094  1.00 96.38           C  
ATOM   1321  O   VAL A 169      -7.258 -30.547 -18.234  1.00 96.38           O  
ATOM   1322  CG1 VAL A 169      -8.406 -27.500 -16.234  1.00 96.38           C  
ATOM   1323  CG2 VAL A 169      -6.262 -26.375 -16.906  1.00 96.38           C  
ATOM   1324  N   GLY A 170      -7.934 -30.609 -15.930  1.00 95.12           N  
ATOM   1325  CA  GLY A 170      -8.781 -31.719 -16.328  1.00 95.12           C  
ATOM   1326  C   GLY A 170      -9.461 -32.406 -15.148  1.00 95.12           C  
ATOM   1327  O   GLY A 170      -9.328 -31.938 -14.008  1.00 95.12           O  
ATOM   1328  N   THR A 171     -10.508 -33.781 -15.617  1.00 87.25           N  
ATOM   1329  CA  THR A 171     -11.125 -34.625 -14.594  1.00 87.25           C  
ATOM   1330  C   THR A 171     -10.141 -35.688 -14.102  1.00 87.25           C  
ATOM   1331  CB  THR A 171     -12.398 -35.312 -15.117  1.00 87.25           C  
ATOM   1332  O   THR A 171      -9.297 -36.156 -14.867  1.00 87.25           O  
ATOM   1333  CG2 THR A 171     -13.469 -34.281 -15.461  1.00 87.25           C  
ATOM   1334  OG1 THR A 171     -12.086 -36.062 -16.297  1.00 87.25           O  
ATOM   1335  N   PRO A 172     -10.062 -35.875 -12.680  1.00 94.69           N  
ATOM   1336  CA  PRO A 172      -9.117 -36.844 -12.148  1.00 94.69           C  
ATOM   1337  C   PRO A 172      -9.109 -38.156 -12.945  1.00 94.69           C  
ATOM   1338  CB  PRO A 172      -9.617 -37.094 -10.719  1.00 94.69           C  
ATOM   1339  O   PRO A 172      -8.039 -38.688 -13.242  1.00 94.69           O  
ATOM   1340  CG  PRO A 172     -10.250 -35.781 -10.320  1.00 94.69           C  
ATOM   1341  CD  PRO A 172     -10.938 -35.219 -11.523  1.00 94.69           C  
ATOM   1342  N   GLY A 173     -10.398 -38.688 -13.312  1.00 94.44           N  
ATOM   1343  CA  GLY A 173     -10.477 -39.938 -14.055  1.00 94.44           C  
ATOM   1344  C   GLY A 173      -9.695 -39.906 -15.352  1.00 94.44           C  
ATOM   1345  O   GLY A 173      -8.953 -40.844 -15.648  1.00 94.44           O  
ATOM   1346  N   ARG A 174      -9.898 -38.875 -16.125  1.00 91.94           N  
ATOM   1347  CA  ARG A 174      -9.211 -38.750 -17.406  1.00 91.94           C  
ATOM   1348  C   ARG A 174      -7.723 -38.531 -17.219  1.00 91.94           C  
ATOM   1349  CB  ARG A 174      -9.820 -37.625 -18.250  1.00 91.94           C  
ATOM   1350  O   ARG A 174      -6.895 -39.125 -17.906  1.00 91.94           O  
ATOM   1351  CG  ARG A 174      -9.094 -37.375 -19.547  1.00 91.94           C  
ATOM   1352  CD  ARG A 174      -9.070 -38.594 -20.438  1.00 91.94           C  
ATOM   1353  NE  ARG A 174     -10.414 -38.969 -20.891  1.00 91.94           N  
ATOM   1354  NH1 ARG A 174     -10.383 -37.625 -22.766  1.00 91.94           N  
ATOM   1355  NH2 ARG A 174     -12.234 -38.875 -22.297  1.00 91.94           N  
ATOM   1356  CZ  ARG A 174     -11.008 -38.500 -21.984  1.00 91.94           C  
ATOM   1357  N   ILE A 175      -7.176 -37.750 -16.516  1.00 85.12           N  
ATOM   1358  CA  ILE A 175      -5.793 -37.469 -16.172  1.00 85.12           C  
ATOM   1359  C   ILE A 175      -5.078 -38.750 -15.742  1.00 85.12           C  
ATOM   1360  CB  ILE A 175      -5.703 -36.406 -15.039  1.00 85.12           C  
ATOM   1361  O   ILE A 175      -3.971 -39.031 -16.203  1.00 85.12           O  
ATOM   1362  CG1 ILE A 175      -6.199 -35.031 -15.539  1.00 85.12           C  
ATOM   1363  CG2 ILE A 175      -4.270 -36.312 -14.508  1.00 85.12           C  
ATOM   1364  CD1 ILE A 175      -5.297 -34.406 -16.578  1.00 85.12           C  
ATOM   1365  N   LEU A 176      -5.637 -39.469 -14.805  1.00 94.94           N  
ATOM   1366  CA  LEU A 176      -5.035 -40.719 -14.367  1.00 94.94           C  
ATOM   1367  C   LEU A 176      -4.898 -41.688 -15.531  1.00 94.94           C  
ATOM   1368  CB  LEU A 176      -5.871 -41.344 -13.250  1.00 94.94           C  
ATOM   1369  O   LEU A 176      -3.865 -42.344 -15.688  1.00 94.94           O  
ATOM   1370  CG  LEU A 176      -5.320 -42.625 -12.641  1.00 94.94           C  
ATOM   1371  CD1 LEU A 176      -3.908 -42.406 -12.109  1.00 94.94           C  
ATOM   1372  CD2 LEU A 176      -6.238 -43.156 -11.539  1.00 94.94           C  
ATOM   1373  N   ALA A 177      -5.863 -41.750 -16.328  1.00 95.06           N  
ATOM   1374  CA  ALA A 177      -5.820 -42.625 -17.500  1.00 95.06           C  
ATOM   1375  C   ALA A 177      -4.672 -42.250 -18.422  1.00 95.06           C  
ATOM   1376  CB  ALA A 177      -7.148 -42.594 -18.250  1.00 95.06           C  
ATOM   1377  O   ALA A 177      -3.926 -43.125 -18.875  1.00 95.06           O  
ATOM   1378  N   LEU A 178      -4.500 -41.000 -18.672  1.00 91.81           N  
ATOM   1379  CA  LEU A 178      -3.451 -40.531 -19.578  1.00 91.81           C  
ATOM   1380  C   LEU A 178      -2.070 -40.781 -18.984  1.00 91.81           C  
ATOM   1381  CB  LEU A 178      -3.617 -39.031 -19.844  1.00 91.81           C  
ATOM   1382  O   LEU A 178      -1.146 -41.188 -19.703  1.00 91.81           O  
ATOM   1383  CG  LEU A 178      -4.793 -38.625 -20.734  1.00 91.81           C  
ATOM   1384  CD1 LEU A 178      -4.996 -37.125 -20.703  1.00 91.81           C  
ATOM   1385  CD2 LEU A 178      -4.570 -39.125 -22.172  1.00 91.81           C  
ATOM   1386  N   VAL A 179      -1.757 -40.656 -17.875  1.00 89.12           N  
ATOM   1387  CA  VAL A 179      -0.500 -40.875 -17.156  1.00 89.12           C  
ATOM   1388  C   VAL A 179      -0.167 -42.375 -17.141  1.00 89.12           C  
ATOM   1389  CB  VAL A 179      -0.562 -40.312 -15.719  1.00 89.12           C  
ATOM   1390  O   VAL A 179       0.985 -42.750 -17.359  1.00 89.12           O  
ATOM   1391  CG1 VAL A 179       0.659 -40.750 -14.914  1.00 89.12           C  
ATOM   1392  CG2 VAL A 179      -0.667 -38.781 -15.734  1.00 89.12           C  
ATOM   1393  N   ARG A 180      -1.101 -43.188 -16.859  1.00 93.75           N  
ATOM   1394  CA  ARG A 180      -0.889 -44.625 -16.844  1.00 93.75           C  
ATOM   1395  C   ARG A 180      -0.495 -45.125 -18.219  1.00 93.75           C  
ATOM   1396  CB  ARG A 180      -2.146 -45.344 -16.344  1.00 93.75           C  
ATOM   1397  O   ARG A 180       0.301 -46.062 -18.344  1.00 93.75           O  
ATOM   1398  CG  ARG A 180      -2.338 -45.312 -14.844  1.00 93.75           C  
ATOM   1399  CD  ARG A 180      -3.596 -46.031 -14.414  1.00 93.75           C  
ATOM   1400  NE  ARG A 180      -3.662 -46.188 -12.961  1.00 93.75           N  
ATOM   1401  NH1 ARG A 180      -5.879 -46.844 -12.922  1.00 93.75           N  
ATOM   1402  NH2 ARG A 180      -4.695 -46.688 -10.969  1.00 93.75           N  
ATOM   1403  CZ  ARG A 180      -4.746 -46.562 -12.289  1.00 93.75           C  
ATOM   1404  N   ASN A 181      -0.979 -44.406 -19.094  1.00 93.06           N  
ATOM   1405  CA  ASN A 181      -0.642 -44.750 -20.469  1.00 93.06           C  
ATOM   1406  C   ASN A 181       0.686 -44.125 -20.906  1.00 93.06           C  
ATOM   1407  CB  ASN A 181      -1.759 -44.312 -21.438  1.00 93.06           C  
ATOM   1408  O   ASN A 181       1.055 -44.188 -22.078  1.00 93.06           O  
ATOM   1409  CG  ASN A 181      -3.016 -45.156 -21.266  1.00 93.06           C  
ATOM   1410  ND2 ASN A 181      -4.086 -44.750 -21.938  1.00 93.06           N  
ATOM   1411  OD1 ASN A 181      -3.021 -46.156 -20.547  1.00 93.06           O  
ATOM   1412  N   ARG A 182       1.328 -43.438 -20.203  1.00 90.88           N  
ATOM   1413  CA  ARG A 182       2.611 -42.781 -20.453  1.00 90.88           C  
ATOM   1414  C   ARG A 182       2.477 -41.688 -21.531  1.00 90.88           C  
ATOM   1415  CB  ARG A 182       3.654 -43.812 -20.891  1.00 90.88           C  
ATOM   1416  O   ARG A 182       3.379 -41.500 -22.344  1.00 90.88           O  
ATOM   1417  CG  ARG A 182       3.977 -44.844 -19.812  1.00 90.88           C  
ATOM   1418  CD  ARG A 182       5.102 -45.781 -20.250  1.00 90.88           C  
ATOM   1419  NE  ARG A 182       5.336 -46.844 -19.266  1.00 90.88           N  
ATOM   1420  NH1 ARG A 182       7.203 -47.688 -20.328  1.00 90.88           N  
ATOM   1421  NH2 ARG A 182       6.449 -48.625 -18.375  1.00 90.88           N  
ATOM   1422  CZ  ARG A 182       6.328 -47.719 -19.328  1.00 90.88           C  
ATOM   1423  N   SER A 183       1.346 -41.156 -21.422  1.00 87.12           N  
ATOM   1424  CA  SER A 183       1.168 -40.094 -22.406  1.00 87.12           C  
ATOM   1425  C   SER A 183       1.876 -38.812 -21.969  1.00 87.12           C  
ATOM   1426  CB  SER A 183      -0.319 -39.812 -22.625  1.00 87.12           C  
ATOM   1427  O   SER A 183       2.244 -38.000 -22.797  1.00 87.12           O  
ATOM   1428  OG  SER A 183      -0.979 -40.969 -23.125  1.00 87.12           O  
ATOM   1429  N   PHE A 184       1.953 -38.438 -20.719  1.00 83.00           N  
ATOM   1430  CA  PHE A 184       2.779 -37.375 -20.172  1.00 83.00           C  
ATOM   1431  C   PHE A 184       3.242 -37.719 -18.766  1.00 83.00           C  
ATOM   1432  CB  PHE A 184       2.012 -36.031 -20.172  1.00 83.00           C  
ATOM   1433  O   PHE A 184       2.729 -38.656 -18.156  1.00 83.00           O  
ATOM   1434  CG  PHE A 184       0.982 -35.938 -19.078  1.00 83.00           C  
ATOM   1435  CD1 PHE A 184      -0.287 -36.500 -19.250  1.00 83.00           C  
ATOM   1436  CD2 PHE A 184       1.285 -35.312 -17.875  1.00 83.00           C  
ATOM   1437  CE1 PHE A 184      -1.241 -36.406 -18.234  1.00 83.00           C  
ATOM   1438  CE2 PHE A 184       0.337 -35.219 -16.859  1.00 83.00           C  
ATOM   1439  CZ  PHE A 184      -0.926 -35.750 -17.047  1.00 83.00           C  
ATOM   1440  N   SER A 185       4.266 -36.906 -18.156  1.00 90.44           N  
ATOM   1441  CA  SER A 185       4.867 -37.188 -16.859  1.00 90.44           C  
ATOM   1442  C   SER A 185       4.504 -36.094 -15.828  1.00 90.44           C  
ATOM   1443  CB  SER A 185       6.387 -37.281 -16.969  1.00 90.44           C  
ATOM   1444  O   SER A 185       4.410 -34.906 -16.172  1.00 90.44           O  
ATOM   1445  OG  SER A 185       6.984 -37.469 -15.703  1.00 90.44           O  
ATOM   1446  N   LEU A 186       4.051 -36.656 -14.789  1.00 87.94           N  
ATOM   1447  CA  LEU A 186       3.822 -35.719 -13.688  1.00 87.94           C  
ATOM   1448  C   LEU A 186       5.109 -35.469 -12.914  1.00 87.94           C  
ATOM   1449  CB  LEU A 186       2.744 -36.281 -12.742  1.00 87.94           C  
ATOM   1450  O   LEU A 186       5.102 -34.781 -11.898  1.00 87.94           O  
ATOM   1451  CG  LEU A 186       1.351 -36.469 -13.344  1.00 87.94           C  
ATOM   1452  CD1 LEU A 186       0.412 -37.094 -12.320  1.00 87.94           C  
ATOM   1453  CD2 LEU A 186       0.794 -35.125 -13.836  1.00 87.94           C  
ATOM   1454  N   LYS A 187       5.895 -35.875 -13.023  1.00 89.38           N  
ATOM   1455  CA  LYS A 187       7.117 -35.906 -12.219  1.00 89.38           C  
ATOM   1456  C   LYS A 187       7.695 -34.500 -12.078  1.00 89.38           C  
ATOM   1457  CB  LYS A 187       8.156 -36.812 -12.852  1.00 89.38           C  
ATOM   1458  O   LYS A 187       8.523 -34.250 -11.203  1.00 89.38           O  
ATOM   1459  CG  LYS A 187       7.844 -38.312 -12.688  1.00 89.38           C  
ATOM   1460  CD  LYS A 187       8.938 -39.188 -13.289  1.00 89.38           C  
ATOM   1461  CE  LYS A 187       8.625 -40.656 -13.133  1.00 89.38           C  
ATOM   1462  NZ  LYS A 187       9.703 -41.531 -13.703  1.00 89.38           N  
ATOM   1463  N   ASN A 188       7.223 -33.531 -12.852  1.00 88.25           N  
ATOM   1464  CA  ASN A 188       7.727 -32.156 -12.844  1.00 88.25           C  
ATOM   1465  C   ASN A 188       6.680 -31.172 -12.320  1.00 88.25           C  
ATOM   1466  CB  ASN A 188       8.188 -31.734 -14.242  1.00 88.25           C  
ATOM   1467  O   ASN A 188       6.832 -29.953 -12.461  1.00 88.25           O  
ATOM   1468  CG  ASN A 188       9.336 -32.594 -14.750  1.00 88.25           C  
ATOM   1469  ND2 ASN A 188       9.211 -33.062 -15.984  1.00 88.25           N  
ATOM   1470  OD1 ASN A 188      10.320 -32.812 -14.047  1.00 88.25           O  
ATOM   1471  N   VAL A 189       5.797 -31.391 -11.680  1.00 85.38           N  
ATOM   1472  CA  VAL A 189       4.727 -30.531 -11.188  1.00 85.38           C  
ATOM   1473  C   VAL A 189       5.234 -29.703 -10.016  1.00 85.38           C  
ATOM   1474  CB  VAL A 189       3.496 -31.375 -10.750  1.00 85.38           C  
ATOM   1475  O   VAL A 189       5.797 -30.234  -9.055  1.00 85.38           O  
ATOM   1476  CG1 VAL A 189       2.541 -30.516  -9.914  1.00 85.38           C  
ATOM   1477  CG2 VAL A 189       2.777 -31.938 -11.969  1.00 85.38           C  
ATOM   1478  N   LYS A 190       5.020 -28.328 -10.078  1.00 87.75           N  
ATOM   1479  CA  LYS A 190       5.305 -27.375  -9.000  1.00 87.75           C  
ATOM   1480  C   LYS A 190       4.020 -26.938  -8.305  1.00 87.75           C  
ATOM   1481  CB  LYS A 190       6.062 -26.172  -9.531  1.00 87.75           C  
ATOM   1482  O   LYS A 190       4.055 -26.469  -7.168  1.00 87.75           O  
ATOM   1483  CG  LYS A 190       7.449 -26.484 -10.062  1.00 87.75           C  
ATOM   1484  CD  LYS A 190       8.203 -25.219 -10.453  1.00 87.75           C  
ATOM   1485  CE  LYS A 190       9.609 -25.531 -10.953  1.00 87.75           C  
ATOM   1486  NZ  LYS A 190      10.344 -24.297 -11.344  1.00 87.75           N  
ATOM   1487  N   HIS A 191       3.029 -26.719  -8.898  1.00 90.94           N  
ATOM   1488  CA  HIS A 191       1.779 -26.203  -8.336  1.00 90.94           C  
ATOM   1489  C   HIS A 191       0.667 -27.250  -8.453  1.00 90.94           C  
ATOM   1490  CB  HIS A 191       1.364 -24.906  -9.031  1.00 90.94           C  
ATOM   1491  O   HIS A 191       0.338 -27.688  -9.562  1.00 90.94           O  
ATOM   1492  CG  HIS A 191       2.439 -23.875  -9.055  1.00 90.94           C  
ATOM   1493  CD2 HIS A 191       3.271 -23.469 -10.047  1.00 90.94           C  
ATOM   1494  ND1 HIS A 191       2.754 -23.109  -7.953  1.00 90.94           N  
ATOM   1495  CE1 HIS A 191       3.738 -22.281  -8.266  1.00 90.94           C  
ATOM   1496  NE2 HIS A 191       4.070 -22.484  -9.531  1.00 90.94           N  
ATOM   1497  N   PHE A 192       0.189 -27.656  -7.297  1.00 79.00           N  
ATOM   1498  CA  PHE A 192      -0.878 -28.656  -7.238  1.00 79.00           C  
ATOM   1499  C   PHE A 192      -2.197 -28.000  -6.832  1.00 79.00           C  
ATOM   1500  CB  PHE A 192      -0.519 -29.766  -6.258  1.00 79.00           C  
ATOM   1501  O   PHE A 192      -2.334 -27.516  -5.711  1.00 79.00           O  
ATOM   1502  CG  PHE A 192      -1.475 -30.938  -6.285  1.00 79.00           C  
ATOM   1503  CD1 PHE A 192      -2.637 -30.906  -5.527  1.00 79.00           C  
ATOM   1504  CD2 PHE A 192      -1.210 -32.031  -7.074  1.00 79.00           C  
ATOM   1505  CE1 PHE A 192      -3.523 -31.984  -5.551  1.00 79.00           C  
ATOM   1506  CE2 PHE A 192      -2.090 -33.125  -7.105  1.00 79.00           C  
ATOM   1507  CZ  PHE A 192      -3.246 -33.094  -6.344  1.00 79.00           C  
ATOM   1508  N   VAL A 193      -2.979 -27.812  -7.758  1.00 86.44           N  
ATOM   1509  CA  VAL A 193      -4.172 -27.031  -7.457  1.00 86.44           C  
ATOM   1510  C   VAL A 193      -5.410 -27.922  -7.543  1.00 86.44           C  
ATOM   1511  CB  VAL A 193      -4.312 -25.828  -8.414  1.00 86.44           C  
ATOM   1512  O   VAL A 193      -5.566 -28.688  -8.492  1.00 86.44           O  
ATOM   1513  CG1 VAL A 193      -5.574 -25.031  -8.094  1.00 86.44           C  
ATOM   1514  CG2 VAL A 193      -3.076 -24.938  -8.328  1.00 86.44           C  
ATOM   1515  N   LEU A 194      -6.152 -28.031  -6.535  1.00 74.62           N  
ATOM   1516  CA  LEU A 194      -7.461 -28.688  -6.586  1.00 74.62           C  
ATOM   1517  C   LEU A 194      -8.578 -27.641  -6.520  1.00 74.62           C  
ATOM   1518  CB  LEU A 194      -7.609 -29.688  -5.441  1.00 74.62           C  
ATOM   1519  O   LEU A 194      -8.727 -26.953  -5.512  1.00 74.62           O  
ATOM   1520  CG  LEU A 194      -6.578 -30.812  -5.395  1.00 74.62           C  
ATOM   1521  CD1 LEU A 194      -6.926 -31.797  -4.281  1.00 74.62           C  
ATOM   1522  CD2 LEU A 194      -6.508 -31.531  -6.742  1.00 74.62           C  
ATOM   1523  N   ASP A 195      -9.219 -27.266  -7.688  1.00 80.94           N  
ATOM   1524  CA  ASP A 195     -10.406 -26.422  -7.660  1.00 80.94           C  
ATOM   1525  C   ASP A 195     -11.664 -27.234  -7.398  1.00 80.94           C  
ATOM   1526  CB  ASP A 195     -10.547 -25.641  -8.977  1.00 80.94           C  
ATOM   1527  O   ASP A 195     -11.852 -28.297  -7.992  1.00 80.94           O  
ATOM   1528  CG  ASP A 195     -11.383 -24.391  -8.836  1.00 80.94           C  
ATOM   1529  OD1 ASP A 195     -11.727 -24.000  -7.699  1.00 80.94           O  
ATOM   1530  OD2 ASP A 195     -11.695 -23.766  -9.875  1.00 80.94           O  
ATOM   1531  N   GLU A 196     -12.633 -27.047  -6.773  1.00 78.94           N  
ATOM   1532  CA  GLU A 196     -13.742 -27.828  -6.227  1.00 78.94           C  
ATOM   1533  C   GLU A 196     -13.242 -29.125  -5.586  1.00 78.94           C  
ATOM   1534  CB  GLU A 196     -14.766 -28.141  -7.316  1.00 78.94           C  
ATOM   1535  O   GLU A 196     -13.695 -30.219  -5.941  1.00 78.94           O  
ATOM   1536  CG  GLU A 196     -15.406 -26.906  -7.934  1.00 78.94           C  
ATOM   1537  CD  GLU A 196     -16.656 -27.219  -8.734  1.00 78.94           C  
ATOM   1538  OE1 GLU A 196     -17.391 -26.281  -9.125  1.00 78.94           O  
ATOM   1539  OE2 GLU A 196     -16.922 -28.422  -8.969  1.00 78.94           O  
ATOM   1540  N   CYS A 197     -12.188 -29.031  -4.719  1.00 83.62           N  
ATOM   1541  CA  CYS A 197     -11.453 -30.188  -4.207  1.00 83.62           C  
ATOM   1542  C   CYS A 197     -12.367 -31.125  -3.426  1.00 83.62           C  
ATOM   1543  CB  CYS A 197     -10.297 -29.734  -3.318  1.00 83.62           C  
ATOM   1544  O   CYS A 197     -12.109 -32.312  -3.342  1.00 83.62           O  
ATOM   1545  SG  CYS A 197     -10.820 -28.766  -1.879  1.00 83.62           S  
ATOM   1546  N   ASP A 198     -13.664 -30.391  -2.877  1.00 86.19           N  
ATOM   1547  CA  ASP A 198     -14.617 -31.250  -2.170  1.00 86.19           C  
ATOM   1548  C   ASP A 198     -15.242 -32.281  -3.111  1.00 86.19           C  
ATOM   1549  CB  ASP A 198     -15.719 -30.391  -1.521  1.00 86.19           C  
ATOM   1550  O   ASP A 198     -15.297 -33.469  -2.793  1.00 86.19           O  
ATOM   1551  CG  ASP A 198     -16.406 -29.469  -2.508  1.00 86.19           C  
ATOM   1552  OD1 ASP A 198     -15.828 -29.156  -3.568  1.00 86.19           O  
ATOM   1553  OD2 ASP A 198     -17.547 -29.047  -2.217  1.00 86.19           O  
ATOM   1554  N   LYS A 199     -15.680 -31.547  -4.105  1.00 85.62           N  
ATOM   1555  CA  LYS A 199     -16.375 -32.438  -5.043  1.00 85.62           C  
ATOM   1556  C   LYS A 199     -15.500 -33.625  -5.449  1.00 85.62           C  
ATOM   1557  CB  LYS A 199     -16.812 -31.656  -6.285  1.00 85.62           C  
ATOM   1558  O   LYS A 199     -16.000 -34.688  -5.785  1.00 85.62           O  
ATOM   1559  CG  LYS A 199     -17.750 -30.500  -5.988  1.00 85.62           C  
ATOM   1560  CD  LYS A 199     -19.094 -30.984  -5.449  1.00 85.62           C  
ATOM   1561  CE  LYS A 199     -20.062 -29.828  -5.207  1.00 85.62           C  
ATOM   1562  NZ  LYS A 199     -21.328 -30.297  -4.582  1.00 85.62           N  
ATOM   1563  N   MET A 200     -13.953 -33.719  -5.895  1.00 71.06           N  
ATOM   1564  CA  MET A 200     -12.945 -34.719  -6.199  1.00 71.06           C  
ATOM   1565  C   MET A 200     -12.672 -35.594  -4.988  1.00 71.06           C  
ATOM   1566  CB  MET A 200     -11.648 -34.062  -6.672  1.00 71.06           C  
ATOM   1567  O   MET A 200     -12.602 -36.844  -5.105  1.00 71.06           O  
ATOM   1568  CG  MET A 200     -11.734 -33.469  -8.070  1.00 71.06           C  
ATOM   1569  SD  MET A 200     -10.125 -32.812  -8.648  1.00 71.06           S  
ATOM   1570  CE  MET A 200     -10.078 -31.250  -7.703  1.00 71.06           C  
ATOM   1571  N   LEU A 201     -12.648 -34.969  -3.719  1.00 81.31           N  
ATOM   1572  CA  LEU A 201     -12.164 -35.750  -2.576  1.00 81.31           C  
ATOM   1573  C   LEU A 201     -13.305 -36.500  -1.903  1.00 81.31           C  
ATOM   1574  CB  LEU A 201     -11.477 -34.812  -1.564  1.00 81.31           C  
ATOM   1575  O   LEU A 201     -13.078 -37.438  -1.153  1.00 81.31           O  
ATOM   1576  CG  LEU A 201     -10.203 -34.125  -2.043  1.00 81.31           C  
ATOM   1577  CD1 LEU A 201      -9.656 -33.219  -0.950  1.00 81.31           C  
ATOM   1578  CD2 LEU A 201      -9.148 -35.156  -2.463  1.00 81.31           C  
ATOM   1579  N   GLU A 202     -14.773 -36.094  -1.938  1.00 86.25           N  
ATOM   1580  CA  GLU A 202     -15.883 -36.844  -1.344  1.00 86.25           C  
ATOM   1581  C   GLU A 202     -16.125 -38.156  -2.061  1.00 86.25           C  
ATOM   1582  CB  GLU A 202     -17.156 -36.000  -1.374  1.00 86.25           C  
ATOM   1583  O   GLU A 202     -16.609 -39.125  -1.459  1.00 86.25           O  
ATOM   1584  CG  GLU A 202     -17.203 -34.906  -0.307  1.00 86.25           C  
ATOM   1585  CD  GLU A 202     -18.422 -34.000  -0.422  1.00 86.25           C  
ATOM   1586  OE1 GLU A 202     -18.594 -33.094   0.430  1.00 86.25           O  
ATOM   1587  OE2 GLU A 202     -19.219 -34.188  -1.371  1.00 86.25           O  
ATOM   1588  N   GLN A 203     -16.078 -37.812  -3.035  1.00 85.88           N  
ATOM   1589  CA  GLN A 203     -16.328 -39.031  -3.820  1.00 85.88           C  
ATOM   1590  C   GLN A 203     -15.148 -39.969  -3.738  1.00 85.88           C  
ATOM   1591  CB  GLN A 203     -16.609 -38.656  -5.277  1.00 85.88           C  
ATOM   1592  O   GLN A 203     -14.039 -39.656  -4.160  1.00 85.88           O  
ATOM   1593  CG  GLN A 203     -17.844 -37.781  -5.469  1.00 85.88           C  
ATOM   1594  CD  GLN A 203     -18.094 -37.438  -6.922  1.00 85.88           C  
ATOM   1595  NE2 GLN A 203     -18.922 -36.406  -7.148  1.00 85.88           N  
ATOM   1596  OE1 GLN A 203     -17.547 -38.062  -7.832  1.00 85.88           O  
ATOM   1597  N   LEU A 204     -15.453 -41.250  -3.100  1.00 85.25           N  
ATOM   1598  CA  LEU A 204     -14.391 -42.219  -2.879  1.00 85.25           C  
ATOM   1599  C   LEU A 204     -13.586 -42.438  -4.156  1.00 85.25           C  
ATOM   1600  CB  LEU A 204     -14.969 -43.562  -2.387  1.00 85.25           C  
ATOM   1601  O   LEU A 204     -12.352 -42.469  -4.121  1.00 85.25           O  
ATOM   1602  CG  LEU A 204     -14.477 -44.031  -1.023  1.00 85.25           C  
ATOM   1603  CD1 LEU A 204     -15.609 -43.969   0.002  1.00 85.25           C  
ATOM   1604  CD2 LEU A 204     -13.938 -45.469  -1.131  1.00 85.25           C  
ATOM   1605  N   ASP A 205     -14.320 -42.781  -5.230  1.00 86.25           N  
ATOM   1606  CA  ASP A 205     -13.570 -43.062  -6.453  1.00 86.25           C  
ATOM   1607  C   ASP A 205     -12.688 -41.906  -6.844  1.00 86.25           C  
ATOM   1608  CB  ASP A 205     -14.523 -43.406  -7.602  1.00 86.25           C  
ATOM   1609  O   ASP A 205     -11.508 -42.062  -7.160  1.00 86.25           O  
ATOM   1610  CG  ASP A 205     -15.211 -44.750  -7.422  1.00 86.25           C  
ATOM   1611  OD1 ASP A 205     -14.664 -45.625  -6.707  1.00 86.25           O  
ATOM   1612  OD2 ASP A 205     -16.297 -44.969  -8.008  1.00 86.25           O  
ATOM   1613  N   MET A 206     -13.039 -40.812  -7.148  1.00 83.94           N  
ATOM   1614  CA  MET A 206     -12.266 -39.625  -7.508  1.00 83.94           C  
ATOM   1615  C   MET A 206     -11.188 -39.344  -6.473  1.00 83.94           C  
ATOM   1616  CB  MET A 206     -13.188 -38.406  -7.637  1.00 83.94           C  
ATOM   1617  O   MET A 206     -10.078 -38.938  -6.820  1.00 83.94           O  
ATOM   1618  CG  MET A 206     -14.023 -38.406  -8.906  1.00 83.94           C  
ATOM   1619  SD  MET A 206     -14.828 -36.781  -9.219  1.00 83.94           S  
ATOM   1620  CE  MET A 206     -16.188 -37.281 -10.305  1.00 83.94           C  
ATOM   1621  N   ARG A 207     -11.484 -39.438  -5.098  1.00 92.25           N  
ATOM   1622  CA  ARG A 207     -10.453 -39.250  -4.078  1.00 92.25           C  
ATOM   1623  C   ARG A 207      -9.273 -40.188  -4.332  1.00 92.25           C  
ATOM   1624  CB  ARG A 207     -11.031 -39.500  -2.684  1.00 92.25           C  
ATOM   1625  O   ARG A 207      -8.117 -39.750  -4.246  1.00 92.25           O  
ATOM   1626  CG  ARG A 207     -10.055 -39.250  -1.553  1.00 92.25           C  
ATOM   1627  CD  ARG A 207     -10.617 -39.656  -0.205  1.00 92.25           C  
ATOM   1628  NE  ARG A 207     -11.836 -38.938   0.130  1.00 92.25           N  
ATOM   1629  NH1 ARG A 207     -12.180 -40.031   2.141  1.00 92.25           N  
ATOM   1630  NH2 ARG A 207     -13.641 -38.406   1.441  1.00 92.25           N  
ATOM   1631  CZ  ARG A 207     -12.547 -39.125   1.236  1.00 92.25           C  
ATOM   1632  N   ARG A 208      -9.555 -41.406  -4.535  1.00 93.88           N  
ATOM   1633  CA  ARG A 208      -8.477 -42.344  -4.840  1.00 93.88           C  
ATOM   1634  C   ARG A 208      -7.680 -41.875  -6.059  1.00 93.88           C  
ATOM   1635  CB  ARG A 208      -9.039 -43.750  -5.086  1.00 93.88           C  
ATOM   1636  O   ARG A 208      -6.449 -41.938  -6.066  1.00 93.88           O  
ATOM   1637  CG  ARG A 208      -9.453 -44.469  -3.814  1.00 93.88           C  
ATOM   1638  CD  ARG A 208      -9.969 -45.875  -4.109  1.00 93.88           C  
ATOM   1639  NE  ARG A 208     -10.383 -46.562  -2.889  1.00 93.88           N  
ATOM   1640  NH1 ARG A 208     -11.312 -48.375  -3.980  1.00 93.88           N  
ATOM   1641  NH2 ARG A 208     -11.336 -48.250  -1.690  1.00 93.88           N  
ATOM   1642  CZ  ARG A 208     -11.008 -47.719  -2.855  1.00 93.88           C  
ATOM   1643  N   ASP A 209      -8.328 -41.594  -7.051  1.00 80.75           N  
ATOM   1644  CA  ASP A 209      -7.629 -41.094  -8.234  1.00 80.75           C  
ATOM   1645  C   ASP A 209      -6.730 -39.906  -7.875  1.00 80.75           C  
ATOM   1646  CB  ASP A 209      -8.625 -40.688  -9.312  1.00 80.75           C  
ATOM   1647  O   ASP A 209      -5.570 -39.844  -8.289  1.00 80.75           O  
ATOM   1648  CG  ASP A 209      -9.312 -41.875  -9.969  1.00 80.75           C  
ATOM   1649  OD1 ASP A 209      -8.914 -43.031  -9.695  1.00 80.75           O  
ATOM   1650  OD2 ASP A 209     -10.250 -41.656 -10.766  1.00 80.75           O  
ATOM   1651  N   VAL A 210      -7.281 -38.750  -7.316  1.00 92.50           N  
ATOM   1652  CA  VAL A 210      -6.496 -37.594  -6.910  1.00 92.50           C  
ATOM   1653  C   VAL A 210      -5.293 -38.062  -6.090  1.00 92.50           C  
ATOM   1654  CB  VAL A 210      -7.348 -36.594  -6.105  1.00 92.50           C  
ATOM   1655  O   VAL A 210      -4.172 -37.594  -6.301  1.00 92.50           O  
ATOM   1656  CG1 VAL A 210      -6.461 -35.531  -5.473  1.00 92.50           C  
ATOM   1657  CG2 VAL A 210      -8.406 -35.969  -6.996  1.00 92.50           C  
ATOM   1658  N   GLN A 211      -5.328 -38.938  -5.055  1.00 95.00           N  
ATOM   1659  CA  GLN A 211      -4.238 -39.438  -4.227  1.00 95.00           C  
ATOM   1660  C   GLN A 211      -3.188 -40.156  -5.074  1.00 95.00           C  
ATOM   1661  CB  GLN A 211      -4.773 -40.375  -3.148  1.00 95.00           C  
ATOM   1662  O   GLN A 211      -1.986 -39.969  -4.852  1.00 95.00           O  
ATOM   1663  CG  GLN A 211      -5.477 -39.656  -2.002  1.00 95.00           C  
ATOM   1664  CD  GLN A 211      -6.137 -40.625  -1.029  1.00 95.00           C  
ATOM   1665  NE2 GLN A 211      -6.320 -40.188   0.209  1.00 95.00           N  
ATOM   1666  OE1 GLN A 211      -6.480 -41.750  -1.390  1.00 95.00           O  
ATOM   1667  N   GLU A 212      -3.650 -40.906  -5.832  1.00 91.69           N  
ATOM   1668  CA  GLU A 212      -2.680 -41.562  -6.707  1.00 91.69           C  
ATOM   1669  C   GLU A 212      -1.913 -40.531  -7.539  1.00 91.69           C  
ATOM   1670  CB  GLU A 212      -3.377 -42.562  -7.629  1.00 91.69           C  
ATOM   1671  O   GLU A 212      -0.690 -40.625  -7.664  1.00 91.69           O  
ATOM   1672  CG  GLU A 212      -2.420 -43.375  -8.516  1.00 91.69           C  
ATOM   1673  CD  GLU A 212      -3.033 -44.625  -9.070  1.00 91.69           C  
ATOM   1674  OE1 GLU A 212      -2.367 -45.344  -9.875  1.00 91.69           O  
ATOM   1675  OE2 GLU A 212      -4.191 -44.938  -8.703  1.00 91.69           O  
ATOM   1676  N   ILE A 213      -2.682 -39.781  -8.219  1.00 81.31           N  
ATOM   1677  CA  ILE A 213      -2.066 -38.719  -9.016  1.00 81.31           C  
ATOM   1678  C   ILE A 213      -1.070 -37.938  -8.156  1.00 81.31           C  
ATOM   1679  CB  ILE A 213      -3.129 -37.750  -9.602  1.00 81.31           C  
ATOM   1680  O   ILE A 213       0.041 -37.625  -8.602  1.00 81.31           O  
ATOM   1681  CG1 ILE A 213      -3.947 -38.469 -10.688  1.00 81.31           C  
ATOM   1682  CG2 ILE A 213      -2.471 -36.500 -10.156  1.00 81.31           C  
ATOM   1683  CD1 ILE A 213      -5.230 -37.750 -11.070  1.00 81.31           C  
ATOM   1684  N   PHE A 214      -1.423 -37.469  -6.895  1.00 94.81           N  
ATOM   1685  CA  PHE A 214      -0.531 -36.750  -5.984  1.00 94.81           C  
ATOM   1686  C   PHE A 214       0.769 -37.531  -5.789  1.00 94.81           C  
ATOM   1687  CB  PHE A 214      -1.213 -36.531  -4.629  1.00 94.81           C  
ATOM   1688  O   PHE A 214       1.854 -36.938  -5.812  1.00 94.81           O  
ATOM   1689  CG  PHE A 214      -0.376 -35.750  -3.652  1.00 94.81           C  
ATOM   1690  CD1 PHE A 214       0.291 -36.375  -2.617  1.00 94.81           C  
ATOM   1691  CD2 PHE A 214      -0.256 -34.375  -3.768  1.00 94.81           C  
ATOM   1692  CE1 PHE A 214       1.066 -35.656  -1.711  1.00 94.81           C  
ATOM   1693  CE2 PHE A 214       0.518 -33.625  -2.865  1.00 94.81           C  
ATOM   1694  CZ  PHE A 214       1.177 -34.281  -1.837  1.00 94.81           C  
ATOM   1695  N   ARG A 215       0.733 -38.750  -5.590  1.00 94.50           N  
ATOM   1696  CA  ARG A 215       1.896 -39.594  -5.352  1.00 94.50           C  
ATOM   1697  C   ARG A 215       2.814 -39.625  -6.566  1.00 94.50           C  
ATOM   1698  CB  ARG A 215       1.459 -41.031  -4.992  1.00 94.50           C  
ATOM   1699  O   ARG A 215       4.012 -39.906  -6.441  1.00 94.50           O  
ATOM   1700  CG  ARG A 215       0.856 -41.156  -3.604  1.00 94.50           C  
ATOM   1701  CD  ARG A 215       0.487 -42.594  -3.279  1.00 94.50           C  
ATOM   1702  NE  ARG A 215      -0.389 -42.688  -2.113  1.00 94.50           N  
ATOM   1703  NH1 ARG A 215      -1.872 -44.156  -3.074  1.00 94.50           N  
ATOM   1704  NH2 ARG A 215      -2.213 -43.438  -0.933  1.00 94.50           N  
ATOM   1705  CZ  ARG A 215      -1.489 -43.438  -2.043  1.00 94.50           C  
ATOM   1706  N   LEU A 216       2.080 -39.406  -7.449  1.00 88.06           N  
ATOM   1707  CA  LEU A 216       2.898 -39.438  -8.656  1.00 88.06           C  
ATOM   1708  C   LEU A 216       3.623 -38.125  -8.859  1.00 88.06           C  
ATOM   1709  CB  LEU A 216       2.033 -39.750  -9.883  1.00 88.06           C  
ATOM   1710  O   LEU A 216       4.465 -38.000  -9.750  1.00 88.06           O  
ATOM   1711  CG  LEU A 216       1.405 -41.156  -9.930  1.00 88.06           C  
ATOM   1712  CD1 LEU A 216       0.450 -41.250 -11.109  1.00 88.06           C  
ATOM   1713  CD2 LEU A 216       2.486 -42.219 -10.008  1.00 88.06           C  
ATOM   1714  N   THR A 217       2.947 -36.969  -8.172  1.00 79.06           N  
ATOM   1715  CA  THR A 217       3.605 -35.656  -8.242  1.00 79.06           C  
ATOM   1716  C   THR A 217       4.781 -35.594  -7.270  1.00 79.06           C  
ATOM   1717  CB  THR A 217       2.619 -34.531  -7.934  1.00 79.06           C  
ATOM   1718  O   THR A 217       4.895 -36.406  -6.363  1.00 79.06           O  
ATOM   1719  CG2 THR A 217       1.383 -34.594  -8.820  1.00 79.06           C  
ATOM   1720  OG1 THR A 217       2.213 -34.594  -6.562  1.00 79.06           O  
ATOM   1721  N   PRO A 218       5.465 -34.469  -7.445  1.00 85.69           N  
ATOM   1722  CA  PRO A 218       6.613 -34.344  -6.543  1.00 85.69           C  
ATOM   1723  C   PRO A 218       6.211 -33.969  -5.117  1.00 85.69           C  
ATOM   1724  CB  PRO A 218       7.438 -33.219  -7.180  1.00 85.69           C  
ATOM   1725  O   PRO A 218       5.145 -33.406  -4.906  1.00 85.69           O  
ATOM   1726  CG  PRO A 218       7.027 -33.219  -8.617  1.00 85.69           C  
ATOM   1727  CD  PRO A 218       5.586 -33.625  -8.703  1.00 85.69           C  
ATOM   1728  N   HIS A 219       6.984 -34.031  -3.816  1.00 87.38           N  
ATOM   1729  CA  HIS A 219       6.770 -33.688  -2.416  1.00 87.38           C  
ATOM   1730  C   HIS A 219       6.797 -32.188  -2.209  1.00 87.38           C  
ATOM   1731  CB  HIS A 219       7.824 -34.344  -1.531  1.00 87.38           C  
ATOM   1732  O   HIS A 219       5.957 -31.625  -1.489  1.00 87.38           O  
ATOM   1733  CG  HIS A 219       7.582 -34.156  -0.067  1.00 87.38           C  
ATOM   1734  CD2 HIS A 219       6.855 -34.906   0.814  1.00 87.38           C  
ATOM   1735  ND1 HIS A 219       8.125 -33.125   0.649  1.00 87.38           N  
ATOM   1736  CE1 HIS A 219       7.738 -33.219   1.911  1.00 87.38           C  
ATOM   1737  NE2 HIS A 219       6.969 -34.281   2.037  1.00 87.38           N  
ATOM   1738  N   GLU A 220       7.629 -31.703  -2.631  1.00 81.44           N  
ATOM   1739  CA  GLU A 220       7.699 -30.250  -2.488  1.00 81.44           C  
ATOM   1740  C   GLU A 220       6.930 -29.547  -3.604  1.00 81.44           C  
ATOM   1741  CB  GLU A 220       9.156 -29.781  -2.480  1.00 81.44           C  
ATOM   1742  O   GLU A 220       7.387 -29.500  -4.746  1.00 81.44           O  
ATOM   1743  CG  GLU A 220       9.352 -28.406  -1.876  1.00 81.44           C  
ATOM   1744  CD  GLU A 220      10.812 -28.016  -1.742  1.00 81.44           C  
ATOM   1745  OE1 GLU A 220      11.102 -26.891  -1.264  1.00 81.44           O  
ATOM   1746  OE2 GLU A 220      11.680 -28.828  -2.121  1.00 81.44           O  
ATOM   1747  N   LYS A 221       5.770 -28.844  -3.154  1.00 72.88           N  
ATOM   1748  CA  LYS A 221       4.848 -28.172  -4.062  1.00 72.88           C  
ATOM   1749  C   LYS A 221       3.855 -27.297  -3.293  1.00 72.88           C  
ATOM   1750  CB  LYS A 221       4.094 -29.188  -4.922  1.00 72.88           C  
ATOM   1751  O   LYS A 221       3.645 -27.500  -2.094  1.00 72.88           O  
ATOM   1752  CG  LYS A 221       3.207 -30.141  -4.125  1.00 72.88           C  
ATOM   1753  CD  LYS A 221       2.604 -31.219  -5.012  1.00 72.88           C  
ATOM   1754  CE  LYS A 221       1.747 -32.188  -4.211  1.00 72.88           C  
ATOM   1755  NZ  LYS A 221       2.584 -33.156  -3.441  1.00 72.88           N  
ATOM   1756  N   GLN A 222       3.830 -26.219  -4.012  1.00 81.75           N  
ATOM   1757  CA  GLN A 222       2.750 -25.422  -3.443  1.00 81.75           C  
ATOM   1758  C   GLN A 222       1.395 -26.078  -3.674  1.00 81.75           C  
ATOM   1759  CB  GLN A 222       2.756 -24.016  -4.039  1.00 81.75           C  
ATOM   1760  O   GLN A 222       1.083 -26.500  -4.793  1.00 81.75           O  
ATOM   1761  CG  GLN A 222       1.701 -23.094  -3.445  1.00 81.75           C  
ATOM   1762  CD  GLN A 222       1.693 -21.719  -4.090  1.00 81.75           C  
ATOM   1763  NE2 GLN A 222       1.139 -20.734  -3.387  1.00 81.75           N  
ATOM   1764  OE1 GLN A 222       2.182 -21.531  -5.211  1.00 81.75           O  
ATOM   1765  N   CYS A 223       0.856 -26.203  -2.609  1.00 75.88           N  
ATOM   1766  CA  CYS A 223      -0.469 -26.812  -2.686  1.00 75.88           C  
ATOM   1767  C   CYS A 223      -1.557 -25.766  -2.445  1.00 75.88           C  
ATOM   1768  CB  CYS A 223      -0.602 -27.938  -1.668  1.00 75.88           C  
ATOM   1769  O   CYS A 223      -1.525 -25.047  -1.445  1.00 75.88           O  
ATOM   1770  SG  CYS A 223       0.279 -29.438  -2.137  1.00 75.88           S  
ATOM   1771  N   MET A 224      -2.154 -25.453  -3.389  1.00 78.25           N  
ATOM   1772  CA  MET A 224      -3.275 -24.531  -3.225  1.00 78.25           C  
ATOM   1773  C   MET A 224      -4.602 -25.250  -3.457  1.00 78.25           C  
ATOM   1774  CB  MET A 224      -3.146 -23.344  -4.184  1.00 78.25           C  
ATOM   1775  O   MET A 224      -4.777 -25.938  -4.465  1.00 78.25           O  
ATOM   1776  CG  MET A 224      -1.952 -22.453  -3.893  1.00 78.25           C  
ATOM   1777  SD  MET A 224      -1.812 -21.062  -5.082  1.00 78.25           S  
ATOM   1778  CE  MET A 224      -1.035 -21.906  -6.480  1.00 78.25           C  
ATOM   1779  N   MET A 225      -5.250 -25.266  -2.592  1.00 73.06           N  
ATOM   1780  CA  MET A 225      -6.531 -25.969  -2.701  1.00 73.06           C  
ATOM   1781  C   MET A 225      -7.695 -25.000  -2.486  1.00 73.06           C  
ATOM   1782  CB  MET A 225      -6.605 -27.109  -1.691  1.00 73.06           C  
ATOM   1783  O   MET A 225      -7.648 -24.156  -1.592  1.00 73.06           O  
ATOM   1784  CG  MET A 225      -5.578 -28.203  -1.928  1.00 73.06           C  
ATOM   1785  SD  MET A 225      -5.828 -29.656  -0.829  1.00 73.06           S  
ATOM   1786  CE  MET A 225      -4.422 -30.688  -1.334  1.00 73.06           C  
ATOM   1787  N   PHE A 226      -8.508 -24.828  -3.322  1.00 78.56           N  
ATOM   1788  CA  PHE A 226      -9.633 -23.906  -3.287  1.00 78.56           C  
ATOM   1789  C   PHE A 226     -10.961 -24.656  -3.316  1.00 78.56           C  
ATOM   1790  CB  PHE A 226      -9.562 -22.922  -4.465  1.00 78.56           C  
ATOM   1791  O   PHE A 226     -11.086 -25.656  -4.020  1.00 78.56           O  
ATOM   1792  CG  PHE A 226      -8.336 -22.047  -4.457  1.00 78.56           C  
ATOM   1793  CD1 PHE A 226      -8.375 -20.781  -3.908  1.00 78.56           C  
ATOM   1794  CD2 PHE A 226      -7.141 -22.516  -5.000  1.00 78.56           C  
ATOM   1795  CE1 PHE A 226      -7.234 -19.969  -3.900  1.00 78.56           C  
ATOM   1796  CE2 PHE A 226      -6.004 -21.719  -4.996  1.00 78.56           C  
ATOM   1797  CZ  PHE A 226      -6.051 -20.438  -4.445  1.00 78.56           C  
ATOM   1798  N   SER A 227     -11.641 -24.531  -2.676  1.00 66.81           N  
ATOM   1799  CA  SER A 227     -12.961 -25.156  -2.693  1.00 66.81           C  
ATOM   1800  C   SER A 227     -14.039 -24.172  -2.242  1.00 66.81           C  
ATOM   1801  CB  SER A 227     -12.984 -26.391  -1.799  1.00 66.81           C  
ATOM   1802  O   SER A 227     -13.766 -23.250  -1.466  1.00 66.81           O  
ATOM   1803  OG  SER A 227     -14.234 -27.062  -1.888  1.00 66.81           O  
ATOM   1804  N   ALA A 228     -15.234 -24.031  -3.023  1.00 65.69           N  
ATOM   1805  CA  ALA A 228     -16.328 -23.203  -2.506  1.00 65.69           C  
ATOM   1806  C   ALA A 228     -16.750 -23.672  -1.121  1.00 65.69           C  
ATOM   1807  CB  ALA A 228     -17.500 -23.219  -3.467  1.00 65.69           C  
ATOM   1808  O   ALA A 228     -17.250 -22.875  -0.315  1.00 65.69           O  
ATOM   1809  N   THR A 229     -16.562 -25.422  -0.656  1.00 70.44           N  
ATOM   1810  CA  THR A 229     -16.906 -26.047   0.617  1.00 70.44           C  
ATOM   1811  C   THR A 229     -15.727 -26.859   1.151  1.00 70.44           C  
ATOM   1812  CB  THR A 229     -18.141 -26.953   0.480  1.00 70.44           C  
ATOM   1813  O   THR A 229     -15.109 -27.625   0.414  1.00 70.44           O  
ATOM   1814  CG2 THR A 229     -19.375 -26.156   0.122  1.00 70.44           C  
ATOM   1815  OG1 THR A 229     -17.891 -27.922  -0.548  1.00 70.44           O  
ATOM   1816  N   LEU A 230     -14.773 -26.766   2.379  1.00 58.62           N  
ATOM   1817  CA  LEU A 230     -13.773 -27.578   3.051  1.00 58.62           C  
ATOM   1818  C   LEU A 230     -14.328 -28.156   4.348  1.00 58.62           C  
ATOM   1819  CB  LEU A 230     -12.516 -26.766   3.344  1.00 58.62           C  
ATOM   1820  O   LEU A 230     -14.234 -27.531   5.402  1.00 58.62           O  
ATOM   1821  CG  LEU A 230     -11.672 -26.359   2.133  1.00 58.62           C  
ATOM   1822  CD1 LEU A 230     -10.625 -25.328   2.535  1.00 58.62           C  
ATOM   1823  CD2 LEU A 230     -11.008 -27.594   1.521  1.00 58.62           C  
ATOM   1824  N   SER A 231     -15.148 -29.281   4.395  1.00 61.97           N  
ATOM   1825  CA  SER A 231     -15.703 -29.922   5.582  1.00 61.97           C  
ATOM   1826  C   SER A 231     -14.602 -30.328   6.559  1.00 61.97           C  
ATOM   1827  CB  SER A 231     -16.531 -31.141   5.195  1.00 61.97           C  
ATOM   1828  O   SER A 231     -13.430 -30.391   6.184  1.00 61.97           O  
ATOM   1829  OG  SER A 231     -15.711 -32.125   4.609  1.00 61.97           O  
ATOM   1830  N   LYS A 232     -14.609 -30.141   7.863  1.00 73.81           N  
ATOM   1831  CA  LYS A 232     -13.695 -30.656   8.883  1.00 73.81           C  
ATOM   1832  C   LYS A 232     -13.062 -31.969   8.453  1.00 73.81           C  
ATOM   1833  CB  LYS A 232     -14.430 -30.828  10.211  1.00 73.81           C  
ATOM   1834  O   LYS A 232     -11.945 -32.281   8.859  1.00 73.81           O  
ATOM   1835  CG  LYS A 232     -14.781 -29.516  10.906  1.00 73.81           C  
ATOM   1836  CD  LYS A 232     -15.453 -29.766  12.250  1.00 73.81           C  
ATOM   1837  CE  LYS A 232     -15.820 -28.453  12.938  1.00 73.81           C  
ATOM   1838  NZ  LYS A 232     -16.484 -28.688  14.258  1.00 73.81           N  
ATOM   1839  N   ASP A 233     -14.055 -32.656   7.824  1.00 80.31           N  
ATOM   1840  CA  ASP A 233     -13.523 -33.938   7.344  1.00 80.31           C  
ATOM   1841  C   ASP A 233     -12.547 -33.719   6.188  1.00 80.31           C  
ATOM   1842  CB  ASP A 233     -14.656 -34.875   6.906  1.00 80.31           C  
ATOM   1843  O   ASP A 233     -11.555 -34.438   6.066  1.00 80.31           O  
ATOM   1844  CG  ASP A 233     -15.562 -35.281   8.055  1.00 80.31           C  
ATOM   1845  OD1 ASP A 233     -15.086 -35.344   9.211  1.00 80.31           O  
ATOM   1846  OD2 ASP A 233     -16.750 -35.562   7.805  1.00 80.31           O  
ATOM   1847  N   ILE A 234     -12.891 -33.031   5.152  1.00 67.75           N  
ATOM   1848  CA  ILE A 234     -12.070 -32.844   3.957  1.00 67.75           C  
ATOM   1849  C   ILE A 234     -10.836 -32.000   4.301  1.00 67.75           C  
ATOM   1850  CB  ILE A 234     -12.875 -32.188   2.820  1.00 67.75           C  
ATOM   1851  O   ILE A 234      -9.758 -32.250   3.752  1.00 67.75           O  
ATOM   1852  CG1 ILE A 234     -13.820 -33.188   2.168  1.00 67.75           C  
ATOM   1853  CG2 ILE A 234     -11.930 -31.562   1.783  1.00 67.75           C  
ATOM   1854  CD1 ILE A 234     -13.117 -34.375   1.539  1.00 67.75           C  
ATOM   1855  N   ARG A 235     -10.891 -30.781   5.094  1.00 77.12           N  
ATOM   1856  CA  ARG A 235      -9.758 -29.922   5.438  1.00 77.12           C  
ATOM   1857  C   ARG A 235      -8.547 -30.750   5.844  1.00 77.12           C  
ATOM   1858  CB  ARG A 235     -10.141 -28.953   6.566  1.00 77.12           C  
ATOM   1859  O   ARG A 235      -7.445 -30.531   5.336  1.00 77.12           O  
ATOM   1860  CG  ARG A 235      -9.078 -27.922   6.875  1.00 77.12           C  
ATOM   1861  CD  ARG A 235      -9.562 -26.891   7.895  1.00 77.12           C  
ATOM   1862  NE  ARG A 235      -8.516 -25.938   8.234  1.00 77.12           N  
ATOM   1863  NH1 ARG A 235      -9.805 -24.766   9.758  1.00 77.12           N  
ATOM   1864  NH2 ARG A 235      -7.641 -24.125   9.352  1.00 77.12           N  
ATOM   1865  CZ  ARG A 235      -8.656 -24.953   9.117  1.00 77.12           C  
ATOM   1866  N   PRO A 236      -8.406 -31.500   7.074  1.00 83.25           N  
ATOM   1867  CA  PRO A 236      -7.234 -32.344   7.355  1.00 83.25           C  
ATOM   1868  C   PRO A 236      -6.770 -33.125   6.141  1.00 83.25           C  
ATOM   1869  CB  PRO A 236      -7.727 -33.250   8.469  1.00 83.25           C  
ATOM   1870  O   PRO A 236      -5.574 -33.375   5.984  1.00 83.25           O  
ATOM   1871  CG  PRO A 236      -8.875 -32.531   9.086  1.00 83.25           C  
ATOM   1872  CD  PRO A 236      -9.539 -31.703   8.039  1.00 83.25           C  
ATOM   1873  N   VAL A 237      -7.750 -33.781   5.656  1.00 81.44           N  
ATOM   1874  CA  VAL A 237      -7.332 -34.469   4.438  1.00 81.44           C  
ATOM   1875  C   VAL A 237      -6.586 -33.500   3.525  1.00 81.44           C  
ATOM   1876  CB  VAL A 237      -8.539 -35.062   3.691  1.00 81.44           C  
ATOM   1877  O   VAL A 237      -5.547 -33.844   2.955  1.00 81.44           O  
ATOM   1878  CG1 VAL A 237      -8.086 -35.719   2.383  1.00 81.44           C  
ATOM   1879  CG2 VAL A 237      -9.250 -36.094   4.578  1.00 81.44           C  
ATOM   1880  N   CYS A 238      -7.117 -32.344   3.059  1.00 73.12           N  
ATOM   1881  CA  CYS A 238      -6.387 -31.344   2.305  1.00 73.12           C  
ATOM   1882  C   CYS A 238      -5.012 -31.094   2.916  1.00 73.12           C  
ATOM   1883  CB  CYS A 238      -7.176 -30.031   2.258  1.00 73.12           C  
ATOM   1884  O   CYS A 238      -4.008 -31.031   2.199  1.00 73.12           O  
ATOM   1885  SG  CYS A 238      -8.703 -30.141   1.306  1.00 73.12           S  
ATOM   1886  N   ARG A 239      -4.922 -30.703   4.191  1.00 83.50           N  
ATOM   1887  CA  ARG A 239      -3.674 -30.406   4.891  1.00 83.50           C  
ATOM   1888  C   ARG A 239      -2.650 -31.516   4.680  1.00 83.50           C  
ATOM   1889  CB  ARG A 239      -3.930 -30.203   6.383  1.00 83.50           C  
ATOM   1890  O   ARG A 239      -1.444 -31.266   4.668  1.00 83.50           O  
ATOM   1891  CG  ARG A 239      -4.414 -28.812   6.742  1.00 83.50           C  
ATOM   1892  CD  ARG A 239      -4.312 -28.547   8.242  1.00 83.50           C  
ATOM   1893  NE  ARG A 239      -4.699 -27.172   8.570  1.00 83.50           N  
ATOM   1894  NH1 ARG A 239      -5.285 -27.656  10.758  1.00 83.50           N  
ATOM   1895  NH2 ARG A 239      -5.480 -25.516   9.953  1.00 83.50           N  
ATOM   1896  CZ  ARG A 239      -5.152 -26.781   9.758  1.00 83.50           C  
ATOM   1897  N   LYS A 240      -3.104 -32.594   4.641  1.00 84.69           N  
ATOM   1898  CA  LYS A 240      -2.188 -33.719   4.395  1.00 84.69           C  
ATOM   1899  C   LYS A 240      -1.434 -33.531   3.080  1.00 84.69           C  
ATOM   1900  CB  LYS A 240      -2.943 -35.031   4.375  1.00 84.69           C  
ATOM   1901  O   LYS A 240      -0.334 -34.062   2.906  1.00 84.69           O  
ATOM   1902  CG  LYS A 240      -3.404 -35.500   5.746  1.00 84.69           C  
ATOM   1903  CD  LYS A 240      -4.133 -36.844   5.664  1.00 84.69           C  
ATOM   1904  CE  LYS A 240      -4.617 -37.312   7.031  1.00 84.69           C  
ATOM   1905  NZ  LYS A 240      -5.320 -38.625   6.957  1.00 84.69           N  
ATOM   1906  N   PHE A 241      -2.156 -32.938   2.416  1.00 72.50           N  
ATOM   1907  CA  PHE A 241      -1.484 -32.688   1.147  1.00 72.50           C  
ATOM   1908  C   PHE A 241      -0.491 -31.531   1.277  1.00 72.50           C  
ATOM   1909  CB  PHE A 241      -2.506 -32.375   0.049  1.00 72.50           C  
ATOM   1910  O   PHE A 241       0.302 -31.281   0.367  1.00 72.50           O  
ATOM   1911  CG  PHE A 241      -3.375 -33.531  -0.321  1.00 72.50           C  
ATOM   1912  CD1 PHE A 241      -2.988 -34.438  -1.320  1.00 72.50           C  
ATOM   1913  CD2 PHE A 241      -4.582 -33.750   0.331  1.00 72.50           C  
ATOM   1914  CE1 PHE A 241      -3.791 -35.500  -1.664  1.00 72.50           C  
ATOM   1915  CE2 PHE A 241      -5.391 -34.844  -0.007  1.00 72.50           C  
ATOM   1916  CZ  PHE A 241      -4.992 -35.719  -1.006  1.00 72.50           C  
ATOM   1917  N   MET A 242      -0.591 -30.688   2.414  1.00 69.88           N  
ATOM   1918  CA  MET A 242       0.048 -29.375   2.492  1.00 69.88           C  
ATOM   1919  C   MET A 242       1.085 -29.344   3.609  1.00 69.88           C  
ATOM   1920  CB  MET A 242      -0.996 -28.281   2.713  1.00 69.88           C  
ATOM   1921  O   MET A 242       1.059 -30.188   4.512  1.00 69.88           O  
ATOM   1922  CG  MET A 242      -2.020 -28.172   1.596  1.00 69.88           C  
ATOM   1923  SD  MET A 242      -3.268 -26.859   1.907  1.00 69.88           S  
ATOM   1924  CE  MET A 242      -4.098 -26.828   0.294  1.00 69.88           C  
ATOM   1925  N   GLN A 243       1.932 -28.172   3.457  1.00 59.84           N  
ATOM   1926  CA  GLN A 243       2.953 -27.891   4.457  1.00 59.84           C  
ATOM   1927  C   GLN A 243       2.805 -26.469   5.000  1.00 59.84           C  
ATOM   1928  CB  GLN A 243       4.352 -28.078   3.867  1.00 59.84           C  
ATOM   1929  O   GLN A 243       3.078 -25.500   4.293  1.00 59.84           O  
ATOM   1930  CG  GLN A 243       4.676 -29.531   3.516  1.00 59.84           C  
ATOM   1931  CD  GLN A 243       6.086 -29.703   2.979  1.00 59.84           C  
ATOM   1932  NE2 GLN A 243       6.445 -30.938   2.643  1.00 59.84           N  
ATOM   1933  OE1 GLN A 243       6.844 -28.734   2.865  1.00 59.84           O  
ATOM   1934  N   ASP A 244       2.494 -26.266   6.375  1.00 59.25           N  
ATOM   1935  CA  ASP A 244       2.283 -24.969   7.027  1.00 59.25           C  
ATOM   1936  C   ASP A 244       1.680 -23.953   6.059  1.00 59.25           C  
ATOM   1937  CB  ASP A 244       3.598 -24.438   7.598  1.00 59.25           C  
ATOM   1938  O   ASP A 244       2.289 -22.922   5.777  1.00 59.25           O  
ATOM   1939  CG  ASP A 244       3.396 -23.328   8.617  1.00 59.25           C  
ATOM   1940  OD1 ASP A 244       2.283 -23.203   9.172  1.00 59.25           O  
ATOM   1941  OD2 ASP A 244       4.359 -22.578   8.867  1.00 59.25           O  
ATOM   1942  N   PRO A 245       0.449 -24.328   5.559  1.00 59.28           N  
ATOM   1943  CA  PRO A 245      -0.223 -23.469   4.578  1.00 59.28           C  
ATOM   1944  C   PRO A 245      -0.766 -22.188   5.191  1.00 59.28           C  
ATOM   1945  CB  PRO A 245      -1.362 -24.359   4.062  1.00 59.28           C  
ATOM   1946  O   PRO A 245      -1.172 -22.172   6.359  1.00 59.28           O  
ATOM   1947  CG  PRO A 245      -1.715 -25.234   5.215  1.00 59.28           C  
ATOM   1948  CD  PRO A 245      -0.458 -25.547   5.973  1.00 59.28           C  
ATOM   1949  N   MET A 246      -0.431 -21.141   4.398  1.00 56.50           N  
ATOM   1950  CA  MET A 246      -1.334 -20.031   4.699  1.00 56.50           C  
ATOM   1951  C   MET A 246      -2.789 -20.453   4.520  1.00 56.50           C  
ATOM   1952  CB  MET A 246      -1.023 -18.828   3.811  1.00 56.50           C  
ATOM   1953  O   MET A 246      -3.189 -20.875   3.436  1.00 56.50           O  
ATOM   1954  CG  MET A 246      -1.901 -17.609   4.090  1.00 56.50           C  
ATOM   1955  SD  MET A 246      -1.747 -16.328   2.797  1.00 56.50           S  
ATOM   1956  CE  MET A 246      -3.473 -16.219   2.244  1.00 56.50           C  
ATOM   1957  N   GLU A 247      -3.076 -20.500   5.379  1.00 50.16           N  
ATOM   1958  CA  GLU A 247      -4.500 -20.812   5.312  1.00 50.16           C  
ATOM   1959  C   GLU A 247      -5.336 -19.531   5.254  1.00 50.16           C  
ATOM   1960  CB  GLU A 247      -4.926 -21.656   6.516  1.00 50.16           C  
ATOM   1961  O   GLU A 247      -5.188 -18.641   6.098  1.00 50.16           O  
ATOM   1962  CG  GLU A 247      -4.246 -23.016   6.578  1.00 50.16           C  
ATOM   1963  CD  GLU A 247      -4.836 -23.938   7.637  1.00 50.16           C  
ATOM   1964  OE1 GLU A 247      -4.230 -24.984   7.934  1.00 50.16           O  
ATOM   1965  OE2 GLU A 247      -5.918 -23.594   8.172  1.00 50.16           O  
ATOM   1966  N   VAL A 248      -5.699 -19.219   4.172  1.00 49.34           N  
ATOM   1967  CA  VAL A 248      -6.605 -18.094   3.957  1.00 49.34           C  
ATOM   1968  C   VAL A 248      -8.047 -18.594   3.879  1.00 49.34           C  
ATOM   1969  CB  VAL A 248      -6.246 -17.312   2.674  1.00 49.34           C  
ATOM   1970  O   VAL A 248      -8.398 -19.344   2.969  1.00 49.34           O  
ATOM   1971  CG1 VAL A 248      -7.234 -16.172   2.443  1.00 49.34           C  
ATOM   1972  CG2 VAL A 248      -4.816 -16.781   2.756  1.00 49.34           C  
ATOM   1973  N   PHE A 249      -8.445 -18.625   4.586  1.00 47.44           N  
ATOM   1974  CA  PHE A 249      -9.883 -18.906   4.566  1.00 47.44           C  
ATOM   1975  C   PHE A 249     -10.680 -17.625   4.438  1.00 47.44           C  
ATOM   1976  CB  PHE A 249     -10.297 -19.656   5.836  1.00 47.44           C  
ATOM   1977  O   PHE A 249     -10.688 -16.797   5.352  1.00 47.44           O  
ATOM   1978  CG  PHE A 249      -9.547 -20.953   6.055  1.00 47.44           C  
ATOM   1979  CD1 PHE A 249      -9.812 -22.062   5.270  1.00 47.44           C  
ATOM   1980  CD2 PHE A 249      -8.578 -21.047   7.043  1.00 47.44           C  
ATOM   1981  CE1 PHE A 249      -9.117 -23.266   5.465  1.00 47.44           C  
ATOM   1982  CE2 PHE A 249      -7.879 -22.234   7.246  1.00 47.44           C  
ATOM   1983  CZ  PHE A 249      -8.156 -23.344   6.457  1.00 47.44           C  
ATOM   1984  N   VAL A 250     -10.180 -16.797   3.203  1.00 42.06           N  
ATOM   1985  CA  VAL A 250     -10.969 -15.578   2.994  1.00 42.06           C  
ATOM   1986  C   VAL A 250     -12.422 -15.836   3.383  1.00 42.06           C  
ATOM   1987  CB  VAL A 250     -10.883 -15.094   1.529  1.00 42.06           C  
ATOM   1988  O   VAL A 250     -13.125 -16.594   2.717  1.00 42.06           O  
ATOM   1989  CG1 VAL A 250     -11.641 -13.781   1.352  1.00 42.06           C  
ATOM   1990  CG2 VAL A 250      -9.430 -14.938   1.100  1.00 42.06           C  
ATOM   1991  N   ASP A 251     -12.703 -15.828   4.383  1.00 41.94           N  
ATOM   1992  CA  ASP A 251     -14.141 -15.820   4.633  1.00 41.94           C  
ATOM   1993  C   ASP A 251     -14.812 -14.656   3.910  1.00 41.94           C  
ATOM   1994  CB  ASP A 251     -14.422 -15.734   6.137  1.00 41.94           C  
ATOM   1995  O   ASP A 251     -14.148 -13.695   3.508  1.00 41.94           O  
ATOM   1996  CG  ASP A 251     -14.750 -17.078   6.750  1.00 41.94           C  
ATOM   1997  OD1 ASP A 251     -15.125 -18.016   6.008  1.00 41.94           O  
ATOM   1998  OD2 ASP A 251     -14.641 -17.219   7.988  1.00 41.94           O  
ATOM   1999  N   ASP A 252     -15.789 -14.031   3.609  1.00 38.22           N  
ATOM   2000  CA  ASP A 252     -16.391 -12.719   3.395  1.00 38.22           C  
ATOM   2001  C   ASP A 252     -15.648 -11.641   4.176  1.00 38.22           C  
ATOM   2002  CB  ASP A 252     -17.875 -12.734   3.791  1.00 38.22           C  
ATOM   2003  O   ASP A 252     -15.773 -10.453   3.879  1.00 38.22           O  
ATOM   2004  CG  ASP A 252     -18.797 -12.836   2.596  1.00 38.22           C  
ATOM   2005  OD1 ASP A 252     -18.359 -12.562   1.457  1.00 38.22           O  
ATOM   2006  OD2 ASP A 252     -19.984 -13.188   2.799  1.00 38.22           O  
ATOM   2007  N   GLU A 253     -14.453 -11.031   5.219  1.00 34.88           N  
ATOM   2008  CA  GLU A 253     -13.984  -9.773   5.805  1.00 34.88           C  
ATOM   2009  C   GLU A 253     -12.500  -9.555   5.523  1.00 34.88           C  
ATOM   2010  CB  GLU A 253     -14.242  -9.758   7.312  1.00 34.88           C  
ATOM   2011  O   GLU A 253     -11.641 -10.141   6.188  1.00 34.88           O  
ATOM   2012  CG  GLU A 253     -15.703  -9.531   7.684  1.00 34.88           C  
ATOM   2013  CD  GLU A 253     -15.930  -9.398   9.180  1.00 34.88           C  
ATOM   2014  OE1 GLU A 253     -17.062  -9.094   9.602  1.00 34.88           O  
ATOM   2015  OE2 GLU A 253     -14.953  -9.609   9.945  1.00 34.88           O  
ATOM   2016  N   THR A 254     -11.156  -9.688   4.422  1.00 32.84           N  
ATOM   2017  CA  THR A 254      -9.797  -9.406   3.957  1.00 32.84           C  
ATOM   2018  C   THR A 254      -9.289  -8.094   4.543  1.00 32.84           C  
ATOM   2019  CB  THR A 254      -9.734  -9.344   2.420  1.00 32.84           C  
ATOM   2020  O   THR A 254      -9.992  -7.082   4.531  1.00 32.84           O  
ATOM   2021  CG2 THR A 254      -8.773 -10.383   1.865  1.00 32.84           C  
ATOM   2022  OG1 THR A 254     -11.047  -9.586   1.885  1.00 32.84           O  
ATOM   2023  N   LYS A 255      -7.402  -7.473   4.906  1.00 32.03           N  
ATOM   2024  CA  LYS A 255      -5.973  -7.199   5.047  1.00 32.03           C  
ATOM   2025  C   LYS A 255      -5.355  -6.797   3.713  1.00 32.03           C  
ATOM   2026  CB  LYS A 255      -5.250  -8.422   5.613  1.00 32.03           C  
ATOM   2027  O   LYS A 255      -5.586  -7.445   2.691  1.00 32.03           O  
ATOM   2028  CG  LYS A 255      -5.398  -8.594   7.117  1.00 32.03           C  
ATOM   2029  CD  LYS A 255      -4.633  -9.805   7.621  1.00 32.03           C  
ATOM   2030  CE  LYS A 255      -4.859 -10.031   9.109  1.00 32.03           C  
ATOM   2031  NZ  LYS A 255      -4.195 -11.281   9.586  1.00 32.03           N  
ATOM   2032  N   LEU A 256      -4.438  -5.418   2.922  1.00 31.22           N  
ATOM   2033  CA  LEU A 256      -3.717  -4.719   1.863  1.00 31.22           C  
ATOM   2034  C   LEU A 256      -2.498  -5.516   1.418  1.00 31.22           C  
ATOM   2035  CB  LEU A 256      -3.285  -3.326   2.336  1.00 31.22           C  
ATOM   2036  O   LEU A 256      -1.505  -5.602   2.145  1.00 31.22           O  
ATOM   2037  CG  LEU A 256      -4.250  -2.178   2.031  1.00 31.22           C  
ATOM   2038  CD1 LEU A 256      -4.312  -1.212   3.209  1.00 31.22           C  
ATOM   2039  CD2 LEU A 256      -3.826  -1.450   0.759  1.00 31.22           C  
ATOM   2040  N   THR A 257      -1.549  -6.508   0.672  1.00 32.50           N  
ATOM   2041  CA  THR A 257      -0.487  -7.320   0.088  1.00 32.50           C  
ATOM   2042  C   THR A 257       0.040  -6.680  -1.193  1.00 32.50           C  
ATOM   2043  CB  THR A 257      -0.977  -8.750  -0.211  1.00 32.50           C  
ATOM   2044  O   THR A 257      -0.733  -6.367  -2.100  1.00 32.50           O  
ATOM   2045  CG2 THR A 257      -0.219  -9.773   0.623  1.00 32.50           C  
ATOM   2046  OG1 THR A 257      -2.375  -8.844   0.091  1.00 32.50           O  
ATOM   2047  N   LEU A 258       2.000  -5.910  -1.667  1.00 36.88           N  
ATOM   2048  CA  LEU A 258       2.912  -5.691  -2.783  1.00 36.88           C  
ATOM   2049  C   LEU A 258       2.973  -6.918  -3.686  1.00 36.88           C  
ATOM   2050  CB  LEU A 258       4.316  -5.352  -2.271  1.00 36.88           C  
ATOM   2051  O   LEU A 258       3.807  -6.988  -4.590  1.00 36.88           O  
ATOM   2052  CG  LEU A 258       4.500  -3.953  -1.680  1.00 36.88           C  
ATOM   2053  CD1 LEU A 258       5.730  -3.918  -0.777  1.00 36.88           C  
ATOM   2054  CD2 LEU A 258       4.617  -2.914  -2.791  1.00 36.88           C  
ATOM   2055  N   HIS A 259       2.902  -7.715  -4.125  1.00 40.84           N  
ATOM   2056  CA  HIS A 259       3.086  -9.000  -4.793  1.00 40.84           C  
ATOM   2057  C   HIS A 259       3.180  -8.820  -6.305  1.00 40.84           C  
ATOM   2058  CB  HIS A 259       1.941  -9.953  -4.445  1.00 40.84           C  
ATOM   2059  O   HIS A 259       3.844  -9.609  -6.984  1.00 40.84           O  
ATOM   2060  CG  HIS A 259       2.086 -10.602  -3.105  1.00 40.84           C  
ATOM   2061  CD2 HIS A 259       1.408 -10.406  -1.948  1.00 40.84           C  
ATOM   2062  ND1 HIS A 259       3.027 -11.570  -2.846  1.00 40.84           N  
ATOM   2063  CE1 HIS A 259       2.922 -11.953  -1.584  1.00 40.84           C  
ATOM   2064  NE2 HIS A 259       1.946 -11.266  -1.018  1.00 40.84           N  
ATOM   2065  N   GLY A 260       3.391  -7.500  -7.160  1.00 48.84           N  
ATOM   2066  CA  GLY A 260       3.359  -7.465  -8.617  1.00 48.84           C  
ATOM   2067  C   GLY A 260       4.578  -6.801  -9.227  1.00 48.84           C  
ATOM   2068  O   GLY A 260       4.691  -6.695 -10.445  1.00 48.84           O  
ATOM   2069  N   LEU A 261       6.348  -6.340  -8.750  1.00 57.66           N  
ATOM   2070  CA  LEU A 261       7.480  -5.613  -9.312  1.00 57.66           C  
ATOM   2071  C   LEU A 261       8.680  -6.535  -9.500  1.00 57.66           C  
ATOM   2072  CB  LEU A 261       7.859  -4.434  -8.414  1.00 57.66           C  
ATOM   2073  O   LEU A 261       9.156  -7.141  -8.531  1.00 57.66           O  
ATOM   2074  CG  LEU A 261       8.922  -3.480  -8.961  1.00 57.66           C  
ATOM   2075  CD1 LEU A 261       8.352  -2.646 -10.102  1.00 57.66           C  
ATOM   2076  CD2 LEU A 261       9.461  -2.582  -7.852  1.00 57.66           C  
ATOM   2077  N   GLN A 262       9.383  -6.656 -11.039  1.00 59.16           N  
ATOM   2078  CA  GLN A 262      10.609  -7.395 -11.336  1.00 59.16           C  
ATOM   2079  C   GLN A 262      11.828  -6.480 -11.289  1.00 59.16           C  
ATOM   2080  CB  GLN A 262      10.508  -8.062 -12.711  1.00 59.16           C  
ATOM   2081  O   GLN A 262      11.820  -5.398 -11.875  1.00 59.16           O  
ATOM   2082  CG  GLN A 262       9.633  -9.312 -12.727  1.00 59.16           C  
ATOM   2083  CD  GLN A 262       9.648 -10.023 -14.070  1.00 59.16           C  
ATOM   2084  NE2 GLN A 262       9.055 -11.211 -14.117  1.00 59.16           N  
ATOM   2085  OE1 GLN A 262      10.180  -9.500 -15.055  1.00 59.16           O  
ATOM   2086  N   GLN A 263      12.852  -6.781 -10.477  1.00 65.12           N  
ATOM   2087  CA  GLN A 263      14.000  -5.895 -10.336  1.00 65.12           C  
ATOM   2088  C   GLN A 263      15.273  -6.562 -10.828  1.00 65.12           C  
ATOM   2089  CB  GLN A 263      14.164  -5.457  -8.875  1.00 65.12           C  
ATOM   2090  O   GLN A 263      15.562  -7.711 -10.477  1.00 65.12           O  
ATOM   2091  CG  GLN A 263      12.961  -4.715  -8.312  1.00 65.12           C  
ATOM   2092  CD  GLN A 263      13.164  -4.270  -6.879  1.00 65.12           C  
ATOM   2093  NE2 GLN A 263      12.242  -4.648  -6.004  1.00 65.12           N  
ATOM   2094  OE1 GLN A 263      14.148  -3.594  -6.555  1.00 65.12           O  
ATOM   2095  N   TYR A 264      16.016  -5.840 -12.102  1.00 71.81           N  
ATOM   2096  CA  TYR A 264      17.266  -6.379 -12.617  1.00 71.81           C  
ATOM   2097  C   TYR A 264      18.422  -5.402 -12.398  1.00 71.81           C  
ATOM   2098  CB  TYR A 264      17.141  -6.707 -14.109  1.00 71.81           C  
ATOM   2099  O   TYR A 264      18.203  -4.195 -12.281  1.00 71.81           O  
ATOM   2100  CG  TYR A 264      16.125  -7.781 -14.406  1.00 71.81           C  
ATOM   2101  CD1 TYR A 264      16.438  -9.133 -14.266  1.00 71.81           C  
ATOM   2102  CD2 TYR A 264      14.844  -7.453 -14.836  1.00 71.81           C  
ATOM   2103  CE1 TYR A 264      15.516 -10.125 -14.539  1.00 71.81           C  
ATOM   2104  CE2 TYR A 264      13.898  -8.438 -15.117  1.00 71.81           C  
ATOM   2105  OH  TYR A 264      13.320 -10.750 -15.242  1.00 71.81           O  
ATOM   2106  CZ  TYR A 264      14.242  -9.773 -14.961  1.00 71.81           C  
ATOM   2107  N   TYR A 265      19.859  -5.703 -12.250  1.00 81.00           N  
ATOM   2108  CA  TYR A 265      20.984  -4.781 -12.359  1.00 81.00           C  
ATOM   2109  C   TYR A 265      21.875  -5.160 -13.531  1.00 81.00           C  
ATOM   2110  CB  TYR A 265      21.797  -4.766 -11.062  1.00 81.00           C  
ATOM   2111  O   TYR A 265      21.875  -6.312 -13.977  1.00 81.00           O  
ATOM   2112  CG  TYR A 265      22.625  -6.012 -10.852  1.00 81.00           C  
ATOM   2113  CD1 TYR A 265      22.109  -7.094 -10.141  1.00 81.00           C  
ATOM   2114  CD2 TYR A 265      23.922  -6.105 -11.359  1.00 81.00           C  
ATOM   2115  CE1 TYR A 265      22.875  -8.242  -9.938  1.00 81.00           C  
ATOM   2116  CE2 TYR A 265      24.688  -7.250 -11.164  1.00 81.00           C  
ATOM   2117  OH  TYR A 265      24.906  -9.445 -10.258  1.00 81.00           O  
ATOM   2118  CZ  TYR A 265      24.156  -8.312 -10.453  1.00 81.00           C  
ATOM   2119  N   VAL A 266      22.391  -4.008 -14.281  1.00 77.88           N  
ATOM   2120  CA  VAL A 266      23.375  -4.219 -15.336  1.00 77.88           C  
ATOM   2121  C   VAL A 266      24.734  -3.697 -14.875  1.00 77.88           C  
ATOM   2122  CB  VAL A 266      22.953  -3.531 -16.656  1.00 77.88           C  
ATOM   2123  O   VAL A 266      24.859  -2.537 -14.477  1.00 77.88           O  
ATOM   2124  CG1 VAL A 266      23.953  -3.844 -17.766  1.00 77.88           C  
ATOM   2125  CG2 VAL A 266      21.547  -3.965 -17.062  1.00 77.88           C  
ATOM   2126  N   LYS A 267      26.516  -4.242 -14.781  1.00 84.38           N  
ATOM   2127  CA  LYS A 267      27.859  -3.740 -14.531  1.00 84.38           C  
ATOM   2128  C   LYS A 267      28.484  -3.156 -15.797  1.00 84.38           C  
ATOM   2129  CB  LYS A 267      28.750  -4.852 -13.977  1.00 84.38           C  
ATOM   2130  O   LYS A 267      28.672  -3.867 -16.781  1.00 84.38           O  
ATOM   2131  CG  LYS A 267      28.422  -5.266 -12.555  1.00 84.38           C  
ATOM   2132  CD  LYS A 267      29.375  -6.344 -12.047  1.00 84.38           C  
ATOM   2133  CE  LYS A 267      28.984  -6.824 -10.656  1.00 84.38           C  
ATOM   2134  NZ  LYS A 267      29.844  -7.953 -10.195  1.00 84.38           N  
ATOM   2135  N   LEU A 268      28.453  -2.178 -15.555  1.00 81.62           N  
ATOM   2136  CA  LEU A 268      29.141  -1.609 -16.719  1.00 81.62           C  
ATOM   2137  C   LEU A 268      29.984  -0.407 -16.312  1.00 81.62           C  
ATOM   2138  CB  LEU A 268      28.125  -1.197 -17.781  1.00 81.62           C  
ATOM   2139  O   LEU A 268      29.734   0.209 -15.273  1.00 81.62           O  
ATOM   2140  CG  LEU A 268      27.016  -0.238 -17.344  1.00 81.62           C  
ATOM   2141  CD1 LEU A 268      26.844   0.882 -18.359  1.00 81.62           C  
ATOM   2142  CD2 LEU A 268      25.703  -0.989 -17.141  1.00 81.62           C  
ATOM   2143  N   LYS A 269      31.031   0.737 -17.062  1.00 79.69           N  
ATOM   2144  CA  LYS A 269      31.656   2.031 -16.828  1.00 79.69           C  
ATOM   2145  C   LYS A 269      30.688   3.176 -17.094  1.00 79.69           C  
ATOM   2146  CB  LYS A 269      32.906   2.186 -17.688  1.00 79.69           C  
ATOM   2147  O   LYS A 269      29.719   3.014 -17.844  1.00 79.69           O  
ATOM   2148  CG  LYS A 269      34.000   1.188 -17.375  1.00 79.69           C  
ATOM   2149  CD  LYS A 269      35.219   1.399 -18.266  1.00 79.69           C  
ATOM   2150  CE  LYS A 269      36.312   0.377 -17.969  1.00 79.69           C  
ATOM   2151  NZ  LYS A 269      37.500   0.550 -18.875  1.00 79.69           N  
ATOM   2152  N   ASP A 270      30.734   4.051 -16.406  1.00 87.00           N  
ATOM   2153  CA  ASP A 270      29.891   5.230 -16.609  1.00 87.00           C  
ATOM   2154  C   ASP A 270      29.781   5.586 -18.094  1.00 87.00           C  
ATOM   2155  CB  ASP A 270      30.438   6.418 -15.820  1.00 87.00           C  
ATOM   2156  O   ASP A 270      28.719   5.988 -18.562  1.00 87.00           O  
ATOM   2157  CG  ASP A 270      29.438   7.551 -15.672  1.00 87.00           C  
ATOM   2158  OD1 ASP A 270      28.484   7.414 -14.883  1.00 87.00           O  
ATOM   2159  OD2 ASP A 270      29.609   8.586 -16.359  1.00 87.00           O  
ATOM   2160  N   SER A 271      31.234   4.902 -18.672  1.00 84.19           N  
ATOM   2161  CA  SER A 271      31.297   5.281 -20.078  1.00 84.19           C  
ATOM   2162  C   SER A 271      30.312   4.473 -20.922  1.00 84.19           C  
ATOM   2163  CB  SER A 271      32.719   5.094 -20.625  1.00 84.19           C  
ATOM   2164  O   SER A 271      30.031   4.836 -22.062  1.00 84.19           O  
ATOM   2165  OG  SER A 271      33.156   3.758 -20.422  1.00 84.19           O  
ATOM   2166  N   GLU A 272      30.062   3.396 -20.625  1.00 88.31           N  
ATOM   2167  CA  GLU A 272      29.219   2.482 -21.391  1.00 88.31           C  
ATOM   2168  C   GLU A 272      27.750   2.711 -21.078  1.00 88.31           C  
ATOM   2169  CB  GLU A 272      29.594   1.027 -21.094  1.00 88.31           C  
ATOM   2170  O   GLU A 272      26.875   2.119 -21.719  1.00 88.31           O  
ATOM   2171  CG  GLU A 272      31.016   0.667 -21.500  1.00 88.31           C  
ATOM   2172  CD  GLU A 272      31.438  -0.726 -21.062  1.00 88.31           C  
ATOM   2173  OE1 GLU A 272      32.281  -1.351 -21.734  1.00 88.31           O  
ATOM   2174  OE2 GLU A 272      30.906  -1.195 -20.016  1.00 88.31           O  
ATOM   2175  N   LYS A 273      27.141   3.297 -20.297  1.00 77.00           N  
ATOM   2176  CA  LYS A 273      25.766   3.459 -19.797  1.00 77.00           C  
ATOM   2177  C   LYS A 273      24.828   3.908 -20.922  1.00 77.00           C  
ATOM   2178  CB  LYS A 273      25.734   4.461 -18.656  1.00 77.00           C  
ATOM   2179  O   LYS A 273      23.719   3.395 -21.047  1.00 77.00           O  
ATOM   2180  CG  LYS A 273      26.188   3.893 -17.312  1.00 77.00           C  
ATOM   2181  CD  LYS A 273      26.062   4.918 -16.203  1.00 77.00           C  
ATOM   2182  CE  LYS A 273      26.406   4.312 -14.844  1.00 77.00           C  
ATOM   2183  NZ  LYS A 273      26.281   5.312 -13.742  1.00 77.00           N  
ATOM   2184  N   ASN A 274      25.297   4.898 -21.641  1.00 88.19           N  
ATOM   2185  CA  ASN A 274      24.406   5.367 -22.703  1.00 88.19           C  
ATOM   2186  C   ASN A 274      24.078   4.254 -23.688  1.00 88.19           C  
ATOM   2187  CB  ASN A 274      25.016   6.562 -23.422  1.00 88.19           C  
ATOM   2188  O   ASN A 274      22.906   4.023 -24.000  1.00 88.19           O  
ATOM   2189  CG  ASN A 274      25.031   7.820 -22.578  1.00 88.19           C  
ATOM   2190  ND2 ASN A 274      25.797   8.820 -23.016  1.00 88.19           N  
ATOM   2191  OD1 ASN A 274      24.391   7.887 -21.531  1.00 88.19           O  
ATOM   2192  N   ARG A 275      25.500   3.904 -24.203  1.00 89.88           N  
ATOM   2193  CA  ARG A 275      25.266   2.854 -25.188  1.00 89.88           C  
ATOM   2194  C   ARG A 275      24.359   1.761 -24.625  1.00 89.88           C  
ATOM   2195  CB  ARG A 275      26.594   2.250 -25.656  1.00 89.88           C  
ATOM   2196  O   ARG A 275      23.422   1.313 -25.297  1.00 89.88           O  
ATOM   2197  CG  ARG A 275      26.453   1.237 -26.781  1.00 89.88           C  
ATOM   2198  CD  ARG A 275      27.797   0.723 -27.266  1.00 89.88           C  
ATOM   2199  NE  ARG A 275      27.656  -0.343 -28.250  1.00 89.88           N  
ATOM   2200  NH1 ARG A 275      29.922  -0.516 -28.688  1.00 89.88           N  
ATOM   2201  NH2 ARG A 275      28.422  -1.869 -29.781  1.00 89.88           N  
ATOM   2202  CZ  ARG A 275      28.656  -0.907 -28.906  1.00 89.88           C  
ATOM   2203  N   LYS A 276      24.625   1.070 -23.719  1.00 80.62           N  
ATOM   2204  CA  LYS A 276      23.781   0.033 -23.125  1.00 80.62           C  
ATOM   2205  C   LYS A 276      22.359   0.532 -22.891  1.00 80.62           C  
ATOM   2206  CB  LYS A 276      24.391  -0.437 -21.797  1.00 80.62           C  
ATOM   2207  O   LYS A 276      21.406  -0.205 -23.109  1.00 80.62           O  
ATOM   2208  CG  LYS A 276      23.672  -1.625 -21.172  1.00 80.62           C  
ATOM   2209  CD  LYS A 276      23.688  -2.836 -22.094  1.00 80.62           C  
ATOM   2210  CE  LYS A 276      23.047  -4.051 -21.438  1.00 80.62           C  
ATOM   2211  NZ  LYS A 276      23.094  -5.250 -22.328  1.00 80.62           N  
ATOM   2212  N   LEU A 277      22.062   1.479 -22.297  1.00 80.88           N  
ATOM   2213  CA  LEU A 277      20.719   2.035 -22.156  1.00 80.88           C  
ATOM   2214  C   LEU A 277      19.984   2.037 -23.500  1.00 80.88           C  
ATOM   2215  CB  LEU A 277      20.781   3.459 -21.594  1.00 80.88           C  
ATOM   2216  O   LEU A 277      18.828   1.622 -23.578  1.00 80.88           O  
ATOM   2217  CG  LEU A 277      19.453   4.195 -21.453  1.00 80.88           C  
ATOM   2218  CD1 LEU A 277      18.562   3.473 -20.453  1.00 80.88           C  
ATOM   2219  CD2 LEU A 277      19.688   5.641 -21.031  1.00 80.88           C  
ATOM   2220  N   PHE A 278      20.750   2.494 -24.516  1.00 87.50           N  
ATOM   2221  CA  PHE A 278      20.109   2.496 -25.828  1.00 87.50           C  
ATOM   2222  C   PHE A 278      19.781   1.076 -26.266  1.00 87.50           C  
ATOM   2223  CB  PHE A 278      21.016   3.178 -26.859  1.00 87.50           C  
ATOM   2224  O   PHE A 278      18.688   0.814 -26.766  1.00 87.50           O  
ATOM   2225  CG  PHE A 278      21.266   4.633 -26.578  1.00 87.50           C  
ATOM   2226  CD1 PHE A 278      20.453   5.340 -25.688  1.00 87.50           C  
ATOM   2227  CD2 PHE A 278      22.328   5.293 -27.172  1.00 87.50           C  
ATOM   2228  CE1 PHE A 278      20.703   6.688 -25.422  1.00 87.50           C  
ATOM   2229  CE2 PHE A 278      22.578   6.637 -26.922  1.00 87.50           C  
ATOM   2230  CZ  PHE A 278      21.766   7.332 -26.047  1.00 87.50           C  
ATOM   2231  N   ASP A 279      20.922   0.427 -26.250  1.00 82.50           N  
ATOM   2232  CA  ASP A 279      20.656  -0.964 -26.609  1.00 82.50           C  
ATOM   2233  C   ASP A 279      19.453  -1.508 -25.859  1.00 82.50           C  
ATOM   2234  CB  ASP A 279      21.891  -1.830 -26.328  1.00 82.50           C  
ATOM   2235  O   ASP A 279      18.609  -2.188 -26.438  1.00 82.50           O  
ATOM   2236  CG  ASP A 279      23.062  -1.522 -27.250  1.00 82.50           C  
ATOM   2237  OD1 ASP A 279      22.859  -0.862 -28.297  1.00 82.50           O  
ATOM   2238  OD2 ASP A 279      24.188  -1.948 -26.938  1.00 82.50           O  
ATOM   2239  N   LEU A 280      19.328  -1.317 -24.656  1.00 77.06           N  
ATOM   2240  CA  LEU A 280      18.219  -1.807 -23.859  1.00 77.06           C  
ATOM   2241  C   LEU A 280      16.906  -1.132 -24.266  1.00 77.06           C  
ATOM   2242  CB  LEU A 280      18.484  -1.565 -22.359  1.00 77.06           C  
ATOM   2243  O   LEU A 280      15.867  -1.787 -24.359  1.00 77.06           O  
ATOM   2244  CG  LEU A 280      19.531  -2.463 -21.719  1.00 77.06           C  
ATOM   2245  CD1 LEU A 280      19.891  -1.932 -20.328  1.00 77.06           C  
ATOM   2246  CD2 LEU A 280      19.031  -3.900 -21.625  1.00 77.06           C  
ATOM   2247  N   LEU A 281      16.844  -0.066 -24.500  1.00 80.62           N  
ATOM   2248  CA  LEU A 281      15.633   0.620 -24.906  1.00 80.62           C  
ATOM   2249  C   LEU A 281      15.172   0.125 -26.281  1.00 80.62           C  
ATOM   2250  CB  LEU A 281      15.859   2.133 -24.953  1.00 80.62           C  
ATOM   2251  O   LEU A 281      13.969   0.116 -26.562  1.00 80.62           O  
ATOM   2252  CG  LEU A 281      15.922   2.846 -23.594  1.00 80.62           C  
ATOM   2253  CD1 LEU A 281      16.328   4.305 -23.797  1.00 80.62           C  
ATOM   2254  CD2 LEU A 281      14.586   2.748 -22.875  1.00 80.62           C  
ATOM   2255  N   ASP A 282      16.156  -0.368 -27.031  1.00 83.50           N  
ATOM   2256  CA  ASP A 282      15.805  -0.856 -28.359  1.00 83.50           C  
ATOM   2257  C   ASP A 282      15.125  -2.219 -28.281  1.00 83.50           C  
ATOM   2258  CB  ASP A 282      17.047  -0.941 -29.234  1.00 83.50           C  
ATOM   2259  O   ASP A 282      14.289  -2.551 -29.125  1.00 83.50           O  
ATOM   2260  CG  ASP A 282      17.344   0.356 -29.969  1.00 83.50           C  
ATOM   2261  OD1 ASP A 282      16.438   1.190 -30.125  1.00 83.50           O  
ATOM   2262  OD2 ASP A 282      18.516   0.545 -30.391  1.00 83.50           O  
ATOM   2263  N   VAL A 283      15.516  -2.734 -27.531  1.00 70.88           N  
ATOM   2264  CA  VAL A 283      15.008  -4.102 -27.484  1.00 70.88           C  
ATOM   2265  C   VAL A 283      13.867  -4.191 -26.469  1.00 70.88           C  
ATOM   2266  CB  VAL A 283      16.125  -5.105 -27.125  1.00 70.88           C  
ATOM   2267  O   VAL A 283      12.992  -5.051 -26.578  1.00 70.88           O  
ATOM   2268  CG1 VAL A 283      17.141  -5.223 -28.250  1.00 70.88           C  
ATOM   2269  CG2 VAL A 283      16.812  -4.688 -25.828  1.00 70.88           C  
ATOM   2270  N   LEU A 284      13.750  -3.363 -25.516  1.00 63.78           N  
ATOM   2271  CA  LEU A 284      12.695  -3.418 -24.500  1.00 63.78           C  
ATOM   2272  C   LEU A 284      11.422  -2.754 -25.016  1.00 63.78           C  
ATOM   2273  CB  LEU A 284      13.164  -2.738 -23.203  1.00 63.78           C  
ATOM   2274  O   LEU A 284      11.477  -1.701 -25.656  1.00 63.78           O  
ATOM   2275  CG  LEU A 284      14.250  -3.465 -22.422  1.00 63.78           C  
ATOM   2276  CD1 LEU A 284      14.828  -2.545 -21.344  1.00 63.78           C  
ATOM   2277  CD2 LEU A 284      13.688  -4.738 -21.781  1.00 63.78           C  
ATOM   2278  N   GLU A 285      10.375  -3.705 -25.016  1.00 61.12           N  
ATOM   2279  CA  GLU A 285       9.055  -3.096 -25.172  1.00 61.12           C  
ATOM   2280  C   GLU A 285       8.617  -2.391 -23.891  1.00 61.12           C  
ATOM   2281  CB  GLU A 285       8.023  -4.152 -25.578  1.00 61.12           C  
ATOM   2282  O   GLU A 285       8.570  -3.004 -22.828  1.00 61.12           O  
ATOM   2283  CG  GLU A 285       8.117  -4.586 -27.031  1.00 61.12           C  
ATOM   2284  CD  GLU A 285       6.969  -5.484 -27.453  1.00 61.12           C  
ATOM   2285  OE1 GLU A 285       6.902  -5.848 -28.656  1.00 61.12           O  
ATOM   2286  OE2 GLU A 285       6.129  -5.824 -26.594  1.00 61.12           O  
ATOM   2287  N   PHE A 286       8.523  -1.037 -23.984  1.00 62.22           N  
ATOM   2288  CA  PHE A 286       8.055  -0.303 -22.812  1.00 62.22           C  
ATOM   2289  C   PHE A 286       6.875   0.587 -23.172  1.00 62.22           C  
ATOM   2290  CB  PHE A 286       9.188   0.542 -22.219  1.00 62.22           C  
ATOM   2291  O   PHE A 286       6.758   1.043 -24.312  1.00 62.22           O  
ATOM   2292  CG  PHE A 286       9.773   1.539 -23.172  1.00 62.22           C  
ATOM   2293  CD1 PHE A 286      10.875   1.207 -23.969  1.00 62.22           C  
ATOM   2294  CD2 PHE A 286       9.227   2.809 -23.297  1.00 62.22           C  
ATOM   2295  CE1 PHE A 286      11.414   2.129 -24.859  1.00 62.22           C  
ATOM   2296  CE2 PHE A 286       9.766   3.734 -24.188  1.00 62.22           C  
ATOM   2297  CZ  PHE A 286      10.859   3.395 -24.969  1.00 62.22           C  
ATOM   2298  N   ASN A 287       6.500   0.784 -21.969  1.00 62.72           N  
ATOM   2299  CA  ASN A 287       5.383   1.717 -22.062  1.00 62.72           C  
ATOM   2300  C   ASN A 287       5.809   3.141 -21.719  1.00 62.72           C  
ATOM   2301  CB  ASN A 287       4.234   1.273 -21.156  1.00 62.72           C  
ATOM   2302  O   ASN A 287       5.695   4.043 -22.547  1.00 62.72           O  
ATOM   2303  CG  ASN A 287       3.410   0.153 -21.766  1.00 62.72           C  
ATOM   2304  ND2 ASN A 287       2.588  -0.489 -20.938  1.00 62.72           N  
ATOM   2305  OD1 ASN A 287       3.512  -0.135 -22.953  1.00 62.72           O  
ATOM   2306  N   GLN A 288       6.023   3.291 -20.266  1.00 68.00           N  
ATOM   2307  CA  GLN A 288       6.797   4.461 -19.859  1.00 68.00           C  
ATOM   2308  C   GLN A 288       8.102   4.051 -19.188  1.00 68.00           C  
ATOM   2309  CB  GLN A 288       5.973   5.355 -18.938  1.00 68.00           C  
ATOM   2310  O   GLN A 288       8.141   3.047 -18.469  1.00 68.00           O  
ATOM   2311  CG  GLN A 288       4.871   6.125 -19.641  1.00 68.00           C  
ATOM   2312  CD  GLN A 288       4.055   6.988 -18.703  1.00 68.00           C  
ATOM   2313  NE2 GLN A 288       3.875   8.258 -19.062  1.00 68.00           N  
ATOM   2314  OE1 GLN A 288       3.594   6.520 -17.656  1.00 68.00           O  
ATOM   2315  N   VAL A 289       8.922   4.781 -19.422  1.00 70.94           N  
ATOM   2316  CA  VAL A 289      10.234   4.504 -18.859  1.00 70.94           C  
ATOM   2317  C   VAL A 289      10.711   5.707 -18.047  1.00 70.94           C  
ATOM   2318  CB  VAL A 289      11.273   4.148 -19.953  1.00 70.94           C  
ATOM   2319  O   VAL A 289      10.547   6.855 -18.469  1.00 70.94           O  
ATOM   2320  CG1 VAL A 289      12.656   3.961 -19.328  1.00 70.94           C  
ATOM   2321  CG2 VAL A 289      10.844   2.893 -20.703  1.00 70.94           C  
ATOM   2322  N   ILE A 290      10.758   5.547 -16.641  1.00 65.06           N  
ATOM   2323  CA  ILE A 290      11.523   6.566 -15.945  1.00 65.06           C  
ATOM   2324  C   ILE A 290      13.000   6.184 -15.938  1.00 65.06           C  
ATOM   2325  CB  ILE A 290      11.016   6.773 -14.500  1.00 65.06           C  
ATOM   2326  O   ILE A 290      13.352   5.047 -15.602  1.00 65.06           O  
ATOM   2327  CG1 ILE A 290       9.555   7.242 -14.516  1.00 65.06           C  
ATOM   2328  CG2 ILE A 290      11.906   7.766 -13.750  1.00 65.06           C  
ATOM   2329  CD1 ILE A 290       8.953   7.422 -13.125  1.00 65.06           C  
ATOM   2330  N   ILE A 291      13.625   6.953 -16.281  1.00 72.44           N  
ATOM   2331  CA  ILE A 291      15.070   6.758 -16.203  1.00 72.44           C  
ATOM   2332  C   ILE A 291      15.656   7.703 -15.156  1.00 72.44           C  
ATOM   2333  CB  ILE A 291      15.750   6.977 -17.562  1.00 72.44           C  
ATOM   2334  O   ILE A 291      15.625   8.922 -15.320  1.00 72.44           O  
ATOM   2335  CG1 ILE A 291      15.078   6.109 -18.641  1.00 72.44           C  
ATOM   2336  CG2 ILE A 291      17.250   6.680 -17.484  1.00 72.44           C  
ATOM   2337  CD1 ILE A 291      15.547   6.406 -20.062  1.00 72.44           C  
ATOM   2338  N   PHE A 292      15.367   7.363 -13.875  1.00 57.84           N  
ATOM   2339  CA  PHE A 292      15.977   8.156 -12.812  1.00 57.84           C  
ATOM   2340  C   PHE A 292      17.469   8.305 -13.031  1.00 57.84           C  
ATOM   2341  CB  PHE A 292      15.703   7.523 -11.445  1.00 57.84           C  
ATOM   2342  O   PHE A 292      18.188   7.312 -13.195  1.00 57.84           O  
ATOM   2343  CG  PHE A 292      14.281   7.664 -10.977  1.00 57.84           C  
ATOM   2344  CD1 PHE A 292      13.812   8.883 -10.492  1.00 57.84           C  
ATOM   2345  CD2 PHE A 292      13.414   6.582 -11.016  1.00 57.84           C  
ATOM   2346  CE1 PHE A 292      12.500   9.016 -10.055  1.00 57.84           C  
ATOM   2347  CE2 PHE A 292      12.102   6.707 -10.578  1.00 57.84           C  
ATOM   2348  CZ  PHE A 292      11.641   7.926 -10.102  1.00 57.84           C  
ATOM   2349  N   VAL A 293      17.656   9.578 -13.055  1.00 72.50           N  
ATOM   2350  CA  VAL A 293      19.078   9.891 -13.195  1.00 72.50           C  
ATOM   2351  C   VAL A 293      19.562  10.648 -11.961  1.00 72.50           C  
ATOM   2352  CB  VAL A 293      19.344  10.719 -14.469  1.00 72.50           C  
ATOM   2353  O   VAL A 293      18.750  11.180 -11.195  1.00 72.50           O  
ATOM   2354  CG1 VAL A 293      19.000   9.922 -15.719  1.00 72.50           C  
ATOM   2355  CG2 VAL A 293      18.562  12.031 -14.430  1.00 72.50           C  
ATOM   2356  N   LYS A 294      20.469  10.711 -11.188  1.00 69.06           N  
ATOM   2357  CA  LYS A 294      20.953  11.148  -9.875  1.00 69.06           C  
ATOM   2358  C   LYS A 294      21.062  12.664  -9.805  1.00 69.06           C  
ATOM   2359  CB  LYS A 294      22.312  10.516  -9.570  1.00 69.06           C  
ATOM   2360  O   LYS A 294      21.047  13.242  -8.719  1.00 69.06           O  
ATOM   2361  CG  LYS A 294      23.422  10.953 -10.516  1.00 69.06           C  
ATOM   2362  CD  LYS A 294      24.750  10.266 -10.188  1.00 69.06           C  
ATOM   2363  CE  LYS A 294      25.844  10.656 -11.164  1.00 69.06           C  
ATOM   2364  NZ  LYS A 294      27.125   9.961 -10.859  1.00 69.06           N  
ATOM   2365  N   SER A 295      20.969  13.680 -11.055  1.00 66.56           N  
ATOM   2366  CA  SER A 295      21.062  15.141 -11.047  1.00 66.56           C  
ATOM   2367  C   SER A 295      20.172  15.766 -12.109  1.00 66.56           C  
ATOM   2368  CB  SER A 295      22.516  15.570 -11.273  1.00 66.56           C  
ATOM   2369  O   SER A 295      19.812  15.109 -13.086  1.00 66.56           O  
ATOM   2370  OG  SER A 295      22.906  15.328 -12.617  1.00 66.56           O  
ATOM   2371  N   VAL A 296      19.641  17.000 -12.234  1.00 54.53           N  
ATOM   2372  CA  VAL A 296      18.797  17.750 -13.172  1.00 54.53           C  
ATOM   2373  C   VAL A 296      19.438  17.750 -14.555  1.00 54.53           C  
ATOM   2374  CB  VAL A 296      18.562  19.203 -12.695  1.00 54.53           C  
ATOM   2375  O   VAL A 296      18.750  17.625 -15.570  1.00 54.53           O  
ATOM   2376  CG1 VAL A 296      17.891  20.031 -13.789  1.00 54.53           C  
ATOM   2377  CG2 VAL A 296      17.719  19.219 -11.422  1.00 54.53           C  
ATOM   2378  N   GLN A 297      21.312  17.906 -14.352  1.00 69.75           N  
ATOM   2379  CA  GLN A 297      22.031  17.922 -15.617  1.00 69.75           C  
ATOM   2380  C   GLN A 297      21.859  16.609 -16.375  1.00 69.75           C  
ATOM   2381  CB  GLN A 297      23.516  18.219 -15.398  1.00 69.75           C  
ATOM   2382  O   GLN A 297      21.562  16.594 -17.562  1.00 69.75           O  
ATOM   2383  CG  GLN A 297      23.812  19.656 -15.016  1.00 69.75           C  
ATOM   2384  CD  GLN A 297      25.188  19.844 -14.398  1.00 69.75           C  
ATOM   2385  NE2 GLN A 297      25.531  21.078 -14.070  1.00 69.75           N  
ATOM   2386  OE1 GLN A 297      25.922  18.875 -14.219  1.00 69.75           O  
ATOM   2387  N   ARG A 298      22.266  15.773 -15.055  1.00 85.00           N  
ATOM   2388  CA  ARG A 298      22.141  14.484 -15.727  1.00 85.00           C  
ATOM   2389  C   ARG A 298      20.734  14.289 -16.281  1.00 85.00           C  
ATOM   2390  CB  ARG A 298      22.484  13.344 -14.773  1.00 85.00           C  
ATOM   2391  O   ARG A 298      20.562  13.680 -17.344  1.00 85.00           O  
ATOM   2392  CG  ARG A 298      23.969  13.242 -14.445  1.00 85.00           C  
ATOM   2393  CD  ARG A 298      24.281  12.023 -13.586  1.00 85.00           C  
ATOM   2394  NE  ARG A 298      24.266  10.789 -14.375  1.00 85.00           N  
ATOM   2395  NH1 ARG A 298      26.531  10.367 -14.125  1.00 85.00           N  
ATOM   2396  NH2 ARG A 298      25.219   8.938 -15.336  1.00 85.00           N  
ATOM   2397  CZ  ARG A 298      25.328  10.031 -14.609  1.00 85.00           C  
ATOM   2398  N   CYS A 299      19.938  14.367 -15.805  1.00 63.78           N  
ATOM   2399  CA  CYS A 299      18.547  14.312 -16.266  1.00 63.78           C  
ATOM   2400  C   CYS A 299      18.422  14.961 -17.641  1.00 63.78           C  
ATOM   2401  CB  CYS A 299      17.625  15.000 -15.273  1.00 63.78           C  
ATOM   2402  O   CYS A 299      17.797  14.391 -18.547  1.00 63.78           O  
ATOM   2403  SG  CYS A 299      15.867  14.797 -15.656  1.00 63.78           S  
ATOM   2404  N   MET A 300      18.812  16.172 -17.781  1.00 74.69           N  
ATOM   2405  CA  MET A 300      18.625  16.891 -19.047  1.00 74.69           C  
ATOM   2406  C   MET A 300      19.422  16.234 -20.172  1.00 74.69           C  
ATOM   2407  CB  MET A 300      19.062  18.359 -18.891  1.00 74.69           C  
ATOM   2408  O   MET A 300      18.906  16.062 -21.281  1.00 74.69           O  
ATOM   2409  CG  MET A 300      18.125  19.188 -18.031  1.00 74.69           C  
ATOM   2410  SD  MET A 300      18.703  20.906 -17.797  1.00 74.69           S  
ATOM   2411  CE  MET A 300      18.375  21.578 -19.453  1.00 74.69           C  
ATOM   2412  N   ALA A 301      21.406  16.000 -19.547  1.00 69.81           N  
ATOM   2413  CA  ALA A 301      22.266  15.414 -20.578  1.00 69.81           C  
ATOM   2414  C   ALA A 301      21.656  14.117 -21.125  1.00 69.81           C  
ATOM   2415  CB  ALA A 301      23.672  15.164 -20.047  1.00 69.81           C  
ATOM   2416  O   ALA A 301      21.641  13.883 -22.328  1.00 69.81           O  
ATOM   2417  N   LEU A 302      20.875  13.164 -20.156  1.00 87.81           N  
ATOM   2418  CA  LEU A 302      20.312  11.898 -20.609  1.00 87.81           C  
ATOM   2419  C   LEU A 302      19.062  12.148 -21.438  1.00 87.81           C  
ATOM   2420  CB  LEU A 302      19.969  11.008 -19.406  1.00 87.81           C  
ATOM   2421  O   LEU A 302      18.844  11.477 -22.453  1.00 87.81           O  
ATOM   2422  CG  LEU A 302      19.312   9.656 -19.734  1.00 87.81           C  
ATOM   2423  CD1 LEU A 302      20.250   8.820 -20.625  1.00 87.81           C  
ATOM   2424  CD2 LEU A 302      18.969   8.906 -18.453  1.00 87.81           C  
ATOM   2425  N   ALA A 303      18.406  12.750 -21.594  1.00 65.12           N  
ATOM   2426  CA  ALA A 303      17.156  13.000 -22.312  1.00 65.12           C  
ATOM   2427  C   ALA A 303      17.422  13.414 -23.750  1.00 65.12           C  
ATOM   2428  CB  ALA A 303      16.344  14.070 -21.594  1.00 65.12           C  
ATOM   2429  O   ALA A 303      16.719  12.977 -24.672  1.00 65.12           O  
ATOM   2430  N   GLN A 304      18.500  14.242 -23.812  1.00 84.75           N  
ATOM   2431  CA  GLN A 304      18.781  14.672 -25.188  1.00 84.75           C  
ATOM   2432  C   GLN A 304      19.312  13.508 -26.016  1.00 84.75           C  
ATOM   2433  CB  GLN A 304      19.797  15.820 -25.188  1.00 84.75           C  
ATOM   2434  O   GLN A 304      18.891  13.328 -27.172  1.00 84.75           O  
ATOM   2435  CG  GLN A 304      20.016  16.438 -26.562  1.00 84.75           C  
ATOM   2436  CD  GLN A 304      20.906  17.672 -26.500  1.00 84.75           C  
ATOM   2437  NE2 GLN A 304      21.156  18.266 -27.672  1.00 84.75           N  
ATOM   2438  OE1 GLN A 304      21.344  18.094 -25.438  1.00 84.75           O  
ATOM   2439  N   LEU A 305      20.875  13.227 -24.891  1.00 77.88           N  
ATOM   2440  CA  LEU A 305      21.453  12.102 -25.609  1.00 77.88           C  
ATOM   2441  C   LEU A 305      20.375  11.117 -26.047  1.00 77.88           C  
ATOM   2442  CB  LEU A 305      22.500  11.383 -24.750  1.00 77.88           C  
ATOM   2443  O   LEU A 305      20.422  10.586 -27.156  1.00 77.88           O  
ATOM   2444  CG  LEU A 305      23.938  11.438 -25.250  1.00 77.88           C  
ATOM   2445  CD1 LEU A 305      24.844  12.062 -24.188  1.00 77.88           C  
ATOM   2446  CD2 LEU A 305      24.422  10.047 -25.625  1.00 77.88           C  
ATOM   2447  N   LEU A 306      19.125  10.445 -25.328  1.00 77.62           N  
ATOM   2448  CA  LEU A 306      17.969   9.656 -25.734  1.00 77.62           C  
ATOM   2449  C   LEU A 306      17.266  10.289 -26.938  1.00 77.62           C  
ATOM   2450  CB  LEU A 306      16.984   9.523 -24.578  1.00 77.62           C  
ATOM   2451  O   LEU A 306      16.875   9.594 -27.875  1.00 77.62           O  
ATOM   2452  CG  LEU A 306      17.375   8.531 -23.469  1.00 77.62           C  
ATOM   2453  CD1 LEU A 306      16.516   8.773 -22.219  1.00 77.62           C  
ATOM   2454  CD2 LEU A 306      17.203   7.098 -23.969  1.00 77.62           C  
ATOM   2455  N   VAL A 307      17.062  11.359 -27.438  1.00 70.62           N  
ATOM   2456  CA  VAL A 307      16.250  12.008 -28.453  1.00 70.62           C  
ATOM   2457  C   VAL A 307      16.938  11.883 -29.812  1.00 70.62           C  
ATOM   2458  CB  VAL A 307      16.000  13.500 -28.125  1.00 70.62           C  
ATOM   2459  O   VAL A 307      16.281  11.641 -30.828  1.00 70.62           O  
ATOM   2460  CG1 VAL A 307      15.367  14.219 -29.312  1.00 70.62           C  
ATOM   2461  CG2 VAL A 307      15.125  13.625 -26.875  1.00 70.62           C  
ATOM   2462  N   GLU A 308      18.641  12.109 -29.828  1.00 83.19           N  
ATOM   2463  CA  GLU A 308      19.391  11.953 -31.062  1.00 83.19           C  
ATOM   2464  C   GLU A 308      19.266  10.531 -31.609  1.00 83.19           C  
ATOM   2465  CB  GLU A 308      20.859  12.297 -30.844  1.00 83.19           C  
ATOM   2466  O   GLU A 308      19.359  10.312 -32.812  1.00 83.19           O  
ATOM   2467  CG  GLU A 308      21.125  13.789 -30.703  1.00 83.19           C  
ATOM   2468  CD  GLU A 308      22.562  14.109 -30.312  1.00 83.19           C  
ATOM   2469  OE1 GLU A 308      22.875  15.297 -30.062  1.00 83.19           O  
ATOM   2470  OE2 GLU A 308      23.391  13.164 -30.266  1.00 83.19           O  
ATOM   2471  N   GLN A 309      18.953   9.930 -30.609  1.00 83.94           N  
ATOM   2472  CA  GLN A 309      18.828   8.547 -31.047  1.00 83.94           C  
ATOM   2473  C   GLN A 309      17.375   8.180 -31.312  1.00 83.94           C  
ATOM   2474  CB  GLN A 309      19.438   7.594 -30.031  1.00 83.94           C  
ATOM   2475  O   GLN A 309      17.016   7.000 -31.344  1.00 83.94           O  
ATOM   2476  CG  GLN A 309      20.953   7.754 -29.859  1.00 83.94           C  
ATOM   2477  CD  GLN A 309      21.719   7.426 -31.125  1.00 83.94           C  
ATOM   2478  NE2 GLN A 309      22.781   8.188 -31.375  1.00 83.94           N  
ATOM   2479  OE1 GLN A 309      21.375   6.500 -31.859  1.00 83.94           O  
ATOM   2480  N   ASN A 310      16.312   8.945 -31.984  1.00 81.94           N  
ATOM   2481  CA  ASN A 310      14.867   8.859 -32.156  1.00 81.94           C  
ATOM   2482  C   ASN A 310      14.180   8.219 -30.969  1.00 81.94           C  
ATOM   2483  CB  ASN A 310      14.531   8.086 -33.438  1.00 81.94           C  
ATOM   2484  O   ASN A 310      13.148   7.559 -31.109  1.00 81.94           O  
ATOM   2485  CG  ASN A 310      14.820   8.883 -34.688  1.00 81.94           C  
ATOM   2486  ND2 ASN A 310      15.289   8.195 -35.750  1.00 81.94           N  
ATOM   2487  OD1 ASN A 310      14.633  10.102 -34.750  1.00 81.94           O  
ATOM   2488  N   PHE A 311      14.445   8.297 -29.844  1.00 70.31           N  
ATOM   2489  CA  PHE A 311      13.672   7.895 -28.688  1.00 70.31           C  
ATOM   2490  C   PHE A 311      12.867   9.062 -28.141  1.00 70.31           C  
ATOM   2491  CB  PHE A 311      14.594   7.336 -27.594  1.00 70.31           C  
ATOM   2492  O   PHE A 311      13.367  10.188 -28.062  1.00 70.31           O  
ATOM   2493  CG  PHE A 311      15.211   6.008 -27.938  1.00 70.31           C  
ATOM   2494  CD1 PHE A 311      14.445   4.848 -27.922  1.00 70.31           C  
ATOM   2495  CD2 PHE A 311      16.562   5.918 -28.281  1.00 70.31           C  
ATOM   2496  CE1 PHE A 311      15.016   3.615 -28.250  1.00 70.31           C  
ATOM   2497  CE2 PHE A 311      17.125   4.691 -28.594  1.00 70.31           C  
ATOM   2498  CZ  PHE A 311      16.359   3.541 -28.578  1.00 70.31           C  
ATOM   2499  N   PRO A 312      11.945   8.984 -27.344  1.00 71.00           N  
ATOM   2500  CA  PRO A 312      10.961   9.992 -26.906  1.00 71.00           C  
ATOM   2501  C   PRO A 312      11.117  10.383 -25.438  1.00 71.00           C  
ATOM   2502  CB  PRO A 312       9.617   9.297 -27.156  1.00 71.00           C  
ATOM   2503  O   PRO A 312      10.250  10.078 -24.625  1.00 71.00           O  
ATOM   2504  CG  PRO A 312       9.891   7.844 -26.922  1.00 71.00           C  
ATOM   2505  CD  PRO A 312      11.297   7.547 -27.359  1.00 71.00           C  
ATOM   2506  N   ALA A 313      12.094  11.273 -25.422  1.00 79.44           N  
ATOM   2507  CA  ALA A 313      12.477  11.477 -24.016  1.00 79.44           C  
ATOM   2508  C   ALA A 313      12.281  12.930 -23.609  1.00 79.44           C  
ATOM   2509  CB  ALA A 313      13.930  11.055 -23.797  1.00 79.44           C  
ATOM   2510  O   ALA A 313      12.438  13.844 -24.422  1.00 79.44           O  
ATOM   2511  N   ILE A 314      11.789  13.031 -22.047  1.00 75.94           N  
ATOM   2512  CA  ILE A 314      11.688  14.359 -21.453  1.00 75.94           C  
ATOM   2513  C   ILE A 314      12.406  14.367 -20.094  1.00 75.94           C  
ATOM   2514  CB  ILE A 314      10.219  14.789 -21.281  1.00 75.94           C  
ATOM   2515  O   ILE A 314      12.453  13.352 -19.406  1.00 75.94           O  
ATOM   2516  CG1 ILE A 314      10.125  16.312 -21.062  1.00 75.94           C  
ATOM   2517  CG2 ILE A 314       9.562  14.031 -20.125  1.00 75.94           C  
ATOM   2518  CD1 ILE A 314       8.734  16.875 -21.266  1.00 75.94           C  
ATOM   2519  N   ALA A 315      13.008  15.484 -19.891  1.00 72.38           N  
ATOM   2520  CA  ALA A 315      13.609  15.609 -18.562  1.00 72.38           C  
ATOM   2521  C   ALA A 315      12.727  16.438 -17.625  1.00 72.38           C  
ATOM   2522  CB  ALA A 315      15.000  16.234 -18.656  1.00 72.38           C  
ATOM   2523  O   ALA A 315      12.086  17.391 -18.062  1.00 72.38           O  
ATOM   2524  N   ILE A 316      12.516  16.250 -16.156  1.00 61.19           N  
ATOM   2525  CA  ILE A 316      11.875  17.047 -15.117  1.00 61.19           C  
ATOM   2526  C   ILE A 316      12.836  17.234 -13.953  1.00 61.19           C  
ATOM   2527  CB  ILE A 316      10.562  16.391 -14.633  1.00 61.19           C  
ATOM   2528  O   ILE A 316      13.312  16.266 -13.359  1.00 61.19           O  
ATOM   2529  CG1 ILE A 316       9.562  16.266 -15.789  1.00 61.19           C  
ATOM   2530  CG2 ILE A 316       9.961  17.172 -13.469  1.00 61.19           C  
ATOM   2531  CD1 ILE A 316       8.242  15.617 -15.406  1.00 61.19           C  
ATOM   2532  N   HIS A 317      12.797  18.172 -13.594  1.00 59.22           N  
ATOM   2533  CA  HIS A 317      13.680  18.344 -12.445  1.00 59.22           C  
ATOM   2534  C   HIS A 317      13.375  19.641 -11.703  1.00 59.22           C  
ATOM   2535  CB  HIS A 317      15.141  18.328 -12.883  1.00 59.22           C  
ATOM   2536  O   HIS A 317      12.633  20.484 -12.203  1.00 59.22           O  
ATOM   2537  CG  HIS A 317      15.477  19.391 -13.891  1.00 59.22           C  
ATOM   2538  CD2 HIS A 317      15.672  19.312 -15.227  1.00 59.22           C  
ATOM   2539  ND1 HIS A 317      15.656  20.703 -13.539  1.00 59.22           N  
ATOM   2540  CE1 HIS A 317      15.945  21.406 -14.625  1.00 59.22           C  
ATOM   2541  NE2 HIS A 317      15.961  20.578 -15.664  1.00 59.22           N  
ATOM   2542  N   ARG A 318      12.727  19.672 -10.516  1.00 53.69           N  
ATOM   2543  CA  ARG A 318      12.445  20.797  -9.625  1.00 53.69           C  
ATOM   2544  C   ARG A 318      12.898  22.109 -10.250  1.00 53.69           C  
ATOM   2545  CB  ARG A 318      13.125  20.609  -8.273  1.00 53.69           C  
ATOM   2546  O   ARG A 318      12.367  23.188  -9.922  1.00 53.69           O  
ATOM   2547  CG  ARG A 318      12.711  21.625  -7.219  1.00 53.69           C  
ATOM   2548  CD  ARG A 318      13.359  21.328  -5.871  1.00 53.69           C  
ATOM   2549  NE  ARG A 318      12.422  21.516  -4.770  1.00 53.69           N  
ATOM   2550  NH1 ARG A 318      14.055  21.875  -3.172  1.00 53.69           N  
ATOM   2551  NH2 ARG A 318      11.836  21.938  -2.588  1.00 53.69           N  
ATOM   2552  CZ  ARG A 318      12.773  21.781  -3.512  1.00 53.69           C  
ATOM   2553  N   GLY A 319      14.242  22.125 -11.422  1.00 49.06           N  
ATOM   2554  CA  GLY A 319      14.680  23.359 -12.031  1.00 49.06           C  
ATOM   2555  C   GLY A 319      13.625  24.000 -12.914  1.00 49.06           C  
ATOM   2556  O   GLY A 319      13.852  25.078 -13.484  1.00 49.06           O  
ATOM   2557  N   MET A 320      12.734  23.453 -13.742  1.00 58.50           N  
ATOM   2558  CA  MET A 320      11.570  23.906 -14.508  1.00 58.50           C  
ATOM   2559  C   MET A 320      10.656  24.766 -13.641  1.00 58.50           C  
ATOM   2560  CB  MET A 320      10.797  22.703 -15.062  1.00 58.50           C  
ATOM   2561  O   MET A 320      10.656  24.641 -12.414  1.00 58.50           O  
ATOM   2562  CG  MET A 320      11.516  21.969 -16.172  1.00 58.50           C  
ATOM   2563  SD  MET A 320      10.594  20.500 -16.766  1.00 58.50           S  
ATOM   2564  CE  MET A 320      11.695  19.938 -18.094  1.00 58.50           C  
ATOM   2565  N   ALA A 321      10.188  26.391 -14.438  1.00 58.69           N  
ATOM   2566  CA  ALA A 321       9.047  26.969 -13.727  1.00 58.69           C  
ATOM   2567  C   ALA A 321       8.055  25.891 -13.312  1.00 58.69           C  
ATOM   2568  CB  ALA A 321       8.352  28.016 -14.594  1.00 58.69           C  
ATOM   2569  O   ALA A 321       7.980  24.828 -13.945  1.00 58.69           O  
ATOM   2570  N   GLN A 322       7.348  26.562 -11.977  1.00 46.31           N  
ATOM   2571  CA  GLN A 322       6.332  25.547 -11.750  1.00 46.31           C  
ATOM   2572  C   GLN A 322       5.641  25.156 -13.055  1.00 46.31           C  
ATOM   2573  CB  GLN A 322       5.301  26.016 -10.734  1.00 46.31           C  
ATOM   2574  O   GLN A 322       5.410  23.969 -13.320  1.00 46.31           O  
ATOM   2575  CG  GLN A 322       4.277  24.969 -10.344  1.00 46.31           C  
ATOM   2576  CD  GLN A 322       3.037  25.547  -9.703  1.00 46.31           C  
ATOM   2577  NE2 GLN A 322       2.074  24.688  -9.375  1.00 46.31           N  
ATOM   2578  OE1 GLN A 322       2.943  26.766  -9.492  1.00 46.31           O  
ATOM   2579  N   GLU A 323       5.383  26.188 -13.852  1.00 47.91           N  
ATOM   2580  CA  GLU A 323       4.395  25.891 -14.891  1.00 47.91           C  
ATOM   2581  C   GLU A 323       4.961  24.938 -15.938  1.00 47.91           C  
ATOM   2582  CB  GLU A 323       3.912  27.172 -15.555  1.00 47.91           C  
ATOM   2583  O   GLU A 323       4.258  24.031 -16.406  1.00 47.91           O  
ATOM   2584  CG  GLU A 323       2.750  27.844 -14.836  1.00 47.91           C  
ATOM   2585  CD  GLU A 323       2.605  29.312 -15.172  1.00 47.91           C  
ATOM   2586  OE1 GLU A 323       1.720  29.984 -14.594  1.00 47.91           O  
ATOM   2587  OE2 GLU A 323       3.381  29.812 -16.031  1.00 47.91           O  
ATOM   2588  N   GLU A 324       6.355  25.031 -16.312  1.00 50.06           N  
ATOM   2589  CA  GLU A 324       6.980  24.125 -17.281  1.00 50.06           C  
ATOM   2590  C   GLU A 324       7.090  22.719 -16.703  1.00 50.06           C  
ATOM   2591  CB  GLU A 324       8.367  24.641 -17.672  1.00 50.06           C  
ATOM   2592  O   GLU A 324       6.879  21.734 -17.422  1.00 50.06           O  
ATOM   2593  CG  GLU A 324       9.016  23.844 -18.812  1.00 50.06           C  
ATOM   2594  CD  GLU A 324      10.352  24.422 -19.250  1.00 50.06           C  
ATOM   2595  OE1 GLU A 324      10.992  23.828 -20.156  1.00 50.06           O  
ATOM   2596  OE2 GLU A 324      10.758  25.469 -18.688  1.00 50.06           O  
ATOM   2597  N   ARG A 325       7.406  22.891 -15.148  1.00 51.81           N  
ATOM   2598  CA  ARG A 325       7.484  21.531 -14.609  1.00 51.81           C  
ATOM   2599  C   ARG A 325       6.211  20.750 -14.906  1.00 51.81           C  
ATOM   2600  CB  ARG A 325       7.730  21.578 -13.094  1.00 51.81           C  
ATOM   2601  O   ARG A 325       6.273  19.594 -15.312  1.00 51.81           O  
ATOM   2602  CG  ARG A 325       9.141  22.016 -12.719  1.00 51.81           C  
ATOM   2603  CD  ARG A 325       9.391  21.844 -11.227  1.00 51.81           C  
ATOM   2604  NE  ARG A 325       9.000  23.031 -10.477  1.00 51.81           N  
ATOM   2605  NH1 ARG A 325       9.172  22.047  -8.398  1.00 51.81           N  
ATOM   2606  NH2 ARG A 325       8.531  24.234  -8.570  1.00 51.81           N  
ATOM   2607  CZ  ARG A 325       8.906  23.094  -9.148  1.00 51.81           C  
ATOM   2608  N   LEU A 326       5.434  21.578 -14.445  1.00 50.53           N  
ATOM   2609  CA  LEU A 326       4.168  20.906 -14.727  1.00 50.53           C  
ATOM   2610  C   LEU A 326       4.059  20.547 -16.203  1.00 50.53           C  
ATOM   2611  CB  LEU A 326       2.988  21.797 -14.312  1.00 50.53           C  
ATOM   2612  O   LEU A 326       3.561  19.469 -16.547  1.00 50.53           O  
ATOM   2613  CG  LEU A 326       1.704  21.062 -13.906  1.00 50.53           C  
ATOM   2614  CD1 LEU A 326       1.686  20.828 -12.398  1.00 50.53           C  
ATOM   2615  CD2 LEU A 326       0.479  21.859 -14.344  1.00 50.53           C  
ATOM   2616  N   SER A 327       4.273  21.422 -16.859  1.00 60.47           N  
ATOM   2617  CA  SER A 327       4.047  21.188 -18.281  1.00 60.47           C  
ATOM   2618  C   SER A 327       4.699  19.891 -18.750  1.00 60.47           C  
ATOM   2619  CB  SER A 327       4.590  22.359 -19.109  1.00 60.47           C  
ATOM   2620  O   SER A 327       4.090  19.094 -19.469  1.00 60.47           O  
ATOM   2621  OG  SER A 327       4.465  22.094 -20.500  1.00 60.47           O  
ATOM   2622  N   ARG A 328       5.984  19.625 -18.609  1.00 52.34           N  
ATOM   2623  CA  ARG A 328       6.836  18.500 -19.000  1.00 52.34           C  
ATOM   2624  C   ARG A 328       6.387  17.219 -18.328  1.00 52.34           C  
ATOM   2625  CB  ARG A 328       8.297  18.797 -18.656  1.00 52.34           C  
ATOM   2626  O   ARG A 328       6.418  16.141 -18.938  1.00 52.34           O  
ATOM   2627  CG  ARG A 328       8.938  19.875 -19.516  1.00 52.34           C  
ATOM   2628  CD  ARG A 328      10.359  20.188 -19.078  1.00 52.34           C  
ATOM   2629  NE  ARG A 328      10.969  21.219 -19.906  1.00 52.34           N  
ATOM   2630  NH1 ARG A 328      12.594  19.844 -20.797  1.00 52.34           N  
ATOM   2631  NH2 ARG A 328      12.484  22.047 -21.422  1.00 52.34           N  
ATOM   2632  CZ  ARG A 328      12.016  21.031 -20.703  1.00 52.34           C  
ATOM   2633  N   TYR A 329       5.566  17.562 -16.891  1.00 61.12           N  
ATOM   2634  CA  TYR A 329       5.039  16.359 -16.266  1.00 61.12           C  
ATOM   2635  C   TYR A 329       3.877  15.797 -17.078  1.00 61.12           C  
ATOM   2636  CB  TYR A 329       4.582  16.641 -14.836  1.00 61.12           C  
ATOM   2637  O   TYR A 329       3.766  14.578 -17.250  1.00 61.12           O  
ATOM   2638  CG  TYR A 329       4.109  15.406 -14.094  1.00 61.12           C  
ATOM   2639  CD1 TYR A 329       2.859  15.375 -13.484  1.00 61.12           C  
ATOM   2640  CD2 TYR A 329       4.918  14.273 -14.008  1.00 61.12           C  
ATOM   2641  CE1 TYR A 329       2.422  14.242 -12.805  1.00 61.12           C  
ATOM   2642  CE2 TYR A 329       4.488  13.141 -13.328  1.00 61.12           C  
ATOM   2643  OH  TYR A 329       2.814  12.008 -12.055  1.00 61.12           O  
ATOM   2644  CZ  TYR A 329       3.242  13.133 -12.727  1.00 61.12           C  
ATOM   2645  N   GLN A 330       3.580  16.891 -17.672  1.00 49.25           N  
ATOM   2646  CA  GLN A 330       2.367  16.406 -18.312  1.00 49.25           C  
ATOM   2647  C   GLN A 330       2.695  15.656 -19.609  1.00 49.25           C  
ATOM   2648  CB  GLN A 330       1.401  17.547 -18.609  1.00 49.25           C  
ATOM   2649  O   GLN A 330       2.100  14.617 -19.906  1.00 49.25           O  
ATOM   2650  CG  GLN A 330       0.047  17.094 -19.141  1.00 49.25           C  
ATOM   2651  CD  GLN A 330      -0.742  16.297 -18.109  1.00 49.25           C  
ATOM   2652  NE2 GLN A 330      -1.271  15.156 -18.547  1.00 49.25           N  
ATOM   2653  OE1 GLN A 330      -0.874  16.703 -16.953  1.00 49.25           O  
ATOM   2654  N   GLN A 331       3.531  16.172 -20.109  1.00 59.66           N  
ATOM   2655  CA  GLN A 331       3.846  15.492 -21.375  1.00 59.66           C  
ATOM   2656  C   GLN A 331       4.207  14.031 -21.125  1.00 59.66           C  
ATOM   2657  CB  GLN A 331       4.988  16.203 -22.094  1.00 59.66           C  
ATOM   2658  O   GLN A 331       3.881  13.156 -21.938  1.00 59.66           O  
ATOM   2659  CG  GLN A 331       4.613  17.578 -22.641  1.00 59.66           C  
ATOM   2660  CD  GLN A 331       5.777  18.281 -23.312  1.00 59.66           C  
ATOM   2661  NE2 GLN A 331       5.977  19.547 -22.984  1.00 59.66           N  
ATOM   2662  OE1 GLN A 331       6.492  17.688 -24.125  1.00 59.66           O  
ATOM   2663  N   PHE A 332       4.910  13.883 -20.203  1.00 58.88           N  
ATOM   2664  CA  PHE A 332       5.367  12.547 -19.859  1.00 58.88           C  
ATOM   2665  C   PHE A 332       4.184  11.641 -19.531  1.00 58.88           C  
ATOM   2666  CB  PHE A 332       6.332  12.594 -18.672  1.00 58.88           C  
ATOM   2667  O   PHE A 332       4.117  10.508 -20.016  1.00 58.88           O  
ATOM   2668  CG  PHE A 332       6.879  11.250 -18.281  1.00 58.88           C  
ATOM   2669  CD1 PHE A 332       6.516  10.664 -17.062  1.00 58.88           C  
ATOM   2670  CD2 PHE A 332       7.754  10.570 -19.109  1.00 58.88           C  
ATOM   2671  CE1 PHE A 332       7.020   9.422 -16.703  1.00 58.88           C  
ATOM   2672  CE2 PHE A 332       8.258   9.328 -18.750  1.00 58.88           C  
ATOM   2673  CZ  PHE A 332       7.895   8.758 -17.547  1.00 58.88           C  
ATOM   2674  N   LYS A 333       3.609  12.414 -18.797  1.00 58.00           N  
ATOM   2675  CA  LYS A 333       2.385  11.648 -18.609  1.00 58.00           C  
ATOM   2676  C   LYS A 333       1.720  11.328 -19.938  1.00 58.00           C  
ATOM   2677  CB  LYS A 333       1.410  12.406 -17.703  1.00 58.00           C  
ATOM   2678  O   LYS A 333       1.166  10.242 -20.109  1.00 58.00           O  
ATOM   2679  CG  LYS A 333       1.310  11.852 -16.281  1.00 58.00           C  
ATOM   2680  CD  LYS A 333       0.201  12.539 -15.500  1.00 58.00           C  
ATOM   2681  CE  LYS A 333      -0.891  11.547 -15.102  1.00 58.00           C  
ATOM   2682  NZ  LYS A 333      -1.849  12.148 -14.125  1.00 58.00           N  
ATOM   2683  N   ASP A 334       1.680  12.281 -20.531  1.00 52.12           N  
ATOM   2684  CA  ASP A 334       0.742  12.180 -21.656  1.00 52.12           C  
ATOM   2685  C   ASP A 334       1.290  11.273 -22.750  1.00 52.12           C  
ATOM   2686  CB  ASP A 334       0.434  13.570 -22.219  1.00 52.12           C  
ATOM   2687  O   ASP A 334       0.745  11.234 -23.859  1.00 52.12           O  
ATOM   2688  CG  ASP A 334      -0.357  14.438 -21.266  1.00 52.12           C  
ATOM   2689  OD1 ASP A 334      -0.871  13.922 -20.250  1.00 52.12           O  
ATOM   2690  OD2 ASP A 334      -0.469  15.656 -21.516  1.00 52.12           O  
ATOM   2691  N   PHE A 335       1.979  10.711 -22.312  1.00 67.50           N  
ATOM   2692  CA  PHE A 335       2.611   9.797 -23.266  1.00 67.50           C  
ATOM   2693  C   PHE A 335       2.984  10.523 -24.547  1.00 67.50           C  
ATOM   2694  CB  PHE A 335       1.685   8.617 -23.578  1.00 67.50           C  
ATOM   2695  O   PHE A 335       3.123   9.898 -25.609  1.00 67.50           O  
ATOM   2696  CG  PHE A 335       1.495   7.676 -22.422  1.00 67.50           C  
ATOM   2697  CD1 PHE A 335       2.264   6.523 -22.312  1.00 67.50           C  
ATOM   2698  CD2 PHE A 335       0.550   7.941 -21.438  1.00 67.50           C  
ATOM   2699  CE1 PHE A 335       2.090   5.645 -21.234  1.00 67.50           C  
ATOM   2700  CE2 PHE A 335       0.371   7.070 -20.359  1.00 67.50           C  
ATOM   2701  CZ  PHE A 335       1.142   5.922 -20.266  1.00 67.50           C  
ATOM   2702  N   GLN A 336       3.471  11.992 -24.391  1.00 69.81           N  
ATOM   2703  CA  GLN A 336       4.102  12.703 -25.500  1.00 69.81           C  
ATOM   2704  C   GLN A 336       5.590  12.383 -25.578  1.00 69.81           C  
ATOM   2705  CB  GLN A 336       3.898  14.211 -25.359  1.00 69.81           C  
ATOM   2706  O   GLN A 336       6.156  12.320 -26.672  1.00 69.81           O  
ATOM   2707  CG  GLN A 336       2.445  14.648 -25.453  1.00 69.81           C  
ATOM   2708  CD  GLN A 336       2.285  16.156 -25.453  1.00 69.81           C  
ATOM   2709  NE2 GLN A 336       1.043  16.625 -25.547  1.00 69.81           N  
ATOM   2710  OE1 GLN A 336       3.270  16.906 -25.375  1.00 69.81           O  
ATOM   2711  N   ARG A 337       5.875  11.891 -24.453  1.00 69.50           N  
ATOM   2712  CA  ARG A 337       7.211  11.375 -24.188  1.00 69.50           C  
ATOM   2713  C   ARG A 337       7.156  10.211 -23.188  1.00 69.50           C  
ATOM   2714  CB  ARG A 337       8.117  12.484 -23.641  1.00 69.50           C  
ATOM   2715  O   ARG A 337       6.711  10.383 -22.047  1.00 69.50           O  
ATOM   2716  CG  ARG A 337       8.289  13.656 -24.578  1.00 69.50           C  
ATOM   2717  CD  ARG A 337       9.281  13.336 -25.703  1.00 69.50           C  
ATOM   2718  NE  ARG A 337       9.625  14.531 -26.469  1.00 69.50           N  
ATOM   2719  NH1 ARG A 337       8.961  13.648 -28.500  1.00 69.50           N  
ATOM   2720  NH2 ARG A 337       9.812  15.781 -28.391  1.00 69.50           N  
ATOM   2721  CZ  ARG A 337       9.461  14.648 -27.781  1.00 69.50           C  
ATOM   2722  N   ARG A 338       7.434   9.312 -23.703  1.00 76.06           N  
ATOM   2723  CA  ARG A 338       7.262   8.078 -22.953  1.00 76.06           C  
ATOM   2724  C   ARG A 338       8.523   7.750 -22.156  1.00 76.06           C  
ATOM   2725  CB  ARG A 338       6.914   6.922 -23.891  1.00 76.06           C  
ATOM   2726  O   ARG A 338       8.523   6.816 -21.344  1.00 76.06           O  
ATOM   2727  CG  ARG A 338       5.566   7.070 -24.578  1.00 76.06           C  
ATOM   2728  CD  ARG A 338       5.238   5.855 -25.438  1.00 76.06           C  
ATOM   2729  NE  ARG A 338       6.293   4.848 -25.375  1.00 76.06           N  
ATOM   2730  NH1 ARG A 338       5.391   3.504 -27.016  1.00 76.06           N  
ATOM   2731  NH2 ARG A 338       7.348   2.904 -25.984  1.00 76.06           N  
ATOM   2732  CZ  ARG A 338       6.340   3.754 -26.125  1.00 76.06           C  
ATOM   2733  N   ILE A 339       9.594   8.539 -22.250  1.00 77.81           N  
ATOM   2734  CA  ILE A 339      10.812   8.336 -21.484  1.00 77.81           C  
ATOM   2735  C   ILE A 339      11.141   9.594 -20.688  1.00 77.81           C  
ATOM   2736  CB  ILE A 339      12.000   7.957 -22.406  1.00 77.81           C  
ATOM   2737  O   ILE A 339      11.320  10.672 -21.266  1.00 77.81           O  
ATOM   2738  CG1 ILE A 339      11.680   6.684 -23.188  1.00 77.81           C  
ATOM   2739  CG2 ILE A 339      13.281   7.781 -21.578  1.00 77.81           C  
ATOM   2740  CD1 ILE A 339      12.742   6.301 -24.219  1.00 77.81           C  
ATOM   2741  N   LEU A 340      10.844   9.398 -19.297  1.00 73.00           N  
ATOM   2742  CA  LEU A 340      11.320  10.492 -18.453  1.00 73.00           C  
ATOM   2743  C   LEU A 340      12.766  10.258 -18.031  1.00 73.00           C  
ATOM   2744  CB  LEU A 340      10.422  10.641 -17.219  1.00 73.00           C  
ATOM   2745  O   LEU A 340      13.078   9.234 -17.422  1.00 73.00           O  
ATOM   2746  CG  LEU A 340      10.844  11.711 -16.203  1.00 73.00           C  
ATOM   2747  CD1 LEU A 340      10.781  13.094 -16.844  1.00 73.00           C  
ATOM   2748  CD2 LEU A 340       9.961  11.641 -14.969  1.00 73.00           C  
ATOM   2749  N   VAL A 341      13.516  11.273 -18.047  1.00 72.38           N  
ATOM   2750  CA  VAL A 341      14.781  11.352 -17.328  1.00 72.38           C  
ATOM   2751  C   VAL A 341      14.641  12.320 -16.156  1.00 72.38           C  
ATOM   2752  CB  VAL A 341      15.930  11.797 -18.250  1.00 72.38           C  
ATOM   2753  O   VAL A 341      14.305  13.492 -16.344  1.00 72.38           O  
ATOM   2754  CG1 VAL A 341      17.281  11.672 -17.531  1.00 72.38           C  
ATOM   2755  CG2 VAL A 341      15.930  10.977 -19.531  1.00 72.38           C  
ATOM   2756  N   ALA A 342      14.656  11.914 -14.820  1.00 63.38           N  
ATOM   2757  CA  ALA A 342      14.422  12.750 -13.641  1.00 63.38           C  
ATOM   2758  C   ALA A 342      15.516  12.547 -12.594  1.00 63.38           C  
ATOM   2759  CB  ALA A 342      13.047  12.445 -13.039  1.00 63.38           C  
ATOM   2760  O   ALA A 342      16.281  11.578 -12.672  1.00 63.38           O  
ATOM   2761  N   THR A 343      15.367  13.305 -11.672  1.00 61.84           N  
ATOM   2762  CA  THR A 343      16.109  13.062 -10.445  1.00 61.84           C  
ATOM   2763  C   THR A 343      15.203  12.484  -9.367  1.00 61.84           C  
ATOM   2764  CB  THR A 343      16.766  14.359  -9.930  1.00 61.84           C  
ATOM   2765  O   THR A 343      14.016  12.258  -9.602  1.00 61.84           O  
ATOM   2766  CG2 THR A 343      17.766  14.914 -10.938  1.00 61.84           C  
ATOM   2767  OG1 THR A 343      15.750  15.344  -9.695  1.00 61.84           O  
ATOM   2768  N   ASN A 344      15.531  12.320  -8.172  1.00 56.59           N  
ATOM   2769  CA  ASN A 344      14.781  11.727  -7.066  1.00 56.59           C  
ATOM   2770  C   ASN A 344      13.508  12.508  -6.770  1.00 56.59           C  
ATOM   2771  CB  ASN A 344      15.656  11.633  -5.812  1.00 56.59           C  
ATOM   2772  O   ASN A 344      12.625  12.016  -6.066  1.00 56.59           O  
ATOM   2773  CG  ASN A 344      16.625  10.461  -5.859  1.00 56.59           C  
ATOM   2774  ND2 ASN A 344      17.672  10.539  -5.059  1.00 56.59           N  
ATOM   2775  OD1 ASN A 344      16.422   9.508  -6.605  1.00 56.59           O  
ATOM   2776  N   LEU A 345      13.195  13.883  -7.137  1.00 55.84           N  
ATOM   2777  CA  LEU A 345      11.977  14.633  -6.848  1.00 55.84           C  
ATOM   2778  C   LEU A 345      10.742  13.859  -7.301  1.00 55.84           C  
ATOM   2779  CB  LEU A 345      12.016  16.000  -7.523  1.00 55.84           C  
ATOM   2780  O   LEU A 345       9.680  13.961  -6.688  1.00 55.84           O  
ATOM   2781  CG  LEU A 345      12.766  17.109  -6.777  1.00 55.84           C  
ATOM   2782  CD1 LEU A 345      13.195  18.203  -7.746  1.00 55.84           C  
ATOM   2783  CD2 LEU A 345      11.891  17.688  -5.664  1.00 55.84           C  
ATOM   2784  N   PHE A 346      10.523  13.227  -8.688  1.00 47.06           N  
ATOM   2785  CA  PHE A 346       9.328  12.523  -9.141  1.00 47.06           C  
ATOM   2786  C   PHE A 346       9.320  11.086  -8.633  1.00 47.06           C  
ATOM   2787  CB  PHE A 346       9.234  12.547 -10.672  1.00 47.06           C  
ATOM   2788  O   PHE A 346       8.430  10.305  -8.984  1.00 47.06           O  
ATOM   2789  CG  PHE A 346       8.023  13.266 -11.195  1.00 47.06           C  
ATOM   2790  CD1 PHE A 346       6.859  12.570 -11.492  1.00 47.06           C  
ATOM   2791  CD2 PHE A 346       8.047  14.641 -11.391  1.00 47.06           C  
ATOM   2792  CE1 PHE A 346       5.738  13.227 -11.984  1.00 47.06           C  
ATOM   2793  CE2 PHE A 346       6.930  15.305 -11.883  1.00 47.06           C  
ATOM   2794  CZ  PHE A 346       5.777  14.602 -12.172  1.00 47.06           C  
ATOM   2795  N   GLY A 347       9.992  10.883  -7.664  1.00 44.41           N  
ATOM   2796  CA  GLY A 347      10.078   9.492  -7.262  1.00 44.41           C  
ATOM   2797  C   GLY A 347       8.969   9.078  -6.305  1.00 44.41           C  
ATOM   2798  O   GLY A 347       8.555   7.922  -6.293  1.00 44.41           O  
ATOM   2799  N   ARG A 348       8.492   9.914  -5.316  1.00 39.78           N  
ATOM   2800  CA  ARG A 348       7.441   9.562  -4.363  1.00 39.78           C  
ATOM   2801  C   ARG A 348       6.098  10.148  -4.781  1.00 39.78           C  
ATOM   2802  CB  ARG A 348       7.809  10.039  -2.957  1.00 39.78           C  
ATOM   2803  O   ARG A 348       6.043  11.242  -5.344  1.00 39.78           O  
ATOM   2804  CG  ARG A 348       8.812   9.148  -2.246  1.00 39.78           C  
ATOM   2805  CD  ARG A 348       9.000   9.555  -0.790  1.00 39.78           C  
ATOM   2806  NE  ARG A 348       9.945   8.688  -0.101  1.00 39.78           N  
ATOM   2807  NH1 ARG A 348       9.758   9.750   1.940  1.00 39.78           N  
ATOM   2808  NH2 ARG A 348      11.156   7.949   1.706  1.00 39.78           N  
ATOM   2809  CZ  ARG A 348      10.281   8.797   1.181  1.00 39.78           C  
ATOM   2810  N   GLY A 349       5.211   9.508  -4.594  1.00 39.25           N  
ATOM   2811  CA  GLY A 349       3.832   9.906  -4.844  1.00 39.25           C  
ATOM   2812  C   GLY A 349       3.525  10.102  -6.316  1.00 39.25           C  
ATOM   2813  O   GLY A 349       2.381  10.367  -6.688  1.00 39.25           O  
ATOM   2814  N   MET A 350       4.148  10.391  -7.098  1.00 41.25           N  
ATOM   2815  CA  MET A 350       3.738  10.531  -8.492  1.00 41.25           C  
ATOM   2816  C   MET A 350       3.348   9.172  -9.078  1.00 41.25           C  
ATOM   2817  CB  MET A 350       4.859  11.156  -9.320  1.00 41.25           C  
ATOM   2818  O   MET A 350       4.148   8.242  -9.078  1.00 41.25           O  
ATOM   2819  CG  MET A 350       5.152  12.602  -8.969  1.00 41.25           C  
ATOM   2820  SD  MET A 350       6.391  13.367 -10.086  1.00 41.25           S  
ATOM   2821  CE  MET A 350       5.418  13.477 -11.609  1.00 41.25           C  
ATOM   2822  N   ASP A 351       1.794   9.008  -9.164  1.00 42.16           N  
ATOM   2823  CA  ASP A 351       1.064   7.855  -9.672  1.00 42.16           C  
ATOM   2824  C   ASP A 351       1.121   7.797 -11.195  1.00 42.16           C  
ATOM   2825  CB  ASP A 351      -0.391   7.887  -9.203  1.00 42.16           C  
ATOM   2826  O   ASP A 351       0.262   8.367 -11.875  1.00 42.16           O  
ATOM   2827  CG  ASP A 351      -1.093   6.547  -9.352  1.00 42.16           C  
ATOM   2828  OD1 ASP A 351      -0.434   5.551  -9.719  1.00 42.16           O  
ATOM   2829  OD2 ASP A 351      -2.316   6.488  -9.102  1.00 42.16           O  
ATOM   2830  N   ILE A 352       2.193   7.410 -11.531  1.00 44.53           N  
ATOM   2831  CA  ILE A 352       2.309   7.211 -12.969  1.00 44.53           C  
ATOM   2832  C   ILE A 352       2.121   5.730 -13.305  1.00 44.53           C  
ATOM   2833  CB  ILE A 352       3.668   7.711 -13.508  1.00 44.53           C  
ATOM   2834  O   ILE A 352       3.078   4.953 -13.266  1.00 44.53           O  
ATOM   2835  CG1 ILE A 352       4.082   9.000 -12.781  1.00 44.53           C  
ATOM   2836  CG2 ILE A 352       3.607   7.926 -15.016  1.00 44.53           C  
ATOM   2837  CD1 ILE A 352       5.527   9.414 -13.031  1.00 44.53           C  
ATOM   2838  N   GLU A 353       0.886   5.449 -13.414  1.00 45.72           N  
ATOM   2839  CA  GLU A 353       0.220   4.152 -13.453  1.00 45.72           C  
ATOM   2840  C   GLU A 353       0.707   3.320 -14.641  1.00 45.72           C  
ATOM   2841  CB  GLU A 353      -1.299   4.328 -13.523  1.00 45.72           C  
ATOM   2842  O   GLU A 353       0.683   2.088 -14.594  1.00 45.72           O  
ATOM   2843  CG  GLU A 353      -1.921   4.820 -12.227  1.00 45.72           C  
ATOM   2844  CD  GLU A 353      -3.436   4.941 -12.297  1.00 45.72           C  
ATOM   2845  OE1 GLU A 353      -4.062   5.281 -11.266  1.00 45.72           O  
ATOM   2846  OE2 GLU A 353      -3.998   4.691 -13.383  1.00 45.72           O  
ATOM   2847  N   ARG A 354       1.695   4.105 -15.367  1.00 54.91           N  
ATOM   2848  CA  ARG A 354       2.021   3.393 -16.594  1.00 54.91           C  
ATOM   2849  C   ARG A 354       3.527   3.197 -16.734  1.00 54.91           C  
ATOM   2850  CB  ARG A 354       1.478   4.141 -17.812  1.00 54.91           C  
ATOM   2851  O   ARG A 354       3.998   2.645 -17.734  1.00 54.91           O  
ATOM   2852  CG  ARG A 354      -0.041   4.191 -17.875  1.00 54.91           C  
ATOM   2853  CD  ARG A 354      -0.532   4.660 -19.234  1.00 54.91           C  
ATOM   2854  NE  ARG A 354      -1.990   4.688 -19.312  1.00 54.91           N  
ATOM   2855  NH1 ARG A 354      -2.082   5.633 -21.422  1.00 54.91           N  
ATOM   2856  NH2 ARG A 354      -4.016   5.129 -20.297  1.00 54.91           N  
ATOM   2857  CZ  ARG A 354      -2.693   5.148 -20.344  1.00 54.91           C  
ATOM   2858  N   VAL A 355       4.051   3.502 -15.703  1.00 55.56           N  
ATOM   2859  CA  VAL A 355       5.477   3.188 -15.734  1.00 55.56           C  
ATOM   2860  C   VAL A 355       5.684   1.706 -15.430  1.00 55.56           C  
ATOM   2861  CB  VAL A 355       6.273   4.059 -14.742  1.00 55.56           C  
ATOM   2862  O   VAL A 355       5.273   1.224 -14.367  1.00 55.56           O  
ATOM   2863  CG1 VAL A 355       7.730   3.596 -14.672  1.00 55.56           C  
ATOM   2864  CG2 VAL A 355       6.199   5.531 -15.148  1.00 55.56           C  
ATOM   2865  N   ASN A 356       6.371   1.341 -16.391  1.00 64.31           N  
ATOM   2866  CA  ASN A 356       6.562  -0.091 -16.203  1.00 64.31           C  
ATOM   2867  C   ASN A 356       8.039  -0.466 -16.203  1.00 64.31           C  
ATOM   2868  CB  ASN A 356       5.809  -0.888 -17.266  1.00 64.31           C  
ATOM   2869  O   ASN A 356       8.398  -1.606 -15.898  1.00 64.31           O  
ATOM   2870  CG  ASN A 356       6.238  -0.525 -18.672  1.00 64.31           C  
ATOM   2871  ND2 ASN A 356       6.293  -1.520 -19.547  1.00 64.31           N  
ATOM   2872  OD1 ASN A 356       6.516   0.640 -18.969  1.00 64.31           O  
ATOM   2873  N   ILE A 357       8.672   0.445 -16.641  1.00 61.31           N  
ATOM   2874  CA  ILE A 357      10.102   0.161 -16.609  1.00 61.31           C  
ATOM   2875  C   ILE A 357      10.836   1.299 -15.898  1.00 61.31           C  
ATOM   2876  CB  ILE A 357      10.680  -0.045 -18.031  1.00 61.31           C  
ATOM   2877  O   ILE A 357      10.578   2.475 -16.172  1.00 61.31           O  
ATOM   2878  CG1 ILE A 357       9.992  -1.235 -18.719  1.00 61.31           C  
ATOM   2879  CG2 ILE A 357      12.195  -0.242 -17.969  1.00 61.31           C  
ATOM   2880  CD1 ILE A 357      10.539  -1.545 -20.094  1.00 61.31           C  
ATOM   2881  N   VAL A 358      11.258   1.177 -14.867  1.00 62.59           N  
ATOM   2882  CA  VAL A 358      12.141   2.125 -14.195  1.00 62.59           C  
ATOM   2883  C   VAL A 358      13.602   1.770 -14.477  1.00 62.59           C  
ATOM   2884  CB  VAL A 358      11.883   2.148 -12.672  1.00 62.59           C  
ATOM   2885  O   VAL A 358      14.008   0.617 -14.312  1.00 62.59           O  
ATOM   2886  CG1 VAL A 358      13.008   2.889 -11.945  1.00 62.59           C  
ATOM   2887  CG2 VAL A 358      10.531   2.791 -12.367  1.00 62.59           C  
ATOM   2888  N   PHE A 359      14.281   2.766 -15.086  1.00 68.88           N  
ATOM   2889  CA  PHE A 359      15.727   2.586 -15.211  1.00 68.88           C  
ATOM   2890  C   PHE A 359      16.469   3.342 -14.117  1.00 68.88           C  
ATOM   2891  CB  PHE A 359      16.203   3.055 -16.594  1.00 68.88           C  
ATOM   2892  O   PHE A 359      16.250   4.539 -13.922  1.00 68.88           O  
ATOM   2893  CG  PHE A 359      15.875   2.100 -17.703  1.00 68.88           C  
ATOM   2894  CD1 PHE A 359      16.734   1.044 -18.016  1.00 68.88           C  
ATOM   2895  CD2 PHE A 359      14.711   2.254 -18.453  1.00 68.88           C  
ATOM   2896  CE1 PHE A 359      16.422   0.158 -19.047  1.00 68.88           C  
ATOM   2897  CE2 PHE A 359      14.406   1.373 -19.484  1.00 68.88           C  
ATOM   2898  CZ  PHE A 359      15.266   0.326 -19.781  1.00 68.88           C  
ATOM   2899  N   ASN A 360      16.672   2.936 -12.852  1.00 64.56           N  
ATOM   2900  CA  ASN A 360      17.688   3.605 -12.047  1.00 64.56           C  
ATOM   2901  C   ASN A 360      19.000   3.750 -12.812  1.00 64.56           C  
ATOM   2902  CB  ASN A 360      17.906   2.852 -10.734  1.00 64.56           C  
ATOM   2903  O   ASN A 360      19.844   2.865 -12.758  1.00 64.56           O  
ATOM   2904  CG  ASN A 360      16.766   3.021  -9.758  1.00 64.56           C  
ATOM   2905  ND2 ASN A 360      16.234   1.909  -9.258  1.00 64.56           N  
ATOM   2906  OD1 ASN A 360      16.359   4.145  -9.453  1.00 64.56           O  
ATOM   2907  N   TYR A 361      18.688   4.910 -13.953  1.00 75.50           N  
ATOM   2908  CA  TYR A 361      19.750   5.164 -14.922  1.00 75.50           C  
ATOM   2909  C   TYR A 361      21.078   5.410 -14.219  1.00 75.50           C  
ATOM   2910  CB  TYR A 361      19.391   6.363 -15.805  1.00 75.50           C  
ATOM   2911  O   TYR A 361      22.125   4.934 -14.664  1.00 75.50           O  
ATOM   2912  CG  TYR A 361      20.422   6.656 -16.875  1.00 75.50           C  
ATOM   2913  CD1 TYR A 361      21.484   7.520 -16.625  1.00 75.50           C  
ATOM   2914  CD2 TYR A 361      20.344   6.070 -18.125  1.00 75.50           C  
ATOM   2915  CE1 TYR A 361      22.438   7.793 -17.594  1.00 75.50           C  
ATOM   2916  CE2 TYR A 361      21.281   6.336 -19.109  1.00 75.50           C  
ATOM   2917  OH  TYR A 361      23.266   7.465 -19.812  1.00 75.50           O  
ATOM   2918  CZ  TYR A 361      22.328   7.195 -18.844  1.00 75.50           C  
ATOM   2919  N   ASP A 362      20.750   6.219 -12.727  1.00 79.19           N  
ATOM   2920  CA  ASP A 362      21.672   6.348 -11.609  1.00 79.19           C  
ATOM   2921  C   ASP A 362      21.078   5.758 -10.328  1.00 79.19           C  
ATOM   2922  CB  ASP A 362      22.047   7.816 -11.383  1.00 79.19           C  
ATOM   2923  O   ASP A 362      19.938   6.047  -9.977  1.00 79.19           O  
ATOM   2924  CG  ASP A 362      22.812   8.414 -12.547  1.00 79.19           C  
ATOM   2925  OD1 ASP A 362      23.719   7.750 -13.086  1.00 79.19           O  
ATOM   2926  OD2 ASP A 362      22.500   9.562 -12.930  1.00 79.19           O  
ATOM   2927  N   MET A 363      21.719   5.207  -9.562  1.00 82.38           N  
ATOM   2928  CA  MET A 363      21.297   4.633  -8.289  1.00 82.38           C  
ATOM   2929  C   MET A 363      20.859   5.727  -7.316  1.00 82.38           C  
ATOM   2930  CB  MET A 363      22.422   3.801  -7.672  1.00 82.38           C  
ATOM   2931  O   MET A 363      21.547   6.742  -7.176  1.00 82.38           O  
ATOM   2932  CG  MET A 363      22.031   3.098  -6.383  1.00 82.38           C  
ATOM   2933  SD  MET A 363      20.719   1.834  -6.645  1.00 82.38           S  
ATOM   2934  CE  MET A 363      21.703   0.521  -7.430  1.00 82.38           C  
ATOM   2935  N   PRO A 364      19.812   5.617  -6.730  1.00 62.91           N  
ATOM   2936  CA  PRO A 364      19.469   6.625  -5.723  1.00 62.91           C  
ATOM   2937  C   PRO A 364      20.484   6.691  -4.586  1.00 62.91           C  
ATOM   2938  CB  PRO A 364      18.109   6.152  -5.211  1.00 62.91           C  
ATOM   2939  O   PRO A 364      21.344   5.816  -4.469  1.00 62.91           O  
ATOM   2940  CG  PRO A 364      18.109   4.672  -5.414  1.00 62.91           C  
ATOM   2941  CD  PRO A 364      18.969   4.359  -6.605  1.00 62.91           C  
ATOM   2942  N   GLU A 365      19.891   7.492  -3.387  1.00 60.28           N  
ATOM   2943  CA  GLU A 365      20.797   7.773  -2.279  1.00 60.28           C  
ATOM   2944  C   GLU A 365      20.609   6.777  -1.142  1.00 60.28           C  
ATOM   2945  CB  GLU A 365      20.594   9.203  -1.767  1.00 60.28           C  
ATOM   2946  O   GLU A 365      21.484   6.637  -0.279  1.00 60.28           O  
ATOM   2947  CG  GLU A 365      20.859  10.273  -2.812  1.00 60.28           C  
ATOM   2948  CD  GLU A 365      21.359  11.586  -2.217  1.00 60.28           C  
ATOM   2949  OE1 GLU A 365      21.703  12.508  -2.986  1.00 60.28           O  
ATOM   2950  OE2 GLU A 365      21.406  11.680  -0.970  1.00 60.28           O  
ATOM   2951  N   ASP A 366      19.219   6.480  -0.921  1.00 70.56           N  
ATOM   2952  CA  ASP A 366      18.969   5.504   0.136  1.00 70.56           C  
ATOM   2953  C   ASP A 366      17.969   4.438  -0.317  1.00 70.56           C  
ATOM   2954  CB  ASP A 366      18.453   6.195   1.401  1.00 70.56           C  
ATOM   2955  O   ASP A 366      17.344   4.578  -1.362  1.00 70.56           O  
ATOM   2956  CG  ASP A 366      17.188   6.992   1.169  1.00 70.56           C  
ATOM   2957  OD1 ASP A 366      16.156   6.402   0.798  1.00 70.56           O  
ATOM   2958  OD2 ASP A 366      17.234   8.227   1.356  1.00 70.56           O  
ATOM   2959  N   SER A 367      18.000   3.209   0.603  1.00 63.97           N  
ATOM   2960  CA  SER A 367      17.094   2.109   0.290  1.00 63.97           C  
ATOM   2961  C   SER A 367      15.656   2.586   0.232  1.00 63.97           C  
ATOM   2962  CB  SER A 367      17.234   0.990   1.324  1.00 63.97           C  
ATOM   2963  O   SER A 367      14.867   2.111  -0.594  1.00 63.97           O  
ATOM   2964  OG  SER A 367      17.219   1.517   2.639  1.00 63.97           O  
ATOM   2965  N   ASP A 368      15.391   3.135   1.167  1.00 50.34           N  
ATOM   2966  CA  ASP A 368      14.039   3.684   1.175  1.00 50.34           C  
ATOM   2967  C   ASP A 368      13.719   4.367  -0.152  1.00 50.34           C  
ATOM   2968  CB  ASP A 368      13.867   4.672   2.330  1.00 50.34           C  
ATOM   2969  O   ASP A 368      12.625   4.188  -0.699  1.00 50.34           O  
ATOM   2970  CG  ASP A 368      13.797   3.990   3.688  1.00 50.34           C  
ATOM   2971  OD1 ASP A 368      13.273   2.861   3.777  1.00 50.34           O  
ATOM   2972  OD2 ASP A 368      14.273   4.590   4.676  1.00 50.34           O  
ATOM   2973  N   THR A 369      14.523   5.238  -0.484  1.00 60.31           N  
ATOM   2974  CA  THR A 369      14.289   5.898  -1.765  1.00 60.31           C  
ATOM   2975  C   THR A 369      14.242   4.875  -2.896  1.00 60.31           C  
ATOM   2976  CB  THR A 369      15.367   6.953  -2.061  1.00 60.31           C  
ATOM   2977  O   THR A 369      13.438   4.996  -3.820  1.00 60.31           O  
ATOM   2978  CG2 THR A 369      15.070   7.691  -3.363  1.00 60.31           C  
ATOM   2979  OG1 THR A 369      15.406   7.902  -0.987  1.00 60.31           O  
ATOM   2980  N   TYR A 370      15.633   4.203  -2.799  1.00 64.06           N  
ATOM   2981  CA  TYR A 370      15.562   3.148  -3.807  1.00 64.06           C  
ATOM   2982  C   TYR A 370      14.156   2.564  -3.887  1.00 64.06           C  
ATOM   2983  CB  TYR A 370      16.562   2.039  -3.494  1.00 64.06           C  
ATOM   2984  O   TYR A 370      13.586   2.451  -4.977  1.00 64.06           O  
ATOM   2985  CG  TYR A 370      16.500   0.866  -4.441  1.00 64.06           C  
ATOM   2986  CD1 TYR A 370      15.586  -0.172  -4.227  1.00 64.06           C  
ATOM   2987  CD2 TYR A 370      17.328   0.794  -5.555  1.00 64.06           C  
ATOM   2988  CE1 TYR A 370      15.516  -1.256  -5.094  1.00 64.06           C  
ATOM   2989  CE2 TYR A 370      17.266  -0.284  -6.430  1.00 64.06           C  
ATOM   2990  OH  TYR A 370      16.281  -2.373  -7.059  1.00 64.06           O  
ATOM   2991  CZ  TYR A 370      16.359  -1.303  -6.195  1.00 64.06           C  
ATOM   2992  N   LEU A 371      13.625   1.826  -2.516  1.00 57.22           N  
ATOM   2993  CA  LEU A 371      12.250   1.337  -2.512  1.00 57.22           C  
ATOM   2994  C   LEU A 371      11.312   2.354  -3.152  1.00 57.22           C  
ATOM   2995  CB  LEU A 371      11.797   1.030  -1.084  1.00 57.22           C  
ATOM   2996  O   LEU A 371      10.414   1.982  -3.916  1.00 57.22           O  
ATOM   2997  CG  LEU A 371      10.484   0.256  -0.943  1.00 57.22           C  
ATOM   2998  CD1 LEU A 371      10.656  -1.176  -1.438  1.00 57.22           C  
ATOM   2999  CD2 LEU A 371      10.000   0.274   0.504  1.00 57.22           C  
ATOM   3000  N   HIS A 372      11.375   3.311  -2.973  1.00 55.81           N  
ATOM   3001  CA  HIS A 372      10.469   4.352  -3.443  1.00 55.81           C  
ATOM   3002  C   HIS A 372      10.516   4.480  -4.961  1.00 55.81           C  
ATOM   3003  CB  HIS A 372      10.812   5.695  -2.793  1.00 55.81           C  
ATOM   3004  O   HIS A 372       9.492   4.719  -5.605  1.00 55.81           O  
ATOM   3005  CG  HIS A 372      10.430   5.773  -1.349  1.00 55.81           C  
ATOM   3006  CD2 HIS A 372      11.172   6.020  -0.244  1.00 55.81           C  
ATOM   3007  ND1 HIS A 372       9.133   5.586  -0.911  1.00 55.81           N  
ATOM   3008  CE1 HIS A 372       9.102   5.715   0.405  1.00 55.81           C  
ATOM   3009  NE2 HIS A 372      10.320   5.977   0.834  1.00 55.81           N  
ATOM   3010  N   ARG A 373      11.938   4.508  -5.488  1.00 61.03           N  
ATOM   3011  CA  ARG A 373      12.086   4.613  -6.938  1.00 61.03           C  
ATOM   3012  C   ARG A 373      11.430   3.430  -7.641  1.00 61.03           C  
ATOM   3013  CB  ARG A 373      13.562   4.707  -7.324  1.00 61.03           C  
ATOM   3014  O   ARG A 373      10.609   3.611  -8.547  1.00 61.03           O  
ATOM   3015  CG  ARG A 373      14.195   6.051  -7.004  1.00 61.03           C  
ATOM   3016  CD  ARG A 373      15.641   6.117  -7.488  1.00 61.03           C  
ATOM   3017  NE  ARG A 373      16.234   7.418  -7.203  1.00 61.03           N  
ATOM   3018  NH1 ARG A 373      18.203   6.984  -8.336  1.00 61.03           N  
ATOM   3019  NH2 ARG A 373      17.891   9.008  -7.297  1.00 61.03           N  
ATOM   3020  CZ  ARG A 373      17.453   7.801  -7.613  1.00 61.03           C  
ATOM   3021  N   VAL A 374      11.742   2.547  -7.090  1.00 69.06           N  
ATOM   3022  CA  VAL A 374      11.352   1.381  -7.879  1.00 69.06           C  
ATOM   3023  C   VAL A 374       9.859   1.106  -7.691  1.00 69.06           C  
ATOM   3024  CB  VAL A 374      12.172   0.134  -7.488  1.00 69.06           C  
ATOM   3025  O   VAL A 374       9.219   0.518  -8.562  1.00 69.06           O  
ATOM   3026  CG1 VAL A 374      13.664   0.367  -7.750  1.00 69.06           C  
ATOM   3027  CG2 VAL A 374      11.938  -0.227  -6.023  1.00 69.06           C  
ATOM   3028  N   ALA A 375       9.445   1.482  -6.422  1.00 53.25           N  
ATOM   3029  CA  ALA A 375       8.000   1.365  -6.219  1.00 53.25           C  
ATOM   3030  C   ALA A 375       7.230   2.119  -7.301  1.00 53.25           C  
ATOM   3031  CB  ALA A 375       7.609   1.883  -4.836  1.00 53.25           C  
ATOM   3032  O   ALA A 375       6.027   1.923  -7.469  1.00 53.25           O  
ATOM   3033  N   ARG A 376       7.527   2.760  -8.023  1.00 55.59           N  
ATOM   3034  CA  ARG A 376       6.848   3.477  -9.102  1.00 55.59           C  
ATOM   3035  C   ARG A 376       6.492   2.533 -10.242  1.00 55.59           C  
ATOM   3036  CB  ARG A 376       7.719   4.621  -9.617  1.00 55.59           C  
ATOM   3037  O   ARG A 376       5.586   2.816 -11.031  1.00 55.59           O  
ATOM   3038  CG  ARG A 376       7.984   5.707  -8.586  1.00 55.59           C  
ATOM   3039  CD  ARG A 376       6.703   6.414  -8.172  1.00 55.59           C  
ATOM   3040  NE  ARG A 376       6.578   6.488  -6.715  1.00 55.59           N  
ATOM   3041  NH1 ARG A 376       4.414   7.305  -6.738  1.00 55.59           N  
ATOM   3042  NH2 ARG A 376       5.484   6.930  -4.746  1.00 55.59           N  
ATOM   3043  CZ  ARG A 376       5.492   6.906  -6.070  1.00 55.59           C  
ATOM   3044  N   ALA A 377       7.395   1.584 -10.383  1.00 54.69           N  
ATOM   3045  CA  ALA A 377       7.074   0.593 -11.406  1.00 54.69           C  
ATOM   3046  C   ALA A 377       6.254  -0.555 -10.820  1.00 54.69           C  
ATOM   3047  CB  ALA A 377       8.352   0.060 -12.047  1.00 54.69           C  
ATOM   3048  O   ALA A 377       6.500  -0.989  -9.695  1.00 54.69           O  
ATOM   3049  N   GLY A 378       5.434  -0.977 -11.719  1.00 46.47           N  
ATOM   3050  CA  GLY A 378       4.688  -2.166 -11.344  1.00 46.47           C  
ATOM   3051  C   GLY A 378       3.629  -1.898 -10.289  1.00 46.47           C  
ATOM   3052  O   GLY A 378       3.469  -2.682  -9.352  1.00 46.47           O  
ATOM   3053  N   ARG A 379       2.775  -0.688 -10.570  1.00 44.94           N  
ATOM   3054  CA  ARG A 379       1.688  -0.331  -9.664  1.00 44.94           C  
ATOM   3055  C   ARG A 379       0.384  -1.002 -10.086  1.00 44.94           C  
ATOM   3056  CB  ARG A 379       1.504   1.188  -9.617  1.00 44.94           C  
ATOM   3057  O   ARG A 379       0.212  -1.360 -11.250  1.00 44.94           O  
ATOM   3058  CG  ARG A 379       2.598   1.916  -8.852  1.00 44.94           C  
ATOM   3059  CD  ARG A 379       2.271   3.391  -8.672  1.00 44.94           C  
ATOM   3060  NE  ARG A 379       2.445   3.814  -7.285  1.00 44.94           N  
ATOM   3061  NH1 ARG A 379       1.966   6.039  -7.688  1.00 44.94           N  
ATOM   3062  NH2 ARG A 379       2.480   5.336  -5.566  1.00 44.94           N  
ATOM   3063  CZ  ARG A 379       2.297   5.062  -6.848  1.00 44.94           C  
ATOM   3064  N   PHE A 380      -0.593  -1.382  -9.133  1.00 38.25           N  
ATOM   3065  CA  PHE A 380      -1.949  -1.905  -9.234  1.00 38.25           C  
ATOM   3066  C   PHE A 380      -1.950  -3.275  -9.906  1.00 38.25           C  
ATOM   3067  CB  PHE A 380      -2.842  -0.938 -10.023  1.00 38.25           C  
ATOM   3068  O   PHE A 380      -2.814  -3.566 -10.734  1.00 38.25           O  
ATOM   3069  CG  PHE A 380      -3.051   0.385  -9.336  1.00 38.25           C  
ATOM   3070  CD1 PHE A 380      -3.865   0.481  -8.211  1.00 38.25           C  
ATOM   3071  CD2 PHE A 380      -2.432   1.533  -9.812  1.00 38.25           C  
ATOM   3072  CE1 PHE A 380      -4.062   1.705  -7.578  1.00 38.25           C  
ATOM   3073  CE2 PHE A 380      -2.623   2.760  -9.180  1.00 38.25           C  
ATOM   3074  CZ  PHE A 380      -3.439   2.844  -8.062  1.00 38.25           C  
ATOM   3075  N   GLY A 381      -1.542  -3.830  -9.609  1.00 41.81           N  
ATOM   3076  CA  GLY A 381      -1.623  -5.184 -10.141  1.00 41.81           C  
ATOM   3077  C   GLY A 381      -0.915  -5.344 -11.477  1.00 41.81           C  
ATOM   3078  O   GLY A 381      -0.958  -6.418 -12.078  1.00 41.81           O  
ATOM   3079  N   THR A 382      -0.220  -4.211 -11.961  1.00 44.09           N  
ATOM   3080  CA  THR A 382       0.505  -4.336 -13.227  1.00 44.09           C  
ATOM   3081  C   THR A 382       1.936  -4.805 -12.984  1.00 44.09           C  
ATOM   3082  CB  THR A 382       0.524  -3.000 -13.992  1.00 44.09           C  
ATOM   3083  O   THR A 382       2.490  -4.594 -11.898  1.00 44.09           O  
ATOM   3084  CG2 THR A 382      -0.861  -2.652 -14.523  1.00 44.09           C  
ATOM   3085  OG1 THR A 382       0.958  -1.956 -13.109  1.00 44.09           O  
ATOM   3086  N   LYS A 383       2.625  -5.648 -13.984  1.00 49.78           N  
ATOM   3087  CA  LYS A 383       4.012  -6.098 -13.945  1.00 49.78           C  
ATOM   3088  C   LYS A 383       4.977  -4.934 -14.156  1.00 49.78           C  
ATOM   3089  CB  LYS A 383       4.258  -7.176 -15.000  1.00 49.78           C  
ATOM   3090  O   LYS A 383       4.754  -4.086 -15.023  1.00 49.78           O  
ATOM   3091  CG  LYS A 383       3.656  -8.531 -14.656  1.00 49.78           C  
ATOM   3092  CD  LYS A 383       4.016  -9.586 -15.695  1.00 49.78           C  
ATOM   3093  CE  LYS A 383       3.389 -10.938 -15.359  1.00 49.78           C  
ATOM   3094  NZ  LYS A 383       3.752 -11.977 -16.375  1.00 49.78           N  
ATOM   3095  N   GLY A 384       5.934  -4.594 -13.180  1.00 58.47           N  
ATOM   3096  CA  GLY A 384       6.953  -3.568 -13.320  1.00 58.47           C  
ATOM   3097  C   GLY A 384       8.352  -4.137 -13.453  1.00 58.47           C  
ATOM   3098  O   GLY A 384       8.609  -5.277 -13.062  1.00 58.47           O  
ATOM   3099  N   LEU A 385       9.164  -3.422 -14.375  1.00 60.75           N  
ATOM   3100  CA  LEU A 385      10.555  -3.820 -14.562  1.00 60.75           C  
ATOM   3101  C   LEU A 385      11.500  -2.744 -14.031  1.00 60.75           C  
ATOM   3102  CB  LEU A 385      10.844  -4.094 -16.031  1.00 60.75           C  
ATOM   3103  O   LEU A 385      11.312  -1.558 -14.312  1.00 60.75           O  
ATOM   3104  CG  LEU A 385      12.281  -4.473 -16.391  1.00 60.75           C  
ATOM   3105  CD1 LEU A 385      12.625  -5.844 -15.805  1.00 60.75           C  
ATOM   3106  CD2 LEU A 385      12.492  -4.461 -17.891  1.00 60.75           C  
ATOM   3107  N   ALA A 386      12.094  -2.934 -13.125  1.00 63.31           N  
ATOM   3108  CA  ALA A 386      13.109  -1.993 -12.672  1.00 63.31           C  
ATOM   3109  C   ALA A 386      14.508  -2.477 -13.055  1.00 63.31           C  
ATOM   3110  CB  ALA A 386      13.016  -1.784 -11.164  1.00 63.31           C  
ATOM   3111  O   ALA A 386      14.898  -3.598 -12.719  1.00 63.31           O  
ATOM   3112  N   ILE A 387      15.203  -1.709 -13.961  1.00 71.81           N  
ATOM   3113  CA  ILE A 387      16.547  -2.117 -14.375  1.00 71.81           C  
ATOM   3114  C   ILE A 387      17.578  -1.178 -13.758  1.00 71.81           C  
ATOM   3115  CB  ILE A 387      16.688  -2.135 -15.914  1.00 71.81           C  
ATOM   3116  O   ILE A 387      17.484   0.043 -13.906  1.00 71.81           O  
ATOM   3117  CG1 ILE A 387      15.680  -3.123 -16.531  1.00 71.81           C  
ATOM   3118  CG2 ILE A 387      18.109  -2.480 -16.328  1.00 71.81           C  
ATOM   3119  CD1 ILE A 387      15.648  -3.107 -18.047  1.00 71.81           C  
ATOM   3120  N   THR A 388      18.156  -1.261 -12.898  1.00 70.00           N  
ATOM   3121  CA  THR A 388      19.094  -0.428 -12.148  1.00 70.00           C  
ATOM   3122  C   THR A 388      20.516  -0.586 -12.695  1.00 70.00           C  
ATOM   3123  CB  THR A 388      19.078  -0.773 -10.648  1.00 70.00           C  
ATOM   3124  O   THR A 388      21.047  -1.697 -12.742  1.00 70.00           O  
ATOM   3125  CG2 THR A 388      20.078   0.079  -9.875  1.00 70.00           C  
ATOM   3126  OG1 THR A 388      17.750  -0.540 -10.133  1.00 70.00           O  
ATOM   3127  N   PHE A 389      21.281   0.590 -13.430  1.00 76.81           N  
ATOM   3128  CA  PHE A 389      22.641   0.521 -13.969  1.00 76.81           C  
ATOM   3129  C   PHE A 389      23.672   0.605 -12.852  1.00 76.81           C  
ATOM   3130  CB  PHE A 389      22.875   1.644 -14.984  1.00 76.81           C  
ATOM   3131  O   PHE A 389      23.672   1.553 -12.062  1.00 76.81           O  
ATOM   3132  CG  PHE A 389      22.062   1.498 -16.250  1.00 76.81           C  
ATOM   3133  CD1 PHE A 389      21.438   0.298 -16.547  1.00 76.81           C  
ATOM   3134  CD2 PHE A 389      21.938   2.562 -17.125  1.00 76.81           C  
ATOM   3135  CE1 PHE A 389      20.688   0.161 -17.719  1.00 76.81           C  
ATOM   3136  CE2 PHE A 389      21.188   2.434 -18.297  1.00 76.81           C  
ATOM   3137  CZ  PHE A 389      20.562   1.231 -18.578  1.00 76.81           C  
ATOM   3138  N   VAL A 390      24.359  -0.106 -12.250  1.00 78.19           N  
ATOM   3139  CA  VAL A 390      25.359  -0.206 -11.180  1.00 78.19           C  
ATOM   3140  C   VAL A 390      26.750   0.000 -11.758  1.00 78.19           C  
ATOM   3141  CB  VAL A 390      25.281  -1.567 -10.453  1.00 78.19           C  
ATOM   3142  O   VAL A 390      27.266  -0.850 -12.500  1.00 78.19           O  
ATOM   3143  CG1 VAL A 390      26.359  -1.670  -9.383  1.00 78.19           C  
ATOM   3144  CG2 VAL A 390      23.891  -1.765  -9.852  1.00 78.19           C  
ATOM   3145  N   SER A 391      27.250   1.099 -11.703  1.00 76.00           N  
ATOM   3146  CA  SER A 391      28.391   1.457 -12.547  1.00 76.00           C  
ATOM   3147  C   SER A 391      29.703   1.385 -11.758  1.00 76.00           C  
ATOM   3148  CB  SER A 391      28.219   2.861 -13.117  1.00 76.00           C  
ATOM   3149  O   SER A 391      30.781   1.271 -12.352  1.00 76.00           O  
ATOM   3150  OG  SER A 391      26.984   2.967 -13.812  1.00 76.00           O  
ATOM   3151  N   ASP A 392      29.500   1.457  -9.945  1.00 82.25           N  
ATOM   3152  CA  ASP A 392      30.656   1.353  -9.055  1.00 82.25           C  
ATOM   3153  C   ASP A 392      30.281   0.629  -7.766  1.00 82.25           C  
ATOM   3154  CB  ASP A 392      31.219   2.740  -8.742  1.00 82.25           C  
ATOM   3155  O   ASP A 392      29.141   0.194  -7.594  1.00 82.25           O  
ATOM   3156  CG  ASP A 392      30.188   3.664  -8.102  1.00 82.25           C  
ATOM   3157  OD1 ASP A 392      29.250   3.170  -7.449  1.00 82.25           O  
ATOM   3158  OD2 ASP A 392      30.328   4.895  -8.258  1.00 82.25           O  
ATOM   3159  N   GLU A 393      31.031   0.444  -7.031  1.00 75.50           N  
ATOM   3160  CA  GLU A 393      30.859  -0.345  -5.812  1.00 75.50           C  
ATOM   3161  C   GLU A 393      29.828   0.287  -4.887  1.00 75.50           C  
ATOM   3162  CB  GLU A 393      32.188  -0.500  -5.078  1.00 75.50           C  
ATOM   3163  O   GLU A 393      29.078  -0.421  -4.203  1.00 75.50           O  
ATOM   3164  CG  GLU A 393      33.125  -1.503  -5.727  1.00 75.50           C  
ATOM   3165  CD  GLU A 393      34.469  -1.659  -4.980  1.00 75.50           C  
ATOM   3166  OE1 GLU A 393      35.312  -2.469  -5.410  1.00 75.50           O  
ATOM   3167  OE2 GLU A 393      34.625  -0.967  -3.951  1.00 75.50           O  
ATOM   3168  N   ASN A 394      29.578   1.806  -4.824  1.00 85.38           N  
ATOM   3169  CA  ASN A 394      28.547   2.449  -4.012  1.00 85.38           C  
ATOM   3170  C   ASN A 394      27.156   2.035  -4.445  1.00 85.38           C  
ATOM   3171  CB  ASN A 394      28.703   3.971  -4.066  1.00 85.38           C  
ATOM   3172  O   ASN A 394      26.281   1.787  -3.605  1.00 85.38           O  
ATOM   3173  CG  ASN A 394      27.781   4.684  -3.092  1.00 85.38           C  
ATOM   3174  ND2 ASN A 394      27.047   5.668  -3.588  1.00 85.38           N  
ATOM   3175  OD1 ASN A 394      27.734   4.348  -1.905  1.00 85.38           O  
ATOM   3176  N   ASP A 395      26.812   2.006  -5.812  1.00 81.94           N  
ATOM   3177  CA  ASP A 395      25.500   1.565  -6.281  1.00 81.94           C  
ATOM   3178  C   ASP A 395      25.188   0.154  -5.789  1.00 81.94           C  
ATOM   3179  CB  ASP A 395      25.422   1.620  -7.809  1.00 81.94           C  
ATOM   3180  O   ASP A 395      24.062  -0.125  -5.355  1.00 81.94           O  
ATOM   3181  CG  ASP A 395      25.406   3.039  -8.352  1.00 81.94           C  
ATOM   3182  OD1 ASP A 395      25.297   3.996  -7.551  1.00 81.94           O  
ATOM   3183  OD2 ASP A 395      25.469   3.201  -9.586  1.00 81.94           O  
ATOM   3184  N   ALA A 396      26.297  -0.589  -5.754  1.00 86.94           N  
ATOM   3185  CA  ALA A 396      26.078  -1.980  -5.367  1.00 86.94           C  
ATOM   3186  C   ALA A 396      25.688  -2.086  -3.895  1.00 86.94           C  
ATOM   3187  CB  ALA A 396      27.344  -2.807  -5.645  1.00 86.94           C  
ATOM   3188  O   ALA A 396      24.844  -2.904  -3.527  1.00 86.94           O  
ATOM   3189  N   LYS A 397      26.609  -1.681  -3.254  1.00 78.81           N  
ATOM   3190  CA  LYS A 397      26.250  -1.706  -1.837  1.00 78.81           C  
ATOM   3191  C   LYS A 397      24.812  -1.258  -1.616  1.00 78.81           C  
ATOM   3192  CB  LYS A 397      27.203  -0.819  -1.034  1.00 78.81           C  
ATOM   3193  O   LYS A 397      24.078  -1.875  -0.844  1.00 78.81           O  
ATOM   3194  CG  LYS A 397      28.531  -1.484  -0.693  1.00 78.81           C  
ATOM   3195  CD  LYS A 397      29.422  -0.562   0.126  1.00 78.81           C  
ATOM   3196  CE  LYS A 397      30.797  -1.188   0.382  1.00 78.81           C  
ATOM   3197  NZ  LYS A 397      31.688  -0.266   1.140  1.00 78.81           N  
ATOM   3198  N   ILE A 398      24.078  -0.031  -2.059  1.00 84.38           N  
ATOM   3199  CA  ILE A 398      22.703   0.409  -1.908  1.00 84.38           C  
ATOM   3200  C   ILE A 398      21.750  -0.707  -2.346  1.00 84.38           C  
ATOM   3201  CB  ILE A 398      22.422   1.694  -2.719  1.00 84.38           C  
ATOM   3202  O   ILE A 398      20.734  -0.965  -1.688  1.00 84.38           O  
ATOM   3203  CG1 ILE A 398      23.234   2.867  -2.154  1.00 84.38           C  
ATOM   3204  CG2 ILE A 398      20.922   2.018  -2.727  1.00 84.38           C  
ATOM   3205  CD1 ILE A 398      23.203   4.113  -3.027  1.00 84.38           C  
ATOM   3206  N   LEU A 399      22.062  -1.497  -3.596  1.00 76.88           N  
ATOM   3207  CA  LEU A 399      21.188  -2.561  -4.059  1.00 76.88           C  
ATOM   3208  C   LEU A 399      21.109  -3.688  -3.033  1.00 76.88           C  
ATOM   3209  CB  LEU A 399      21.656  -3.111  -5.402  1.00 76.88           C  
ATOM   3210  O   LEU A 399      20.031  -4.227  -2.773  1.00 76.88           O  
ATOM   3211  CG  LEU A 399      20.750  -4.137  -6.078  1.00 76.88           C  
ATOM   3212  CD1 LEU A 399      19.422  -3.496  -6.465  1.00 76.88           C  
ATOM   3213  CD2 LEU A 399      21.438  -4.738  -7.301  1.00 76.88           C  
ATOM   3214  N   ASN A 400      22.438  -4.023  -2.660  1.00 78.31           N  
ATOM   3215  CA  ASN A 400      22.406  -5.062  -1.637  1.00 78.31           C  
ATOM   3216  C   ASN A 400      21.578  -4.633  -0.424  1.00 78.31           C  
ATOM   3217  CB  ASN A 400      23.828  -5.438  -1.212  1.00 78.31           C  
ATOM   3218  O   ASN A 400      20.812  -5.430   0.127  1.00 78.31           O  
ATOM   3219  CG  ASN A 400      24.562  -6.242  -2.266  1.00 78.31           C  
ATOM   3220  ND2 ASN A 400      25.891  -6.242  -2.197  1.00 78.31           N  
ATOM   3221  OD1 ASN A 400      23.938  -6.859  -3.137  1.00 78.31           O  
ATOM   3222  N   ASP A 401      21.766  -3.291   0.246  1.00 78.00           N  
ATOM   3223  CA  ASP A 401      20.891  -2.789   1.310  1.00 78.00           C  
ATOM   3224  C   ASP A 401      19.422  -2.951   0.942  1.00 78.00           C  
ATOM   3225  CB  ASP A 401      21.203  -1.321   1.606  1.00 78.00           C  
ATOM   3226  O   ASP A 401      18.609  -3.332   1.783  1.00 78.00           O  
ATOM   3227  CG  ASP A 401      20.500  -0.803   2.844  1.00 78.00           C  
ATOM   3228  OD1 ASP A 401      20.453  -1.523   3.865  1.00 78.00           O  
ATOM   3229  OD2 ASP A 401      19.984   0.333   2.799  1.00 78.00           O  
ATOM   3230  N   VAL A 402      19.031  -2.645  -0.167  1.00 68.94           N  
ATOM   3231  CA  VAL A 402      17.641  -2.785  -0.599  1.00 68.94           C  
ATOM   3232  C   VAL A 402      17.203  -4.238  -0.452  1.00 68.94           C  
ATOM   3233  CB  VAL A 402      17.453  -2.314  -2.059  1.00 68.94           C  
ATOM   3234  O   VAL A 402      16.125  -4.516   0.089  1.00 68.94           O  
ATOM   3235  CG1 VAL A 402      16.094  -2.748  -2.592  1.00 68.94           C  
ATOM   3236  CG2 VAL A 402      17.609  -0.798  -2.154  1.00 68.94           C  
ATOM   3237  N   GLN A 403      18.047  -5.043  -0.843  1.00 66.56           N  
ATOM   3238  CA  GLN A 403      17.688  -6.457  -0.859  1.00 66.56           C  
ATOM   3239  C   GLN A 403      17.562  -7.008   0.558  1.00 66.56           C  
ATOM   3240  CB  GLN A 403      18.719  -7.270  -1.650  1.00 66.56           C  
ATOM   3241  O   GLN A 403      16.641  -7.770   0.853  1.00 66.56           O  
ATOM   3242  CG  GLN A 403      18.656  -7.027  -3.152  1.00 66.56           C  
ATOM   3243  CD  GLN A 403      19.656  -7.879  -3.918  1.00 66.56           C  
ATOM   3244  NE2 GLN A 403      20.938  -7.715  -3.615  1.00 66.56           N  
ATOM   3245  OE1 GLN A 403      19.281  -8.688  -4.773  1.00 66.56           O  
ATOM   3246  N   ASP A 404      18.625  -6.750   1.176  1.00 55.19           N  
ATOM   3247  CA  ASP A 404      18.594  -7.254   2.545  1.00 55.19           C  
ATOM   3248  C   ASP A 404      17.453  -6.625   3.340  1.00 55.19           C  
ATOM   3249  CB  ASP A 404      19.922  -6.988   3.242  1.00 55.19           C  
ATOM   3250  O   ASP A 404      16.688  -7.328   4.000  1.00 55.19           O  
ATOM   3251  CG  ASP A 404      21.062  -7.852   2.709  1.00 55.19           C  
ATOM   3252  OD1 ASP A 404      20.781  -8.820   1.972  1.00 55.19           O  
ATOM   3253  OD2 ASP A 404      22.234  -7.555   3.031  1.00 55.19           O  
ATOM   3254  N   ARG A 405      17.219  -5.230   3.377  1.00 59.00           N  
ATOM   3255  CA  ARG A 405      16.203  -4.531   4.168  1.00 59.00           C  
ATOM   3256  C   ARG A 405      14.797  -4.914   3.721  1.00 59.00           C  
ATOM   3257  CB  ARG A 405      16.391  -3.016   4.059  1.00 59.00           C  
ATOM   3258  O   ARG A 405      13.898  -5.070   4.551  1.00 59.00           O  
ATOM   3259  CG  ARG A 405      15.883  -2.246   5.266  1.00 59.00           C  
ATOM   3260  CD  ARG A 405      16.297  -0.783   5.223  1.00 59.00           C  
ATOM   3261  NE  ARG A 405      15.227   0.099   5.676  1.00 59.00           N  
ATOM   3262  NH1 ARG A 405      16.281   2.051   5.023  1.00 59.00           N  
ATOM   3263  NH2 ARG A 405      14.211   2.131   6.016  1.00 59.00           N  
ATOM   3264  CZ  ARG A 405      15.242   1.425   5.570  1.00 59.00           C  
ATOM   3265  N   PHE A 406      14.555  -5.094   2.586  1.00 55.59           N  
ATOM   3266  CA  PHE A 406      13.195  -5.270   2.090  1.00 55.59           C  
ATOM   3267  C   PHE A 406      12.977  -6.695   1.599  1.00 55.59           C  
ATOM   3268  CB  PHE A 406      12.898  -4.273   0.964  1.00 55.59           C  
ATOM   3269  O   PHE A 406      11.898  -7.035   1.114  1.00 55.59           O  
ATOM   3270  CG  PHE A 406      13.016  -2.834   1.380  1.00 55.59           C  
ATOM   3271  CD1 PHE A 406      12.117  -2.281   2.287  1.00 55.59           C  
ATOM   3272  CD2 PHE A 406      14.023  -2.031   0.863  1.00 55.59           C  
ATOM   3273  CE1 PHE A 406      12.227  -0.947   2.674  1.00 55.59           C  
ATOM   3274  CE2 PHE A 406      14.141  -0.697   1.244  1.00 55.59           C  
ATOM   3275  CZ  PHE A 406      13.234  -0.157   2.150  1.00 55.59           C  
ATOM   3276  N   GLU A 407      13.695  -7.441   1.865  1.00 60.78           N  
ATOM   3277  CA  GLU A 407      13.656  -8.852   1.487  1.00 60.78           C  
ATOM   3278  C   GLU A 407      13.234  -9.023   0.030  1.00 60.78           C  
ATOM   3279  CB  GLU A 407      12.703  -9.625   2.402  1.00 60.78           C  
ATOM   3280  O   GLU A 407      12.320  -9.789  -0.273  1.00 60.78           O  
ATOM   3281  CG  GLU A 407      13.125  -9.633   3.863  1.00 60.78           C  
ATOM   3282  CD  GLU A 407      12.195 -10.445   4.754  1.00 60.78           C  
ATOM   3283  OE1 GLU A 407      12.453 -10.531   5.977  1.00 60.78           O  
ATOM   3284  OE2 GLU A 407      11.211 -11.008   4.219  1.00 60.78           O  
ATOM   3285  N   VAL A 408      13.977  -8.305  -0.766  1.00 60.44           N  
ATOM   3286  CA  VAL A 408      13.664  -8.359  -2.191  1.00 60.44           C  
ATOM   3287  C   VAL A 408      14.812  -9.023  -2.947  1.00 60.44           C  
ATOM   3288  CB  VAL A 408      13.383  -6.953  -2.764  1.00 60.44           C  
ATOM   3289  O   VAL A 408      15.977  -8.914  -2.543  1.00 60.44           O  
ATOM   3290  CG1 VAL A 408      12.094  -6.383  -2.189  1.00 60.44           C  
ATOM   3291  CG2 VAL A 408      14.562  -6.020  -2.477  1.00 60.44           C  
ATOM   3292  N   ASN A 409      14.891  -9.672  -4.227  1.00 66.81           N  
ATOM   3293  CA  ASN A 409      15.914 -10.203  -5.117  1.00 66.81           C  
ATOM   3294  C   ASN A 409      16.031  -9.383  -6.398  1.00 66.81           C  
ATOM   3295  CB  ASN A 409      15.633 -11.672  -5.445  1.00 66.81           C  
ATOM   3296  O   ASN A 409      15.109  -9.383  -7.219  1.00 66.81           O  
ATOM   3297  CG  ASN A 409      16.812 -12.359  -6.117  1.00 66.81           C  
ATOM   3298  ND2 ASN A 409      16.578 -13.562  -6.633  1.00 66.81           N  
ATOM   3299  OD1 ASN A 409      17.906 -11.812  -6.172  1.00 66.81           O  
ATOM   3300  N   VAL A 410      17.250  -8.625  -6.387  1.00 71.75           N  
ATOM   3301  CA  VAL A 410      17.547  -7.914  -7.621  1.00 71.75           C  
ATOM   3302  C   VAL A 410      18.562  -8.711  -8.438  1.00 71.75           C  
ATOM   3303  CB  VAL A 410      18.094  -6.496  -7.340  1.00 71.75           C  
ATOM   3304  O   VAL A 410      19.750  -8.734  -8.109  1.00 71.75           O  
ATOM   3305  CG1 VAL A 410      18.203  -5.688  -8.633  1.00 71.75           C  
ATOM   3306  CG2 VAL A 410      17.203  -5.777  -6.328  1.00 71.75           C  
ATOM   3307  N   ALA A 411      18.484  -9.281  -9.578  1.00 77.00           N  
ATOM   3308  CA  ALA A 411      19.375 -10.148 -10.352  1.00 77.00           C  
ATOM   3309  C   ALA A 411      20.141  -9.359 -11.414  1.00 77.00           C  
ATOM   3310  CB  ALA A 411      18.578 -11.281 -11.008  1.00 77.00           C  
ATOM   3311  O   ALA A 411      19.703  -8.281 -11.820  1.00 77.00           O  
ATOM   3312  N   GLU A 412      21.703  -9.953 -11.930  1.00 73.00           N  
ATOM   3313  CA  GLU A 412      22.375  -9.383 -13.086  1.00 73.00           C  
ATOM   3314  C   GLU A 412      21.531  -9.531 -14.352  1.00 73.00           C  
ATOM   3315  CB  GLU A 412      23.750 -10.047 -13.297  1.00 73.00           C  
ATOM   3316  O   GLU A 412      20.938 -10.586 -14.586  1.00 73.00           O  
ATOM   3317  CG  GLU A 412      24.656  -9.305 -14.266  1.00 73.00           C  
ATOM   3318  CD  GLU A 412      26.094  -9.773 -14.211  1.00 73.00           C  
ATOM   3319  OE1 GLU A 412      26.969  -9.133 -14.844  1.00 73.00           O  
ATOM   3320  OE2 GLU A 412      26.359 -10.797 -13.539  1.00 73.00           O  
ATOM   3321  N   LEU A 413      21.562  -8.555 -15.188  1.00 72.69           N  
ATOM   3322  CA  LEU A 413      20.750  -8.602 -16.406  1.00 72.69           C  
ATOM   3323  C   LEU A 413      21.312  -9.633 -17.375  1.00 72.69           C  
ATOM   3324  CB  LEU A 413      20.719  -7.223 -17.078  1.00 72.69           C  
ATOM   3325  O   LEU A 413      22.484  -9.586 -17.750  1.00 72.69           O  
ATOM   3326  CG  LEU A 413      19.734  -7.059 -18.234  1.00 72.69           C  
ATOM   3327  CD1 LEU A 413      18.297  -7.070 -17.703  1.00 72.69           C  
ATOM   3328  CD2 LEU A 413      20.016  -5.773 -19.000  1.00 72.69           C  
ATOM   3329  N   PRO A 414      20.734 -10.523 -17.828  1.00 69.62           N  
ATOM   3330  CA  PRO A 414      21.266 -11.523 -18.766  1.00 69.62           C  
ATOM   3331  C   PRO A 414      21.578 -10.930 -20.141  1.00 69.62           C  
ATOM   3332  CB  PRO A 414      20.141 -12.555 -18.859  1.00 69.62           C  
ATOM   3333  O   PRO A 414      20.953  -9.938 -20.547  1.00 69.62           O  
ATOM   3334  CG  PRO A 414      18.984 -11.922 -18.141  1.00 69.62           C  
ATOM   3335  CD  PRO A 414      19.453 -10.633 -17.531  1.00 69.62           C  
ATOM   3336  N   GLU A 415      22.719 -11.438 -21.016  1.00 63.31           N  
ATOM   3337  CA  GLU A 415      23.141 -10.969 -22.328  1.00 63.31           C  
ATOM   3338  C   GLU A 415      22.000 -11.008 -23.328  1.00 63.31           C  
ATOM   3339  CB  GLU A 415      24.328 -11.797 -22.844  1.00 63.31           C  
ATOM   3340  O   GLU A 415      21.859 -10.117 -24.172  1.00 63.31           O  
ATOM   3341  CG  GLU A 415      25.672 -11.383 -22.266  1.00 63.31           C  
ATOM   3342  CD  GLU A 415      26.844 -12.086 -22.922  1.00 63.31           C  
ATOM   3343  OE1 GLU A 415      28.016 -11.742 -22.609  1.00 63.31           O  
ATOM   3344  OE2 GLU A 415      26.609 -12.984 -23.750  1.00 63.31           O  
ATOM   3345  N   GLU A 416      20.953 -12.086 -23.531  1.00 58.03           N  
ATOM   3346  CA  GLU A 416      19.859 -12.234 -24.484  1.00 58.03           C  
ATOM   3347  C   GLU A 416      18.516 -11.984 -23.828  1.00 58.03           C  
ATOM   3348  CB  GLU A 416      19.891 -13.633 -25.109  1.00 58.03           C  
ATOM   3349  O   GLU A 416      18.125 -12.703 -22.906  1.00 58.03           O  
ATOM   3350  CG  GLU A 416      20.891 -13.781 -26.250  1.00 58.03           C  
ATOM   3351  CD  GLU A 416      20.875 -15.148 -26.891  1.00 58.03           C  
ATOM   3352  OE1 GLU A 416      21.609 -15.367 -27.891  1.00 58.03           O  
ATOM   3353  OE2 GLU A 416      20.109 -16.016 -26.406  1.00 58.03           O  
ATOM   3354  N   ILE A 417      17.812 -10.844 -23.578  1.00 51.38           N  
ATOM   3355  CA  ILE A 417      16.594 -10.492 -22.859  1.00 51.38           C  
ATOM   3356  C   ILE A 417      15.375 -10.930 -23.656  1.00 51.38           C  
ATOM   3357  CB  ILE A 417      16.531  -8.977 -22.562  1.00 51.38           C  
ATOM   3358  O   ILE A 417      15.172 -10.484 -24.781  1.00 51.38           O  
ATOM   3359  CG1 ILE A 417      17.750  -8.539 -21.734  1.00 51.38           C  
ATOM   3360  CG2 ILE A 417      15.219  -8.625 -21.844  1.00 51.38           C  
ATOM   3361  CD1 ILE A 417      17.875  -7.027 -21.578  1.00 51.38           C  
ATOM   3362  N   ASP A 418      14.758 -12.164 -23.703  1.00 46.75           N  
ATOM   3363  CA  ASP A 418      13.422 -12.352 -24.266  1.00 46.75           C  
ATOM   3364  C   ASP A 418      12.383 -11.562 -23.469  1.00 46.75           C  
ATOM   3365  CB  ASP A 418      13.055 -13.836 -24.281  1.00 46.75           C  
ATOM   3366  O   ASP A 418      11.875 -12.047 -22.453  1.00 46.75           O  
ATOM   3367  CG  ASP A 418      11.906 -14.156 -25.219  1.00 46.75           C  
ATOM   3368  OD1 ASP A 418      11.352 -13.227 -25.828  1.00 46.75           O  
ATOM   3369  OD2 ASP A 418      11.547 -15.344 -25.328  1.00 46.75           O  
ATOM   3370  N   ILE A 419      12.367 -10.328 -23.375  1.00 43.53           N  
ATOM   3371  CA  ILE A 419      11.570  -9.367 -22.609  1.00 43.53           C  
ATOM   3372  C   ILE A 419      10.117  -9.422 -23.062  1.00 43.53           C  
ATOM   3373  CB  ILE A 419      12.133  -7.938 -22.750  1.00 43.53           C  
ATOM   3374  O   ILE A 419       9.242  -8.836 -22.422  1.00 43.53           O  
ATOM   3375  CG1 ILE A 419      13.555  -7.859 -22.188  1.00 43.53           C  
ATOM   3376  CG2 ILE A 419      11.211  -6.930 -22.047  1.00 43.53           C  
ATOM   3377  CD1 ILE A 419      14.281  -6.566 -22.516  1.00 43.53           C  
ATOM   3378  N   SER A 420       9.695 -10.094 -24.188  1.00 42.91           N  
ATOM   3379  CA  SER A 420       8.344 -10.078 -24.734  1.00 42.91           C  
ATOM   3380  C   SER A 420       7.332 -10.617 -23.734  1.00 42.91           C  
ATOM   3381  CB  SER A 420       8.281 -10.898 -26.031  1.00 42.91           C  
ATOM   3382  O   SER A 420       6.184 -10.172 -23.703  1.00 42.91           O  
ATOM   3383  OG  SER A 420       9.328 -11.852 -26.062  1.00 42.91           O  
ATOM   3384  N   THR A 421       7.598 -11.609 -23.016  1.00 40.19           N  
ATOM   3385  CA  THR A 421       6.637 -12.406 -22.250  1.00 40.19           C  
ATOM   3386  C   THR A 421       6.121 -11.617 -21.047  1.00 40.19           C  
ATOM   3387  CB  THR A 421       7.258 -13.727 -21.766  1.00 40.19           C  
ATOM   3388  O   THR A 421       5.098 -11.969 -20.453  1.00 40.19           O  
ATOM   3389  CG2 THR A 421       6.484 -14.922 -22.312  1.00 40.19           C  
ATOM   3390  OG1 THR A 421       8.617 -13.805 -22.234  1.00 40.19           O  
ATOM   3391  N   TYR A 422       6.785 -10.602 -20.656  1.00 39.84           N  
ATOM   3392  CA  TYR A 422       6.438 -10.086 -19.328  1.00 39.84           C  
ATOM   3393  C   TYR A 422       5.180  -9.227 -19.391  1.00 39.84           C  
ATOM   3394  CB  TYR A 422       7.594  -9.273 -18.750  1.00 39.84           C  
ATOM   3395  O   TYR A 422       4.434  -9.133 -18.422  1.00 39.84           O  
ATOM   3396  CG  TYR A 422       8.469 -10.055 -17.797  1.00 39.84           C  
ATOM   3397  CD1 TYR A 422       8.156 -10.125 -16.438  1.00 39.84           C  
ATOM   3398  CD2 TYR A 422       9.602 -10.719 -18.250  1.00 39.84           C  
ATOM   3399  CE1 TYR A 422       8.961 -10.844 -15.555  1.00 39.84           C  
ATOM   3400  CE2 TYR A 422      10.406 -11.438 -17.375  1.00 39.84           C  
ATOM   3401  OH  TYR A 422      10.875 -12.203 -15.164  1.00 39.84           O  
ATOM   3402  CZ  TYR A 422      10.078 -11.492 -16.031  1.00 39.84           C  
ATOM   3403  N   ILE A 423       4.844  -8.461 -20.422  1.00 39.97           N  
ATOM   3404  CA  ILE A 423       3.715  -7.539 -20.453  1.00 39.97           C  
ATOM   3405  C   ILE A 423       2.436  -8.305 -20.797  1.00 39.97           C  
ATOM   3406  CB  ILE A 423       3.947  -6.402 -21.469  1.00 39.97           C  
ATOM   3407  O   ILE A 423       1.373  -7.699 -20.969  1.00 39.97           O  
ATOM   3408  CG1 ILE A 423       5.203  -5.602 -21.109  1.00 39.97           C  
ATOM   3409  CG2 ILE A 423       2.721  -5.488 -21.562  1.00 39.97           C  
ATOM   3410  CD1 ILE A 423       5.535  -4.484 -22.078  1.00 39.97           C  
ATOM   3411  N   GLU A 424       2.203  -9.625 -20.844  1.00 33.97           N  
ATOM   3412  CA  GLU A 424       1.039 -10.273 -21.438  1.00 33.97           C  
ATOM   3413  C   GLU A 424      -0.257  -9.758 -20.828  1.00 33.97           C  
ATOM   3414  CB  GLU A 424       1.128 -11.789 -21.281  1.00 33.97           C  
ATOM   3415  O   GLU A 424      -1.188  -9.383 -21.531  1.00 33.97           O  
ATOM   3416  CG  GLU A 424       1.631 -12.508 -22.531  1.00 33.97           C  
ATOM   3417  CD  GLU A 424       1.729 -14.016 -22.359  1.00 33.97           C  
ATOM   3418  OE1 GLU A 424       2.088 -14.719 -23.328  1.00 33.97           O  
ATOM   3419  OE2 GLU A 424       1.445 -14.500 -21.234  1.00 33.97           O  
ATOM   3420  N   GLN A 425      -1.026 -10.336 -19.656  1.00 30.36           N  
ATOM   3421  CA  GLN A 425      -2.428 -10.711 -19.484  1.00 30.36           C  
ATOM   3422  C   GLN A 425      -3.266  -9.508 -19.047  1.00 30.36           C  
ATOM   3423  CB  GLN A 425      -2.564 -11.844 -18.469  1.00 30.36           C  
ATOM   3424  O   GLN A 425      -3.885  -9.531 -17.984  1.00 30.36           O  
ATOM   3425  CG  GLN A 425      -2.271 -13.219 -19.047  1.00 30.36           C  
ATOM   3426  CD  GLN A 425      -2.479 -14.336 -18.047  1.00 30.36           C  
ATOM   3427  NE2 GLN A 425      -2.359 -15.578 -18.500  1.00 30.36           N  
ATOM   3428  OE1 GLN A 425      -2.742 -14.078 -16.859  1.00 30.36           O  
ATOM   3429  N   SER A 426      -3.082  -8.312 -19.109  1.00 28.19           N  
ATOM   3430  CA  SER A 426      -4.098  -7.289 -18.891  1.00 28.19           C  
ATOM   3431  C   SER A 426      -5.043  -7.176 -20.078  1.00 28.19           C  
ATOM   3432  CB  SER A 426      -3.443  -5.934 -18.609  1.00 28.19           C  
ATOM   3433  O   SER A 426      -5.809  -6.215 -20.188  1.00 28.19           O  
ATOM   3434  OG  SER A 426      -2.143  -6.102 -18.078  1.00 28.19           O  
ATOM   3435  N   ARG A 427      -5.363  -8.273 -20.719  1.00 25.20           N  
ATOM   3436  CA  ARG A 427      -6.570  -8.234 -21.531  1.00 25.20           C  
ATOM   3437  C   ARG A 427      -7.816  -8.469 -20.688  1.00 25.20           C  
ATOM   3438  CB  ARG A 427      -6.496  -9.281 -22.656  1.00 25.20           C  
ATOM   3439  O   ARG A 427      -7.832  -9.344 -19.828  1.00 25.20           O  
ATOM   3440  CG  ARG A 427      -5.727  -8.812 -23.875  1.00 25.20           C  
ATOM   3441  CD  ARG A 427      -5.809  -9.828 -25.016  1.00 25.20           C  
ATOM   3442  NE  ARG A 427      -5.148  -9.336 -26.219  1.00 25.20           N  
ATOM   3443  NH1 ARG A 427      -5.617 -11.211 -27.484  1.00 25.20           N  
ATOM   3444  NH2 ARG A 427      -4.449  -9.469 -28.406  1.00 25.20           N  
ATOM   3445  CZ  ARG A 427      -5.074 -10.008 -27.375  1.00 25.20           C  
TER    3446      ARG A 427                                                      
ATOM   3447  N   MET B   1      39.875 -21.203  84.250  1.00 16.69           N  
ATOM   3448  CA  MET B   1      38.938 -22.219  84.688  1.00 16.69           C  
ATOM   3449  C   MET B   1      38.156 -22.812  83.500  1.00 16.69           C  
ATOM   3450  CB  MET B   1      37.969 -21.641  85.750  1.00 16.69           C  
ATOM   3451  O   MET B   1      38.125 -22.219  82.438  1.00 16.69           O  
ATOM   3452  CG  MET B   1      38.406 -21.891  87.188  1.00 16.69           C  
ATOM   3453  SD  MET B   1      37.250 -21.141  88.375  1.00 16.69           S  
ATOM   3454  CE  MET B   1      37.812 -21.922  89.938  1.00 16.69           C  
ATOM   3455  N   ALA B   2      36.719 -22.984  83.500  1.00 15.81           N  
ATOM   3456  CA  ALA B   2      35.781 -24.109  83.312  1.00 15.81           C  
ATOM   3457  C   ALA B   2      35.406 -24.297  81.875  1.00 15.81           C  
ATOM   3458  CB  ALA B   2      34.531 -23.891  84.188  1.00 15.81           C  
ATOM   3459  O   ALA B   2      35.531 -23.375  81.062  1.00 15.81           O  
ATOM   3460  N   GLU B   3      34.312 -25.375  81.438  1.00 21.92           N  
ATOM   3461  CA  GLU B   3      33.688 -26.594  80.938  1.00 21.92           C  
ATOM   3462  C   GLU B   3      32.594 -26.266  79.938  1.00 21.92           C  
ATOM   3463  CB  GLU B   3      33.094 -27.406  82.125  1.00 21.92           C  
ATOM   3464  O   GLU B   3      32.375 -27.031  78.938  1.00 21.92           O  
ATOM   3465  CG  GLU B   3      34.031 -28.406  82.688  1.00 21.92           C  
ATOM   3466  CD  GLU B   3      33.438 -29.172  83.875  1.00 21.92           C  
ATOM   3467  OE1 GLU B   3      34.031 -30.203  84.312  1.00 21.92           O  
ATOM   3468  OE2 GLU B   3      32.406 -28.734  84.375  1.00 21.92           O  
ATOM   3469  N   ASN B   4      31.562 -25.250  79.938  1.00 14.81           N  
ATOM   3470  CA  ASN B   4      30.141 -25.594  80.000  1.00 14.81           C  
ATOM   3471  C   ASN B   4      29.594 -25.906  78.625  1.00 14.81           C  
ATOM   3472  CB  ASN B   4      29.344 -24.469  80.625  1.00 14.81           C  
ATOM   3473  O   ASN B   4      29.688 -25.078  77.688  1.00 14.81           O  
ATOM   3474  CG  ASN B   4      29.312 -24.578  82.188  1.00 14.81           C  
ATOM   3475  ND2 ASN B   4      28.969 -23.484  82.812  1.00 14.81           N  
ATOM   3476  OD1 ASN B   4      29.594 -25.641  82.750  1.00 14.81           O  
ATOM   3477  N   ASP B   5      29.156 -27.281  78.000  1.00 18.25           N  
ATOM   3478  CA  ASP B   5      28.609 -28.250  77.062  1.00 18.25           C  
ATOM   3479  C   ASP B   5      27.172 -27.922  76.688  1.00 18.25           C  
ATOM   3480  CB  ASP B   5      28.688 -29.672  77.625  1.00 18.25           C  
ATOM   3481  O   ASP B   5      26.531 -28.641  75.938  1.00 18.25           O  
ATOM   3482  CG  ASP B   5      29.969 -30.391  77.312  1.00 18.25           C  
ATOM   3483  OD1 ASP B   5      30.641 -29.984  76.312  1.00 18.25           O  
ATOM   3484  OD2 ASP B   5      30.281 -31.391  78.000  1.00 18.25           O  
ATOM   3485  N   VAL B   6      26.422 -27.125  77.312  1.00 18.53           N  
ATOM   3486  CA  VAL B   6      25.047 -27.484  77.625  1.00 18.53           C  
ATOM   3487  C   VAL B   6      24.266 -27.750  76.312  1.00 18.53           C  
ATOM   3488  CB  VAL B   6      24.344 -26.391  78.438  1.00 18.53           C  
ATOM   3489  O   VAL B   6      24.641 -27.250  75.250  1.00 18.53           O  
ATOM   3490  CG1 VAL B   6      22.984 -26.875  79.000  1.00 18.53           C  
ATOM   3491  CG2 VAL B   6      25.219 -25.953  79.625  1.00 18.53           C  
ATOM   3492  N   ASP B   7      22.844 -27.516  76.125  1.00 16.20           N  
ATOM   3493  CA  ASP B   7      21.531 -28.141  76.312  1.00 16.20           C  
ATOM   3494  C   ASP B   7      20.734 -28.234  75.062  1.00 16.20           C  
ATOM   3495  CB  ASP B   7      20.734 -27.359  77.375  1.00 16.20           C  
ATOM   3496  O   ASP B   7      20.984 -27.453  74.125  1.00 16.20           O  
ATOM   3497  CG  ASP B   7      21.000 -27.828  78.812  1.00 16.20           C  
ATOM   3498  OD1 ASP B   7      21.422 -28.984  79.000  1.00 16.20           O  
ATOM   3499  OD2 ASP B   7      20.766 -27.047  79.750  1.00 16.20           O  
ATOM   3500  N   ASN B   8      19.453 -28.859  74.875  1.00 15.88           N  
ATOM   3501  CA  ASN B   8      18.469 -29.859  74.438  1.00 15.88           C  
ATOM   3502  C   ASN B   8      17.594 -29.344  73.312  1.00 15.88           C  
ATOM   3503  CB  ASN B   8      17.594 -30.281  75.625  1.00 15.88           C  
ATOM   3504  O   ASN B   8      17.422 -30.047  72.312  1.00 15.88           O  
ATOM   3505  CG  ASN B   8      18.047 -31.594  76.250  1.00 15.88           C  
ATOM   3506  ND2 ASN B   8      17.594 -31.859  77.438  1.00 15.88           N  
ATOM   3507  OD1 ASN B   8      18.797 -32.344  75.625  1.00 15.88           O  
ATOM   3508  N   GLU B   9      16.359 -28.453  73.375  1.00 13.95           N  
ATOM   3509  CA  GLU B   9      15.000 -28.938  73.562  1.00 13.95           C  
ATOM   3510  C   GLU B   9      14.250 -28.984  72.250  1.00 13.95           C  
ATOM   3511  CB  GLU B   9      14.250 -28.047  74.562  1.00 13.95           C  
ATOM   3512  O   GLU B   9      13.594 -29.984  71.938  1.00 13.95           O  
ATOM   3513  CG  GLU B   9      14.320 -28.531  76.000  1.00 13.95           C  
ATOM   3514  CD  GLU B   9      13.469 -27.719  76.938  1.00 13.95           C  
ATOM   3515  OE1 GLU B   9      13.328 -28.109  78.125  1.00 13.95           O  
ATOM   3516  OE2 GLU B   9      12.945 -26.656  76.500  1.00 13.95           O  
ATOM   3517  N   LEU B  10      13.477 -27.875  71.562  1.00 13.45           N  
ATOM   3518  CA  LEU B  10      12.031 -27.734  71.688  1.00 13.45           C  
ATOM   3519  C   LEU B  10      11.336 -28.391  70.438  1.00 13.45           C  
ATOM   3520  CB  LEU B  10      11.625 -26.266  71.750  1.00 13.45           C  
ATOM   3521  O   LEU B  10      11.891 -28.422  69.375  1.00 13.45           O  
ATOM   3522  CG  LEU B  10      11.539 -25.672  73.125  1.00 13.45           C  
ATOM   3523  CD1 LEU B  10      11.742 -24.156  73.125  1.00 13.45           C  
ATOM   3524  CD2 LEU B  10      10.195 -26.016  73.812  1.00 13.45           C  
ATOM   3525  N   LEU B  11       9.961 -28.703  70.312  1.00 13.59           N  
ATOM   3526  CA  LEU B  11       8.898 -29.703  70.188  1.00 13.59           C  
ATOM   3527  C   LEU B  11       8.453 -29.766  68.688  1.00 13.59           C  
ATOM   3528  CB  LEU B  11       7.703 -29.359  71.062  1.00 13.59           C  
ATOM   3529  O   LEU B  11       8.719 -28.844  67.938  1.00 13.59           O  
ATOM   3530  CG  LEU B  11       7.824 -29.766  72.500  1.00 13.59           C  
ATOM   3531  CD1 LEU B  11       6.801 -29.000  73.375  1.00 13.59           C  
ATOM   3532  CD2 LEU B  11       7.648 -31.266  72.688  1.00 13.59           C  
ATOM   3533  N   ASP B  12       7.293 -30.719  68.250  1.00 14.89           N  
ATOM   3534  CA  ASP B  12       6.633 -31.859  67.562  1.00 14.89           C  
ATOM   3535  C   ASP B  12       5.508 -31.391  66.625  1.00 14.89           C  
ATOM   3536  CB  ASP B  12       6.090 -32.812  68.625  1.00 14.89           C  
ATOM   3537  O   ASP B  12       4.797 -32.219  66.062  1.00 14.89           O  
ATOM   3538  CG  ASP B  12       7.102 -33.875  69.062  1.00 14.89           C  
ATOM   3539  OD1 ASP B  12       8.109 -34.062  68.312  1.00 14.89           O  
ATOM   3540  OD2 ASP B  12       6.891 -34.531  70.062  1.00 14.89           O  
ATOM   3541  N   TYR B  13       5.086 -30.125  66.375  1.00 13.51           N  
ATOM   3542  CA  TYR B  13       3.633 -29.984  66.375  1.00 13.51           C  
ATOM   3543  C   TYR B  13       3.021 -30.750  65.188  1.00 13.51           C  
ATOM   3544  CB  TYR B  13       3.230 -28.500  66.312  1.00 13.51           C  
ATOM   3545  O   TYR B  13       3.543 -30.719  64.125  1.00 13.51           O  
ATOM   3546  CG  TYR B  13       3.109 -27.844  67.688  1.00 13.51           C  
ATOM   3547  CD1 TYR B  13       1.909 -27.875  68.375  1.00 13.51           C  
ATOM   3548  CD2 TYR B  13       4.195 -27.188  68.250  1.00 13.51           C  
ATOM   3549  CE1 TYR B  13       1.793 -27.250  69.625  1.00 13.51           C  
ATOM   3550  CE2 TYR B  13       4.090 -26.562  69.500  1.00 13.51           C  
ATOM   3551  OH  TYR B  13       2.777 -26.000  71.375  1.00 13.51           O  
ATOM   3552  CZ  TYR B  13       2.887 -26.609  70.125  1.00 13.51           C  
ATOM   3553  N   GLU B  14       1.987 -31.703  65.312  1.00 14.78           N  
ATOM   3554  CA  GLU B  14       1.187 -32.844  64.875  1.00 14.78           C  
ATOM   3555  C   GLU B  14       0.193 -32.438  63.781  1.00 14.78           C  
ATOM   3556  CB  GLU B  14       0.445 -33.469  66.062  1.00 14.78           C  
ATOM   3557  O   GLU B  14      -0.275 -33.250  63.031  1.00 14.78           O  
ATOM   3558  CG  GLU B  14       1.278 -34.469  66.812  1.00 14.78           C  
ATOM   3559  CD  GLU B  14       0.487 -35.188  67.938  1.00 14.78           C  
ATOM   3560  OE1 GLU B  14       1.020 -36.156  68.500  1.00 14.78           O  
ATOM   3561  OE2 GLU B  14      -0.676 -34.812  68.125  1.00 14.78           O  
ATOM   3562  N   ASP B  15      -0.424 -31.219  63.750  1.00 13.98           N  
ATOM   3563  CA  ASP B  15      -1.881 -31.188  63.844  1.00 13.98           C  
ATOM   3564  C   ASP B  15      -2.518 -31.844  62.625  1.00 13.98           C  
ATOM   3565  CB  ASP B  15      -2.381 -29.750  64.000  1.00 13.98           C  
ATOM   3566  O   ASP B  15      -1.915 -31.875  61.562  1.00 13.98           O  
ATOM   3567  CG  ASP B  15      -2.314 -29.234  65.438  1.00 13.98           C  
ATOM   3568  OD1 ASP B  15      -2.275 -30.047  66.375  1.00 13.98           O  
ATOM   3569  OD2 ASP B  15      -2.303 -28.000  65.625  1.00 13.98           O  
ATOM   3570  N   ASP B  16      -3.873 -32.000  62.531  1.00 14.71           N  
ATOM   3571  CA  ASP B  16      -5.102 -32.781  62.438  1.00 14.71           C  
ATOM   3572  C   ASP B  16      -5.637 -32.750  61.000  1.00 14.71           C  
ATOM   3573  CB  ASP B  16      -6.160 -32.250  63.406  1.00 14.71           C  
ATOM   3574  O   ASP B  16      -5.184 -31.969  60.188  1.00 14.71           O  
ATOM   3575  CG  ASP B  16      -6.008 -32.781  64.812  1.00 14.71           C  
ATOM   3576  OD1 ASP B  16      -5.375 -33.844  65.000  1.00 14.71           O  
ATOM   3577  OD2 ASP B  16      -6.527 -32.156  65.750  1.00 14.71           O  
ATOM   3578  N   GLU B  17      -7.023 -32.562  60.844  1.00 14.55           N  
ATOM   3579  CA  GLU B  17      -8.227 -33.344  60.562  1.00 14.55           C  
ATOM   3580  C   GLU B  17      -8.719 -33.125  59.125  1.00 14.55           C  
ATOM   3581  CB  GLU B  17      -9.336 -32.969  61.562  1.00 14.55           C  
ATOM   3582  O   GLU B  17      -8.961 -34.062  58.406  1.00 14.55           O  
ATOM   3583  CG  GLU B  17      -9.320 -33.812  62.812  1.00 14.55           C  
ATOM   3584  CD  GLU B  17     -10.508 -33.531  63.750  1.00 14.55           C  
ATOM   3585  OE1 GLU B  17     -10.680 -34.281  64.750  1.00 14.55           O  
ATOM   3586  OE2 GLU B  17     -11.266 -32.594  63.438  1.00 14.55           O  
ATOM   3587  N   VAL B  18      -9.680 -32.094  58.875  1.00 14.89           N  
ATOM   3588  CA  VAL B  18     -11.125 -32.281  58.781  1.00 14.89           C  
ATOM   3589  C   VAL B  18     -11.531 -32.438  57.312  1.00 14.89           C  
ATOM   3590  CB  VAL B  18     -11.883 -31.078  59.406  1.00 14.89           C  
ATOM   3591  O   VAL B  18     -10.781 -32.094  56.406  1.00 14.89           O  
ATOM   3592  CG1 VAL B  18     -13.391 -31.359  59.438  1.00 14.89           C  
ATOM   3593  CG2 VAL B  18     -11.375 -30.812  60.812  1.00 14.89           C  
ATOM   3594  N   GLU B  19     -12.695 -31.812  56.812  1.00 15.11           N  
ATOM   3595  CA  GLU B  19     -14.070 -32.188  56.500  1.00 15.11           C  
ATOM   3596  C   GLU B  19     -14.297 -32.188  54.969  1.00 15.11           C  
ATOM   3597  CB  GLU B  19     -15.055 -31.203  57.156  1.00 15.11           C  
ATOM   3598  O   GLU B  19     -13.508 -31.609  54.219  1.00 15.11           O  
ATOM   3599  CG  GLU B  19     -15.648 -31.734  58.469  1.00 15.11           C  
ATOM   3600  CD  GLU B  19     -16.672 -30.797  59.062  1.00 15.11           C  
ATOM   3601  OE1 GLU B  19     -17.344 -31.188  60.062  1.00 15.11           O  
ATOM   3602  OE2 GLU B  19     -16.797 -29.656  58.562  1.00 15.11           O  
ATOM   3603  N   THR B  20     -15.617 -31.906  54.438  1.00 15.62           N  
ATOM   3604  CA  THR B  20     -16.812 -32.500  53.844  1.00 15.62           C  
ATOM   3605  C   THR B  20     -16.953 -32.031  52.375  1.00 15.62           C  
ATOM   3606  CB  THR B  20     -18.078 -32.125  54.625  1.00 15.62           C  
ATOM   3607  O   THR B  20     -17.172 -32.844  51.500  1.00 15.62           O  
ATOM   3608  CG2 THR B  20     -18.281 -33.062  55.812  1.00 15.62           C  
ATOM   3609  OG1 THR B  20     -17.953 -30.781  55.125  1.00 15.62           O  
ATOM   3610  N   ALA B  21     -17.297 -30.688  52.031  1.00 14.67           N  
ATOM   3611  CA  ALA B  21     -18.641 -30.375  51.562  1.00 14.67           C  
ATOM   3612  C   ALA B  21     -18.734 -30.500  50.062  1.00 14.67           C  
ATOM   3613  CB  ALA B  21     -19.062 -28.984  52.000  1.00 14.67           C  
ATOM   3614  O   ALA B  21     -17.719 -30.469  49.344  1.00 14.67           O  
ATOM   3615  N   ALA B  22     -19.781 -29.828  49.312  1.00 15.79           N  
ATOM   3616  CA  ALA B  22     -20.984 -30.062  48.531  1.00 15.79           C  
ATOM   3617  C   ALA B  22     -20.750 -29.781  47.062  1.00 15.79           C  
ATOM   3618  CB  ALA B  22     -22.125 -29.188  49.062  1.00 15.79           C  
ATOM   3619  O   ALA B  22     -20.969 -30.672  46.219  1.00 15.79           O  
ATOM   3620  N   GLY B  23     -21.344 -28.609  46.344  1.00 16.20           N  
ATOM   3621  CA  GLY B  23     -22.500 -28.453  45.469  1.00 16.20           C  
ATOM   3622  C   GLY B  23     -22.125 -28.312  44.000  1.00 16.20           C  
ATOM   3623  O   GLY B  23     -20.938 -28.219  43.688  1.00 16.20           O  
ATOM   3624  N   GLY B  24     -22.891 -27.406  43.094  1.00 16.94           N  
ATOM   3625  CA  GLY B  24     -23.797 -27.484  41.969  1.00 16.94           C  
ATOM   3626  C   GLY B  24     -23.141 -27.078  40.656  1.00 16.94           C  
ATOM   3627  O   GLY B  24     -23.297 -27.781  39.656  1.00 16.94           O  
ATOM   3628  N   ASP B  25     -22.594 -25.734  40.406  1.00 15.21           N  
ATOM   3629  CA  ASP B  25     -23.172 -24.844  39.406  1.00 15.21           C  
ATOM   3630  C   ASP B  25     -22.531 -25.047  38.062  1.00 15.21           C  
ATOM   3631  CB  ASP B  25     -23.031 -23.391  39.844  1.00 15.21           C  
ATOM   3632  O   ASP B  25     -21.359 -25.406  37.969  1.00 15.21           O  
ATOM   3633  CG  ASP B  25     -24.328 -22.766  40.312  1.00 15.21           C  
ATOM   3634  OD1 ASP B  25     -25.406 -23.359  40.062  1.00 15.21           O  
ATOM   3635  OD2 ASP B  25     -24.297 -21.672  40.938  1.00 15.21           O  
ATOM   3636  N   GLY B  26     -23.188 -24.688  36.875  1.00 18.66           N  
ATOM   3637  CA  GLY B  26     -23.406 -25.031  35.500  1.00 18.66           C  
ATOM   3638  C   GLY B  26     -22.391 -24.406  34.531  1.00 18.66           C  
ATOM   3639  O   GLY B  26     -22.547 -24.484  33.312  1.00 18.66           O  
ATOM   3640  N   ALA B  27     -21.156 -23.750  34.906  1.00 16.36           N  
ATOM   3641  CA  ALA B  27     -20.766 -22.547  34.188  1.00 16.36           C  
ATOM   3642  C   ALA B  27     -20.453 -22.875  32.719  1.00 16.36           C  
ATOM   3643  CB  ALA B  27     -19.562 -21.891  34.844  1.00 16.36           C  
ATOM   3644  O   ALA B  27     -19.719 -23.812  32.438  1.00 16.36           O  
ATOM   3645  N   GLU B  28     -21.031 -22.125  31.719  1.00 18.11           N  
ATOM   3646  CA  GLU B  28     -21.328 -22.250  30.297  1.00 18.11           C  
ATOM   3647  C   GLU B  28     -20.078 -22.062  29.453  1.00 18.11           C  
ATOM   3648  CB  GLU B  28     -22.406 -21.250  29.875  1.00 18.11           C  
ATOM   3649  O   GLU B  28     -19.141 -21.359  29.859  1.00 18.11           O  
ATOM   3650  CG  GLU B  28     -23.812 -21.797  29.906  1.00 18.11           C  
ATOM   3651  CD  GLU B  28     -24.875 -20.781  29.516  1.00 18.11           C  
ATOM   3652  OE1 GLU B  28     -26.047 -21.156  29.328  1.00 18.11           O  
ATOM   3653  OE2 GLU B  28     -24.516 -19.578  29.406  1.00 18.11           O  
ATOM   3654  N   ALA B  29     -19.734 -22.609  28.203  1.00 20.31           N  
ATOM   3655  CA  ALA B  29     -18.578 -22.969  27.375  1.00 20.31           C  
ATOM   3656  C   ALA B  29     -18.047 -21.734  26.625  1.00 20.31           C  
ATOM   3657  CB  ALA B  29     -18.938 -24.062  26.391  1.00 20.31           C  
ATOM   3658  O   ALA B  29     -18.734 -21.188  25.766  1.00 20.31           O  
ATOM   3659  N   PRO B  30     -17.422 -20.453  27.062  1.00 16.95           N  
ATOM   3660  CA  PRO B  30     -17.547 -19.297  26.188  1.00 16.95           C  
ATOM   3661  C   PRO B  30     -16.922 -19.531  24.812  1.00 16.95           C  
ATOM   3662  CB  PRO B  30     -16.797 -18.188  26.953  1.00 16.95           C  
ATOM   3663  O   PRO B  30     -16.000 -20.328  24.688  1.00 16.95           O  
ATOM   3664  CG  PRO B  30     -16.031 -18.922  28.016  1.00 16.95           C  
ATOM   3665  CD  PRO B  30     -16.484 -20.359  28.016  1.00 16.95           C  
ATOM   3666  N   ALA B  31     -17.359 -18.797  23.547  1.00 19.53           N  
ATOM   3667  CA  ALA B  31     -17.438 -18.859  22.078  1.00 19.53           C  
ATOM   3668  C   ALA B  31     -16.141 -18.344  21.453  1.00 19.53           C  
ATOM   3669  CB  ALA B  31     -18.625 -18.047  21.594  1.00 19.53           C  
ATOM   3670  O   ALA B  31     -15.594 -17.328  21.891  1.00 19.53           O  
ATOM   3671  N   LYS B  32     -15.188 -18.984  20.641  1.00 18.64           N  
ATOM   3672  CA  LYS B  32     -13.828 -18.828  20.156  1.00 18.64           C  
ATOM   3673  C   LYS B  32     -13.734 -17.672  19.156  1.00 18.64           C  
ATOM   3674  CB  LYS B  32     -13.328 -20.125  19.500  1.00 18.64           C  
ATOM   3675  O   LYS B  32     -14.375 -17.703  18.094  1.00 18.64           O  
ATOM   3676  CG  LYS B  32     -12.766 -21.125  20.484  1.00 18.64           C  
ATOM   3677  CD  LYS B  32     -12.227 -22.359  19.781  1.00 18.64           C  
ATOM   3678  CE  LYS B  32     -11.688 -23.391  20.766  1.00 18.64           C  
ATOM   3679  NZ  LYS B  32     -11.180 -24.609  20.078  1.00 18.64           N  
ATOM   3680  N   LYS B  33     -13.477 -16.188  19.375  1.00 19.03           N  
ATOM   3681  CA  LYS B  33     -13.633 -15.000  18.562  1.00 19.03           C  
ATOM   3682  C   LYS B  33     -12.617 -14.984  17.422  1.00 19.03           C  
ATOM   3683  CB  LYS B  33     -13.484 -13.734  19.406  1.00 19.03           C  
ATOM   3684  O   LYS B  33     -11.414 -15.164  17.641  1.00 19.03           O  
ATOM   3685  CG  LYS B  33     -14.758 -13.320  20.125  1.00 19.03           C  
ATOM   3686  CD  LYS B  33     -14.562 -12.031  20.906  1.00 19.03           C  
ATOM   3687  CE  LYS B  33     -15.836 -11.625  21.641  1.00 19.03           C  
ATOM   3688  NZ  LYS B  33     -15.633 -10.391  22.469  1.00 19.03           N  
ATOM   3689  N   ASP B  34     -12.836 -14.977  15.906  1.00 18.16           N  
ATOM   3690  CA  ASP B  34     -12.289 -15.109  14.562  1.00 18.16           C  
ATOM   3691  C   ASP B  34     -11.492 -13.867  14.172  1.00 18.16           C  
ATOM   3692  CB  ASP B  34     -13.414 -15.352  13.547  1.00 18.16           C  
ATOM   3693  O   ASP B  34     -12.070 -12.805  13.898  1.00 18.16           O  
ATOM   3694  CG  ASP B  34     -13.859 -16.797  13.500  1.00 18.16           C  
ATOM   3695  OD1 ASP B  34     -13.086 -17.688  13.914  1.00 18.16           O  
ATOM   3696  OD2 ASP B  34     -15.000 -17.062  13.047  1.00 18.16           O  
ATOM   3697  N   VAL B  35     -10.258 -13.273  14.609  1.00 19.41           N  
ATOM   3698  CA  VAL B  35      -9.680 -11.953  14.414  1.00 19.41           C  
ATOM   3699  C   VAL B  35      -9.180 -11.812  12.977  1.00 19.41           C  
ATOM   3700  CB  VAL B  35      -8.523 -11.688  15.406  1.00 19.41           C  
ATOM   3701  O   VAL B  35      -8.422 -12.656  12.492  1.00 19.41           O  
ATOM   3702  CG1 VAL B  35      -8.086 -10.227  15.352  1.00 19.41           C  
ATOM   3703  CG2 VAL B  35      -8.938 -12.070  16.828  1.00 19.41           C  
ATOM   3704  N   LYS B  36      -9.711 -10.789  11.797  1.00 20.27           N  
ATOM   3705  CA  LYS B  36      -9.672 -10.453  10.375  1.00 20.27           C  
ATOM   3706  C   LYS B  36      -8.398  -9.688  10.031  1.00 20.27           C  
ATOM   3707  CB  LYS B  36     -10.898  -9.641   9.977  1.00 20.27           C  
ATOM   3708  O   LYS B  36      -8.141  -8.625  10.602  1.00 20.27           O  
ATOM   3709  CG  LYS B  36     -12.109 -10.492   9.602  1.00 20.27           C  
ATOM   3710  CD  LYS B  36     -13.281  -9.625   9.156  1.00 20.27           C  
ATOM   3711  CE  LYS B  36     -14.500 -10.477   8.805  1.00 20.27           C  
ATOM   3712  NZ  LYS B  36     -15.656  -9.633   8.383  1.00 20.27           N  
ATOM   3713  N   GLY B  37      -6.980 -10.039   9.445  1.00 20.94           N  
ATOM   3714  CA  GLY B  37      -5.605  -9.594   9.273  1.00 20.94           C  
ATOM   3715  C   GLY B  37      -5.457  -8.492   8.242  1.00 20.94           C  
ATOM   3716  O   GLY B  37      -5.965  -8.609   7.129  1.00 20.94           O  
ATOM   3717  N   SER B  38      -5.039  -6.840   8.359  1.00 21.94           N  
ATOM   3718  CA  SER B  38      -5.078  -5.570   7.641  1.00 21.94           C  
ATOM   3719  C   SER B  38      -3.832  -5.383   6.781  1.00 21.94           C  
ATOM   3720  CB  SER B  38      -5.219  -4.402   8.617  1.00 21.94           C  
ATOM   3721  O   SER B  38      -2.709  -5.414   7.293  1.00 21.94           O  
ATOM   3722  OG  SER B  38      -4.129  -4.371   9.523  1.00 21.94           O  
ATOM   3723  N   TYR B  39      -3.320  -5.652   5.230  1.00 22.53           N  
ATOM   3724  CA  TYR B  39      -2.238  -5.715   4.254  1.00 22.53           C  
ATOM   3725  C   TYR B  39      -1.831  -4.316   3.805  1.00 22.53           C  
ATOM   3726  CB  TYR B  39      -2.654  -6.551   3.043  1.00 22.53           C  
ATOM   3727  O   TYR B  39      -2.670  -3.531   3.357  1.00 22.53           O  
ATOM   3728  CG  TYR B  39      -2.641  -8.039   3.301  1.00 22.53           C  
ATOM   3729  CD1 TYR B  39      -1.491  -8.797   3.076  1.00 22.53           C  
ATOM   3730  CD2 TYR B  39      -3.777  -8.695   3.766  1.00 22.53           C  
ATOM   3731  CE1 TYR B  39      -1.475 -10.164   3.311  1.00 22.53           C  
ATOM   3732  CE2 TYR B  39      -3.771 -10.062   4.004  1.00 22.53           C  
ATOM   3733  OH  TYR B  39      -2.607 -12.148   4.008  1.00 22.53           O  
ATOM   3734  CZ  TYR B  39      -2.617 -10.789   3.773  1.00 22.53           C  
ATOM   3735  N   VAL B  40      -0.451  -3.264   4.121  1.00 23.58           N  
ATOM   3736  CA  VAL B  40      -0.005  -1.891   3.912  1.00 23.58           C  
ATOM   3737  C   VAL B  40       0.827  -1.806   2.635  1.00 23.58           C  
ATOM   3738  CB  VAL B  40       0.813  -1.371   5.117  1.00 23.58           C  
ATOM   3739  O   VAL B  40       1.865  -2.461   2.518  1.00 23.58           O  
ATOM   3740  CG1 VAL B  40       1.276   0.064   4.875  1.00 23.58           C  
ATOM   3741  CG2 VAL B  40      -0.011  -1.461   6.398  1.00 23.58           C  
ATOM   3742  N   SER B  41       0.752  -1.271   1.107  1.00 25.86           N  
ATOM   3743  CA  SER B  41       1.282  -1.081  -0.239  1.00 25.86           C  
ATOM   3744  C   SER B  41       2.211   0.127  -0.302  1.00 25.86           C  
ATOM   3745  CB  SER B  41       0.144  -0.912  -1.245  1.00 25.86           C  
ATOM   3746  O   SER B  41       1.783   1.258  -0.064  1.00 25.86           O  
ATOM   3747  OG  SER B  41       0.648  -0.549  -2.520  1.00 25.86           O  
ATOM   3748  N   ILE B  42       4.086   0.523  -0.509  1.00 26.98           N  
ATOM   3749  CA  ILE B  42       5.129   1.536  -0.378  1.00 26.98           C  
ATOM   3750  C   ILE B  42       5.340   2.234  -1.719  1.00 26.98           C  
ATOM   3751  CB  ILE B  42       6.453   0.921   0.123  1.00 26.98           C  
ATOM   3752  O   ILE B  42       5.582   1.579  -2.736  1.00 26.98           O  
ATOM   3753  CG1 ILE B  42       6.242   0.217   1.468  1.00 26.98           C  
ATOM   3754  CG2 ILE B  42       7.539   1.996   0.233  1.00 26.98           C  
ATOM   3755  CD1 ILE B  42       7.441  -0.595   1.937  1.00 26.98           C  
ATOM   3756  N   HIS B  43       5.543   3.854  -2.428  1.00 32.19           N  
ATOM   3757  CA  HIS B  43       5.527   4.871  -3.473  1.00 32.19           C  
ATOM   3758  C   HIS B  43       6.941   5.305  -3.840  1.00 32.19           C  
ATOM   3759  CB  HIS B  43       4.703   6.078  -3.031  1.00 32.19           C  
ATOM   3760  O   HIS B  43       7.645   5.898  -3.020  1.00 32.19           O  
ATOM   3761  CG  HIS B  43       3.225   5.883  -3.174  1.00 32.19           C  
ATOM   3762  CD2 HIS B  43       2.244   5.812  -2.244  1.00 32.19           C  
ATOM   3763  ND1 HIS B  43       2.609   5.730  -4.398  1.00 32.19           N  
ATOM   3764  CE1 HIS B  43       1.310   5.578  -4.211  1.00 32.19           C  
ATOM   3765  NE2 HIS B  43       1.062   5.621  -2.914  1.00 32.19           N  
ATOM   3766  N   SER B  44       8.477   5.117  -4.797  1.00 39.06           N  
ATOM   3767  CA  SER B  44       9.836   5.555  -5.113  1.00 39.06           C  
ATOM   3768  C   SER B  44       9.820   6.855  -5.910  1.00 39.06           C  
ATOM   3769  CB  SER B  44      10.578   4.477  -5.902  1.00 39.06           C  
ATOM   3770  O   SER B  44      10.477   6.961  -6.949  1.00 39.06           O  
ATOM   3771  OG  SER B  44       9.977   4.273  -7.168  1.00 39.06           O  
ATOM   3772  N   SER B  45       9.617   8.242  -6.426  1.00 43.94           N  
ATOM   3773  CA  SER B  45       9.758   9.484  -7.184  1.00 43.94           C  
ATOM   3774  C   SER B  45      10.539  10.531  -6.391  1.00 43.94           C  
ATOM   3775  CB  SER B  45       8.383  10.039  -7.559  1.00 43.94           C  
ATOM   3776  O   SER B  45      10.211  10.812  -5.238  1.00 43.94           O  
ATOM   3777  OG  SER B  45       7.594  10.266  -6.402  1.00 43.94           O  
ATOM   3778  N   GLY B  46      12.758  11.305  -6.777  1.00 51.41           N  
ATOM   3779  CA  GLY B  46      13.516  12.359  -6.125  1.00 51.41           C  
ATOM   3780  C   GLY B  46      12.883  13.727  -6.289  1.00 51.41           C  
ATOM   3781  O   GLY B  46      11.859  13.867  -6.961  1.00 51.41           O  
ATOM   3782  N   PHE B  47      13.898  15.297  -5.918  1.00 55.38           N  
ATOM   3783  CA  PHE B  47      13.289  16.625  -5.883  1.00 55.38           C  
ATOM   3784  C   PHE B  47      13.164  17.203  -7.289  1.00 55.38           C  
ATOM   3785  CB  PHE B  47      14.102  17.562  -4.996  1.00 55.38           C  
ATOM   3786  O   PHE B  47      12.258  17.984  -7.566  1.00 55.38           O  
ATOM   3787  CG  PHE B  47      13.867  17.375  -3.523  1.00 55.38           C  
ATOM   3788  CD1 PHE B  47      12.742  17.906  -2.910  1.00 55.38           C  
ATOM   3789  CD2 PHE B  47      14.773  16.656  -2.754  1.00 55.38           C  
ATOM   3790  CE1 PHE B  47      12.516  17.734  -1.546  1.00 55.38           C  
ATOM   3791  CE2 PHE B  47      14.555  16.469  -1.391  1.00 55.38           C  
ATOM   3792  CZ  PHE B  47      13.430  17.016  -0.788  1.00 55.38           C  
ATOM   3793  N   ARG B  48      14.891  17.297  -8.016  1.00 45.84           N  
ATOM   3794  CA  ARG B  48      14.836  17.828  -9.375  1.00 45.84           C  
ATOM   3795  C   ARG B  48      13.578  17.344 -10.094  1.00 45.84           C  
ATOM   3796  CB  ARG B  48      16.078  17.406 -10.164  1.00 45.84           C  
ATOM   3797  O   ARG B  48      13.094  18.000 -11.016  1.00 45.84           O  
ATOM   3798  CG  ARG B  48      17.312  18.250  -9.852  1.00 45.84           C  
ATOM   3799  CD  ARG B  48      18.500  17.828 -10.688  1.00 45.84           C  
ATOM   3800  NE  ARG B  48      19.672  18.656 -10.422  1.00 45.84           N  
ATOM   3801  NH1 ARG B  48      21.156  17.328 -11.602  1.00 45.84           N  
ATOM   3802  NH2 ARG B  48      21.891  19.234 -10.562  1.00 45.84           N  
ATOM   3803  CZ  ARG B  48      20.906  18.406 -10.859  1.00 45.84           C  
ATOM   3804  N   ASP B  49      12.938  15.430  -9.930  1.00 54.53           N  
ATOM   3805  CA  ASP B  49      11.672  15.016 -10.539  1.00 54.53           C  
ATOM   3806  C   ASP B  49      10.539  15.961 -10.133  1.00 54.53           C  
ATOM   3807  CB  ASP B  49      11.328  13.578 -10.141  1.00 54.53           C  
ATOM   3808  O   ASP B  49       9.461  15.922 -10.727  1.00 54.53           O  
ATOM   3809  CG  ASP B  49      12.297  12.562 -10.711  1.00 54.53           C  
ATOM   3810  OD1 ASP B  49      12.859  12.797 -11.805  1.00 54.53           O  
ATOM   3811  OD2 ASP B  49      12.500  11.508 -10.062  1.00 54.53           O  
ATOM   3812  N   PHE B  50      10.664  16.875  -9.023  1.00 47.00           N  
ATOM   3813  CA  PHE B  50       9.477  17.609  -8.602  1.00 47.00           C  
ATOM   3814  C   PHE B  50       9.250  18.844  -9.469  1.00 47.00           C  
ATOM   3815  CB  PHE B  50       9.586  18.016  -7.129  1.00 47.00           C  
ATOM   3816  O   PHE B  50       8.273  19.562  -9.289  1.00 47.00           O  
ATOM   3817  CG  PHE B  50       9.625  16.859  -6.176  1.00 47.00           C  
ATOM   3818  CD1 PHE B  50       9.000  15.656  -6.496  1.00 47.00           C  
ATOM   3819  CD2 PHE B  50      10.281  16.969  -4.957  1.00 47.00           C  
ATOM   3820  CE1 PHE B  50       9.031  14.578  -5.613  1.00 47.00           C  
ATOM   3821  CE2 PHE B  50      10.312  15.891  -4.070  1.00 47.00           C  
ATOM   3822  CZ  PHE B  50       9.688  14.695  -4.402  1.00 47.00           C  
ATOM   3823  N   LEU B  51       9.633  19.453 -10.266  1.00 58.75           N  
ATOM   3824  CA  LEU B  51       9.414  20.547 -11.211  1.00 58.75           C  
ATOM   3825  C   LEU B  51       9.414  21.891 -10.492  1.00 58.75           C  
ATOM   3826  CB  LEU B  51       8.094  20.344 -11.961  1.00 58.75           C  
ATOM   3827  O   LEU B  51       8.586  22.750 -10.781  1.00 58.75           O  
ATOM   3828  CG  LEU B  51       7.992  19.109 -12.852  1.00 58.75           C  
ATOM   3829  CD1 LEU B  51       6.582  18.984 -13.414  1.00 58.75           C  
ATOM   3830  CD2 LEU B  51       9.023  19.172 -13.977  1.00 58.75           C  
ATOM   3831  N   LEU B  52      10.703  22.188  -9.719  1.00 60.41           N  
ATOM   3832  CA  LEU B  52      10.844  23.406  -8.938  1.00 60.41           C  
ATOM   3833  C   LEU B  52      11.500  24.516  -9.766  1.00 60.41           C  
ATOM   3834  CB  LEU B  52      11.664  23.156  -7.672  1.00 60.41           C  
ATOM   3835  O   LEU B  52      12.258  24.234 -10.695  1.00 60.41           O  
ATOM   3836  CG  LEU B  52      11.055  22.172  -6.660  1.00 60.41           C  
ATOM   3837  CD1 LEU B  52      12.078  21.812  -5.590  1.00 60.41           C  
ATOM   3838  CD2 LEU B  52       9.805  22.781  -6.027  1.00 60.41           C  
ATOM   3839  N   LYS B  53      11.664  25.906  -9.492  1.00 61.94           N  
ATOM   3840  CA  LYS B  53      12.344  27.062 -10.078  1.00 61.94           C  
ATOM   3841  C   LYS B  53      13.859  26.922  -9.961  1.00 61.94           C  
ATOM   3842  CB  LYS B  53      11.875  28.344  -9.406  1.00 61.94           C  
ATOM   3843  O   LYS B  53      14.359  26.406  -8.961  1.00 61.94           O  
ATOM   3844  CG  LYS B  53      10.453  28.766  -9.773  1.00 61.94           C  
ATOM   3845  CD  LYS B  53      10.016  30.000  -9.008  1.00 61.94           C  
ATOM   3846  CE  LYS B  53       8.602  30.422  -9.383  1.00 61.94           C  
ATOM   3847  NZ  LYS B  53       8.133  31.578  -8.570  1.00 61.94           N  
ATOM   3848  N   PRO B  54      14.531  27.297 -11.148  1.00 71.19           N  
ATOM   3849  CA  PRO B  54      15.992  27.156 -11.195  1.00 71.19           C  
ATOM   3850  C   PRO B  54      16.688  27.797 -10.000  1.00 71.19           C  
ATOM   3851  CB  PRO B  54      16.375  27.859 -12.500  1.00 71.19           C  
ATOM   3852  O   PRO B  54      17.688  27.266  -9.508  1.00 71.19           O  
ATOM   3853  CG  PRO B  54      15.117  27.859 -13.312  1.00 71.19           C  
ATOM   3854  CD  PRO B  54      13.945  27.797 -12.383  1.00 71.19           C  
ATOM   3855  N   GLU B  55      15.961  29.031  -9.266  1.00 72.62           N  
ATOM   3856  CA  GLU B  55      16.469  29.734  -8.094  1.00 72.62           C  
ATOM   3857  C   GLU B  55      16.375  28.859  -6.848  1.00 72.62           C  
ATOM   3858  CB  GLU B  55      15.719  31.047  -7.875  1.00 72.62           C  
ATOM   3859  O   GLU B  55      17.250  28.922  -5.973  1.00 72.62           O  
ATOM   3860  CG  GLU B  55      15.844  32.031  -9.031  1.00 72.62           C  
ATOM   3861  CD  GLU B  55      14.797  31.812 -10.117  1.00 72.62           C  
ATOM   3862  OE1 GLU B  55      14.672  32.656 -11.023  1.00 72.62           O  
ATOM   3863  OE2 GLU B  55      14.102  30.766 -10.062  1.00 72.62           O  
ATOM   3864  N   LEU B  56      15.820  28.078  -6.355  1.00 72.19           N  
ATOM   3865  CA  LEU B  56      15.508  27.203  -5.234  1.00 72.19           C  
ATOM   3866  C   LEU B  56      16.469  26.016  -5.195  1.00 72.19           C  
ATOM   3867  CB  LEU B  56      14.062  26.703  -5.324  1.00 72.19           C  
ATOM   3868  O   LEU B  56      16.953  25.641  -4.125  1.00 72.19           O  
ATOM   3869  CG  LEU B  56      12.969  27.750  -5.094  1.00 72.19           C  
ATOM   3870  CD1 LEU B  56      11.594  27.125  -5.281  1.00 72.19           C  
ATOM   3871  CD2 LEU B  56      13.102  28.359  -3.705  1.00 72.19           C  
ATOM   3872  N   LEU B  57      15.945  25.359  -6.699  1.00 49.38           N  
ATOM   3873  CA  LEU B  57      16.844  24.219  -6.840  1.00 49.38           C  
ATOM   3874  C   LEU B  57      18.281  24.609  -6.477  1.00 49.38           C  
ATOM   3875  CB  LEU B  57      16.797  23.672  -8.273  1.00 49.38           C  
ATOM   3876  O   LEU B  57      19.016  23.797  -5.895  1.00 49.38           O  
ATOM   3877  CG  LEU B  57      15.562  22.859  -8.648  1.00 49.38           C  
ATOM   3878  CD1 LEU B  57      15.562  22.562 -10.141  1.00 49.38           C  
ATOM   3879  CD2 LEU B  57      15.484  21.578  -7.832  1.00 49.38           C  
ATOM   3880  N   ARG B  58      18.969  26.125  -6.996  1.00 62.91           N  
ATOM   3881  CA  ARG B  58      20.281  26.641  -6.609  1.00 62.91           C  
ATOM   3882  C   ARG B  58      20.406  26.734  -5.090  1.00 62.91           C  
ATOM   3883  CB  ARG B  58      20.516  28.016  -7.230  1.00 62.91           C  
ATOM   3884  O   ARG B  58      21.438  26.375  -4.527  1.00 62.91           O  
ATOM   3885  CG  ARG B  58      21.969  28.453  -7.254  1.00 62.91           C  
ATOM   3886  CD  ARG B  58      22.172  29.766  -8.000  1.00 62.91           C  
ATOM   3887  NE  ARG B  58      23.562  30.219  -7.941  1.00 62.91           N  
ATOM   3888  NH1 ARG B  58      23.172  32.188  -9.094  1.00 62.91           N  
ATOM   3889  NH2 ARG B  58      25.281  31.672  -8.352  1.00 62.91           N  
ATOM   3890  CZ  ARG B  58      24.000  31.359  -8.461  1.00 62.91           C  
ATOM   3891  N   ALA B  59      19.531  27.125  -4.184  1.00 68.56           N  
ATOM   3892  CA  ALA B  59      19.469  27.281  -2.732  1.00 68.56           C  
ATOM   3893  C   ALA B  59      19.547  25.922  -2.037  1.00 68.56           C  
ATOM   3894  CB  ALA B  59      18.188  28.016  -2.322  1.00 68.56           C  
ATOM   3895  O   ALA B  59      20.172  25.797  -0.984  1.00 68.56           O  
ATOM   3896  N   ILE B  60      18.641  25.156  -2.523  1.00 58.34           N  
ATOM   3897  CA  ILE B  60      18.719  23.812  -1.974  1.00 58.34           C  
ATOM   3898  C   ILE B  60      20.172  23.344  -1.911  1.00 58.34           C  
ATOM   3899  CB  ILE B  60      17.875  22.812  -2.807  1.00 58.34           C  
ATOM   3900  O   ILE B  60      20.609  22.797  -0.898  1.00 58.34           O  
ATOM   3901  CG1 ILE B  60      16.375  23.078  -2.602  1.00 58.34           C  
ATOM   3902  CG2 ILE B  60      18.219  21.375  -2.447  1.00 58.34           C  
ATOM   3903  CD1 ILE B  60      15.477  22.359  -3.592  1.00 58.34           C  
ATOM   3904  N   VAL B  61      20.391  22.812  -3.475  1.00 55.19           N  
ATOM   3905  CA  VAL B  61      21.703  22.234  -3.723  1.00 55.19           C  
ATOM   3906  C   VAL B  61      22.750  22.922  -2.830  1.00 55.19           C  
ATOM   3907  CB  VAL B  61      22.109  22.375  -5.207  1.00 55.19           C  
ATOM   3908  O   VAL B  61      23.594  22.250  -2.242  1.00 55.19           O  
ATOM   3909  CG1 VAL B  61      23.594  22.031  -5.395  1.00 55.19           C  
ATOM   3910  CG2 VAL B  61      21.250  21.469  -6.082  1.00 55.19           C  
ATOM   3911  N   ASP B  62      22.703  24.531  -2.432  1.00 60.84           N  
ATOM   3912  CA  ASP B  62      23.531  25.328  -1.532  1.00 60.84           C  
ATOM   3913  C   ASP B  62      23.328  24.891  -0.080  1.00 60.84           C  
ATOM   3914  CB  ASP B  62      23.203  26.812  -1.684  1.00 60.84           C  
ATOM   3915  O   ASP B  62      24.250  25.031   0.739  1.00 60.84           O  
ATOM   3916  CG  ASP B  62      23.953  27.469  -2.832  1.00 60.84           C  
ATOM   3917  OD1 ASP B  62      24.719  26.781  -3.533  1.00 60.84           O  
ATOM   3918  OD2 ASP B  62      23.781  28.688  -3.037  1.00 60.84           O  
ATOM   3919  N   CYS B  63      22.547  24.609   1.320  1.00 58.03           N  
ATOM   3920  CA  CYS B  63      22.000  24.219   2.617  1.00 58.03           C  
ATOM   3921  C   CYS B  63      22.469  22.828   3.004  1.00 58.03           C  
ATOM   3922  CB  CYS B  63      20.469  24.281   2.594  1.00 58.03           C  
ATOM   3923  O   CYS B  63      22.141  22.344   4.090  1.00 58.03           O  
ATOM   3924  SG  CYS B  63      19.812  25.953   2.516  1.00 58.03           S  
ATOM   3925  N   GLY B  64      23.359  22.078   1.521  1.00 52.28           N  
ATOM   3926  CA  GLY B  64      23.859  20.734   1.755  1.00 52.28           C  
ATOM   3927  C   GLY B  64      22.812  19.656   1.559  1.00 52.28           C  
ATOM   3928  O   GLY B  64      22.953  18.547   2.070  1.00 52.28           O  
ATOM   3929  N   PHE B  65      21.250  19.375   0.790  1.00 55.09           N  
ATOM   3930  CA  PHE B  65      20.141  18.453   0.565  1.00 55.09           C  
ATOM   3931  C   PHE B  65      20.438  17.531  -0.611  1.00 55.09           C  
ATOM   3932  CB  PHE B  65      18.844  19.219   0.314  1.00 55.09           C  
ATOM   3933  O   PHE B  65      20.625  17.984  -1.738  1.00 55.09           O  
ATOM   3934  CG  PHE B  65      18.250  19.828   1.555  1.00 55.09           C  
ATOM   3935  CD1 PHE B  65      17.203  19.219   2.229  1.00 55.09           C  
ATOM   3936  CD2 PHE B  65      18.734  21.031   2.045  1.00 55.09           C  
ATOM   3937  CE1 PHE B  65      16.656  19.781   3.377  1.00 55.09           C  
ATOM   3938  CE2 PHE B  65      18.203  21.609   3.191  1.00 55.09           C  
ATOM   3939  CZ  PHE B  65      17.156  20.984   3.855  1.00 55.09           C  
ATOM   3940  N   GLU B  66      20.953  16.484  -0.481  1.00 49.75           N  
ATOM   3941  CA  GLU B  66      21.234  15.570  -1.590  1.00 49.75           C  
ATOM   3942  C   GLU B  66      19.953  14.922  -2.102  1.00 49.75           C  
ATOM   3943  CB  GLU B  66      22.234  14.492  -1.166  1.00 49.75           C  
ATOM   3944  O   GLU B  66      19.672  14.953  -3.301  1.00 49.75           O  
ATOM   3945  CG  GLU B  66      23.625  15.023  -0.888  1.00 49.75           C  
ATOM   3946  CD  GLU B  66      24.641  13.930  -0.608  1.00 49.75           C  
ATOM   3947  OE1 GLU B  66      25.859  14.234  -0.490  1.00 49.75           O  
ATOM   3948  OE2 GLU B  66      24.234  12.750  -0.509  1.00 49.75           O  
ATOM   3949  N   HIS B  67      19.172  14.008  -2.113  1.00 54.75           N  
ATOM   3950  CA  HIS B  67      17.875  13.375  -2.359  1.00 54.75           C  
ATOM   3951  C   HIS B  67      16.844  13.820  -1.339  1.00 54.75           C  
ATOM   3952  CB  HIS B  67      18.016  11.852  -2.332  1.00 54.75           C  
ATOM   3953  O   HIS B  67      17.172  14.031  -0.168  1.00 54.75           O  
ATOM   3954  CG  HIS B  67      19.000  11.312  -3.332  1.00 54.75           C  
ATOM   3955  CD2 HIS B  67      20.188  10.703  -3.166  1.00 54.75           C  
ATOM   3956  ND1 HIS B  67      18.781  11.383  -4.691  1.00 54.75           N  
ATOM   3957  CE1 HIS B  67      19.797  10.836  -5.320  1.00 54.75           C  
ATOM   3958  NE2 HIS B  67      20.672  10.414  -4.418  1.00 54.75           N  
ATOM   3959  N   PRO B  68      15.625  14.453  -1.720  1.00 53.38           N  
ATOM   3960  CA  PRO B  68      14.492  14.688  -0.822  1.00 53.38           C  
ATOM   3961  C   PRO B  68      14.289  13.555   0.182  1.00 53.38           C  
ATOM   3962  CB  PRO B  68      13.297  14.789  -1.778  1.00 53.38           C  
ATOM   3963  O   PRO B  68      14.617  12.398  -0.109  1.00 53.38           O  
ATOM   3964  CG  PRO B  68      13.711  14.008  -2.986  1.00 53.38           C  
ATOM   3965  CD  PRO B  68      15.211  14.047  -3.088  1.00 53.38           C  
ATOM   3966  N   SER B  69      14.375  13.891   1.585  1.00 58.34           N  
ATOM   3967  CA  SER B  69      13.859  12.867   2.488  1.00 58.34           C  
ATOM   3968  C   SER B  69      12.594  12.227   1.931  1.00 58.34           C  
ATOM   3969  CB  SER B  69      13.570  13.469   3.867  1.00 58.34           C  
ATOM   3970  O   SER B  69      12.047  12.688   0.926  1.00 58.34           O  
ATOM   3971  OG  SER B  69      12.430  14.297   3.826  1.00 58.34           O  
ATOM   3972  N   GLU B  70      12.398  10.406   2.844  1.00 54.97           N  
ATOM   3973  CA  GLU B  70      11.094   9.930   2.389  1.00 54.97           C  
ATOM   3974  C   GLU B  70      10.062  11.055   2.375  1.00 54.97           C  
ATOM   3975  CB  GLU B  70      10.609   8.773   3.273  1.00 54.97           C  
ATOM   3976  O   GLU B  70       9.305  11.195   1.413  1.00 54.97           O  
ATOM   3977  CG  GLU B  70       9.430   8.016   2.693  1.00 54.97           C  
ATOM   3978  CD  GLU B  70       9.031   6.801   3.521  1.00 54.97           C  
ATOM   3979  OE1 GLU B  70       8.086   6.082   3.131  1.00 54.97           O  
ATOM   3980  OE2 GLU B  70       9.672   6.570   4.570  1.00 54.97           O  
ATOM   3981  N   VAL B  71      10.055  11.914   3.525  1.00 55.91           N  
ATOM   3982  CA  VAL B  71       8.961  12.875   3.625  1.00 55.91           C  
ATOM   3983  C   VAL B  71       9.078  13.914   2.512  1.00 55.91           C  
ATOM   3984  CB  VAL B  71       8.938  13.570   5.004  1.00 55.91           C  
ATOM   3985  O   VAL B  71       8.078  14.320   1.921  1.00 55.91           O  
ATOM   3986  CG1 VAL B  71       7.953  14.734   5.008  1.00 55.91           C  
ATOM   3987  CG2 VAL B  71       8.594  12.570   6.105  1.00 55.91           C  
ATOM   3988  N   GLN B  72      10.406  14.523   2.273  1.00 59.56           N  
ATOM   3989  CA  GLN B  72      10.531  15.531   1.225  1.00 59.56           C  
ATOM   3990  C   GLN B  72      10.102  14.969  -0.129  1.00 59.56           C  
ATOM   3991  CB  GLN B  72      11.961  16.047   1.146  1.00 59.56           C  
ATOM   3992  O   GLN B  72       9.406  15.648  -0.895  1.00 59.56           O  
ATOM   3993  CG  GLN B  72      12.383  16.891   2.344  1.00 59.56           C  
ATOM   3994  CD  GLN B  72      13.875  17.125   2.402  1.00 59.56           C  
ATOM   3995  NE2 GLN B  72      14.297  18.031   3.281  1.00 59.56           N  
ATOM   3996  OE1 GLN B  72      14.648  16.516   1.665  1.00 59.56           O  
ATOM   3997  N   HIS B  73      10.562  13.461  -0.351  1.00 63.22           N  
ATOM   3998  CA  HIS B  73      10.133  12.836  -1.600  1.00 63.22           C  
ATOM   3999  C   HIS B  73       8.625  12.914  -1.769  1.00 63.22           C  
ATOM   4000  CB  HIS B  73      10.602  11.383  -1.655  1.00 63.22           C  
ATOM   4001  O   HIS B  73       8.125  13.156  -2.871  1.00 63.22           O  
ATOM   4002  CG  HIS B  73      10.703  10.836  -3.045  1.00 63.22           C  
ATOM   4003  CD2 HIS B  73      11.773  10.641  -3.848  1.00 63.22           C  
ATOM   4004  ND1 HIS B  73       9.602  10.422  -3.762  1.00 63.22           N  
ATOM   4005  CE1 HIS B  73       9.992   9.992  -4.949  1.00 63.22           C  
ATOM   4006  NE2 HIS B  73      11.305  10.117  -5.027  1.00 63.22           N  
ATOM   4007  N   GLU B  74       8.070  12.328  -0.616  1.00 53.66           N  
ATOM   4008  CA  GLU B  74       6.617  12.359  -0.752  1.00 53.66           C  
ATOM   4009  C   GLU B  74       6.098  13.797  -0.825  1.00 53.66           C  
ATOM   4010  CB  GLU B  74       5.953  11.617   0.410  1.00 53.66           C  
ATOM   4011  O   GLU B  74       5.094  14.062  -1.488  1.00 53.66           O  
ATOM   4012  CG  GLU B  74       6.098  10.109   0.336  1.00 53.66           C  
ATOM   4013  CD  GLU B  74       5.238   9.477  -0.750  1.00 53.66           C  
ATOM   4014  OE1 GLU B  74       5.578   8.367  -1.221  1.00 53.66           O  
ATOM   4015  OE2 GLU B  74       4.223  10.094  -1.134  1.00 53.66           O  
ATOM   4016  N   CYS B  75       6.695  14.641  -0.406  1.00 61.59           N  
ATOM   4017  CA  CYS B  75       5.902  15.836  -0.143  1.00 61.59           C  
ATOM   4018  C   CYS B  75       6.207  16.938  -1.162  1.00 61.59           C  
ATOM   4019  CB  CYS B  75       6.168  16.359   1.270  1.00 61.59           C  
ATOM   4020  O   CYS B  75       5.305  17.641  -1.602  1.00 61.59           O  
ATOM   4021  SG  CYS B  75       5.480  15.312   2.570  1.00 61.59           S  
ATOM   4022  N   ILE B  76       7.645  17.188  -1.277  1.00 59.28           N  
ATOM   4023  CA  ILE B  76       8.062  18.391  -2.000  1.00 59.28           C  
ATOM   4024  C   ILE B  76       7.340  18.453  -3.342  1.00 59.28           C  
ATOM   4025  CB  ILE B  76       9.594  18.406  -2.219  1.00 59.28           C  
ATOM   4026  O   ILE B  76       6.812  19.516  -3.713  1.00 59.28           O  
ATOM   4027  CG1 ILE B  76      10.320  18.719  -0.903  1.00 59.28           C  
ATOM   4028  CG2 ILE B  76       9.977  19.422  -3.303  1.00 59.28           C  
ATOM   4029  CD1 ILE B  76      11.836  18.641  -0.999  1.00 59.28           C  
ATOM   4030  N   PRO B  77       7.117  16.938  -4.371  1.00 63.56           N  
ATOM   4031  CA  PRO B  77       6.469  17.172  -5.664  1.00 63.56           C  
ATOM   4032  C   PRO B  77       5.125  17.891  -5.531  1.00 63.56           C  
ATOM   4033  CB  PRO B  77       6.285  15.758  -6.227  1.00 63.56           C  
ATOM   4034  O   PRO B  77       4.828  18.797  -6.301  1.00 63.56           O  
ATOM   4035  CG  PRO B  77       7.363  14.953  -5.578  1.00 63.56           C  
ATOM   4036  CD  PRO B  77       7.594  15.484  -4.195  1.00 63.56           C  
ATOM   4037  N   GLN B  78       4.820  17.531  -4.352  1.00 53.34           N  
ATOM   4038  CA  GLN B  78       3.469  18.078  -4.262  1.00 53.34           C  
ATOM   4039  C   GLN B  78       3.484  19.500  -3.705  1.00 53.34           C  
ATOM   4040  CB  GLN B  78       2.586  17.172  -3.389  1.00 53.34           C  
ATOM   4041  O   GLN B  78       2.680  20.328  -4.109  1.00 53.34           O  
ATOM   4042  CG  GLN B  78       2.266  15.828  -4.020  1.00 53.34           C  
ATOM   4043  CD  GLN B  78       0.810  15.438  -3.859  1.00 53.34           C  
ATOM   4044  NE2 GLN B  78       0.414  14.344  -4.504  1.00 53.34           N  
ATOM   4045  OE1 GLN B  78       0.046  16.109  -3.158  1.00 53.34           O  
ATOM   4046  N   ALA B  79       4.238  19.531  -2.914  1.00 63.34           N  
ATOM   4047  CA  ALA B  79       4.250  20.844  -2.273  1.00 63.34           C  
ATOM   4048  C   ALA B  79       4.453  21.953  -3.301  1.00 63.34           C  
ATOM   4049  CB  ALA B  79       5.340  20.906  -1.208  1.00 63.34           C  
ATOM   4050  O   ALA B  79       3.801  23.000  -3.236  1.00 63.34           O  
ATOM   4051  N   ILE B  80       5.617  21.750  -4.098  1.00 61.84           N  
ATOM   4052  CA  ILE B  80       6.012  22.781  -5.047  1.00 61.84           C  
ATOM   4053  C   ILE B  80       4.871  23.047  -6.023  1.00 61.84           C  
ATOM   4054  CB  ILE B  80       7.293  22.391  -5.812  1.00 61.84           C  
ATOM   4055  O   ILE B  80       4.828  24.109  -6.664  1.00 61.84           O  
ATOM   4056  CG1 ILE B  80       7.098  21.047  -6.527  1.00 61.84           C  
ATOM   4057  CG2 ILE B  80       8.500  22.328  -4.863  1.00 61.84           C  
ATOM   4058  CD1 ILE B  80       8.258  20.656  -7.426  1.00 61.84           C  
ATOM   4059  N   LEU B  81       4.074  21.766  -6.355  1.00 57.22           N  
ATOM   4060  CA  LEU B  81       2.887  22.062  -7.148  1.00 57.22           C  
ATOM   4061  C   LEU B  81       1.972  23.031  -6.410  1.00 57.22           C  
ATOM   4062  CB  LEU B  81       2.125  20.781  -7.484  1.00 57.22           C  
ATOM   4063  O   LEU B  81       0.966  23.484  -6.961  1.00 57.22           O  
ATOM   4064  CG  LEU B  81       2.785  19.844  -8.500  1.00 57.22           C  
ATOM   4065  CD1 LEU B  81       2.045  18.516  -8.547  1.00 57.22           C  
ATOM   4066  CD2 LEU B  81       2.822  20.500  -9.875  1.00 57.22           C  
ATOM   4067  N   GLY B  82       1.956  23.250  -5.254  1.00 67.62           N  
ATOM   4068  CA  GLY B  82       1.093  24.141  -4.488  1.00 67.62           C  
ATOM   4069  C   GLY B  82       0.164  23.391  -3.547  1.00 67.62           C  
ATOM   4070  O   GLY B  82      -0.778  23.969  -3.006  1.00 67.62           O  
ATOM   4071  N   MET B  83       0.631  22.453  -3.320  1.00 58.03           N  
ATOM   4072  CA  MET B  83      -0.277  21.609  -2.557  1.00 58.03           C  
ATOM   4073  C   MET B  83      -0.050  21.781  -1.059  1.00 58.03           C  
ATOM   4074  CB  MET B  83      -0.098  20.141  -2.951  1.00 58.03           C  
ATOM   4075  O   MET B  83       1.070  22.047  -0.623  1.00 58.03           O  
ATOM   4076  CG  MET B  83      -0.284  19.875  -4.438  1.00 58.03           C  
ATOM   4077  SD  MET B  83      -2.020  20.125  -4.984  1.00 58.03           S  
ATOM   4078  CE  MET B  83      -2.734  18.531  -4.508  1.00 58.03           C  
ATOM   4079  N   ASP B  84      -1.196  21.562  -0.268  1.00 76.31           N  
ATOM   4080  CA  ASP B  84      -1.072  21.516   1.186  1.00 76.31           C  
ATOM   4081  C   ASP B  84      -0.462  20.188   1.646  1.00 76.31           C  
ATOM   4082  CB  ASP B  84      -2.436  21.719   1.848  1.00 76.31           C  
ATOM   4083  O   ASP B  84      -0.687  19.156   1.026  1.00 76.31           O  
ATOM   4084  CG  ASP B  84      -2.949  23.141   1.711  1.00 76.31           C  
ATOM   4085  OD1 ASP B  84      -2.289  23.969   1.047  1.00 76.31           O  
ATOM   4086  OD2 ASP B  84      -4.023  23.438   2.275  1.00 76.31           O  
ATOM   4087  N   VAL B  85       0.236  20.531   2.842  1.00 64.81           N  
ATOM   4088  CA  VAL B  85       0.939  19.328   3.295  1.00 64.81           C  
ATOM   4089  C   VAL B  85       0.812  19.203   4.812  1.00 64.81           C  
ATOM   4090  CB  VAL B  85       2.430  19.359   2.887  1.00 64.81           C  
ATOM   4091  O   VAL B  85       1.045  20.156   5.547  1.00 64.81           O  
ATOM   4092  CG1 VAL B  85       3.170  18.156   3.459  1.00 64.81           C  
ATOM   4093  CG2 VAL B  85       2.564  19.406   1.365  1.00 64.81           C  
ATOM   4094  N   LEU B  86       0.632  18.109   5.156  1.00 77.50           N  
ATOM   4095  CA  LEU B  86       0.638  17.703   6.555  1.00 77.50           C  
ATOM   4096  C   LEU B  86       1.591  16.531   6.770  1.00 77.50           C  
ATOM   4097  CB  LEU B  86      -0.773  17.312   7.004  1.00 77.50           C  
ATOM   4098  O   LEU B  86       1.300  15.398   6.363  1.00 77.50           O  
ATOM   4099  CG  LEU B  86      -0.936  16.938   8.477  1.00 77.50           C  
ATOM   4100  CD1 LEU B  86      -0.494  18.094   9.367  1.00 77.50           C  
ATOM   4101  CD2 LEU B  86      -2.381  16.547   8.781  1.00 77.50           C  
ATOM   4102  N   CYS B  87       2.572  16.828   7.535  1.00 68.75           N  
ATOM   4103  CA  CYS B  87       3.607  15.805   7.559  1.00 68.75           C  
ATOM   4104  C   CYS B  87       4.035  15.492   8.984  1.00 68.75           C  
ATOM   4105  CB  CYS B  87       4.820  16.250   6.738  1.00 68.75           C  
ATOM   4106  O   CYS B  87       4.426  16.391   9.734  1.00 68.75           O  
ATOM   4107  SG  CYS B  87       6.195  15.078   6.789  1.00 68.75           S  
ATOM   4108  N   GLN B  88       3.967  14.250   8.984  1.00 58.66           N  
ATOM   4109  CA  GLN B  88       4.574  13.789  10.227  1.00 58.66           C  
ATOM   4110  C   GLN B  88       5.961  13.203   9.977  1.00 58.66           C  
ATOM   4111  CB  GLN B  88       3.680  12.750  10.914  1.00 58.66           C  
ATOM   4112  O   GLN B  88       6.094  12.164   9.320  1.00 58.66           O  
ATOM   4113  CG  GLN B  88       4.223  12.266  12.250  1.00 58.66           C  
ATOM   4114  CD  GLN B  88       3.348  11.195  12.883  1.00 58.66           C  
ATOM   4115  NE2 GLN B  88       3.945  10.359  13.719  1.00 58.66           N  
ATOM   4116  OE1 GLN B  88       2.143  11.125  12.617  1.00 58.66           O  
ATOM   4117  N   ALA B  89       6.730  13.742  10.609  1.00 60.62           N  
ATOM   4118  CA  ALA B  89       8.055  13.133  10.484  1.00 60.62           C  
ATOM   4119  C   ALA B  89       8.969  13.562  11.625  1.00 60.62           C  
ATOM   4120  CB  ALA B  89       8.680  13.492   9.141  1.00 60.62           C  
ATOM   4121  O   ALA B  89       8.812  14.664  12.172  1.00 60.62           O  
ATOM   4122  N   LYS B  90       9.672  12.516  12.203  1.00 58.66           N  
ATOM   4123  CA  LYS B  90      10.492  12.773  13.383  1.00 58.66           C  
ATOM   4124  C   LYS B  90      11.375  14.000  13.180  1.00 58.66           C  
ATOM   4125  CB  LYS B  90      11.359  11.555  13.703  1.00 58.66           C  
ATOM   4126  O   LYS B  90      11.641  14.406  12.047  1.00 58.66           O  
ATOM   4127  CG  LYS B  90      10.586  10.383  14.305  1.00 58.66           C  
ATOM   4128  CD  LYS B  90      11.508   9.219  14.648  1.00 58.66           C  
ATOM   4129  CE  LYS B  90      10.719   8.031  15.180  1.00 58.66           C  
ATOM   4130  NZ  LYS B  90      11.617   6.863  15.461  1.00 58.66           N  
ATOM   4131  N   SER B  91      11.312  14.766  14.242  1.00 49.09           N  
ATOM   4132  CA  SER B  91      12.172  15.945  14.258  1.00 49.09           C  
ATOM   4133  C   SER B  91      13.555  15.633  13.695  1.00 49.09           C  
ATOM   4134  CB  SER B  91      12.305  16.500  15.680  1.00 49.09           C  
ATOM   4135  O   SER B  91      14.094  14.555  13.922  1.00 49.09           O  
ATOM   4136  OG  SER B  91      12.836  17.812  15.672  1.00 49.09           O  
ATOM   4137  N   GLY B  92      14.523  16.188  12.531  1.00 53.19           N  
ATOM   4138  CA  GLY B  92      15.719  15.867  11.766  1.00 53.19           C  
ATOM   4139  C   GLY B  92      15.406  15.234  10.422  1.00 53.19           C  
ATOM   4140  O   GLY B  92      16.312  14.898   9.664  1.00 53.19           O  
ATOM   4141  N   MET B  93      13.789  15.258   9.875  1.00 51.38           N  
ATOM   4142  CA  MET B  93      13.508  14.500   8.664  1.00 51.38           C  
ATOM   4143  C   MET B  93      13.281  15.438   7.477  1.00 51.38           C  
ATOM   4144  CB  MET B  93      12.289  13.602   8.859  1.00 51.38           C  
ATOM   4145  O   MET B  93      12.805  15.008   6.426  1.00 51.38           O  
ATOM   4146  CG  MET B  93      12.547  12.422   9.781  1.00 51.38           C  
ATOM   4147  SD  MET B  93      11.258  11.117   9.633  1.00 51.38           S  
ATOM   4148  CE  MET B  93      12.289   9.633   9.750  1.00 51.38           C  
ATOM   4149  N   GLY B  94      13.734  16.234   7.891  1.00 67.88           N  
ATOM   4150  CA  GLY B  94      13.844  17.234   6.832  1.00 67.88           C  
ATOM   4151  C   GLY B  94      12.562  17.984   6.586  1.00 67.88           C  
ATOM   4152  O   GLY B  94      12.352  18.531   5.496  1.00 67.88           O  
ATOM   4153  N   LYS B  95      11.656  18.391   7.586  1.00 66.00           N  
ATOM   4154  CA  LYS B  95      10.359  19.000   7.316  1.00 66.00           C  
ATOM   4155  C   LYS B  95      10.516  20.469   6.953  1.00 66.00           C  
ATOM   4156  CB  LYS B  95       9.438  18.844   8.523  1.00 66.00           C  
ATOM   4157  O   LYS B  95       9.852  20.953   6.031  1.00 66.00           O  
ATOM   4158  CG  LYS B  95       9.070  17.406   8.844  1.00 66.00           C  
ATOM   4159  CD  LYS B  95       8.008  17.328   9.938  1.00 66.00           C  
ATOM   4160  CE  LYS B  95       8.602  17.578  11.312  1.00 66.00           C  
ATOM   4161  NZ  LYS B  95       7.727  17.047  12.398  1.00 66.00           N  
ATOM   4162  N   THR B  96      11.477  20.953   7.691  1.00 77.19           N  
ATOM   4163  CA  THR B  96      11.633  22.391   7.551  1.00 77.19           C  
ATOM   4164  C   THR B  96      12.023  22.766   6.125  1.00 77.19           C  
ATOM   4165  CB  THR B  96      12.688  22.938   8.531  1.00 77.19           C  
ATOM   4166  O   THR B  96      11.484  23.703   5.547  1.00 77.19           O  
ATOM   4167  CG2 THR B  96      12.734  24.453   8.500  1.00 77.19           C  
ATOM   4168  OG1 THR B  96      12.367  22.516   9.859  1.00 77.19           O  
ATOM   4169  N   ALA B  97      13.047  21.891   5.762  1.00 73.50           N  
ATOM   4170  CA  ALA B  97      13.492  22.172   4.402  1.00 73.50           C  
ATOM   4171  C   ALA B  97      12.336  22.047   3.410  1.00 73.50           C  
ATOM   4172  CB  ALA B  97      14.633  21.234   4.008  1.00 73.50           C  
ATOM   4173  O   ALA B  97      12.352  22.672   2.350  1.00 73.50           O  
ATOM   4174  N   VAL B  98      11.242  21.109   3.771  1.00 73.81           N  
ATOM   4175  CA  VAL B  98      10.211  20.922   2.758  1.00 73.81           C  
ATOM   4176  C   VAL B  98       9.531  22.266   2.453  1.00 73.81           C  
ATOM   4177  CB  VAL B  98       9.156  19.891   3.205  1.00 73.81           C  
ATOM   4178  O   VAL B  98       9.516  22.703   1.304  1.00 73.81           O  
ATOM   4179  CG1 VAL B  98       7.969  19.875   2.250  1.00 73.81           C  
ATOM   4180  CG2 VAL B  98       9.789  18.500   3.291  1.00 73.81           C  
ATOM   4181  N   PHE B  99       8.930  23.172   3.439  1.00 79.00           N  
ATOM   4182  CA  PHE B  99       7.957  24.234   3.154  1.00 79.00           C  
ATOM   4183  C   PHE B  99       8.664  25.531   2.799  1.00 79.00           C  
ATOM   4184  CB  PHE B  99       7.031  24.438   4.355  1.00 79.00           C  
ATOM   4185  O   PHE B  99       8.109  26.359   2.074  1.00 79.00           O  
ATOM   4186  CG  PHE B  99       7.750  24.844   5.613  1.00 79.00           C  
ATOM   4187  CD1 PHE B  99       7.980  23.922   6.625  1.00 79.00           C  
ATOM   4188  CD2 PHE B  99       8.195  26.156   5.781  1.00 79.00           C  
ATOM   4189  CE1 PHE B  99       8.648  24.297   7.793  1.00 79.00           C  
ATOM   4190  CE2 PHE B  99       8.859  26.531   6.945  1.00 79.00           C  
ATOM   4191  CZ  PHE B  99       9.086  25.609   7.949  1.00 79.00           C  
ATOM   4192  N   VAL B 100      10.266  25.688   3.258  1.00 84.00           N  
ATOM   4193  CA  VAL B 100      11.039  26.859   2.840  1.00 84.00           C  
ATOM   4194  C   VAL B 100      11.211  26.844   1.323  1.00 84.00           C  
ATOM   4195  CB  VAL B 100      12.422  26.906   3.531  1.00 84.00           C  
ATOM   4196  O   VAL B 100      10.945  27.859   0.656  1.00 84.00           O  
ATOM   4197  CG1 VAL B 100      13.312  27.969   2.889  1.00 84.00           C  
ATOM   4198  CG2 VAL B 100      12.266  27.172   5.027  1.00 84.00           C  
ATOM   4199  N   LEU B 101      11.461  25.328   0.897  1.00 85.69           N  
ATOM   4200  CA  LEU B 101      11.680  25.203  -0.539  1.00 85.69           C  
ATOM   4201  C   LEU B 101      10.398  25.469  -1.312  1.00 85.69           C  
ATOM   4202  CB  LEU B 101      12.203  23.797  -0.877  1.00 85.69           C  
ATOM   4203  O   LEU B 101      10.422  26.156  -2.344  1.00 85.69           O  
ATOM   4204  CG  LEU B 101      13.633  23.484  -0.445  1.00 85.69           C  
ATOM   4205  CD1 LEU B 101      13.914  22.000  -0.594  1.00 85.69           C  
ATOM   4206  CD2 LEU B 101      14.633  24.312  -1.255  1.00 85.69           C  
ATOM   4207  N   ALA B 102       9.430  24.812  -0.853  1.00 72.12           N  
ATOM   4208  CA  ALA B 102       8.203  24.984  -1.630  1.00 72.12           C  
ATOM   4209  C   ALA B 102       7.824  26.453  -1.764  1.00 72.12           C  
ATOM   4210  CB  ALA B 102       7.059  24.188  -0.987  1.00 72.12           C  
ATOM   4211  O   ALA B 102       7.473  26.906  -2.852  1.00 72.12           O  
ATOM   4212  N   THR B 103       7.766  27.219  -0.741  1.00 82.19           N  
ATOM   4213  CA  THR B 103       7.141  28.531  -0.762  1.00 82.19           C  
ATOM   4214  C   THR B 103       8.008  29.531  -1.519  1.00 82.19           C  
ATOM   4215  CB  THR B 103       6.879  29.047   0.665  1.00 82.19           C  
ATOM   4216  O   THR B 103       7.496  30.375  -2.254  1.00 82.19           O  
ATOM   4217  CG2 THR B 103       5.883  28.156   1.398  1.00 82.19           C  
ATOM   4218  OG1 THR B 103       8.109  29.062   1.393  1.00 82.19           O  
ATOM   4219  N   LEU B 104       9.633  29.469  -1.454  1.00 81.69           N  
ATOM   4220  CA  LEU B 104      10.469  30.328  -2.283  1.00 81.69           C  
ATOM   4221  C   LEU B 104      10.250  30.031  -3.764  1.00 81.69           C  
ATOM   4222  CB  LEU B 104      11.945  30.141  -1.929  1.00 81.69           C  
ATOM   4223  O   LEU B 104      10.305  30.938  -4.594  1.00 81.69           O  
ATOM   4224  CG  LEU B 104      12.398  30.719  -0.589  1.00 81.69           C  
ATOM   4225  CD1 LEU B 104      13.852  30.344  -0.311  1.00 81.69           C  
ATOM   4226  CD2 LEU B 104      12.227  32.250  -0.579  1.00 81.69           C  
ATOM   4227  N   GLN B 105       9.742  28.312  -4.043  1.00 84.06           N  
ATOM   4228  CA  GLN B 105       9.500  27.938  -5.434  1.00 84.06           C  
ATOM   4229  C   GLN B 105       8.383  28.797  -6.039  1.00 84.06           C  
ATOM   4230  CB  GLN B 105       9.141  26.453  -5.539  1.00 84.06           C  
ATOM   4231  O   GLN B 105       8.445  29.156  -7.219  1.00 84.06           O  
ATOM   4232  CG  GLN B 105       8.672  26.031  -6.926  1.00 84.06           C  
ATOM   4233  CD  GLN B 105       9.773  26.141  -7.969  1.00 84.06           C  
ATOM   4234  NE2 GLN B 105       9.391  26.078  -9.242  1.00 84.06           N  
ATOM   4235  OE1 GLN B 105      10.953  26.266  -7.637  1.00 84.06           O  
ATOM   4236  N   GLN B 106       7.473  29.297  -5.141  1.00 67.38           N  
ATOM   4237  CA  GLN B 106       6.223  29.875  -5.633  1.00 67.38           C  
ATOM   4238  C   GLN B 106       6.207  31.391  -5.438  1.00 67.38           C  
ATOM   4239  CB  GLN B 106       5.023  29.250  -4.930  1.00 67.38           C  
ATOM   4240  O   GLN B 106       5.293  32.062  -5.910  1.00 67.38           O  
ATOM   4241  CG  GLN B 106       4.836  27.766  -5.250  1.00 67.38           C  
ATOM   4242  CD  GLN B 106       3.676  27.141  -4.492  1.00 67.38           C  
ATOM   4243  NE2 GLN B 106       3.988  26.359  -3.471  1.00 67.38           N  
ATOM   4244  OE1 GLN B 106       2.508  27.375  -4.824  1.00 67.38           O  
ATOM   4245  N   LEU B 107       6.957  31.781  -4.875  1.00 78.38           N  
ATOM   4246  CA  LEU B 107       6.879  33.156  -4.406  1.00 78.38           C  
ATOM   4247  C   LEU B 107       6.984  34.125  -5.570  1.00 78.38           C  
ATOM   4248  CB  LEU B 107       7.988  33.438  -3.387  1.00 78.38           C  
ATOM   4249  O   LEU B 107       7.926  34.062  -6.363  1.00 78.38           O  
ATOM   4250  CG  LEU B 107       7.977  34.812  -2.738  1.00 78.38           C  
ATOM   4251  CD1 LEU B 107       6.715  35.000  -1.898  1.00 78.38           C  
ATOM   4252  CD2 LEU B 107       9.227  35.031  -1.886  1.00 78.38           C  
ATOM   4253  N   GLU B 108       5.984  35.094  -5.719  1.00 81.88           N  
ATOM   4254  CA  GLU B 108       6.055  36.281  -6.551  1.00 81.88           C  
ATOM   4255  C   GLU B 108       5.957  37.562  -5.707  1.00 81.88           C  
ATOM   4256  CB  GLU B 108       4.945  36.281  -7.605  1.00 81.88           C  
ATOM   4257  O   GLU B 108       4.859  38.062  -5.461  1.00 81.88           O  
ATOM   4258  CG  GLU B 108       5.043  35.125  -8.586  1.00 81.88           C  
ATOM   4259  CD  GLU B 108       4.113  35.250  -9.781  1.00 81.88           C  
ATOM   4260  OE1 GLU B 108       4.188  34.406 -10.711  1.00 81.88           O  
ATOM   4261  OE2 GLU B 108       3.305  36.219  -9.789  1.00 81.88           O  
ATOM   4262  N   PRO B 109       7.516  38.188  -5.207  1.00 80.88           N  
ATOM   4263  CA  PRO B 109       7.543  39.281  -4.254  1.00 80.88           C  
ATOM   4264  C   PRO B 109       6.875  40.531  -4.797  1.00 80.88           C  
ATOM   4265  CB  PRO B 109       9.039  39.500  -4.023  1.00 80.88           C  
ATOM   4266  O   PRO B 109       7.230  41.031  -5.879  1.00 80.88           O  
ATOM   4267  CG  PRO B 109       9.695  38.250  -4.504  1.00 80.88           C  
ATOM   4268  CD  PRO B 109       8.812  37.625  -5.539  1.00 80.88           C  
ATOM   4269  N   VAL B 110       5.969  41.312  -4.090  1.00 78.31           N  
ATOM   4270  CA  VAL B 110       5.234  42.562  -4.309  1.00 78.31           C  
ATOM   4271  C   VAL B 110       5.512  43.531  -3.166  1.00 78.31           C  
ATOM   4272  CB  VAL B 110       3.715  42.312  -4.434  1.00 78.31           C  
ATOM   4273  O   VAL B 110       5.379  43.188  -1.992  1.00 78.31           O  
ATOM   4274  CG1 VAL B 110       2.963  43.625  -4.637  1.00 78.31           C  
ATOM   4275  CG2 VAL B 110       3.428  41.344  -5.578  1.00 78.31           C  
ATOM   4276  N   THR B 111       6.336  44.938  -3.480  1.00 81.94           N  
ATOM   4277  CA  THR B 111       6.758  45.906  -2.473  1.00 81.94           C  
ATOM   4278  C   THR B 111       5.602  46.250  -1.533  1.00 81.94           C  
ATOM   4279  CB  THR B 111       7.281  47.188  -3.125  1.00 81.94           C  
ATOM   4280  O   THR B 111       4.496  46.531  -1.983  1.00 81.94           O  
ATOM   4281  CG2 THR B 111       7.816  48.156  -2.076  1.00 81.94           C  
ATOM   4282  OG1 THR B 111       8.336  46.875  -4.039  1.00 81.94           O  
ATOM   4283  N   GLY B 112       5.727  46.094  -0.222  1.00 86.19           N  
ATOM   4284  CA  GLY B 112       4.738  46.469   0.782  1.00 86.19           C  
ATOM   4285  C   GLY B 112       3.842  45.312   1.188  1.00 86.19           C  
ATOM   4286  O   GLY B 112       2.914  45.500   1.980  1.00 86.19           O  
ATOM   4287  N   GLN B 113       4.191  44.094   0.662  1.00 90.12           N  
ATOM   4288  CA  GLN B 113       3.229  43.031   0.934  1.00 90.12           C  
ATOM   4289  C   GLN B 113       3.916  41.812   1.548  1.00 90.12           C  
ATOM   4290  CB  GLN B 113       2.496  42.625  -0.347  1.00 90.12           C  
ATOM   4291  O   GLN B 113       4.953  41.375   1.054  1.00 90.12           O  
ATOM   4292  CG  GLN B 113       1.646  43.750  -0.943  1.00 90.12           C  
ATOM   4293  CD  GLN B 113       0.850  43.312  -2.152  1.00 90.12           C  
ATOM   4294  NE2 GLN B 113       0.075  44.219  -2.729  1.00 90.12           N  
ATOM   4295  OE1 GLN B 113       0.931  42.125  -2.566  1.00 90.12           O  
ATOM   4296  N   VAL B 114       3.557  41.312   2.699  1.00 88.19           N  
ATOM   4297  CA  VAL B 114       3.959  40.031   3.285  1.00 88.19           C  
ATOM   4298  C   VAL B 114       3.215  38.906   2.596  1.00 88.19           C  
ATOM   4299  CB  VAL B 114       3.697  40.000   4.809  1.00 88.19           C  
ATOM   4300  O   VAL B 114       1.983  38.875   2.561  1.00 88.19           O  
ATOM   4301  CG1 VAL B 114       4.191  38.688   5.410  1.00 88.19           C  
ATOM   4302  CG2 VAL B 114       4.367  41.188   5.488  1.00 88.19           C  
ATOM   4303  N   SER B 115       3.824  37.875   2.051  1.00 87.19           N  
ATOM   4304  CA  SER B 115       3.166  36.781   1.311  1.00 87.19           C  
ATOM   4305  C   SER B 115       3.357  35.438   1.999  1.00 87.19           C  
ATOM   4306  CB  SER B 115       3.703  36.719  -0.121  1.00 87.19           C  
ATOM   4307  O   SER B 115       2.621  34.500   1.728  1.00 87.19           O  
ATOM   4308  OG  SER B 115       5.109  36.562  -0.123  1.00 87.19           O  
ATOM   4309  N   VAL B 116       4.473  35.281   2.762  1.00 91.75           N  
ATOM   4310  CA  VAL B 116       4.746  34.031   3.465  1.00 91.75           C  
ATOM   4311  C   VAL B 116       4.777  34.281   4.969  1.00 91.75           C  
ATOM   4312  CB  VAL B 116       6.074  33.406   3.000  1.00 91.75           C  
ATOM   4313  O   VAL B 116       5.535  35.125   5.449  1.00 91.75           O  
ATOM   4314  CG1 VAL B 116       6.344  32.094   3.750  1.00 91.75           C  
ATOM   4315  CG2 VAL B 116       6.055  33.156   1.492  1.00 91.75           C  
ATOM   4316  N   LEU B 117       4.148  33.438   5.719  1.00 95.31           N  
ATOM   4317  CA  LEU B 117       4.059  33.531   7.176  1.00 95.31           C  
ATOM   4318  C   LEU B 117       4.391  32.188   7.809  1.00 95.31           C  
ATOM   4319  CB  LEU B 117       2.662  33.969   7.602  1.00 95.31           C  
ATOM   4320  O   LEU B 117       3.688  31.188   7.578  1.00 95.31           O  
ATOM   4321  CG  LEU B 117       2.410  34.062   9.109  1.00 95.31           C  
ATOM   4322  CD1 LEU B 117       3.324  35.094   9.742  1.00 95.31           C  
ATOM   4323  CD2 LEU B 117       0.946  34.375   9.391  1.00 95.31           C  
ATOM   4324  N   VAL B 118       5.520  32.281   8.688  1.00 95.38           N  
ATOM   4325  CA  VAL B 118       5.926  31.078   9.391  1.00 95.38           C  
ATOM   4326  C   VAL B 118       5.859  31.297  10.898  1.00 95.38           C  
ATOM   4327  CB  VAL B 118       7.348  30.625   8.977  1.00 95.38           C  
ATOM   4328  O   VAL B 118       6.445  32.250  11.414  1.00 95.38           O  
ATOM   4329  CG1 VAL B 118       7.699  29.281   9.625  1.00 95.38           C  
ATOM   4330  CG2 VAL B 118       7.461  30.531   7.461  1.00 95.38           C  
ATOM   4331  N   MET B 119       5.434  30.312  11.664  1.00 91.75           N  
ATOM   4332  CA  MET B 119       5.254  30.422  13.109  1.00 91.75           C  
ATOM   4333  C   MET B 119       5.758  29.172  13.812  1.00 91.75           C  
ATOM   4334  CB  MET B 119       3.783  30.656  13.453  1.00 91.75           C  
ATOM   4335  O   MET B 119       5.684  28.062  13.258  1.00 91.75           O  
ATOM   4336  CG  MET B 119       3.270  32.031  13.031  1.00 91.75           C  
ATOM   4337  SD  MET B 119       1.476  32.250  13.352  1.00 91.75           S  
ATOM   4338  CE  MET B 119       0.786  31.234  12.008  1.00 91.75           C  
ATOM   4339  N   CYS B 120       6.496  29.406  15.062  1.00 91.25           N  
ATOM   4340  CA  CYS B 120       6.969  28.344  15.945  1.00 91.25           C  
ATOM   4341  C   CYS B 120       6.879  28.750  17.406  1.00 91.25           C  
ATOM   4342  CB  CYS B 120       8.406  27.953  15.602  1.00 91.25           C  
ATOM   4343  O   CYS B 120       6.617  29.922  17.703  1.00 91.25           O  
ATOM   4344  SG  CYS B 120       9.586  29.312  15.812  1.00 91.25           S  
ATOM   4345  N   HIS B 121       7.336  27.750  18.469  1.00 83.06           N  
ATOM   4346  CA  HIS B 121       6.805  27.953  19.812  1.00 83.06           C  
ATOM   4347  C   HIS B 121       7.844  28.594  20.719  1.00 83.06           C  
ATOM   4348  CB  HIS B 121       6.344  26.625  20.406  1.00 83.06           C  
ATOM   4349  O   HIS B 121       7.520  29.031  21.828  1.00 83.06           O  
ATOM   4350  CG  HIS B 121       7.445  25.625  20.578  1.00 83.06           C  
ATOM   4351  CD2 HIS B 121       7.926  25.016  21.688  1.00 83.06           C  
ATOM   4352  ND1 HIS B 121       8.195  25.156  19.516  1.00 83.06           N  
ATOM   4353  CE1 HIS B 121       9.094  24.297  19.969  1.00 83.06           C  
ATOM   4354  NE2 HIS B 121       8.945  24.188  21.281  1.00 83.06           N  
ATOM   4355  N   THR B 122       9.320  28.484  20.078  1.00 83.69           N  
ATOM   4356  CA  THR B 122      10.375  29.062  20.906  1.00 83.69           C  
ATOM   4357  C   THR B 122      11.133  30.141  20.125  1.00 83.69           C  
ATOM   4358  CB  THR B 122      11.359  27.984  21.391  1.00 83.69           C  
ATOM   4359  O   THR B 122      11.180  30.109  18.891  1.00 83.69           O  
ATOM   4360  CG2 THR B 122      10.633  26.859  22.094  1.00 83.69           C  
ATOM   4361  OG1 THR B 122      12.070  27.453  20.266  1.00 83.69           O  
ATOM   4362  N   ARG B 123      11.297  31.219  20.906  1.00 73.44           N  
ATOM   4363  CA  ARG B 123      12.102  32.312  20.359  1.00 73.44           C  
ATOM   4364  C   ARG B 123      13.406  31.781  19.781  1.00 73.44           C  
ATOM   4365  CB  ARG B 123      12.398  33.344  21.438  1.00 73.44           C  
ATOM   4366  O   ARG B 123      13.867  32.250  18.734  1.00 73.44           O  
ATOM   4367  CG  ARG B 123      11.148  34.031  22.000  1.00 73.44           C  
ATOM   4368  CD  ARG B 123      11.492  35.000  23.109  1.00 73.44           C  
ATOM   4369  NE  ARG B 123      10.297  35.562  23.734  1.00 73.44           N  
ATOM   4370  NH1 ARG B 123      11.430  36.750  25.344  1.00 73.44           N  
ATOM   4371  NH2 ARG B 123       9.141  36.812  25.266  1.00 73.44           N  
ATOM   4372  CZ  ARG B 123      10.289  36.375  24.781  1.00 73.44           C  
ATOM   4373  N   GLU B 124      14.531  30.766  19.875  1.00 83.81           N  
ATOM   4374  CA  GLU B 124      15.703  30.141  19.297  1.00 83.81           C  
ATOM   4375  C   GLU B 124      15.367  29.453  17.969  1.00 83.81           C  
ATOM   4376  CB  GLU B 124      16.312  29.125  20.266  1.00 83.81           C  
ATOM   4377  O   GLU B 124      16.125  29.578  17.000  1.00 83.81           O  
ATOM   4378  CG  GLU B 124      16.891  29.734  21.531  1.00 83.81           C  
ATOM   4379  CD  GLU B 124      15.844  30.156  22.547  1.00 83.81           C  
ATOM   4380  OE1 GLU B 124      16.156  31.000  23.422  1.00 83.81           O  
ATOM   4381  OE2 GLU B 124      14.703  29.656  22.453  1.00 83.81           O  
ATOM   4382  N   LEU B 125      13.930  28.891  17.938  1.00 75.62           N  
ATOM   4383  CA  LEU B 125      13.609  28.188  16.703  1.00 75.62           C  
ATOM   4384  C   LEU B 125      13.242  29.188  15.602  1.00 75.62           C  
ATOM   4385  CB  LEU B 125      12.453  27.203  16.922  1.00 75.62           C  
ATOM   4386  O   LEU B 125      13.625  29.000  14.445  1.00 75.62           O  
ATOM   4387  CG  LEU B 125      12.062  26.344  15.719  1.00 75.62           C  
ATOM   4388  CD1 LEU B 125      13.273  25.578  15.203  1.00 75.62           C  
ATOM   4389  CD2 LEU B 125      10.938  25.391  16.094  1.00 75.62           C  
ATOM   4390  N   ALA B 126      12.461  29.922  16.031  1.00 84.75           N  
ATOM   4391  CA  ALA B 126      12.203  30.984  15.070  1.00 84.75           C  
ATOM   4392  C   ALA B 126      13.516  31.562  14.539  1.00 84.75           C  
ATOM   4393  CB  ALA B 126      11.359  32.094  15.703  1.00 84.75           C  
ATOM   4394  O   ALA B 126      13.656  31.781  13.336  1.00 84.75           O  
ATOM   4395  N   PHE B 127      14.477  32.219  15.539  1.00 84.31           N  
ATOM   4396  CA  PHE B 127      15.766  32.781  15.164  1.00 84.31           C  
ATOM   4397  C   PHE B 127      16.531  31.812  14.266  1.00 84.31           C  
ATOM   4398  CB  PHE B 127      16.594  33.125  16.406  1.00 84.31           C  
ATOM   4399  O   PHE B 127      17.094  32.219  13.242  1.00 84.31           O  
ATOM   4400  CG  PHE B 127      17.781  34.000  16.125  1.00 84.31           C  
ATOM   4401  CD1 PHE B 127      19.062  33.469  16.062  1.00 84.31           C  
ATOM   4402  CD2 PHE B 127      17.625  35.344  15.922  1.00 84.31           C  
ATOM   4403  CE1 PHE B 127      20.172  34.281  15.797  1.00 84.31           C  
ATOM   4404  CE2 PHE B 127      18.719  36.188  15.664  1.00 84.31           C  
ATOM   4405  CZ  PHE B 127      19.984  35.625  15.602  1.00 84.31           C  
ATOM   4406  N   GLN B 128      16.344  30.281  14.047  1.00 86.25           N  
ATOM   4407  CA  GLN B 128      16.922  29.219  13.227  1.00 86.25           C  
ATOM   4408  C   GLN B 128      16.250  29.156  11.859  1.00 86.25           C  
ATOM   4409  CB  GLN B 128      16.781  27.859  13.938  1.00 86.25           C  
ATOM   4410  O   GLN B 128      16.922  29.031  10.836  1.00 86.25           O  
ATOM   4411  CG  GLN B 128      17.797  27.656  15.047  1.00 86.25           C  
ATOM   4412  CD  GLN B 128      17.625  26.328  15.766  1.00 86.25           C  
ATOM   4413  NE2 GLN B 128      18.531  26.016  16.672  1.00 86.25           N  
ATOM   4414  OE1 GLN B 128      16.656  25.594  15.508  1.00 86.25           O  
ATOM   4415  N   ILE B 129      14.797  29.516  11.906  1.00 81.88           N  
ATOM   4416  CA  ILE B 129      14.102  29.391  10.625  1.00 81.88           C  
ATOM   4417  C   ILE B 129      14.344  30.641   9.789  1.00 81.88           C  
ATOM   4418  CB  ILE B 129      12.594  29.156  10.828  1.00 81.88           C  
ATOM   4419  O   ILE B 129      14.594  30.562   8.586  1.00 81.88           O  
ATOM   4420  CG1 ILE B 129      12.344  27.781  11.469  1.00 81.88           C  
ATOM   4421  CG2 ILE B 129      11.844  29.281   9.492  1.00 81.88           C  
ATOM   4422  CD1 ILE B 129      10.914  27.578  11.953  1.00 81.88           C  
ATOM   4423  N   SER B 130      13.844  31.250  10.664  1.00 79.25           N  
ATOM   4424  CA  SER B 130      14.242  32.500  10.016  1.00 79.25           C  
ATOM   4425  C   SER B 130      15.703  32.438   9.578  1.00 79.25           C  
ATOM   4426  CB  SER B 130      14.016  33.688  10.945  1.00 79.25           C  
ATOM   4427  O   SER B 130      16.062  32.938   8.516  1.00 79.25           O  
ATOM   4428  OG  SER B 130      15.023  33.750  11.938  1.00 79.25           O  
ATOM   4429  N   LYS B 131      17.219  31.844   9.828  1.00 80.69           N  
ATOM   4430  CA  LYS B 131      18.562  31.641   9.273  1.00 80.69           C  
ATOM   4431  C   LYS B 131      18.516  30.672   8.102  1.00 80.69           C  
ATOM   4432  CB  LYS B 131      19.516  31.109  10.352  1.00 80.69           C  
ATOM   4433  O   LYS B 131      19.250  30.844   7.125  1.00 80.69           O  
ATOM   4434  CG  LYS B 131      19.859  32.125  11.422  1.00 80.69           C  
ATOM   4435  CD  LYS B 131      20.641  33.312  10.844  1.00 80.69           C  
ATOM   4436  CE  LYS B 131      21.016  34.312  11.922  1.00 80.69           C  
ATOM   4437  NZ  LYS B 131      21.562  35.562  11.328  1.00 80.69           N  
ATOM   4438  N   GLU B 132      16.969  29.781   8.008  1.00 77.94           N  
ATOM   4439  CA  GLU B 132      16.859  28.828   6.910  1.00 77.94           C  
ATOM   4440  C   GLU B 132      16.312  29.484   5.652  1.00 77.94           C  
ATOM   4441  CB  GLU B 132      15.961  27.641   7.316  1.00 77.94           C  
ATOM   4442  O   GLU B 132      16.766  29.203   4.543  1.00 77.94           O  
ATOM   4443  CG  GLU B 132      16.703  26.516   8.016  1.00 77.94           C  
ATOM   4444  CD  GLU B 132      16.531  25.172   7.336  1.00 77.94           C  
ATOM   4445  OE1 GLU B 132      17.359  24.250   7.570  1.00 77.94           O  
ATOM   4446  OE2 GLU B 132      15.555  25.016   6.562  1.00 77.94           O  
ATOM   4447  N   TYR B 133      15.383  30.516   5.598  1.00 83.44           N  
ATOM   4448  CA  TYR B 133      14.812  31.266   4.484  1.00 83.44           C  
ATOM   4449  C   TYR B 133      15.836  32.219   3.879  1.00 83.44           C  
ATOM   4450  CB  TYR B 133      13.578  32.031   4.938  1.00 83.44           C  
ATOM   4451  O   TYR B 133      15.930  32.344   2.656  1.00 83.44           O  
ATOM   4452  CG  TYR B 133      12.273  31.297   4.719  1.00 83.44           C  
ATOM   4453  CD1 TYR B 133      11.758  31.141   3.438  1.00 83.44           C  
ATOM   4454  CD2 TYR B 133      11.570  30.766   5.789  1.00 83.44           C  
ATOM   4455  CE1 TYR B 133      10.555  30.453   3.230  1.00 83.44           C  
ATOM   4456  CE2 TYR B 133      10.367  30.094   5.594  1.00 83.44           C  
ATOM   4457  OH  TYR B 133       8.688  29.266   4.113  1.00 83.44           O  
ATOM   4458  CZ  TYR B 133       9.875  29.938   4.312  1.00 83.44           C  
ATOM   4459  N   GLU B 134      16.328  33.000   5.312  1.00 71.50           N  
ATOM   4460  CA  GLU B 134      17.359  33.969   4.973  1.00 71.50           C  
ATOM   4461  C   GLU B 134      18.562  33.281   4.309  1.00 71.50           C  
ATOM   4462  CB  GLU B 134      17.812  34.719   6.223  1.00 71.50           C  
ATOM   4463  O   GLU B 134      19.109  33.812   3.342  1.00 71.50           O  
ATOM   4464  CG  GLU B 134      16.812  35.750   6.715  1.00 71.50           C  
ATOM   4465  CD  GLU B 134      17.250  36.469   7.988  1.00 71.50           C  
ATOM   4466  OE1 GLU B 134      16.500  37.312   8.500  1.00 71.50           O  
ATOM   4467  OE2 GLU B 134      18.359  36.156   8.477  1.00 71.50           O  
ATOM   4468  N   ARG B 135      18.797  31.547   4.125  1.00 80.75           N  
ATOM   4469  CA  ARG B 135      19.750  30.656   3.465  1.00 80.75           C  
ATOM   4470  C   ARG B 135      19.234  30.219   2.096  1.00 80.75           C  
ATOM   4471  CB  ARG B 135      20.031  29.438   4.332  1.00 80.75           C  
ATOM   4472  O   ARG B 135      19.969  30.281   1.104  1.00 80.75           O  
ATOM   4473  CG  ARG B 135      20.969  29.703   5.492  1.00 80.75           C  
ATOM   4474  CD  ARG B 135      21.172  28.469   6.367  1.00 80.75           C  
ATOM   4475  NE  ARG B 135      22.109  27.531   5.770  1.00 80.75           N  
ATOM   4476  NH1 ARG B 135      21.750  25.875   7.340  1.00 80.75           N  
ATOM   4477  NH2 ARG B 135      23.234  25.531   5.621  1.00 80.75           N  
ATOM   4478  CZ  ARG B 135      22.359  26.312   6.242  1.00 80.75           C  
ATOM   4479  N   PHE B 136      17.531  29.984   2.045  1.00 70.81           N  
ATOM   4480  CA  PHE B 136      17.109  29.375   0.792  1.00 70.81           C  
ATOM   4481  C   PHE B 136      16.688  30.438  -0.214  1.00 70.81           C  
ATOM   4482  CB  PHE B 136      15.953  28.391   1.035  1.00 70.81           C  
ATOM   4483  O   PHE B 136      16.562  30.156  -1.406  1.00 70.81           O  
ATOM   4484  CG  PHE B 136      16.391  27.047   1.553  1.00 70.81           C  
ATOM   4485  CD1 PHE B 136      17.109  26.188   0.745  1.00 70.81           C  
ATOM   4486  CD2 PHE B 136      16.078  26.656   2.848  1.00 70.81           C  
ATOM   4487  CE1 PHE B 136      17.516  24.938   1.221  1.00 70.81           C  
ATOM   4488  CE2 PHE B 136      16.484  25.422   3.332  1.00 70.81           C  
ATOM   4489  CZ  PHE B 136      17.203  24.562   2.516  1.00 70.81           C  
ATOM   4490  N   SER B 137      16.719  31.812   0.001  1.00 78.88           N  
ATOM   4491  CA  SER B 137      16.266  32.875  -0.884  1.00 78.88           C  
ATOM   4492  C   SER B 137      17.406  33.812  -1.230  1.00 78.88           C  
ATOM   4493  CB  SER B 137      15.125  33.656  -0.241  1.00 78.88           C  
ATOM   4494  O   SER B 137      17.188  34.938  -1.745  1.00 78.88           O  
ATOM   4495  OG  SER B 137      15.555  34.312   0.948  1.00 78.88           O  
ATOM   4496  N   LYS B 138      19.250  32.969  -0.682  1.00 79.50           N  
ATOM   4497  CA  LYS B 138      20.484  33.719  -0.874  1.00 79.50           C  
ATOM   4498  C   LYS B 138      20.562  34.312  -2.281  1.00 79.50           C  
ATOM   4499  CB  LYS B 138      21.703  32.844  -0.610  1.00 79.50           C  
ATOM   4500  O   LYS B 138      21.047  35.438  -2.473  1.00 79.50           O  
ATOM   4501  CG  LYS B 138      23.031  33.562  -0.757  1.00 79.50           C  
ATOM   4502  CD  LYS B 138      24.203  32.656  -0.408  1.00 79.50           C  
ATOM   4503  CE  LYS B 138      25.531  33.344  -0.629  1.00 79.50           C  
ATOM   4504  NZ  LYS B 138      26.688  32.438  -0.259  1.00 79.50           N  
ATOM   4505  N   TYR B 139      19.688  33.594  -3.193  1.00 85.62           N  
ATOM   4506  CA  TYR B 139      19.812  34.062  -4.566  1.00 85.62           C  
ATOM   4507  C   TYR B 139      18.484  34.656  -5.059  1.00 85.62           C  
ATOM   4508  CB  TYR B 139      20.266  32.938  -5.492  1.00 85.62           C  
ATOM   4509  O   TYR B 139      18.219  34.688  -6.262  1.00 85.62           O  
ATOM   4510  CG  TYR B 139      21.594  32.344  -5.121  1.00 85.62           C  
ATOM   4511  CD1 TYR B 139      22.781  33.062  -5.289  1.00 85.62           C  
ATOM   4512  CD2 TYR B 139      21.688  31.062  -4.598  1.00 85.62           C  
ATOM   4513  CE1 TYR B 139      24.000  32.531  -4.949  1.00 85.62           C  
ATOM   4514  CE2 TYR B 139      22.906  30.500  -4.254  1.00 85.62           C  
ATOM   4515  OH  TYR B 139      25.281  30.688  -4.094  1.00 85.62           O  
ATOM   4516  CZ  TYR B 139      24.062  31.234  -4.434  1.00 85.62           C  
ATOM   4517  N   MET B 140      17.672  35.062  -4.227  1.00 72.69           N  
ATOM   4518  CA  MET B 140      16.453  35.812  -4.508  1.00 72.69           C  
ATOM   4519  C   MET B 140      16.453  37.156  -3.766  1.00 72.69           C  
ATOM   4520  CB  MET B 140      15.219  35.000  -4.125  1.00 72.69           C  
ATOM   4521  O   MET B 140      15.648  37.375  -2.863  1.00 72.69           O  
ATOM   4522  CG  MET B 140      15.125  33.688  -4.836  1.00 72.69           C  
ATOM   4523  SD  MET B 140      13.688  32.688  -4.270  1.00 72.69           S  
ATOM   4524  CE  MET B 140      12.328  33.594  -5.035  1.00 72.69           C  
ATOM   4525  N   PRO B 141      17.797  38.188  -4.371  1.00 75.44           N  
ATOM   4526  CA  PRO B 141      18.047  39.406  -3.598  1.00 75.44           C  
ATOM   4527  C   PRO B 141      16.781  40.219  -3.377  1.00 75.44           C  
ATOM   4528  CB  PRO B 141      19.062  40.156  -4.461  1.00 75.44           C  
ATOM   4529  O   PRO B 141      16.781  41.125  -2.539  1.00 75.44           O  
ATOM   4530  CG  PRO B 141      18.859  39.625  -5.840  1.00 75.44           C  
ATOM   4531  CD  PRO B 141      18.406  38.188  -5.738  1.00 75.44           C  
ATOM   4532  N   ASN B 142      15.367  40.500  -4.547  1.00 84.50           N  
ATOM   4533  CA  ASN B 142      14.086  41.156  -4.309  1.00 84.50           C  
ATOM   4534  C   ASN B 142      13.328  40.500  -3.154  1.00 84.50           C  
ATOM   4535  CB  ASN B 142      13.234  41.125  -5.578  1.00 84.50           C  
ATOM   4536  O   ASN B 142      12.234  40.938  -2.805  1.00 84.50           O  
ATOM   4537  CG  ASN B 142      13.867  41.906  -6.715  1.00 84.50           C  
ATOM   4538  ND2 ASN B 142      13.484  41.562  -7.945  1.00 84.50           N  
ATOM   4539  OD1 ASN B 142      14.695  42.781  -6.496  1.00 84.50           O  
ATOM   4540  N   VAL B 143      13.594  39.688  -2.340  1.00 78.69           N  
ATOM   4541  CA  VAL B 143      12.852  38.969  -1.318  1.00 78.69           C  
ATOM   4542  C   VAL B 143      13.219  39.500   0.065  1.00 78.69           C  
ATOM   4543  CB  VAL B 143      13.125  37.438  -1.394  1.00 78.69           C  
ATOM   4544  O   VAL B 143      14.391  39.531   0.432  1.00 78.69           O  
ATOM   4545  CG1 VAL B 143      12.477  36.719  -0.215  1.00 78.69           C  
ATOM   4546  CG2 VAL B 143      12.617  36.875  -2.719  1.00 78.69           C  
ATOM   4547  N   LYS B 144      12.617  39.875   0.804  1.00 90.69           N  
ATOM   4548  CA  LYS B 144      12.891  40.375   2.146  1.00 90.69           C  
ATOM   4549  C   LYS B 144      12.281  39.469   3.211  1.00 90.69           C  
ATOM   4550  CB  LYS B 144      12.344  41.812   2.299  1.00 90.69           C  
ATOM   4551  O   LYS B 144      11.086  39.156   3.160  1.00 90.69           O  
ATOM   4552  CG  LYS B 144      13.008  42.812   1.374  1.00 90.69           C  
ATOM   4553  CD  LYS B 144      12.383  44.219   1.526  1.00 90.69           C  
ATOM   4554  CE  LYS B 144      12.961  45.188   0.526  1.00 90.69           C  
ATOM   4555  NZ  LYS B 144      12.289  46.531   0.612  1.00 90.69           N  
ATOM   4556  N   VAL B 145      13.164  39.062   4.270  1.00 85.06           N  
ATOM   4557  CA  VAL B 145      12.727  38.188   5.359  1.00 85.06           C  
ATOM   4558  C   VAL B 145      12.844  38.938   6.688  1.00 85.06           C  
ATOM   4559  CB  VAL B 145      13.539  36.875   5.406  1.00 85.06           C  
ATOM   4560  O   VAL B 145      13.828  39.625   6.934  1.00 85.06           O  
ATOM   4561  CG1 VAL B 145      13.016  35.969   6.500  1.00 85.06           C  
ATOM   4562  CG2 VAL B 145      13.508  36.188   4.047  1.00 85.06           C  
ATOM   4563  N   ALA B 146      12.094  38.781   7.555  1.00 93.06           N  
ATOM   4564  CA  ALA B 146      12.164  39.375   8.898  1.00 93.06           C  
ATOM   4565  C   ALA B 146      11.703  38.375   9.953  1.00 93.06           C  
ATOM   4566  CB  ALA B 146      11.336  40.656   8.969  1.00 93.06           C  
ATOM   4567  O   ALA B 146      10.867  37.500   9.672  1.00 93.06           O  
ATOM   4568  N   VAL B 147      12.492  38.531  11.180  1.00 93.44           N  
ATOM   4569  CA  VAL B 147      12.148  37.656  12.281  1.00 93.44           C  
ATOM   4570  C   VAL B 147      11.664  38.469  13.477  1.00 93.44           C  
ATOM   4571  CB  VAL B 147      13.344  36.750  12.688  1.00 93.44           C  
ATOM   4572  O   VAL B 147      12.258  39.500  13.820  1.00 93.44           O  
ATOM   4573  CG1 VAL B 147      14.523  37.625  13.133  1.00 93.44           C  
ATOM   4574  CG2 VAL B 147      12.938  35.781  13.805  1.00 93.44           C  
ATOM   4575  N   PHE B 148      10.617  38.156  14.219  1.00 85.69           N  
ATOM   4576  CA  PHE B 148       9.953  38.844  15.312  1.00 85.69           C  
ATOM   4577  C   PHE B 148       9.602  37.875  16.438  1.00 85.69           C  
ATOM   4578  CB  PHE B 148       8.688  39.531  14.820  1.00 85.69           C  
ATOM   4579  O   PHE B 148       8.891  36.875  16.203  1.00 85.69           O  
ATOM   4580  CG  PHE B 148       8.930  40.500  13.688  1.00 85.69           C  
ATOM   4581  CD1 PHE B 148       9.625  41.688  13.898  1.00 85.69           C  
ATOM   4582  CD2 PHE B 148       8.469  40.219  12.414  1.00 85.69           C  
ATOM   4583  CE1 PHE B 148       9.852  42.594  12.852  1.00 85.69           C  
ATOM   4584  CE2 PHE B 148       8.688  41.094  11.359  1.00 85.69           C  
ATOM   4585  CZ  PHE B 148       9.383  42.281  11.586  1.00 85.69           C  
ATOM   4586  N   PHE B 149      10.133  38.062  17.703  1.00 88.62           N  
ATOM   4587  CA  PHE B 149       9.781  37.250  18.859  1.00 88.62           C  
ATOM   4588  C   PHE B 149       9.750  38.094  20.125  1.00 88.62           C  
ATOM   4589  CB  PHE B 149      10.781  36.094  19.016  1.00 88.62           C  
ATOM   4590  O   PHE B 149      10.250  39.219  20.141  1.00 88.62           O  
ATOM   4591  CG  PHE B 149      12.211  36.500  18.781  1.00 88.62           C  
ATOM   4592  CD1 PHE B 149      12.852  36.156  17.594  1.00 88.62           C  
ATOM   4593  CD2 PHE B 149      12.922  37.219  19.734  1.00 88.62           C  
ATOM   4594  CE1 PHE B 149      14.172  36.531  17.359  1.00 88.62           C  
ATOM   4595  CE2 PHE B 149      14.250  37.562  19.516  1.00 88.62           C  
ATOM   4596  CZ  PHE B 149      14.867  37.250  18.328  1.00 88.62           C  
ATOM   4597  N   GLY B 150       9.297  37.562  21.328  1.00 74.62           N  
ATOM   4598  CA  GLY B 150       9.000  38.281  22.562  1.00 74.62           C  
ATOM   4599  C   GLY B 150      10.227  38.562  23.406  1.00 74.62           C  
ATOM   4600  O   GLY B 150      11.289  37.969  23.172  1.00 74.62           O  
ATOM   4601  N   GLY B 151      10.531  39.344  24.188  1.00 76.19           N  
ATOM   4602  CA  GLY B 151      11.633  39.688  25.078  1.00 76.19           C  
ATOM   4603  C   GLY B 151      12.398  40.906  24.672  1.00 76.19           C  
ATOM   4604  O   GLY B 151      13.250  41.406  25.422  1.00 76.19           O  
ATOM   4605  N   LEU B 152      12.406  41.438  23.500  1.00 77.19           N  
ATOM   4606  CA  LEU B 152      13.031  42.688  23.031  1.00 77.19           C  
ATOM   4607  C   LEU B 152      11.992  43.781  22.812  1.00 77.19           C  
ATOM   4608  CB  LEU B 152      13.820  42.438  21.750  1.00 77.19           C  
ATOM   4609  O   LEU B 152      10.789  43.500  22.812  1.00 77.19           O  
ATOM   4610  CG  LEU B 152      14.961  41.406  21.828  1.00 77.19           C  
ATOM   4611  CD1 LEU B 152      15.445  41.031  20.438  1.00 77.19           C  
ATOM   4612  CD2 LEU B 152      16.109  41.969  22.672  1.00 77.19           C  
ATOM   4613  N   SER B 153      12.383  44.844  22.453  1.00 84.25           N  
ATOM   4614  CA  SER B 153      11.508  46.000  22.297  1.00 84.25           C  
ATOM   4615  C   SER B 153      10.648  45.875  21.047  1.00 84.25           C  
ATOM   4616  CB  SER B 153      12.328  47.281  22.250  1.00 84.25           C  
ATOM   4617  O   SER B 153      11.180  45.719  19.938  1.00 84.25           O  
ATOM   4618  OG  SER B 153      11.516  48.375  21.844  1.00 84.25           O  
ATOM   4619  N   ILE B 154       9.273  46.156  21.422  1.00 83.50           N  
ATOM   4620  CA  ILE B 154       8.359  46.062  20.297  1.00 83.50           C  
ATOM   4621  C   ILE B 154       8.430  47.344  19.453  1.00 83.50           C  
ATOM   4622  CB  ILE B 154       6.906  45.812  20.766  1.00 83.50           C  
ATOM   4623  O   ILE B 154       8.219  47.312  18.234  1.00 83.50           O  
ATOM   4624  CG1 ILE B 154       6.023  45.406  19.594  1.00 83.50           C  
ATOM   4625  CG2 ILE B 154       6.344  47.062  21.469  1.00 83.50           C  
ATOM   4626  CD1 ILE B 154       4.707  44.750  20.000  1.00 83.50           C  
ATOM   4627  N   LYS B 155       8.570  48.250  20.219  1.00 89.56           N  
ATOM   4628  CA  LYS B 155       8.734  49.500  19.531  1.00 89.56           C  
ATOM   4629  C   LYS B 155       9.883  49.469  18.531  1.00 89.56           C  
ATOM   4630  CB  LYS B 155       8.977  50.656  20.531  1.00 89.56           C  
ATOM   4631  O   LYS B 155       9.781  50.000  17.422  1.00 89.56           O  
ATOM   4632  CG  LYS B 155       7.723  51.094  21.266  1.00 89.56           C  
ATOM   4633  CD  LYS B 155       7.980  52.344  22.094  1.00 89.56           C  
ATOM   4634  CE  LYS B 155       6.719  52.812  22.812  1.00 89.56           C  
ATOM   4635  NZ  LYS B 155       6.977  54.031  23.656  1.00 89.56           N  
ATOM   4636  N   LYS B 156      11.148  48.906  18.781  1.00 82.69           N  
ATOM   4637  CA  LYS B 156      12.234  48.719  17.812  1.00 82.69           C  
ATOM   4638  C   LYS B 156      11.781  47.906  16.625  1.00 82.69           C  
ATOM   4639  CB  LYS B 156      13.438  48.062  18.484  1.00 82.69           C  
ATOM   4640  O   LYS B 156      12.125  48.219  15.477  1.00 82.69           O  
ATOM   4641  CG  LYS B 156      14.305  49.031  19.297  1.00 82.69           C  
ATOM   4642  CD  LYS B 156      15.547  48.312  19.844  1.00 82.69           C  
ATOM   4643  CE  LYS B 156      16.391  49.281  20.688  1.00 82.69           C  
ATOM   4644  NZ  LYS B 156      17.578  48.562  21.281  1.00 82.69           N  
ATOM   4645  N   ASP B 157      10.750  46.875  16.812  1.00 86.56           N  
ATOM   4646  CA  ASP B 157      10.281  46.031  15.719  1.00 86.56           C  
ATOM   4647  C   ASP B 157       9.391  46.812  14.766  1.00 86.56           C  
ATOM   4648  CB  ASP B 157       9.523  44.812  16.266  1.00 86.56           C  
ATOM   4649  O   ASP B 157       9.508  46.688  13.547  1.00 86.56           O  
ATOM   4650  CG  ASP B 157      10.430  43.812  16.969  1.00 86.56           C  
ATOM   4651  OD1 ASP B 157      11.664  43.875  16.781  1.00 86.56           O  
ATOM   4652  OD2 ASP B 157       9.906  42.969  17.719  1.00 86.56           O  
ATOM   4653  N   GLU B 158       8.453  47.750  15.195  1.00 84.25           N  
ATOM   4654  CA  GLU B 158       7.496  48.531  14.422  1.00 84.25           C  
ATOM   4655  C   GLU B 158       8.211  49.531  13.523  1.00 84.25           C  
ATOM   4656  CB  GLU B 158       6.508  49.250  15.344  1.00 84.25           C  
ATOM   4657  O   GLU B 158       7.793  49.781  12.383  1.00 84.25           O  
ATOM   4658  CG  GLU B 158       5.547  48.312  16.062  1.00 84.25           C  
ATOM   4659  CD  GLU B 158       4.652  49.031  17.062  1.00 84.25           C  
ATOM   4660  OE1 GLU B 158       3.668  48.406  17.531  1.00 84.25           O  
ATOM   4661  OE2 GLU B 158       4.941  50.188  17.375  1.00 84.25           O  
ATOM   4662  N   GLU B 159       9.391  50.094  14.281  1.00 87.12           N  
ATOM   4663  CA  GLU B 159      10.242  51.031  13.555  1.00 87.12           C  
ATOM   4664  C   GLU B 159      10.945  50.344  12.383  1.00 87.12           C  
ATOM   4665  CB  GLU B 159      11.266  51.656  14.492  1.00 87.12           C  
ATOM   4666  O   GLU B 159      11.023  50.906  11.289  1.00 87.12           O  
ATOM   4667  CG  GLU B 159      10.688  52.719  15.414  1.00 87.12           C  
ATOM   4668  CD  GLU B 159      11.711  53.312  16.375  1.00 87.12           C  
ATOM   4669  OE1 GLU B 159      11.336  54.156  17.219  1.00 87.12           O  
ATOM   4670  OE2 GLU B 159      12.898  52.938  16.281  1.00 87.12           O  
ATOM   4671  N   VAL B 160      11.242  49.188  12.430  1.00 79.75           N  
ATOM   4672  CA  VAL B 160      11.852  48.406  11.375  1.00 79.75           C  
ATOM   4673  C   VAL B 160      10.820  48.125  10.281  1.00 79.75           C  
ATOM   4674  CB  VAL B 160      12.422  47.062  11.922  1.00 79.75           C  
ATOM   4675  O   VAL B 160      11.125  48.219   9.094  1.00 79.75           O  
ATOM   4676  CG1 VAL B 160      12.766  46.125  10.781  1.00 79.75           C  
ATOM   4677  CG2 VAL B 160      13.656  47.344  12.789  1.00 79.75           C  
ATOM   4678  N   LEU B 161       9.570  47.906  10.617  1.00 84.19           N  
ATOM   4679  CA  LEU B 161       8.562  47.531   9.633  1.00 84.19           C  
ATOM   4680  C   LEU B 161       8.109  48.750   8.828  1.00 84.19           C  
ATOM   4681  CB  LEU B 161       7.352  46.906  10.320  1.00 84.19           C  
ATOM   4682  O   LEU B 161       7.812  48.625   7.641  1.00 84.19           O  
ATOM   4683  CG  LEU B 161       7.516  45.438  10.766  1.00 84.19           C  
ATOM   4684  CD1 LEU B 161       6.418  45.062  11.750  1.00 84.19           C  
ATOM   4685  CD2 LEU B 161       7.496  44.500   9.555  1.00 84.19           C  
ATOM   4686  N   LYS B 162       8.078  49.750   9.570  1.00 86.44           N  
ATOM   4687  CA  LYS B 162       7.664  50.969   8.922  1.00 86.44           C  
ATOM   4688  C   LYS B 162       8.695  51.438   7.887  1.00 86.44           C  
ATOM   4689  CB  LYS B 162       7.445  52.094   9.953  1.00 86.44           C  
ATOM   4690  O   LYS B 162       8.336  51.906   6.809  1.00 86.44           O  
ATOM   4691  CG  LYS B 162       6.520  53.188   9.492  1.00 86.44           C  
ATOM   4692  CD  LYS B 162       6.250  54.188  10.609  1.00 86.44           C  
ATOM   4693  CE  LYS B 162       5.363  55.344  10.125  1.00 86.44           C  
ATOM   4694  NZ  LYS B 162       5.051  56.312  11.234  1.00 86.44           N  
ATOM   4695  N   LYS B 163      10.297  51.281   8.195  1.00 85.25           N  
ATOM   4696  CA  LYS B 163      11.375  51.719   7.309  1.00 85.25           C  
ATOM   4697  C   LYS B 163      11.516  50.781   6.113  1.00 85.25           C  
ATOM   4698  CB  LYS B 163      12.695  51.781   8.078  1.00 85.25           C  
ATOM   4699  O   LYS B 163      11.711  51.219   4.984  1.00 85.25           O  
ATOM   4700  CG  LYS B 163      12.844  53.031   8.938  1.00 85.25           C  
ATOM   4701  CD  LYS B 163      14.203  53.094   9.617  1.00 85.25           C  
ATOM   4702  CE  LYS B 163      14.320  54.281  10.547  1.00 85.25           C  
ATOM   4703  NZ  LYS B 163      15.617  54.312  11.281  1.00 85.25           N  
ATOM   4704  N   ASN B 164      11.383  49.406   6.395  1.00 84.88           N  
ATOM   4705  CA  ASN B 164      11.594  48.406   5.363  1.00 84.88           C  
ATOM   4706  C   ASN B 164      10.672  47.188   5.562  1.00 84.88           C  
ATOM   4707  CB  ASN B 164      13.055  47.938   5.344  1.00 84.88           C  
ATOM   4708  O   ASN B 164      11.008  46.250   6.297  1.00 84.88           O  
ATOM   4709  CG  ASN B 164      13.484  47.406   3.990  1.00 84.88           C  
ATOM   4710  ND2 ASN B 164      14.695  46.875   3.920  1.00 84.88           N  
ATOM   4711  OD1 ASN B 164      12.727  47.469   3.018  1.00 84.88           O  
ATOM   4712  N   CYS B 165       9.453  46.812   4.734  1.00 80.12           N  
ATOM   4713  CA  CYS B 165       8.469  45.750   4.844  1.00 80.12           C  
ATOM   4714  C   CYS B 165       9.016  44.438   4.270  1.00 80.12           C  
ATOM   4715  CB  CYS B 165       7.176  46.125   4.129  1.00 80.12           C  
ATOM   4716  O   CYS B 165       9.398  44.406   3.100  1.00 80.12           O  
ATOM   4717  SG  CYS B 165       5.816  44.969   4.406  1.00 80.12           S  
ATOM   4718  N   PRO B 166       8.961  43.625   5.090  1.00 88.00           N  
ATOM   4719  CA  PRO B 166       9.508  42.375   4.590  1.00 88.00           C  
ATOM   4720  C   PRO B 166       8.516  41.594   3.717  1.00 88.00           C  
ATOM   4721  CB  PRO B 166       9.828  41.594   5.867  1.00 88.00           C  
ATOM   4722  O   PRO B 166       7.328  41.938   3.693  1.00 88.00           O  
ATOM   4723  CG  PRO B 166       8.797  42.031   6.855  1.00 88.00           C  
ATOM   4724  CD  PRO B 166       8.492  43.469   6.602  1.00 88.00           C  
ATOM   4725  N   HIS B 167       8.648  40.562   2.801  1.00 82.19           N  
ATOM   4726  CA  HIS B 167       7.867  39.625   2.010  1.00 82.19           C  
ATOM   4727  C   HIS B 167       7.570  38.344   2.797  1.00 82.19           C  
ATOM   4728  CB  HIS B 167       8.594  39.250   0.709  1.00 82.19           C  
ATOM   4729  O   HIS B 167       6.555  37.688   2.566  1.00 82.19           O  
ATOM   4730  CG  HIS B 167       8.984  40.469  -0.098  1.00 82.19           C  
ATOM   4731  CD2 HIS B 167       8.258  41.250  -0.937  1.00 82.19           C  
ATOM   4732  ND1 HIS B 167      10.258  40.969  -0.095  1.00 82.19           N  
ATOM   4733  CE1 HIS B 167      10.297  42.031  -0.899  1.00 82.19           C  
ATOM   4734  NE2 HIS B 167       9.102  42.219  -1.422  1.00 82.19           N  
ATOM   4735  N   ILE B 168       8.508  37.812   3.607  1.00 89.38           N  
ATOM   4736  CA  ILE B 168       8.406  36.625   4.445  1.00 89.38           C  
ATOM   4737  C   ILE B 168       8.531  37.031   5.914  1.00 89.38           C  
ATOM   4738  CB  ILE B 168       9.484  35.594   4.074  1.00 89.38           C  
ATOM   4739  O   ILE B 168       9.516  37.656   6.312  1.00 89.38           O  
ATOM   4740  CG1 ILE B 168       9.398  35.250   2.584  1.00 89.38           C  
ATOM   4741  CG2 ILE B 168       9.344  34.344   4.941  1.00 89.38           C  
ATOM   4742  CD1 ILE B 168      10.555  34.375   2.084  1.00 89.38           C  
ATOM   4743  N   VAL B 169       7.734  36.500   6.762  1.00 94.62           N  
ATOM   4744  CA  VAL B 169       7.730  36.781   8.195  1.00 94.62           C  
ATOM   4745  C   VAL B 169       7.781  35.469   8.977  1.00 94.62           C  
ATOM   4746  CB  VAL B 169       6.492  37.594   8.617  1.00 94.62           C  
ATOM   4747  O   VAL B 169       6.973  34.562   8.742  1.00 94.62           O  
ATOM   4748  CG1 VAL B 169       6.340  37.625  10.133  1.00 94.62           C  
ATOM   4749  CG2 VAL B 169       6.586  39.031   8.070  1.00 94.62           C  
ATOM   4750  N   VAL B 170       8.906  35.438   9.930  1.00 96.19           N  
ATOM   4751  CA  VAL B 170       9.023  34.312  10.859  1.00 96.19           C  
ATOM   4752  C   VAL B 170       8.898  34.812  12.297  1.00 96.19           C  
ATOM   4753  CB  VAL B 170      10.359  33.562  10.664  1.00 96.19           C  
ATOM   4754  O   VAL B 170       9.492  35.812  12.656  1.00 96.19           O  
ATOM   4755  CG1 VAL B 170      10.398  32.281  11.523  1.00 96.19           C  
ATOM   4756  CG2 VAL B 170      10.578  33.219   9.195  1.00 96.19           C  
ATOM   4757  N   GLY B 171       8.125  34.000  13.062  1.00 95.38           N  
ATOM   4758  CA  GLY B 171       8.086  34.500  14.438  1.00 95.38           C  
ATOM   4759  C   GLY B 171       7.227  33.625  15.344  1.00 95.38           C  
ATOM   4760  O   GLY B 171       6.672  32.625  14.914  1.00 95.38           O  
ATOM   4761  N   THR B 172       7.320  34.031  16.672  1.00 95.50           N  
ATOM   4762  CA  THR B 172       6.426  33.406  17.641  1.00 95.50           C  
ATOM   4763  C   THR B 172       5.035  34.031  17.578  1.00 95.50           C  
ATOM   4764  CB  THR B 172       6.984  33.500  19.062  1.00 95.50           C  
ATOM   4765  O   THR B 172       4.898  35.219  17.312  1.00 95.50           O  
ATOM   4766  CG2 THR B 172       8.305  32.750  19.203  1.00 95.50           C  
ATOM   4767  OG1 THR B 172       7.199  34.875  19.391  1.00 95.50           O  
ATOM   4768  N   PRO B 173       4.020  33.281  17.984  1.00 92.12           N  
ATOM   4769  CA  PRO B 173       2.650  33.781  17.797  1.00 92.12           C  
ATOM   4770  C   PRO B 173       2.365  35.031  18.625  1.00 92.12           C  
ATOM   4771  CB  PRO B 173       1.788  32.594  18.281  1.00 92.12           C  
ATOM   4772  O   PRO B 173       1.744  35.969  18.109  1.00 92.12           O  
ATOM   4773  CG  PRO B 173       2.604  31.375  18.000  1.00 92.12           C  
ATOM   4774  CD  PRO B 173       4.051  31.719  18.219  1.00 92.12           C  
ATOM   4775  N   GLY B 174       2.676  34.938  19.719  1.00 94.88           N  
ATOM   4776  CA  GLY B 174       2.367  36.062  20.562  1.00 94.88           C  
ATOM   4777  C   GLY B 174       2.826  37.406  19.969  1.00 94.88           C  
ATOM   4778  O   GLY B 174       2.072  38.375  19.953  1.00 94.88           O  
ATOM   4779  N   ARG B 175       4.281  37.562  19.703  1.00 88.06           N  
ATOM   4780  CA  ARG B 175       4.816  38.812  19.156  1.00 88.06           C  
ATOM   4781  C   ARG B 175       4.191  39.125  17.797  1.00 88.06           C  
ATOM   4782  CB  ARG B 175       6.340  38.750  19.031  1.00 88.06           C  
ATOM   4783  O   ARG B 175       3.859  40.281  17.516  1.00 88.06           O  
ATOM   4784  CG  ARG B 175       6.969  39.969  18.375  1.00 88.06           C  
ATOM   4785  CD  ARG B 175       6.652  41.250  19.141  1.00 88.06           C  
ATOM   4786  NE  ARG B 175       7.242  41.219  20.484  1.00 88.06           N  
ATOM   4787  NH1 ARG B 175       9.273  42.094  19.812  1.00 88.06           N  
ATOM   4788  NH2 ARG B 175       8.914  41.562  22.016  1.00 88.06           N  
ATOM   4789  CZ  ARG B 175       8.477  41.625  20.766  1.00 88.06           C  
ATOM   4790  N   ILE B 176       3.773  38.094  16.875  1.00 96.75           N  
ATOM   4791  CA  ILE B 176       3.178  38.312  15.555  1.00 96.75           C  
ATOM   4792  C   ILE B 176       1.793  38.938  15.719  1.00 96.75           C  
ATOM   4793  CB  ILE B 176       3.082  37.000  14.750  1.00 96.75           C  
ATOM   4794  O   ILE B 176       1.449  39.875  15.016  1.00 96.75           O  
ATOM   4795  CG1 ILE B 176       4.484  36.469  14.406  1.00 96.75           C  
ATOM   4796  CG2 ILE B 176       2.248  37.188  13.477  1.00 96.75           C  
ATOM   4797  CD1 ILE B 176       5.262  37.375  13.453  1.00 96.75           C  
ATOM   4798  N   LEU B 177       1.056  38.531  16.828  1.00 87.44           N  
ATOM   4799  CA  LEU B 177      -0.289  39.062  17.031  1.00 87.44           C  
ATOM   4800  C   LEU B 177      -0.235  40.500  17.500  1.00 87.44           C  
ATOM   4801  CB  LEU B 177      -1.067  38.188  18.031  1.00 87.44           C  
ATOM   4802  O   LEU B 177      -1.014  41.344  17.047  1.00 87.44           O  
ATOM   4803  CG  LEU B 177      -2.521  38.594  18.281  1.00 87.44           C  
ATOM   4804  CD1 LEU B 177      -3.305  38.594  16.969  1.00 87.44           C  
ATOM   4805  CD2 LEU B 177      -3.166  37.656  19.297  1.00 87.44           C  
ATOM   4806  N   ALA B 178       0.572  40.594  18.297  1.00 92.31           N  
ATOM   4807  CA  ALA B 178       0.679  41.938  18.828  1.00 92.31           C  
ATOM   4808  C   ALA B 178       0.918  42.938  17.703  1.00 92.31           C  
ATOM   4809  CB  ALA B 178       1.800  42.031  19.859  1.00 92.31           C  
ATOM   4810  O   ALA B 178       0.264  44.000  17.641  1.00 92.31           O  
ATOM   4811  N   LEU B 179       1.855  42.625  16.969  1.00 91.06           N  
ATOM   4812  CA  LEU B 179       2.211  43.531  15.875  1.00 91.06           C  
ATOM   4813  C   LEU B 179       1.045  43.688  14.914  1.00 91.06           C  
ATOM   4814  CB  LEU B 179       3.439  43.000  15.125  1.00 91.06           C  
ATOM   4815  O   LEU B 179       0.819  44.781  14.391  1.00 91.06           O  
ATOM   4816  CG  LEU B 179       4.770  43.062  15.883  1.00 91.06           C  
ATOM   4817  CD1 LEU B 179       5.848  42.281  15.125  1.00 91.06           C  
ATOM   4818  CD2 LEU B 179       5.195  44.500  16.094  1.00 91.06           C  
ATOM   4819  N   ALA B 180       0.262  42.688  14.609  1.00 95.38           N  
ATOM   4820  CA  ALA B 180      -0.896  42.750  13.727  1.00 95.38           C  
ATOM   4821  C   ALA B 180      -1.995  43.625  14.328  1.00 95.38           C  
ATOM   4822  CB  ALA B 180      -1.431  41.344  13.430  1.00 95.38           C  
ATOM   4823  O   ALA B 180      -2.586  44.469  13.633  1.00 95.38           O  
ATOM   4824  N   ARG B 181      -2.270  43.531  15.602  1.00 89.00           N  
ATOM   4825  CA  ARG B 181      -3.348  44.281  16.234  1.00 89.00           C  
ATOM   4826  C   ARG B 181      -3.027  45.781  16.266  1.00 89.00           C  
ATOM   4827  CB  ARG B 181      -3.604  43.781  17.656  1.00 89.00           C  
ATOM   4828  O   ARG B 181      -3.926  46.625  16.156  1.00 89.00           O  
ATOM   4829  CG  ARG B 181      -4.418  42.500  17.703  1.00 89.00           C  
ATOM   4830  CD  ARG B 181      -4.664  42.031  19.141  1.00 89.00           C  
ATOM   4831  NE  ARG B 181      -5.645  40.969  19.203  1.00 89.00           N  
ATOM   4832  NH1 ARG B 181      -5.242  40.438  21.406  1.00 89.00           N  
ATOM   4833  NH2 ARG B 181      -6.809  39.250  20.219  1.00 89.00           N  
ATOM   4834  CZ  ARG B 181      -5.898  40.219  20.281  1.00 89.00           C  
ATOM   4835  N   ASN B 182      -1.682  45.969  16.328  1.00 83.31           N  
ATOM   4836  CA  ASN B 182      -1.266  47.375  16.328  1.00 83.31           C  
ATOM   4837  C   ASN B 182      -1.251  47.938  14.906  1.00 83.31           C  
ATOM   4838  CB  ASN B 182       0.112  47.531  16.969  1.00 83.31           C  
ATOM   4839  O   ASN B 182      -0.771  49.062  14.695  1.00 83.31           O  
ATOM   4840  CG  ASN B 182       0.081  47.281  18.469  1.00 83.31           C  
ATOM   4841  ND2 ASN B 182       1.256  47.219  19.078  1.00 83.31           N  
ATOM   4842  OD1 ASN B 182      -0.989  47.125  19.062  1.00 83.31           O  
ATOM   4843  N   LYS B 183      -1.743  47.062  13.945  1.00 91.88           N  
ATOM   4844  CA  LYS B 183      -1.777  47.469  12.547  1.00 91.88           C  
ATOM   4845  C   LYS B 183      -0.373  47.750  12.023  1.00 91.88           C  
ATOM   4846  CB  LYS B 183      -2.660  48.719  12.367  1.00 91.88           C  
ATOM   4847  O   LYS B 183      -0.204  48.500  11.055  1.00 91.88           O  
ATOM   4848  CG  LYS B 183      -4.121  48.500  12.727  1.00 91.88           C  
ATOM   4849  CD  LYS B 183      -4.977  49.719  12.391  1.00 91.88           C  
ATOM   4850  CE  LYS B 183      -6.441  49.469  12.719  1.00 91.88           C  
ATOM   4851  NZ  LYS B 183      -7.285  50.656  12.398  1.00 91.88           N  
ATOM   4852  N   SER B 184       0.921  47.406  12.859  1.00 91.31           N  
ATOM   4853  CA  SER B 184       2.293  47.531  12.375  1.00 91.31           C  
ATOM   4854  C   SER B 184       2.600  46.469  11.336  1.00 91.31           C  
ATOM   4855  CB  SER B 184       3.283  47.406  13.539  1.00 91.31           C  
ATOM   4856  O   SER B 184       3.512  46.625  10.523  1.00 91.31           O  
ATOM   4857  OG  SER B 184       3.082  48.469  14.469  1.00 91.31           O  
ATOM   4858  N   LEU B 185       1.936  45.312  11.203  1.00 88.62           N  
ATOM   4859  CA  LEU B 185       2.072  44.219  10.273  1.00 88.62           C  
ATOM   4860  C   LEU B 185       0.734  43.875   9.625  1.00 88.62           C  
ATOM   4861  CB  LEU B 185       2.627  42.969  10.992  1.00 88.62           C  
ATOM   4862  O   LEU B 185      -0.235  43.562  10.320  1.00 88.62           O  
ATOM   4863  CG  LEU B 185       2.764  41.688  10.156  1.00 88.62           C  
ATOM   4864  CD1 LEU B 185       3.812  41.906   9.062  1.00 88.62           C  
ATOM   4865  CD2 LEU B 185       3.119  40.500  11.039  1.00 88.62           C  
ATOM   4866  N   ASN B 186       0.676  43.844   8.227  1.00 90.00           N  
ATOM   4867  CA  ASN B 186      -0.536  43.531   7.480  1.00 90.00           C  
ATOM   4868  C   ASN B 186      -0.509  42.094   6.969  1.00 90.00           C  
ATOM   4869  CB  ASN B 186      -0.731  44.500   6.312  1.00 90.00           C  
ATOM   4870  O   ASN B 186       0.379  41.719   6.203  1.00 90.00           O  
ATOM   4871  CG  ASN B 186      -2.055  44.281   5.605  1.00 90.00           C  
ATOM   4872  ND2 ASN B 186      -2.340  45.156   4.629  1.00 90.00           N  
ATOM   4873  OD1 ASN B 186      -2.816  43.375   5.930  1.00 90.00           O  
ATOM   4874  N   LEU B 187      -1.402  41.219   7.246  1.00 88.12           N  
ATOM   4875  CA  LEU B 187      -1.396  39.812   6.902  1.00 88.12           C  
ATOM   4876  C   LEU B 187      -2.334  39.531   5.734  1.00 88.12           C  
ATOM   4877  CB  LEU B 187      -1.801  38.969   8.109  1.00 88.12           C  
ATOM   4878  O   LEU B 187      -2.625  38.375   5.430  1.00 88.12           O  
ATOM   4879  CG  LEU B 187      -0.926  39.094   9.359  1.00 88.12           C  
ATOM   4880  CD1 LEU B 187      -1.485  38.250  10.492  1.00 88.12           C  
ATOM   4881  CD2 LEU B 187       0.514  38.719   9.047  1.00 88.12           C  
ATOM   4882  N   LYS B 188      -2.795  40.438   5.105  1.00 85.62           N  
ATOM   4883  CA  LYS B 188      -3.891  40.250   4.160  1.00 85.62           C  
ATOM   4884  C   LYS B 188      -3.385  39.656   2.846  1.00 85.62           C  
ATOM   4885  CB  LYS B 188      -4.621  41.562   3.898  1.00 85.62           C  
ATOM   4886  O   LYS B 188      -4.176  39.219   2.020  1.00 85.62           O  
ATOM   4887  CG  LYS B 188      -5.496  42.031   5.055  1.00 85.62           C  
ATOM   4888  CD  LYS B 188      -6.258  43.312   4.703  1.00 85.62           C  
ATOM   4889  CE  LYS B 188      -7.133  43.781   5.859  1.00 85.62           C  
ATOM   4890  NZ  LYS B 188      -7.895  45.000   5.516  1.00 85.62           N  
ATOM   4891  N   HIS B 189      -2.088  39.469   2.447  1.00 86.88           N  
ATOM   4892  CA  HIS B 189      -1.484  39.000   1.203  1.00 86.88           C  
ATOM   4893  C   HIS B 189      -0.653  37.750   1.432  1.00 86.88           C  
ATOM   4894  CB  HIS B 189      -0.616  40.094   0.586  1.00 86.88           C  
ATOM   4895  O   HIS B 189       0.166  37.375   0.587  1.00 86.88           O  
ATOM   4896  CG  HIS B 189      -1.376  41.344   0.235  1.00 86.88           C  
ATOM   4897  CD2 HIS B 189      -1.315  42.594   0.743  1.00 86.88           C  
ATOM   4898  ND1 HIS B 189      -2.338  41.375  -0.751  1.00 86.88           N  
ATOM   4899  CE1 HIS B 189      -2.836  42.594  -0.836  1.00 86.88           C  
ATOM   4900  NE2 HIS B 189      -2.232  43.344   0.060  1.00 86.88           N  
ATOM   4901  N   ILE B 190      -0.877  37.156   2.482  1.00 88.12           N  
ATOM   4902  CA  ILE B 190      -0.238  35.875   2.770  1.00 88.12           C  
ATOM   4903  C   ILE B 190      -0.689  34.844   1.748  1.00 88.12           C  
ATOM   4904  CB  ILE B 190      -0.555  35.375   4.203  1.00 88.12           C  
ATOM   4905  O   ILE B 190      -1.890  34.656   1.531  1.00 88.12           O  
ATOM   4906  CG1 ILE B 190       0.113  36.312   5.234  1.00 88.12           C  
ATOM   4907  CG2 ILE B 190      -0.112  33.938   4.395  1.00 88.12           C  
ATOM   4908  CD1 ILE B 190       1.633  36.219   5.238  1.00 88.12           C  
ATOM   4909  N   LYS B 191       0.186  34.156   1.070  1.00 87.31           N  
ATOM   4910  CA  LYS B 191      -0.069  33.062   0.125  1.00 87.31           C  
ATOM   4911  C   LYS B 191       0.287  31.703   0.732  1.00 87.31           C  
ATOM   4912  CB  LYS B 191       0.720  33.281  -1.167  1.00 87.31           C  
ATOM   4913  O   LYS B 191      -0.217  30.672   0.292  1.00 87.31           O  
ATOM   4914  CG  LYS B 191       0.296  34.500  -1.949  1.00 87.31           C  
ATOM   4915  CD  LYS B 191       1.020  34.594  -3.287  1.00 87.31           C  
ATOM   4916  CE  LYS B 191       0.574  35.812  -4.082  1.00 87.31           C  
ATOM   4917  NZ  LYS B 191       1.285  35.906  -5.395  1.00 87.31           N  
ATOM   4918  N   HIS B 192       1.325  31.812   1.628  1.00 82.62           N  
ATOM   4919  CA  HIS B 192       1.775  30.578   2.279  1.00 82.62           C  
ATOM   4920  C   HIS B 192       1.718  30.703   3.797  1.00 82.62           C  
ATOM   4921  CB  HIS B 192       3.195  30.234   1.834  1.00 82.62           C  
ATOM   4922  O   HIS B 192       2.361  31.594   4.375  1.00 82.62           O  
ATOM   4923  CG  HIS B 192       3.367  30.188   0.349  1.00 82.62           C  
ATOM   4924  CD2 HIS B 192       3.910  31.078  -0.511  1.00 82.62           C  
ATOM   4925  ND1 HIS B 192       2.945  29.109  -0.415  1.00 82.62           N  
ATOM   4926  CE1 HIS B 192       3.225  29.359  -1.686  1.00 82.62           C  
ATOM   4927  NE2 HIS B 192       3.811  30.531  -1.771  1.00 82.62           N  
ATOM   4928  N   PHE B 193       1.277  29.797   4.434  1.00 86.19           N  
ATOM   4929  CA  PHE B 193       0.977  29.719   5.859  1.00 86.19           C  
ATOM   4930  C   PHE B 193       1.551  28.438   6.465  1.00 86.19           C  
ATOM   4931  CB  PHE B 193      -0.536  29.766   6.094  1.00 86.19           C  
ATOM   4932  O   PHE B 193       1.071  27.344   6.180  1.00 86.19           O  
ATOM   4933  CG  PHE B 193      -0.920  29.906   7.543  1.00 86.19           C  
ATOM   4934  CD1 PHE B 193      -1.037  28.781   8.352  1.00 86.19           C  
ATOM   4935  CD2 PHE B 193      -1.165  31.156   8.094  1.00 86.19           C  
ATOM   4936  CE1 PHE B 193      -1.394  28.906   9.695  1.00 86.19           C  
ATOM   4937  CE2 PHE B 193      -1.521  31.297   9.430  1.00 86.19           C
[truncated: 157,789 more chars]
