# Supplementary material for: In vivo crosslinking and effective 2D enrichment for proteome wide interactome studies
Source: Commun Chem. 2025 Aug 13;8:245. doi: 10.1038/s42004-025-01644-6 (PMC12350791; doi:10.1038/s42004-025-01644-6)
Supplement: Supplementary file 8 — Supplementary Data 5 [file 42004_2025_1644_MOESM8_ESM.xlsx]

## Sheet: Crosslinks
Checked	Crosslinker	Crosslink Type	# CSMs	# Proteins	Sequence A	Accession A	Position A	Sequence B	Accession B	Position B	Protein Descriptions A	Protein Descriptions B	Best CSM Score	In protein A	In protein B	Decoy	Modifications A	Modifications B	Confidence
FALSE	DSBSO	Intra	10	1	FASENDLPEW[K]ER	P43487	11	TLKICANHYITPMMEL[K]PNAGSDR	P43487	17	Ran-specific GTPase-activating protein OS=Homo sapiens OX=9606 GN=RANBP1 PE=1 SV=1	Ran-specific GTPase-activating protein OS=Homo sapiens OX=9606 GN=RANBP1 PE=1 SV=1	236.89	68	111	FALSE	K11(DSBSO)	C5(Carbamidomethyl);M13(Oxidation);M14(Oxidation);K17(DSBSO)	High
FALSE	DSBSO	Inter	7	2	GG[K]NIK	P61978	3	FYEAFS[K]NLK	P08238	7	Heterogeneous nuclear ribonucleoprotein K OS=Homo sapiens OX=9606 GN=HNRNPK PE=1 SV=1	Heat shock protein HSP 90-beta OS=Homo sapiens OX=9606 GN=HSP90AB1 PE=1 SV=4	236.89	63	435	FALSE	K3(DSBSO)	K7(DSBSO)	High
FALSE	DSBSO	Intra	6	1	VP[K]TAENFR	P62937	3	SIYGE[K]FEDENFILK	P62937	6	Peptidyl-prolyl cis-trans isomerase A OS=Homo sapiens OX=9606 GN=PPIA PE=1 SV=2	Peptidyl-prolyl cis-trans isomerase A OS=Homo sapiens OX=9606 GN=PPIA PE=1 SV=2	236.9	31	82	FALSE	K3(DSBSO)	K6(DSBSO)	High
FALSE	DSBSO	Intra	3	1	QVAPE[K]PVK	P53999	6	ALSSS[K]QSSSSR	P53999	6	Activated RNA polymerase II transcriptional coactivator p15 OS=Homo sapiens OX=9606 GN=SUB1 PE=1 SV=3	Activated RNA polymerase II transcriptional coactivator p15 OS=Homo sapiens OX=9606 GN=SUB1 PE=1 SV=3	237	35	53	FALSE	K6(DSBSO)	K6(DSBSO)	High
FALSE	DSBSO	Intra	3	1	SILAEY[K]IHNADVTLR	Q9Y295	7	ELITP[K]GGGGGGPGEGFDVAK	Q9Y295	6	Developmentally-regulated GTP-binding protein 1 OS=Homo sapiens OX=9606 GN=DRG1 PE=1 SV=1	Developmentally-regulated GTP-binding protein 1 OS=Homo sapiens OX=9606 GN=DRG1 PE=1 SV=1	237.02	213	46	FALSE	K7(DSBSO)	K6(DSBSO)	High
FALSE	DSBSO	Intra	3	1	ANV[K]IFK	P40925	4	DVIATD[K]EDVAFK	P40925	7	Malate dehydrogenase, cytoplasmic OS=Homo sapiens OX=9606 GN=MDH1 PE=1 SV=4	Malate dehydrogenase, cytoplasmic OS=Homo sapiens OX=9606 GN=MDH1 PE=1 SV=4	237.05	107	73	FALSE	K4(DSBSO)	K7(DSBSO)	High
FALSE	DSBSO	Intra	2	1	[K]VEEDLK	P50502	1	AFV[K]MCK	P50502	4	Hsc70-interacting protein OS=Homo sapiens OX=9606 GN=ST13 PE=1 SV=2	Hsc70-interacting protein OS=Homo sapiens OX=9606 GN=ST13 PE=1 SV=2	237.13	64	14	FALSE	K1(DSBSO)	K4(DSBSO);C6(Carbamidomethyl)	High
FALSE	DSBSO	Intra	3	1	[K]SHEAEVLK	P16949	1	EHE[K]EVLQK	P16949	4	Stathmin OS=Homo sapiens OX=9606 GN=STMN1 PE=1 SV=3	Stathmin OS=Homo sapiens OX=9606 GN=STMN1 PE=1 SV=3	237.14	62	80	FALSE	K1(DSBSO)	K4(DSBSO)	High
FALSE	DSBSO	Intra	3	1	LS[K]EDIER	P11142	3	IINEPTAAAIAYGLD[K]K	P11142	16	Heat shock cognate 71 kDa protein OS=Homo sapiens OX=9606 GN=HSPA8 PE=1 SV=1	Heat shock cognate 71 kDa protein OS=Homo sapiens OX=9606 GN=HSPA8 PE=1 SV=1	237.19	512	187	FALSE	K3(DSBSO)	K16(DSBSO)	High
FALSE	DSBSO	Intra	3	1	[K]GQPDAK	Q00688	1	VSEQV[K]NVK	Q00688	6	Peptidyl-prolyl cis-trans isomerase FKBP3 OS=Homo sapiens OX=9606 GN=FKBP3 PE=1 SV=1	Peptidyl-prolyl cis-trans isomerase FKBP3 OS=Homo sapiens OX=9606 GN=FKBP3 PE=1 SV=1	237.19	201	86	FALSE	K1(DSBSO)	K6(DSBSO)	High
FALSE	DSBSO	Intra	4	1	LMGAG[K]K	O00193	6	ESHPHGV[K]R	O00193	8	Small acidic protein OS=Homo sapiens OX=9606 GN=SMAP PE=1 SV=1	Small acidic protein OS=Homo sapiens OX=9606 GN=SMAP PE=1 SV=1	237.22	49	13	FALSE	M2(Oxidation);K6(DSBSO)	K8(DSBSO)	High
FALSE	DSBSO	Intra	4	1	AEDE[K]QR	P11142	5	AMT[K]DNNLLGK	P11142	4	Heat shock cognate 71 kDa protein OS=Homo sapiens OX=9606 GN=HSPA8 PE=1 SV=1	Heat shock cognate 71 kDa protein OS=Homo sapiens OX=9606 GN=HSPA8 PE=1 SV=1	237.27	531	451	FALSE	K5(DSBSO)	M2(Oxidation);K4(DSBSO)	High
FALSE	DSBSO	Inter	1	2	[K]ALDDMISTLK	P49368	1	WIGLDLSNG[K]PR	P17987	10	T-complex protein 1 subunit gamma OS=Homo sapiens OX=9606 GN=CCT3 PE=1 SV=4	T-complex protein 1 subunit alpha OS=Homo sapiens OX=9606 GN=TCP1 PE=1 SV=1	237.29	128	494	FALSE	K1(DSBSO)	K10(DSBSO)	High
FALSE	DSBSO	Intra	2	1	ESPSD[K]K	P43243	6	S[K]TDGSQK	P43243	2	Matrin-3 OS=Homo sapiens OX=9606 GN=MATR3 PE=1 SV=2	Matrin-3 OS=Homo sapiens OX=9606 GN=MATR3 PE=1 SV=2	237.3	608	611	FALSE	K6(DSBSO)	K2(DSBSO)	High
FALSE	DSBSO	Inter	1	2	LMIV[K]K	Q9BZD4	5	TL[K]EEVQK	O14777	3	Kinetochore protein Nuf2 OS=Homo sapiens OX=9606 GN=NUF2 PE=1 SV=2	Kinetochore protein NDC80 homolog OS=Homo sapiens OX=9606 GN=NDC80 PE=1 SV=1	237.3	348	504	FALSE	K5(DSBSO)	K3(DSBSO)	High
FALSE	DSBSO	Intra	2	1	SH[K]DEVVK	P46940	3	AVTD[K]FLSAIVSSVDK	P46940	5	Ras GTPase-activating-like protein IQGAP1 OS=Homo sapiens OX=9606 GN=IQGAP1 PE=1 SV=1	Ras GTPase-activating-like protein IQGAP1 OS=Homo sapiens OX=9606 GN=IQGAP1 PE=1 SV=1	237.32	806	1144	FALSE	K3(DSBSO)	K5(DSBSO)	High
FALSE	DSBSO	Intra	1	1	EGMDVV[K]K	P30405	7	IESFGS[K]SGR	P30405	7	Peptidyl-prolyl cis-trans isomerase F, mitochondrial OS=Homo sapiens OX=9606 GN=PPIF PE=1 SV=1	Peptidyl-prolyl cis-trans isomerase F, mitochondrial OS=Homo sapiens OX=9606 GN=PPIF PE=1 SV=1	237.39	182	190	FALSE	K7(DSBSO)	K7(DSBSO)	High
FALSE	DSBSO	Inter	1	2	DYEL[K]K	O75955	5	FMADT[K]IADSK	Q14254	6	Flotillin-1 OS=Homo sapiens OX=9606 GN=FLOT1 PE=1 SV=3	Flotillin-2 OS=Homo sapiens OX=9606 GN=FLOT2 PE=1 SV=2	237.4	219	211	FALSE	K5(DSBSO)	K6(DSBSO)	High
FALSE	DSBSO	Intra	4	1	[K]NILDSKPTANK	Q9ULV4	1	NADPILISL[K]HGYIPGK	Q9ULV4	10	Coronin-1C OS=Homo sapiens OX=9606 GN=CORO1C PE=1 SV=1	Coronin-1C OS=Homo sapiens OX=9606 GN=CORO1C PE=1 SV=1	237.41	407	391	FALSE	K1(DSBSO)	K10(DSBSO)	High
FALSE	DSBSO	Intra	3	4	LAHYN[K]R	Q6DN03;Q16778;Q99880;O60814	6	[K]ESYSIYVYK	Q6DN03;Q16778	1	Putative histone H2B type 2-C OS=Homo sapiens OX=9606 GN=H2BC20P PE=5 SV=3;Histone H2B type 2-E OS=Homo sapiens OX=9606 GN=H2BC21 PE=1 SV=3;Histone H2B type 1-L OS=Homo sapiens OX=9606 GN=H2BC13 PE=1 SV=3;Histone H2B type 1-K OS=Homo sapiens OX=9606 GN=H2BC12 PE=1 SV=3	Putative histone H2B type 2-C OS=Homo sapiens OX=9606 GN=H2BC20P PE=5 SV=3;Histone H2B type 2-E OS=Homo sapiens OX=9606 GN=H2BC21 PE=1 SV=3	237.44	86;86;86;86	35;35	FALSE	K6(DSBSO)	K1(DSBSO)	High
FALSE	DSBSO	Intra	2	1	ISP[K]STGSVR	P61221	4	QLLHE[K]IR	P61221	6	ATP-binding cassette sub-family E member 1 OS=Homo sapiens OX=9606 GN=ABCE1 PE=1 SV=1	ATP-binding cassette sub-family E member 1 OS=Homo sapiens OX=9606 GN=ABCE1 PE=1 SV=1	237.45	419	431	FALSE	K4(DSBSO)	K6(DSBSO)	High
FALSE	DSBSO	Intra	1	1	EL[K]AGGK	Q8NE71	3	ST[K]QAEK	Q8NE71	3	ATP-binding cassette sub-family F member 1 OS=Homo sapiens OX=9606 GN=ABCF1 PE=1 SV=2	ATP-binding cassette sub-family F member 1 OS=Homo sapiens OX=9606 GN=ABCF1 PE=1 SV=2	237.48	562	569	FALSE	K3(DSBSO)	K3(DSBSO)	High
FALSE	DSBSO	Intra	2	1	G[K]DPNAPK	Q08945	2	KPVEV[K]K	Q08945	6	FACT complex subunit SSRP1 OS=Homo sapiens OX=9606 GN=SSRP1 PE=1 SV=1	FACT complex subunit SSRP1 OS=Homo sapiens OX=9606 GN=SSRP1 PE=1 SV=1	237.51	542	539	FALSE	K2(DSBSO)	K6(DSBSO)	High
FALSE	DSBSO	Intra	4	1	T[K]FEECR	P43487	2	FLNAENAQ[K]FK	P43487	9	Ran-specific GTPase-activating protein OS=Homo sapiens OX=9606 GN=RANBP1 PE=1 SV=1	Ran-specific GTPase-activating protein OS=Homo sapiens OX=9606 GN=RANBP1 PE=1 SV=1	237.52	154	150	FALSE	K2(DSBSO);C6(Carbamidomethyl)	K9(DSBSO)	High
FALSE	DSBSO	Intra	1	1	YG[K]AGEVFIHK	Q15233	3	TFNLE[K]QNHTPR	Q15233	6	Non-POU domain-containing octamer-binding protein OS=Homo sapiens OX=9606 GN=NONO PE=1 SV=4	Non-POU domain-containing octamer-binding protein OS=Homo sapiens OX=9606 GN=NONO PE=1 SV=4	237.53	99	11	FALSE	K3(DSBSO)	K6(DSBSO)	High
FALSE	DSBSO	Intra	1	1	LT[K]QLK	Q8IX12	3	ALSS[K]GLK	Q8IX12	5	Cell division cycle and apoptosis regulator protein 1 OS=Homo sapiens OX=9606 GN=CCAR1 PE=1 SV=2	Cell division cycle and apoptosis regulator protein 1 OS=Homo sapiens OX=9606 GN=CCAR1 PE=1 SV=2	237.54	668	656	FALSE	K3(DSBSO)	K5(DSBSO)	High
FALSE	DSBSO	Inter	2	2	V[K]EVVK	P08238	2	HSQFLGYPITLYLE[K]ER	Q58FF8	15	Heat shock protein HSP 90-beta OS=Homo sapiens OX=9606 GN=HSP90AB1 PE=1 SV=4	Putative heat shock protein HSP 90-beta 2 OS=Homo sapiens OX=9606 GN=HSP90AB2P PE=1 SV=2	237.61	199	141	FALSE	K2(DSBSO)	K15(DSBSO)	High
FALSE	DSBSO	Intra	1	1	AQFE[K]QLLTER	O75116	5	DVKPDNMLLD[K]HGHLK	O75116	11	Rho-associated protein kinase 2 OS=Homo sapiens OX=9606 GN=ROCK2 PE=1 SV=4	Rho-associated protein kinase 2 OS=Homo sapiens OX=9606 GN=ROCK2 PE=1 SV=4	237.62	1022	224	FALSE	K5(DSBSO)	K11(DSBSO)	High
FALSE	DSBSO	Intra	2	2	VEEL[K]K	P07108;Q9H0E9	5	VI[K]ETQER	Q9H0E9	3	Acyl-CoA-binding protein OS=Homo sapiens OX=9606 GN=DBI PE=1 SV=2;Bromodomain-containing protein 8 OS=Homo sapiens OX=9606 GN=BRD8 PE=1 SV=2	Bromodomain-containing protein 8 OS=Homo sapiens OX=9606 GN=BRD8 PE=1 SV=2	237.72	82;109	113	FALSE	K5(DSBSO)	K3(DSBSO)	High
FALSE	DSBSO	Intra	1	2	QLAT[K]AAR	Q5TEC6;P84243	5	[K]SAPATGGVK	Q5TEC6	1	Histone H3-7 OS=Homo sapiens OX=9606 GN=H3-7 PE=1 SV=1;Histone H3.3 OS=Homo sapiens OX=9606 GN=H3-3B PE=1 SV=2	Histone H3-7 OS=Homo sapiens OX=9606 GN=H3-7 PE=1 SV=1	237.73	24;24	28	FALSE	K5(DSBSO)	K1(DSBSO)	High
FALSE	DSBSO	Intra	3	1	[K]DETNVK	P07910	1	SEEEQSSSSV[K]K	P07910	11	Heterogeneous nuclear ribonucleoproteins C1/C2 OS=Homo sapiens OX=9606 GN=HNRNPC PE=1 SV=4	Heterogeneous nuclear ribonucleoproteins C1/C2 OS=Homo sapiens OX=9606 GN=HNRNPC PE=1 SV=4	237.78	244	243	FALSE	K1(DSBSO)	K11(DSBSO)	High
FALSE	DSBSO	Intra	2	1	A[K]TMLNR	Q7Z4W1	2	A[K]TMLNR	Q7Z4W1	2	L-xylulose reductase OS=Homo sapiens OX=9606 GN=DCXR PE=1 SV=2	L-xylulose reductase OS=Homo sapiens OX=9606 GN=DCXR PE=1 SV=2	237.78	198	198	FALSE	K2(DSBSO);M4(Oxidation)	K2(DSBSO);M4(Oxidation)	High
FALSE	DSBSO	Intra	2	1	[K]GQPDAK	Q00688	1	NV[K]LNEDKPK	Q00688	3	Peptidyl-prolyl cis-trans isomerase FKBP3 OS=Homo sapiens OX=9606 GN=FKBP3 PE=1 SV=1	Peptidyl-prolyl cis-trans isomerase FKBP3 OS=Homo sapiens OX=9606 GN=FKBP3 PE=1 SV=1	237.81	201	89	FALSE	K1(DSBSO)	K3(DSBSO)	High
FALSE	DSBSO	Inter	4	2	[K]EIETLK	P30622	1	Q[K]VDSLLENLEK	P07910	2	CAP-Gly domain-containing linker protein 1 OS=Homo sapiens OX=9606 GN=CLIP1 PE=1 SV=2	Heterogeneous nuclear ribonucleoproteins C1/C2 OS=Homo sapiens OX=9606 GN=HNRNPC PE=1 SV=4	237.83	1156	206	FALSE	K1(DSBSO)	K2(DSBSO)	High
FALSE	DSBSO	Inter	1	2	[K]ELTQIK	P07910	1	STAVTTSSA[K]IK	Q9UKM9	10	Heterogeneous nuclear ribonucleoproteins C1/C2 OS=Homo sapiens OX=9606 GN=HNRNPC PE=1 SV=4	RNA-binding protein Raly OS=Homo sapiens OX=9606 GN=RALY PE=1 SV=1	237.85	198	179	FALSE	K1(DSBSO)	K10(DSBSO)	High
FALSE	DSBSO	Intra	4	1	LVAG[K]LK	P04843	5	ELVL[K]SAVEAER	P04843	5	Dolichyl-diphosphooligosaccharide--protein glycosyltransferase subunit 1 OS=Homo sapiens OX=9606 GN=RPN1 PE=1 SV=1	Dolichyl-diphosphooligosaccharide--protein glycosyltransferase subunit 1 OS=Homo sapiens OX=9606 GN=RPN1 PE=1 SV=1	237.87	576	564	FALSE	K5(DSBSO)	K5(DSBSO)	High
FALSE	DSBSO	Intra	3	1	NE[K]GALK	P51858	3	LVIDEPA[K]EK	P51858	8	Hepatoma-derived growth factor OS=Homo sapiens OX=9606 GN=HDGF PE=1 SV=1	Hepatoma-derived growth factor OS=Homo sapiens OX=9606 GN=HDGF PE=1 SV=1	237.93	151	146	FALSE	K3(DSBSO)	K8(DSBSO)	High
FALSE	DSBSO	Intra	2	1	V[K]LTNAEGVEFK	O76094	2	L[K]PTDVGLLAVIANNIITINK	O76094	2	Signal recognition particle subunit SRP72 OS=Homo sapiens OX=9606 GN=SRP72 PE=1 SV=3	Signal recognition particle subunit SRP72 OS=Homo sapiens OX=9606 GN=SRP72 PE=1 SV=3	237.93	287	256	FALSE	K2(DSBSO)	K2(DSBSO)	High
FALSE	DSBSO	Intra	1	1	SMGLPTSDEQ[K]K	Q9Y266	11	L[K]PNLGNGADLPNYR	Q9Y266	2	Nuclear migration protein nudC OS=Homo sapiens OX=9606 GN=NUDC PE=1 SV=1	Nuclear migration protein nudC OS=Homo sapiens OX=9606 GN=NUDC PE=1 SV=1	237.95	308	160	FALSE	K11(DSBSO)	K2(DSBSO)	High
FALSE	DSBSO	Intra	3	1	[K]EYSNENAVVK	Q13546	1	FRPFYLSQLEESVEEDV[K]SLK	Q13546	18	Receptor-interacting serine/threonine-protein kinase 1 OS=Homo sapiens OX=9606 GN=RIPK1 PE=1 SV=3	Receptor-interacting serine/threonine-protein kinase 1 OS=Homo sapiens OX=9606 GN=RIPK1 PE=1 SV=3	237.97	306	302	FALSE	K1(DSBSO)	K18(DSBSO)	High
FALSE	DSBSO	Intra	8	1	EYVEHTV[K]ER	O75937	8	[K]EGKPTIVEEDDPELFK	O75937	1	DnaJ homolog subfamily C member 8 OS=Homo sapiens OX=9606 GN=DNAJC8 PE=1 SV=2	DnaJ homolog subfamily C member 8 OS=Homo sapiens OX=9606 GN=DNAJC8 PE=1 SV=2	237.98	135	143	FALSE	K8(DSBSO)	K1(DSBSO)	High
FALSE	DSBSO	Intra	3	1	IIPVD[K]LVK	Q15691	6	G[K]FQDNFEFVQWFK	Q15691	2	Microtubule-associated protein RP/EB family member 1 OS=Homo sapiens OX=9606 GN=MAPRE1 PE=1 SV=3	Microtubule-associated protein RP/EB family member 1 OS=Homo sapiens OX=9606 GN=MAPRE1 PE=1 SV=3	237.98	95	100	FALSE	K6(DSBSO)	K2(DSBSO)	High
FALSE	DSBSO	Intra	1	1	DV[K]FGADAR	P10809	3	GVMLAVDAVIAEL[K]K	P10809	14	60 kDa heat shock protein, mitochondrial OS=Homo sapiens OX=9606 GN=HSPD1 PE=1 SV=2	60 kDa heat shock protein, mitochondrial OS=Homo sapiens OX=9606 GN=HSPD1 PE=1 SV=2	237.99	31	156	FALSE	K3(DSBSO)	K14(DSBSO)	High
FALSE	DSBSO	Intra	4	4	VVEP[K]R	P09651;Q32P51;P22626;P51991	5	EDSV[K]PGAHLTVK	P51991	5	Heterogeneous nuclear ribonucleoprotein A1 OS=Homo sapiens OX=9606 GN=HNRNPA1 PE=1 SV=5;Heterogeneous nuclear ribonucleoprotein A1-like 2 OS=Homo sapiens OX=9606 GN=HNRNPA1L2 PE=1 SV=2;Heterogeneous nuclear ribonucleoproteins A2/B1 OS=Homo sapiens OX=9606 GN=HNRNPA2B1 PE=1 SV=2;Heterogeneous nuclear ribonucleoprotein A3 OS=Homo sapiens OX=9606 GN=HNRNPA3 PE=1 SV=2	Heterogeneous nuclear ribonucleoprotein A3 OS=Homo sapiens OX=9606 GN=HNRNPA3 PE=1 SV=2	238.04	87;87;94;108	118	FALSE	K5(DSBSO)	K5(DSBSO)	High
FALSE	DSBSO	Intra	2	1	DLE[K]QER	Q9Y4L1	4	TPVIVTL[K]ENER	Q9Y4L1	8	Hypoxia up-regulated protein 1 OS=Homo sapiens OX=9606 GN=HYOU1 PE=1 SV=1	Hypoxia up-regulated protein 1 OS=Homo sapiens OX=9606 GN=HYOU1 PE=1 SV=1	238.06	733	75	FALSE	K4(DSBSO)	K8(DSBSO)	High
FALSE	DSBSO	Intra	5	2	DLI[K]DLK	P20073;P50995	4	QQILLSF[K]TAYGK	P50995	8	Annexin A7 OS=Homo sapiens OX=9606 GN=ANXA7 PE=1 SV=3;Annexin A11 OS=Homo sapiens OX=9606 GN=ANXA11 PE=1 SV=1	Annexin A11 OS=Homo sapiens OX=9606 GN=ANXA11 PE=1 SV=1	238.15	237;252	243	FALSE	K4(DSBSO)	K8(DSBSO)	High
FALSE	DSBSO	Inter	4	2	DIVENLETQS[K]IK	Q68CZ6	11	TTEMETIYDLGT[K]MIESLTK	Q9Y230	13	HAUS augmin-like complex subunit 3 OS=Homo sapiens OX=9606 GN=HAUS3 PE=1 SV=1	RuvB-like 2 OS=Homo sapiens OX=9606 GN=RUVBL2 PE=1 SV=3	238.17	595	177	FALSE	K11(DSBSO)	K13(DSBSO)	High
FALSE	DSBSO	Intra	2	1	TEGAE[K]K	P63104	6	E[K]IETELR	P63104	2	14-3-3 protein zeta/delta OS=Homo sapiens OX=9606 GN=YWHAZ PE=1 SV=1	14-3-3 protein zeta/delta OS=Homo sapiens OX=9606 GN=YWHAZ PE=1 SV=1	238.19	74	85	FALSE	K6(DSBSO)	K2(DSBSO)	High
FALSE	DSBSO	Intra	2	1	LFCTD[K]NER	Q9UKV8	6	VG[K]SGNIPAGTTVDTK	Q9UKV8	3	Protein argonaute-2 OS=Homo sapiens OX=9606 GN=AGO2 PE=1 SV=3	Protein argonaute-2 OS=Homo sapiens OX=9606 GN=AGO2 PE=1 SV=3	238.2	720	726	FALSE	C3(Carbamidomethyl);K6(DSBSO)	K3(DSBSO)	High
FALSE	DSBSO	Intra	10	1	M[K]GTFVER	P09012	2	GQAFVIF[K]EVSSATNALR	P09012	8	U1 small nuclear ribonucleoprotein A OS=Homo sapiens OX=9606 GN=SNRPA PE=1 SV=3	U1 small nuclear ribonucleoprotein A OS=Homo sapiens OX=9606 GN=SNRPA PE=1 SV=3	238.21	98	60	FALSE	M1(Oxidation);K2(DSBSO)	K8(DSBSO)	High
FALSE	DSBSO	Intra	3	1	A[K]SIVFHR	P62826	2	[K]NLQYYDISAK	P62826	1	GTP-binding nuclear protein Ran OS=Homo sapiens OX=9606 GN=RAN PE=1 SV=3	GTP-binding nuclear protein Ran OS=Homo sapiens OX=9606 GN=RAN PE=1 SV=3	238.22	134	142	FALSE	K2(DSBSO)	K1(DSBSO)	High
FALSE	DSBSO	Intra	1	1	EGLDIY[K]K	Q13492	7	GDIPDLSQAPSSLLDALEQHLASLEG[K]K	Q13492	27	Phosphatidylinositol-binding clathrin assembly protein OS=Homo sapiens OX=9606 GN=PICALM PE=1 SV=2	Phosphatidylinositol-binding clathrin assembly protein OS=Homo sapiens OX=9606 GN=PICALM PE=1 SV=2	238.23	238	288	FALSE	K7(DSBSO)	K27(DSBSO)	High
FALSE	DSBSO	Intra	4	1	Y[K]LDIK	P34932	2	KFDEVLVNHFCEEFG[K]K	P34932	16	Heat shock 70 kDa protein 4 OS=Homo sapiens OX=9606 GN=HSPA4 PE=1 SV=4	Heat shock 70 kDa protein 4 OS=Homo sapiens OX=9606 GN=HSPA4 PE=1 SV=4	238.26	253	250	FALSE	K2(DSBSO)	C11(Carbamidomethyl);K16(DSBSO)	High
FALSE	DSBSO	Intra	3	1	KLEMATN[K]TK	Q9UH65	8	D[K]VAHHEGLIR	Q9UH65	2	Switch-associated protein 70 OS=Homo sapiens OX=9606 GN=SWAP70 PE=1 SV=1	Switch-associated protein 70 OS=Homo sapiens OX=9606 GN=SWAP70 PE=1 SV=1	238.3	530	537	FALSE	K8(DSBSO)	K2(DSBSO)	High
FALSE	DSBSO	Intra	1	1	TQ[K]TAITVEHLAIK	Q9NR30	3	TFHHVYSG[K]DLIAQAR	Q9NR30	9	Nucleolar RNA helicase 2 OS=Homo sapiens OX=9606 GN=DDX21 PE=1 SV=5	Nucleolar RNA helicase 2 OS=Homo sapiens OX=9606 GN=DDX21 PE=1 SV=5	238.3	406	224	FALSE	K3(DSBSO)	K9(DSBSO)	High
FALSE	DSBSO	Intra	1	1	[K]EMVGLR	Q96GI7	1	LYAQ[K]SR	Q96GI7	5	Protein FAM89A OS=Homo sapiens OX=9606 GN=FAM89A PE=1 SV=1	Protein FAM89A OS=Homo sapiens OX=9606 GN=FAM89A PE=1 SV=1	238.32	95	57	FALSE	K1(DSBSO)	K5(DSBSO)	High
FALSE	DSBSO	Intra	1	1	[K]SGQLNLSGR	Q9H9A6	1	DCGTSVPQGLL[K]AAR	Q9H9A6	12	Leucine-rich repeat-containing protein 40 OS=Homo sapiens OX=9606 GN=LRRC40 PE=1 SV=1	Leucine-rich repeat-containing protein 40 OS=Homo sapiens OX=9606 GN=LRRC40 PE=1 SV=1	238.37	37	33	FALSE	K1(DSBSO)	C2(Carbamidomethyl);K12(DSBSO)	High
FALSE	DSBSO	Inter	2	2	ISDG[K]K	Q13428	5	Y[K]DLLK	O00232	2	Treacle protein OS=Homo sapiens OX=9606 GN=TCOF1 PE=1 SV=3	26S proteasome non-ATPase regulatory subunit 12 OS=Homo sapiens OX=9606 GN=PSMD12 PE=1 SV=3	238.38	1053	303	FALSE	K5(DSBSO)	K2(DSBSO)	High
FALSE	DSBSO	Intra	3	1	G[K]LGQYIR	O14745	2	LLVVDPETDEQLQ[K]LGVQVR	O14745	14	Na(+)/H(+) exchange regulatory cofactor NHE-RF1 OS=Homo sapiens OX=9606 GN=NHERF1 PE=1 SV=4	Na(+)/H(+) exchange regulatory cofactor NHE-RF1 OS=Homo sapiens OX=9606 GN=NHERF1 PE=1 SV=4	238.41	34	101	FALSE	K2(DSBSO)	K14(DSBSO)	High
FALSE	DSBSO	Intra	3	1	EEM[K]VSAK	P48507	4	YSVIV[K]SR	P48507	6	Glutamate--cysteine ligase regulatory subunit OS=Homo sapiens OX=9606 GN=GCLM PE=1 SV=1	Glutamate--cysteine ligase regulatory subunit OS=Homo sapiens OX=9606 GN=GCLM PE=1 SV=1	238.47	90	255	FALSE	K4(DSBSO)	K6(DSBSO)	High
FALSE	DSBSO	Intra	5	1	VVL[K]SK	P29401	4	DDQVTVIGAGVTLHEALAAAELL[K]K	P29401	24	Transketolase OS=Homo sapiens OX=9606 GN=TKT PE=1 SV=3	Transketolase OS=Homo sapiens OX=9606 GN=TKT PE=1 SV=3	238.47	497	523	FALSE	K4(DSBSO)	K24(DSBSO)	High
FALSE	DSBSO	Intra	1	1	KDDTDDEIA[K]YDGK	P27824	10	TPELNLDQFHD[K]TPYTIMFGPDK	P27824	12	Calnexin OS=Homo sapiens OX=9606 GN=CANX PE=1 SV=2	Calnexin OS=Homo sapiens OX=9606 GN=CANX PE=1 SV=2	238.5	99	182	FALSE	K10(DSBSO)	K12(DSBSO)	High
FALSE	DSBSO	Intra	1	1	ANLE[K]AK	P35579	5	A[K]QTLENER	P35579	2	Myosin-9 OS=Homo sapiens OX=9606 GN=MYH9 PE=1 SV=4	Myosin-9 OS=Homo sapiens OX=9606 GN=MYH9 PE=1 SV=4	238.51	1217	1219	FALSE	K5(DSBSO)	K2(DSBSO)	High
FALSE	DSBSO	Intra	3	1	F[K]EIQNLIK	Q96CN7	2	TGIIVTTSEAVLLQLVAD[K]DHPK	Q96CN7	19	Isochorismatase domain-containing protein 1 OS=Homo sapiens OX=9606 GN=ISOC1 PE=1 SV=3	Isochorismatase domain-containing protein 1 OS=Homo sapiens OX=9606 GN=ISOC1 PE=1 SV=3	238.53	279	273	FALSE	K2(DSBSO)	K19(DSBSO)	High
FALSE	DSBSO	Intra	2	1	TIAIG[K]VLK	P15170	6	TAGTICLETF[K]DFPQMGR	P15170	11	Eukaryotic peptide chain release factor GTP-binding subunit ERF3A OS=Homo sapiens OX=9606 GN=GSPT1 PE=1 SV=1	Eukaryotic peptide chain release factor GTP-binding subunit ERF3A OS=Homo sapiens OX=9606 GN=GSPT1 PE=1 SV=1	238.54	490	469	FALSE	K6(DSBSO)	C6(Carbamidomethyl);K11(DSBSO);M16(Oxidation)	High
FALSE	DSBSO	Intra	2	2	KLEEL[K]AK	Q9Y2S6;Q9Y2C4	6	AAG[K]GPLATGGIK	Q9Y2S6	4	Translation machinery-associated protein 7 OS=Homo sapiens OX=9606 GN=TMA7 PE=1 SV=1;Nuclease EXOG, mitochondrial OS=Homo sapiens OX=9606 GN=EXOG PE=1 SV=2	Translation machinery-associated protein 7 OS=Homo sapiens OX=9606 GN=TMA7 PE=1 SV=1	238.56	44;355	50	FALSE	K6(DSBSO)	K4(DSBSO)	High
FALSE	DSBSO	Intra	1	1	GLAVL[K]HVLTPR	Q9NUQ2	6	I[K]ATHVAFDCMK	Q9NUQ2	2	1-acyl-sn-glycerol-3-phosphate acyltransferase epsilon OS=Homo sapiens OX=9606 GN=AGPAT5 PE=1 SV=3	1-acyl-sn-glycerol-3-phosphate acyltransferase epsilon OS=Homo sapiens OX=9606 GN=AGPAT5 PE=1 SV=3	238.6	201	209	FALSE	K6(DSBSO)	K2(DSBSO);C10(Carbamidomethyl)	High
FALSE	DSBSO	Intra	1	1	KSDVEAIFS[K]YGK	P07910	10	IVGCSVH[K]GFAFVQYVNER	P07910	8	Heterogeneous nuclear ribonucleoproteins C1/C2 OS=Homo sapiens OX=9606 GN=HNRNPC PE=1 SV=4	Heterogeneous nuclear ribonucleoproteins C1/C2 OS=Homo sapiens OX=9606 GN=HNRNPC PE=1 SV=4	238.62	39	50	FALSE	K10(DSBSO)	C4(Carbamidomethyl);K8(DSBSO)	High
FALSE	DSBSO	Intra	2	1	SGSTT[K]NR	P06730	6	GD[K]IAIWTTECENR	P06730	3	Eukaryotic translation initiation factor 4E OS=Homo sapiens OX=9606 GN=EIF4E PE=1 SV=2	Eukaryotic translation initiation factor 4E OS=Homo sapiens OX=9606 GN=EIF4E PE=1 SV=2	238.64	212	162	FALSE	K6(DSBSO)	K3(DSBSO);C11(Carbamidomethyl)	High
FALSE	DSBSO	Intra	1	1	MEAE[K]ITR	Q96T58	5	TAS[K]NSAADLEHPEPSLPLSR	Q96T58	4	Msx2-interacting protein OS=Homo sapiens OX=9606 GN=SPEN PE=1 SV=1	Msx2-interacting protein OS=Homo sapiens OX=9606 GN=SPEN PE=1 SV=1	238.64	1874	1881	FALSE	K5(DSBSO)	K4(DSBSO)	High
FALSE	DSBSO	Intra	1	1	[K]EIDIK	P49368	1	ALDDMISTL[K]K	P49368	10	T-complex protein 1 subunit gamma OS=Homo sapiens OX=9606 GN=CCT3 PE=1 SV=4	T-complex protein 1 subunit gamma OS=Homo sapiens OX=9606 GN=CCT3 PE=1 SV=4	238.66	191	138	FALSE	K1(DSBSO)	K10(DSBSO)	High
FALSE	DSBSO	Intra	1	1	FLSQ[K]QDVVLIK	Q9UPN3	5	MESQLSAS[K]PTGGLPETAR	Q9UPN3	9	Microtubule-actin cross-linking factor 1, isoforms 1/2/3/4/5 OS=Homo sapiens OX=9606 GN=MACF1 PE=1 SV=4	Microtubule-actin cross-linking factor 1, isoforms 1/2/3/4/5 OS=Homo sapiens OX=9606 GN=MACF1 PE=1 SV=4	238.74	6515	6359	FALSE	K5(DSBSO)	K9(DSBSO)	High
FALSE	DSBSO	Intra	3	1	GT[K]APQAAGK	Q9NTK5	3	[K]GGDGIKPPPIIGR	Q9NTK5	1	Obg-like ATPase 1 OS=Homo sapiens OX=9606 GN=OLA1 PE=1 SV=2	Obg-like ATPase 1 OS=Homo sapiens OX=9606 GN=OLA1 PE=1 SV=2	238.75	326	5	FALSE	K3(DSBSO)	K1(DSBSO)	High
FALSE	DSBSO	Intra	1	1	[K]NEALIR	Q9Y3X0	1	DAELD[K]R	Q9Y3X0	6	Coiled-coil domain-containing protein 9 OS=Homo sapiens OX=9606 GN=CCDC9 PE=1 SV=1	Coiled-coil domain-containing protein 9 OS=Homo sapiens OX=9606 GN=CCDC9 PE=1 SV=1	238.76	27	19	FALSE	K1(DSBSO)	K6(DSBSO)	High
FALSE	DSBSO	Intra	1	1	VNTTQ[K]R	P36578	6	LNIL[K]LAPGGHVGR	P36578	5	Large ribosomal subunit protein uL4 OS=Homo sapiens OX=9606 GN=RPL4 PE=1 SV=5	Large ribosomal subunit protein uL4 OS=Homo sapiens OX=9606 GN=RPL4 PE=1 SV=5	238.77	120	239	FALSE	K6(DSBSO)	K5(DSBSO)	High
FALSE	DSBSO	Intra	4	1	LGHAEQ[K]DEMVPR	Q9P258	7	GNLYSFGCPEYGQLGHNSDG[K]FIAR	Q9P258	21	Protein RCC2 OS=Homo sapiens OX=9606 GN=RCC2 PE=1 SV=2	Protein RCC2 OS=Homo sapiens OX=9606 GN=RCC2 PE=1 SV=2	238.78	368	293	FALSE	K7(DSBSO)	C8(Carbamidomethyl);K21(DSBSO)	High
FALSE	DSBSO	Inter	2	2	HVFG[K]TLICR	Q9UQE7	5	GEPETFLPLDYLEV[K]PTDEK	Q14683	15	Structural maintenance of chromosomes protein 3 OS=Homo sapiens OX=9606 GN=SMC3 PE=1 SV=2	Structural maintenance of chromosomes protein 1A OS=Homo sapiens OX=9606 GN=SMC1A PE=1 SV=2	238.8	629	579	FALSE	K5(DSBSO);C9(Carbamidomethyl)	K15(DSBSO)	High
FALSE	DSBSO	Intra	4	1	VPPATQ[K]AK	P50502	7	SEENT[K]EEKPDSK	P50502	6	Hsc70-interacting protein OS=Homo sapiens OX=9606 GN=ST13 PE=1 SV=2	Hsc70-interacting protein OS=Homo sapiens OX=9606 GN=ST13 PE=1 SV=2	238.81	48	56	FALSE	K7(DSBSO)	K6(DSBSO)	High
FALSE	DSBSO	Intra	1	1	[K]QELDEHEK	A6NHR9	1	SLFEASQQLLNEM[K]CQVEEAR	A6NHR9	14	Structural maintenance of chromosomes flexible hinge domain-containing protein 1 OS=Homo sapiens OX=9606 GN=SMCHD1 PE=1 SV=2	Structural maintenance of chromosomes flexible hinge domain-containing protein 1 OS=Homo sapiens OX=9606 GN=SMCHD1 PE=1 SV=2	238.83	1942	1655	FALSE	K1(DSBSO)	K14(DSBSO);C15(Carbamidomethyl)	High
FALSE	DSBSO	Intra	2	2	GKPDAA[K]K	P09429	7	F[K]DPNAPK	P09429;P23497	2	High mobility group protein B1 OS=Homo sapiens OX=9606 GN=HMGB1 PE=1 SV=3	High mobility group protein B1 OS=Homo sapiens OX=9606 GN=HMGB1 PE=1 SV=3;Nuclear autoantigen Sp-100 OS=Homo sapiens OX=9606 GN=SP100 PE=1 SV=3	238.87	172	90;764	FALSE	K7(DSBSO)	K2(DSBSO)	High
FALSE	DSBSO	Inter	1	2	IDL[K]TK	Q9Y277	4	DVFT[K]GYGFGLIK	P21796	5	Voltage-dependent anion-selective channel protein 3 OS=Homo sapiens OX=9606 GN=VDAC3 PE=1 SV=1	Non-selective voltage-gated ion channel VDAC1 OS=Homo sapiens OX=9606 GN=VDAC1 PE=1 SV=2	238.88	32	20	FALSE	K4(DSBSO)	K5(DSBSO)	High
FALSE	DSBSO	Intra	3	1	HNLE[K]VEGERK	Q13464	5	ITSLQEEV[K]HLK	Q13464	9	Rho-associated protein kinase 1 OS=Homo sapiens OX=9606 GN=ROCK1 PE=1 SV=1	Rho-associated protein kinase 1 OS=Homo sapiens OX=9606 GN=ROCK1 PE=1 SV=1	238.89	647	639	FALSE	K5(DSBSO)	K9(DSBSO)	High
FALSE	DSBSO	Intra	4	1	SAAYA[K]K	P31948	6	DAIHFYN[K]SLAEHR	P31948	8	Stress-induced-phosphoprotein 1 OS=Homo sapiens OX=9606 GN=STIP1 PE=1 SV=1	Stress-induced-phosphoprotein 1 OS=Homo sapiens OX=9606 GN=STIP1 PE=1 SV=1	238.94	50	325	FALSE	K6(DSBSO)	K8(DSBSO)	High
FALSE	DSBSO	Intra	4	4	VVEP[K]R	P09651;Q32P51;P22626;P51991	5	EESG[K]PGAHVTVK	P22626	5	Heterogeneous nuclear ribonucleoprotein A1 OS=Homo sapiens OX=9606 GN=HNRNPA1 PE=1 SV=5;Heterogeneous nuclear ribonucleoprotein A1-like 2 OS=Homo sapiens OX=9606 GN=HNRNPA1L2 PE=1 SV=2;Heterogeneous nuclear ribonucleoproteins A2/B1 OS=Homo sapiens OX=9606 GN=HNRNPA2B1 PE=1 SV=2;Heterogeneous nuclear ribonucleoprotein A3 OS=Homo sapiens OX=9606 GN=HNRNPA3 PE=1 SV=2	Heterogeneous nuclear ribonucleoproteins A2/B1 OS=Homo sapiens OX=9606 GN=HNRNPA2B1 PE=1 SV=2	238.97	87;87;94;108	104	FALSE	K5(DSBSO)	K5(DSBSO)	High
FALSE	DSBSO	Intra	1	1	VIA[K]ALEK	P46060	4	LNTAEDA[K]DVIK	P46060	8	Ran GTPase-activating protein 1 OS=Homo sapiens OX=9606 GN=RANGAP1 PE=1 SV=1	Ran GTPase-activating protein 1 OS=Homo sapiens OX=9606 GN=RANGAP1 PE=1 SV=1	239.01	71	39	FALSE	K4(DSBSO)	K8(DSBSO)	High
FALSE	DSBSO	Intra	1	1	VLE[K]SPGK	P51608	4	AATSEGVQV[K]R	P51608	10	Methyl-CpG-binding protein 2 OS=Homo sapiens OX=9606 GN=MECP2 PE=1 SV=1	Methyl-CpG-binding protein 2 OS=Homo sapiens OX=9606 GN=MECP2 PE=1 SV=1	239.02	215	210	FALSE	K4(DSBSO)	K10(DSBSO)	High
FALSE	DSBSO	Intra	16	1	[K]VNELR	P50502	1	AFV[K]MCK	P50502	4	Hsc70-interacting protein OS=Homo sapiens OX=9606 GN=ST13 PE=1 SV=2	Hsc70-interacting protein OS=Homo sapiens OX=9606 GN=ST13 PE=1 SV=2	239.03	5	14	FALSE	K1(DSBSO)	K4(DSBSO);M5(Oxidation);C6(Carbamidomethyl)	High
FALSE	DSBSO	Intra	5	1	VN[K]HAFSGGR	P23381	3	[K]ALIEVLQPLIAEHQAR	P23381	1	Tryptophan--tRNA ligase, cytoplasmic OS=Homo sapiens OX=9606 GN=WARS1 PE=1 SV=2	Tryptophan--tRNA ligase, cytoplasmic OS=Homo sapiens OX=9606 GN=WARS1 PE=1 SV=2	239.13	374	432	FALSE	K3(DSBSO)	K1(DSBSO)	High
FALSE	DSBSO	Inter	4	2	[K]SDAASK	Q7L2H7	1	NQLTAMSSVLA[K]ALEVIKPAHILQEK	Q14152	12	Eukaryotic translation initiation factor 3 subunit M OS=Homo sapiens OX=9606 GN=EIF3M PE=1 SV=1	Eukaryotic translation initiation factor 3 subunit A OS=Homo sapiens OX=9606 GN=EIF3A PE=1 SV=1	239.14	177	532	FALSE	K1(DSBSO)	M6(Oxidation);K12(DSBSO)	High
FALSE	DSBSO	Inter	3	2	[A]PSVPAAEPEYPK	P54819	1	[K]VETDHIVAAVGLEPNVELAK	O95831	1	Adenylate kinase 2, mitochondrial OS=Homo sapiens OX=9606 GN=AK2 PE=1 SV=2	Apoptosis-inducing factor 1, mitochondrial OS=Homo sapiens OX=9606 GN=AIFM1 PE=1 SV=1	239.17	2	388	FALSE	Nterm(DSBSO)	K1(DSBSO)	High
FALSE	DSBSO	Intra	2	1	[K]LADSDQASK	Q14980	1	LADSDQAS[K]VQQQK	Q14980	9	Nuclear mitotic apparatus protein 1 OS=Homo sapiens OX=9606 GN=NUMA1 PE=1 SV=2	Nuclear mitotic apparatus protein 1 OS=Homo sapiens OX=9606 GN=NUMA1 PE=1 SV=2	239.19	1557	1566	FALSE	K1(DSBSO)	K9(DSBSO)	High
FALSE	DSBSO	Intra	3	1	[K]ELTQIK	P07910	1	VDSLLENLE[K]IEK	P07910	10	Heterogeneous nuclear ribonucleoproteins C1/C2 OS=Homo sapiens OX=9606 GN=HNRNPC PE=1 SV=4	Heterogeneous nuclear ribonucleoproteins C1/C2 OS=Homo sapiens OX=9606 GN=HNRNPC PE=1 SV=4	239.2	198	216	FALSE	K1(DSBSO)	K10(DSBSO)	High
FALSE	DSBSO	Intra	7	1	GL[K]SGENFK	P13804	3	TIVAIN[K]DPEAPIFQVADYGIVADLFK	P13804	7	Electron transfer flavoprotein subunit alpha, mitochondrial OS=Homo sapiens OX=9606 GN=ETFA PE=1 SV=1	Electron transfer flavoprotein subunit alpha, mitochondrial OS=Homo sapiens OX=9606 GN=ETFA PE=1 SV=1	239.22	226	301	FALSE	K3(DSBSO)	K7(DSBSO)	High
FALSE	DSBSO	Intra	1	2	YQQF[K]DFQR	O00148;Q13838	5	ELAFQIS[K]EYER	O00148;Q13838	8	ATP-dependent RNA helicase DDX39A OS=Homo sapiens OX=9606 GN=DDX39A PE=1 SV=2;Spliceosome RNA helicase DDX39B OS=Homo sapiens OX=9606 GN=DDX39B PE=1 SV=1	ATP-dependent RNA helicase DDX39A OS=Homo sapiens OX=9606 GN=DDX39A PE=1 SV=2;Spliceosome RNA helicase DDX39B OS=Homo sapiens OX=9606 GN=DDX39B PE=1 SV=1	239.23	333;334	130;131	FALSE	K5(DSBSO)	K8(DSBSO)	High
FALSE	DSBSO	Intra	2	1	VP[K]AGDR	P45974	3	ALIG[K]GHPEFSTNR	P45974	5	Ubiquitin carboxyl-terminal hydrolase 5 OS=Homo sapiens OX=9606 GN=USP5 PE=1 SV=2	Ubiquitin carboxyl-terminal hydrolase 5 OS=Homo sapiens OX=9606 GN=USP5 PE=1 SV=2	239.23	20	423	FALSE	K3(DSBSO)	K5(DSBSO)	High
FALSE	DSBSO	Intra	3	1	T[K]SPNLDLVETEIK	Q9H2M9	2	DGVLPV[K]TFLEYLEYEK	Q9H2M9	7	Rab3 GTPase-activating protein non-catalytic subunit OS=Homo sapiens OX=9606 GN=RAB3GAP2 PE=1 SV=1	Rab3 GTPase-activating protein non-catalytic subunit OS=Homo sapiens OX=9606 GN=RAB3GAP2 PE=1 SV=1	239.24	567	711	FALSE	K2(DSBSO)	K7(DSBSO)	High
FALSE	DSBSO	Intra	2	1	VQ[K]LSR	Q15008	3	[K]GDLLLNR	Q15008	1	26S proteasome non-ATPase regulatory subunit 6 OS=Homo sapiens OX=9606 GN=PSMD6 PE=1 SV=1	26S proteasome non-ATPase regulatory subunit 6 OS=Homo sapiens OX=9606 GN=PSMD6 PE=1 SV=1	239.26	382	372	FALSE	K3(DSBSO)	K1(DSBSO)	High
FALSE	DSBSO	Intra	1	1	EGDL[K]SR	Q14696	5	SS[K]EENR	Q14696	3	LRP chaperone MESD OS=Homo sapiens OX=9606 GN=MESD PE=1 SV=2	LRP chaperone MESD OS=Homo sapiens OX=9606 GN=MESD PE=1 SV=2	239.26	217	222	FALSE	K5(DSBSO)	K3(DSBSO)	High
FALSE	DSBSO	Intra	3	1	DS[K]PSSTPR	P06748	3	TP[K]GPSSVEDIK	P06748	3	Nucleophosmin OS=Homo sapiens OX=9606 GN=NPM1 PE=1 SV=2	Nucleophosmin OS=Homo sapiens OX=9606 GN=NPM1 PE=1 SV=2	239.28	215	239	FALSE	K3(DSBSO)	K3(DSBSO)	High
FALSE	DSBSO	Intra	4	1	ICF[K]FDHLR	P47755	4	IEGYEDQVLITEHGDLGNG[K]FLDPK	P47755	20	F-actin-capping protein subunit alpha-2 OS=Homo sapiens OX=9606 GN=CAPZA2 PE=1 SV=3	F-actin-capping protein subunit alpha-2 OS=Homo sapiens OX=9606 GN=CAPZA2 PE=1 SV=3	239.33	97	86	FALSE	C2(Carbamidomethyl);K4(DSBSO)	K20(DSBSO)	High
FALSE	DSBSO	Intra	4	1	[K]GTDVPK	P07355	1	DLYDAGV[K]R	P07355	8	Annexin A2 OS=Homo sapiens OX=9606 GN=ANXA2 PE=1 SV=2	Annexin A2 OS=Homo sapiens OX=9606 GN=ANXA2 PE=1 SV=2	239.34	206	204	FALSE	K1(DSBSO)	K8(DSBSO)	High
FALSE	DSBSO	Intra	2	3	GDVVP[K]DVNAAIATIK	Q9BQE3	6	VGINYQPPTVVPGGDLA[K]VQR	P68366;Q9BQE3;Q9NY65	18	Tubulin alpha-1C chain OS=Homo sapiens OX=9606 GN=TUBA1C PE=1 SV=1	Tubulin alpha-4A chain OS=Homo sapiens OX=9606 GN=TUBA4A PE=1 SV=1;Tubulin alpha-1C chain OS=Homo sapiens OX=9606 GN=TUBA1C PE=1 SV=1;Tubulin alpha-8 chain OS=Homo sapiens OX=9606 GN=TUBA8 PE=1 SV=1	239.4	326	370;370;370	FALSE	K6(DSBSO)	K18(DSBSO)	High
FALSE	DSBSO	Intra	6	1	MDPTDA[K]YHMQR	Q16543	7	CIDSGLWVPNS[K]ASEAK	Q16543	12	Hsp90 co-chaperone Cdc37 OS=Homo sapiens OX=9606 GN=CDC37 PE=1 SV=1	Hsp90 co-chaperone Cdc37 OS=Homo sapiens OX=9606 GN=CDC37 PE=1 SV=1	239.41	330	347	FALSE	K7(DSBSO)	C1(Carbamidomethyl);K12(DSBSO)	High
FALSE	DSBSO	Intra	1	1	AESL[K]K	P49588	5	GAMSTQQI[K]K	P49588	9	Alanine--tRNA ligase, cytoplasmic OS=Homo sapiens OX=9606 GN=AARS1 PE=1 SV=2	Alanine--tRNA ligase, cytoplasmic OS=Homo sapiens OX=9606 GN=AARS1 PE=1 SV=2	239.5	771	650	FALSE	K5(DSBSO)	K9(DSBSO)	High
FALSE	DSBSO	Intra	1	1	T[K]ENILEEFSK	O43390	2	VTEGLVDVILYHQPDD[K]KK	O43390	17	Heterogeneous nuclear ribonucleoprotein R OS=Homo sapiens OX=9606 GN=HNRNPR PE=1 SV=1	Heterogeneous nuclear ribonucleoprotein R OS=Homo sapiens OX=9606 GN=HNRNPR PE=1 SV=1	239.51	259	285	FALSE	K2(DSBSO)	K17(DSBSO)	High
FALSE	DSBSO	Inter	5	2	L[K]AAEHR	Q9NVI7	2	L[K]ASEHR	Q5T9A4	2	ATPase family AAA domain-containing protein 3A OS=Homo sapiens OX=9606 GN=ATAD3A PE=1 SV=2	ATPase family AAA domain-containing protein 3B OS=Homo sapiens OX=9606 GN=ATAD3B PE=1 SV=1	239.51	262	214	FALSE	K2(DSBSO)	K2(DSBSO)	High
FALSE	DSBSO	Intra	1	1	V[K]CSGPGLGAGVR	Q14315	2	AFGPGLEGGLVN[K]ANR	Q14315	13	Filamin-C OS=Homo sapiens OX=9606 GN=FLNC PE=1 SV=3	Filamin-C OS=Homo sapiens OX=9606 GN=FLNC PE=1 SV=3	239.53	1447	1367	FALSE	K2(DSBSO);C3(Carbamidomethyl)	K13(DSBSO)	High
FALSE	DSBSO	Inter	2	2	HDSPEDV[K]R	P31948	8	[K]HLEINPDHSIIETLR	P07900	1	Stress-induced-phosphoprotein 1 OS=Homo sapiens OX=9606 GN=STIP1 PE=1 SV=1	Heat shock protein HSP 90-alpha OS=Homo sapiens OX=9606 GN=HSP90AA1 PE=1 SV=5	239.53	486	632	FALSE	K8(DSBSO)	K1(DSBSO)	High
FALSE	DSBSO	Inter	1	2	VTIA[K]AGIHAR	P25205	5	VAIHEAMEQQTISIA[K]AGITTTLNSR	P33992	16	DNA replication licensing factor MCM3 OS=Homo sapiens OX=9606 GN=MCM3 PE=1 SV=3	DNA replication licensing factor MCM5 OS=Homo sapiens OX=9606 GN=MCM5 PE=1 SV=5	239.54	435	471	FALSE	K5(DSBSO)	K16(DSBSO)	High
FALSE	DSBSO	Intra	2	1	EKDPEE[K]K	Q13547	7	EVTEEE[K]TK	Q13547	7	Histone deacetylase 1 OS=Homo sapiens OX=9606 GN=HDAC1 PE=1 SV=1	Histone deacetylase 1 OS=Homo sapiens OX=9606 GN=HDAC1 PE=1 SV=1	239.55	456	464	FALSE	K7(DSBSO)	K7(DSBSO)	High
FALSE	DSBSO	Intra	4	1	L[K]GPQK	P52209	2	IQAS[K]K	P52209	5	6-phosphogluconate dehydrogenase, decarboxylating OS=Homo sapiens OX=9606 GN=PGD PE=1 SV=3	6-phosphogluconate dehydrogenase, decarboxylating OS=Homo sapiens OX=9606 GN=PGD PE=1 SV=3	239.55	305	302	FALSE	K2(DSBSO)	K5(DSBSO)	High
FALSE	DSBSO	Intra	3	1	AD[K]VEQR	Q99832	3	A[K]TCTFILR	Q99832	2	T-complex protein 1 subunit eta OS=Homo sapiens OX=9606 GN=CCT7 PE=1 SV=2	T-complex protein 1 subunit eta OS=Homo sapiens OX=9606 GN=CCT7 PE=1 SV=2	239.56	148	368	FALSE	K3(DSBSO)	K2(DSBSO);C4(Carbamidomethyl)	High
FALSE	DSBSO	Inter	2	2	VSNV[K]SVYK	P33991	5	FQEM[K]MQEHSDQVPVGNIPR	P33993	5	DNA replication licensing factor MCM4 OS=Homo sapiens OX=9606 GN=MCM4 PE=1 SV=5	DNA replication licensing factor MCM7 OS=Homo sapiens OX=9606 GN=MCM7 PE=1 SV=4	239.58	409	236	FALSE	K5(DSBSO)	K5(DSBSO)	High
FALSE	DSBSO	Intra	4	1	GSS[K]SGK	P07910	4	RG[K]SGFNSK	P07910	3	Heterogeneous nuclear ribonucleoproteins C1/C2 OS=Homo sapiens OX=9606 GN=HNRNPC PE=1 SV=4	Heterogeneous nuclear ribonucleoproteins C1/C2 OS=Homo sapiens OX=9606 GN=HNRNPC PE=1 SV=4	239.62	184	170	FALSE	K4(DSBSO)	K3(DSBSO)	High
FALSE	DSBSO	Intra	1	1	[K]QNEAAK	Q14978	1	EAETPQA[K]K	Q14978	8	Nucleolar and coiled-body phosphoprotein 1 OS=Homo sapiens OX=9606 GN=NOLC1 PE=1 SV=2	Nucleolar and coiled-body phosphoprotein 1 OS=Homo sapiens OX=9606 GN=NOLC1 PE=1 SV=2	239.62	587	601	FALSE	K1(DSBSO)	K8(DSBSO)	High
FALSE	DSBSO	Intra	2	1	[K]TEAAATTR	P27816	1	S[K]VGSTENIK	P27816	2	Microtubule-associated protein 4 OS=Homo sapiens OX=9606 GN=MAP4 PE=1 SV=3	Microtubule-associated protein 4 OS=Homo sapiens OX=9606 GN=MAP4 PE=1 SV=3	239.67	959	938	FALSE	K1(DSBSO)	K2(DSBSO)	High
FALSE	DSBSO	Intra	3	1	IMGPNYTPG[K]K	P13639	10	DSVVAGFQWAT[K]EGALCEENMR	P13639	12	Elongation factor 2 OS=Homo sapiens OX=9606 GN=EEF2 PE=1 SV=4	Elongation factor 2 OS=Homo sapiens OX=9606 GN=EEF2 PE=1 SV=4	239.68	438	688	FALSE	K10(DSBSO)	K12(DSBSO);C17(Carbamidomethyl)	High
FALSE	DSBSO	Intra	6	3	[K]VFVGR	P11940;Q13310;Q13148	1	AIE[K]MNGMLLNDR	P11940;Q13310	4	Polyadenylate-binding protein 1 OS=Homo sapiens OX=9606 GN=PABPC1 PE=1 SV=2;Polyadenylate-binding protein 4 OS=Homo sapiens OX=9606 GN=PABPC4 PE=1 SV=1;TAR DNA-binding protein 43 OS=Homo sapiens OX=9606 GN=TARDBP PE=1 SV=1	Polyadenylate-binding protein 1 OS=Homo sapiens OX=9606 GN=PABPC1 PE=1 SV=2;Polyadenylate-binding protein 4 OS=Homo sapiens OX=9606 GN=PABPC4 PE=1 SV=1	239.7	167;167;192	157;157	FALSE	K1(DSBSO)	K4(DSBSO)	High
FALSE	DSBSO	Intra	2	1	QLALL[K]TNSAVR	Q13347	6	DPSQIDNNEPYM[K]IPCNDSK	Q13347	13	Eukaryotic translation initiation factor 3 subunit I OS=Homo sapiens OX=9606 GN=EIF3I PE=1 SV=1	Eukaryotic translation initiation factor 3 subunit I OS=Homo sapiens OX=9606 GN=EIF3I PE=1 SV=1	239.73	91	141	FALSE	K6(DSBSO)	K13(DSBSO);C16(Carbamidomethyl)	High
FALSE	DSBSO	Intra	1	1	[K]AAPAER	Q29RF7	1	AP[K]LQDLAK	Q29RF7	3	Sister chromatid cohesion protein PDS5 homolog A OS=Homo sapiens OX=9606 GN=PDS5A PE=1 SV=1	Sister chromatid cohesion protein PDS5 homolog A OS=Homo sapiens OX=9606 GN=PDS5A PE=1 SV=1	239.75	1325	1318	FALSE	K1(DSBSO)	K3(DSBSO)	High
FALSE	DSBSO	Inter	1	2	KAV[K]PK	Q15003	4	S[K]GQESFK	P06748	2	Condensin complex subunit 2 OS=Homo sapiens OX=9606 GN=NCAPH PE=1 SV=3	Nucleophosmin OS=Homo sapiens OX=9606 GN=NPM1 PE=1 SV=2	239.76	213	223	FALSE	K4(DSBSO)	K2(DSBSO)	High
FALSE	DSBSO	Intra	1	1	HS[K]SSSDR	O43395	3	RELDELKPWIE[K]TVK	O43395	12	U4/U6 small nuclear ribonucleoprotein Prp3 OS=Homo sapiens OX=9606 GN=PRPF3 PE=1 SV=2	U4/U6 small nuclear ribonucleoprotein Prp3 OS=Homo sapiens OX=9606 GN=PRPF3 PE=1 SV=2	239.84	80	17	FALSE	K3(DSBSO)	K12(DSBSO)	High
FALSE	DSBSO	Inter	3	3	MLPD[K]DCR	P23528	5	I[K]IIAPPER	P60709;P68032	2	Cofilin-1 OS=Homo sapiens OX=9606 GN=CFL1 PE=1 SV=3	Actin, cytoplasmic 1 OS=Homo sapiens OX=9606 GN=ACTB PE=1 SV=1;Actin, alpha cardiac muscle 1 OS=Homo sapiens OX=9606 GN=ACTC1 PE=1 SV=1	239.84	78	328;330	FALSE	K5(DSBSO);C7(Carbamidomethyl)	K2(DSBSO)	High
FALSE	DSBSO	Intra	1	1	LEALSV[K]EETK	P43487	7	FLNAENAQ[K]FK	P43487	9	Ran-specific GTPase-activating protein OS=Homo sapiens OX=9606 GN=RANBP1 PE=1 SV=1	Ran-specific GTPase-activating protein OS=Homo sapiens OX=9606 GN=RANBP1 PE=1 SV=1	239.86	190	150	FALSE	K7(DSBSO)	K9(DSBSO)	High
FALSE	DSBSO	Intra	1	1	NTAE[K]YR	O95347	5	E[K]LEAEMK	O95347	2	Structural maintenance of chromosomes protein 2 OS=Homo sapiens OX=9606 GN=SMC2 PE=1 SV=2	Structural maintenance of chromosomes protein 2 OS=Homo sapiens OX=9606 GN=SMC2 PE=1 SV=2	239.89	711	460	FALSE	K5(DSBSO)	K2(DSBSO)	High
FALSE	DSBSO	Intra	1	1	EMI[K]AGMNIAR	P30613	4	GNFPVEAV[K]MQHAIAR	P30613	9	Pyruvate kinase PKLR OS=Homo sapiens OX=9606 GN=PKLR PE=1 SV=2	Pyruvate kinase PKLR OS=Homo sapiens OX=9606 GN=PKLR PE=1 SV=2	239.93	109	419	FALSE	K4(DSBSO)	K9(DSBSO)	High
FALSE	DSBSO	Intra	3	1	[K]AAEVLNK	P52272	1	E[K]VGEVTYVELLMDAEGK	P52272	2	Heterogeneous nuclear ribonucleoprotein M OS=Homo sapiens OX=9606 GN=HNRNPM PE=1 SV=3	Heterogeneous nuclear ribonucleoprotein M OS=Homo sapiens OX=9606 GN=HNRNPM PE=1 SV=3	239.96	127	94	FALSE	K1(DSBSO)	K2(DSBSO)	High
FALSE	DSBSO	Inter	3	2	D[K]ELLK	Q8WVY7	2	VLD[K]LLLYLR	Q9BXP5	4	Ubiquitin-like domain-containing CTD phosphatase 1 OS=Homo sapiens OX=9606 GN=UBLCP1 PE=1 SV=2	Serrate RNA effector molecule homolog OS=Homo sapiens OX=9606 GN=SRRT PE=1 SV=1	239.97	282	611	FALSE	K2(DSBSO)	K4(DSBSO)	High
FALSE	DSBSO	Intra	3	1	HYEE[K]QK	Q96SB8	5	[K]MEEQQVR	Q96SB8	1	Structural maintenance of chromosomes protein 6 OS=Homo sapiens OX=9606 GN=SMC6 PE=1 SV=2	Structural maintenance of chromosomes protein 6 OS=Homo sapiens OX=9606 GN=SMC6 PE=1 SV=2	239.97	821	310	FALSE	K5(DSBSO)	K1(DSBSO)	High
FALSE	DSBSO	Intra	2	2	VT[K]SAQK	Q05639;P68104	3	EVSTYI[K]K	P68104	7	Elongation factor 1-alpha 2 OS=Homo sapiens OX=9606 GN=EEF1A2 PE=1 SV=1;Elongation factor 1-alpha 1 OS=Homo sapiens OX=9606 GN=EEF1A1 PE=1 SV=1	Elongation factor 1-alpha 1 OS=Homo sapiens OX=9606 GN=EEF1A1 PE=1 SV=1	239.98	453;453	179	FALSE	K3(DSBSO)	K7(DSBSO)	High
FALSE	DSBSO	Intra	4	1	[K]AINK	P13796	1	[K]EGICAIGGTSEQSSVGTQHSYSEEEK	P13796	1	Plastin-2 OS=Homo sapiens OX=9606 GN=LCP1 PE=1 SV=6	Plastin-2 OS=Homo sapiens OX=9606 GN=LCP1 PE=1 SV=6	240.08	92	97	FALSE	K1(DSBSO)	K1(DSBSO);C5(Carbamidomethyl)	High
FALSE	DSBSO	Inter	1	4	[K]VQHSNAK	O94973;O95782	1	[K]GEIFELK	P63010;Q10567	1	AP-2 complex subunit alpha-2 OS=Homo sapiens OX=9606 GN=AP2A2 PE=1 SV=2;AP-2 complex subunit alpha-1 OS=Homo sapiens OX=9606 GN=AP2A1 PE=1 SV=3	AP-2 complex subunit beta OS=Homo sapiens OX=9606 GN=AP2B1 PE=1 SV=1;AP-1 complex subunit beta-1 OS=Homo sapiens OX=9606 GN=AP1B1 PE=1 SV=3	240.13	298;299	12;12	FALSE	K1(DSBSO)	K1(DSBSO)	High
FALSE	DSBSO	Intra	1	1	VLNAL[K]PEK	Q6UB35	6	AVDVLA[K]EIGLLADEIEIYGK	Q6UB35	7	Monofunctional C1-tetrahydrofolate synthase, mitochondrial OS=Homo sapiens OX=9606 GN=MTHFD1L PE=1 SV=1	Monofunctional C1-tetrahydrofolate synthase, mitochondrial OS=Homo sapiens OX=9606 GN=MTHFD1L PE=1 SV=1	240.16	174	379	FALSE	K6(DSBSO)	K7(DSBSO)	High
FALSE	DSBSO	Intra	3	2	MNPP[K]FSK	P35579;P35580	5	YLYVD[K]NFINNPLAQADWAAK	P35579	6	Myosin-9 OS=Homo sapiens OX=9606 GN=MYH9 PE=1 SV=4;Myosin-10 OS=Homo sapiens OX=9606 GN=MYH10 PE=1 SV=3	Myosin-9 OS=Homo sapiens OX=9606 GN=MYH9 PE=1 SV=4	240.17	79;83	14	FALSE	K5(DSBSO)	K6(DSBSO)	High
FALSE	DSBSO	Inter	4	3	[K]QEIIK	Q13217;Q13555	1	FMDQHPEMDFS[K]AK	Q9Y266	12	DnaJ homolog subfamily C member 3 OS=Homo sapiens OX=9606 GN=DNAJC3 PE=1 SV=1;Calcium/calmodulin-dependent protein kinase type II subunit gamma OS=Homo sapiens OX=9606 GN=CAMK2G PE=1 SV=4	Nuclear migration protein nudC OS=Homo sapiens OX=9606 GN=NUDC PE=1 SV=1	240.2	407;427	327	FALSE	K1(DSBSO)	K12(DSBSO)	High
FALSE	DSBSO	Intra	4	1	AVVPS[K]R	P07910	6	G[K]SGFNSK	P07910	2	Heterogeneous nuclear ribonucleoproteins C1/C2 OS=Homo sapiens OX=9606 GN=HNRNPC PE=1 SV=4	Heterogeneous nuclear ribonucleoproteins C1/C2 OS=Homo sapiens OX=9606 GN=HNRNPC PE=1 SV=4	240.21	157	170	FALSE	K6(DSBSO)	K2(DSBSO)	High
FALSE	DSBSO	Intra	2	1	LTT[K]VDK	O95721	4	LDVNI[K]STER	O95721	6	Synaptosomal-associated protein 29 OS=Homo sapiens OX=9606 GN=SNAP29 PE=1 SV=1	Synaptosomal-associated protein 29 OS=Homo sapiens OX=9606 GN=SNAP29 PE=1 SV=1	240.28	240	249	FALSE	K4(DSBSO)	K6(DSBSO)	High
FALSE	DSBSO	Intra	5	1	MGLAISLVATE[K]EK	Q92499	12	GEDSVPDTVHHVVVPVNP[K]TDR	Q92499	19	ATP-dependent RNA helicase DDX1 OS=Homo sapiens OX=9606 GN=DDX1 PE=1 SV=2	ATP-dependent RNA helicase DDX1 OS=Homo sapiens OX=9606 GN=DDX1 PE=1 SV=2	240.31	623	451	FALSE	M1(Oxidation);K12(DSBSO)	K19(DSBSO)	High
FALSE	DSBSO	Intra	3	1	EHLE[K]K	P05783	5	RLES[K]IR	P05783	5	Keratin, type I cytoskeletal 18 OS=Homo sapiens OX=9606 GN=KRT18 PE=1 SV=2	Keratin, type I cytoskeletal 18 OS=Homo sapiens OX=9606 GN=KRT18 PE=1 SV=2	240.33	118	111	FALSE	K5(DSBSO)	K5(DSBSO)	High
FALSE	DSBSO	Inter	2	2	[K]ELASALK	P07355	1	EQS[K]QAVEMK	P07910	4	Annexin A2 OS=Homo sapiens OX=9606 GN=ANXA2 PE=1 SV=2	Heterogeneous nuclear ribonucleoproteins C1/C2 OS=Homo sapiens OX=9606 GN=HNRNPC PE=1 SV=4	240.36	81	223	FALSE	K1(DSBSO)	K4(DSBSO)	High
FALSE	DSBSO	Intra	3	1	GDYN[K]CR	P31948	5	DFDTAL[K]HYDK	P31948	7	Stress-induced-phosphoprotein 1 OS=Homo sapiens OX=9606 GN=STIP1 PE=1 SV=1	Stress-induced-phosphoprotein 1 OS=Homo sapiens OX=9606 GN=STIP1 PE=1 SV=1	240.37	277	246	FALSE	K5(DSBSO);C6(Carbamidomethyl)	K7(DSBSO)	High
FALSE	DSBSO	Intra	2	1	[K]YGVTTLVR	Q12974	1	FLITHNPTNATLN[K]FTEELK	Q12974	14	Protein tyrosine phosphatase type IVA 2 OS=Homo sapiens OX=9606 GN=PTP4A2 PE=1 SV=1	Protein tyrosine phosphatase type IVA 2 OS=Homo sapiens OX=9606 GN=PTP4A2 PE=1 SV=1	240.39	36	29	FALSE	K1(DSBSO)	K14(DSBSO)	High
FALSE	DSBSO	Intra	2	1	LNED[K]PK	Q00688	5	VSEQV[K]NVK	Q00688	6	Peptidyl-prolyl cis-trans isomerase FKBP3 OS=Homo sapiens OX=9606 GN=FKBP3 PE=1 SV=1	Peptidyl-prolyl cis-trans isomerase FKBP3 OS=Homo sapiens OX=9606 GN=FKBP3 PE=1 SV=1	240.44	94	86	FALSE	K5(DSBSO)	K6(DSBSO)	High
FALSE	DSBSO	Intra	2	1	[K]DQEGGEEK	O60610	1	VLDS[K]TAQNLSIFLGSFR	O60610	5	Protein diaphanous homolog 1 OS=Homo sapiens OX=9606 GN=DIAPH1 PE=1 SV=2	Protein diaphanous homolog 1 OS=Homo sapiens OX=9606 GN=DIAPH1 PE=1 SV=2	240.47	830	855	FALSE	K1(DSBSO)	K5(DSBSO)	High
FALSE	DSBSO	Intra	9	2	DA[K]LDK	P0DMV9;P11142	3	GTLDPVE[K]ALR	P11142	8	Heat shock 70 kDa protein 1B OS=Homo sapiens OX=9606 GN=HSPA1B PE=1 SV=1;Heat shock cognate 71 kDa protein OS=Homo sapiens OX=9606 GN=HSPA8 PE=1 SV=1	Heat shock cognate 71 kDa protein OS=Homo sapiens OX=9606 GN=HSPA8 PE=1 SV=1	240.48	325;325	319	FALSE	K3(DSBSO)	K8(DSBSO)	High
FALSE	DSBSO	Intra	5	1	LEND[K]SFR	P42126	5	DADVQNFVSFIS[K]DSIQK	P42126	13	Enoyl-CoA delta isomerase 1, mitochondrial OS=Homo sapiens OX=9606 GN=ECI1 PE=1 SV=1	Enoyl-CoA delta isomerase 1, mitochondrial OS=Homo sapiens OX=9606 GN=ECI1 PE=1 SV=1	240.51	89	283	FALSE	K5(DSBSO)	K13(DSBSO)	High
FALSE	DSBSO	Intra	7	2	TPV[K]K	P10412;P16402	4	[K]SAGAAK	P10412	1	Histone H1.4 OS=Homo sapiens OX=9606 GN=H1-4 PE=1 SV=2;Histone H1.3 OS=Homo sapiens OX=9606 GN=H1-3 PE=1 SV=2	Histone H1.4 OS=Homo sapiens OX=9606 GN=H1-4 PE=1 SV=2	240.52	21;21	26	FALSE	K4(DSBSO)	K1(DSBSO)	High
FALSE	DSBSO	Intra	4	1	GQQ[K]TV	P0C0S5	4	ATIAGGGVIPHIH[K]SLIGK	P0C0S5	14	Histone H2A.Z OS=Homo sapiens OX=9606 GN=H2AZ1 PE=1 SV=2	Histone H2A.Z OS=Homo sapiens OX=9606 GN=H2AZ1 PE=1 SV=2	240.55	126	116	FALSE	K4(DSBSO)	K14(DSBSO)	High
FALSE	DSBSO	Inter	3	2	ALNHEIEELE[K]R	O95347	11	NTNAAEESLPEIQ[K]EHR	Q9NTJ3	14	Structural maintenance of chromosomes protein 2 OS=Homo sapiens OX=9606 GN=SMC2 PE=1 SV=2	Structural maintenance of chromosomes protein 4 OS=Homo sapiens OX=9606 GN=SMC4 PE=1 SV=2	240.56	286	988	FALSE	K11(DSBSO)	K14(DSBSO)	High
FALSE	DSBSO	Intra	8	2	VLE[K]K	Q99729;Q8NFC6	4	FHTVSGS[K]CEIK	Q99729	8	Heterogeneous nuclear ribonucleoprotein A/B OS=Homo sapiens OX=9606 GN=HNRNPAB PE=1 SV=2;Biorientation of chromosomes in cell division protein 1-like 1 OS=Homo sapiens OX=9606 GN=BOD1L1 PE=1 SV=2	Heterogeneous nuclear ribonucleoprotein A/B OS=Homo sapiens OX=9606 GN=HNRNPAB PE=1 SV=2	240.57	214;568	223	FALSE	K4(DSBSO)	K8(DSBSO);C9(Carbamidomethyl)	High
FALSE	DSBSO	Intra	1	1	GTGDV[K]LLK	P43487	6	FASENDLPEW[K]ER	P43487	11	Ran-specific GTPase-activating protein OS=Homo sapiens OX=9606 GN=RANBP1 PE=1 SV=1	Ran-specific GTPase-activating protein OS=Homo sapiens OX=9606 GN=RANBP1 PE=1 SV=1	240.59	76	68	FALSE	K6(DSBSO)	K11(DSBSO)	High
FALSE	DSBSO	Intra	2	1	[K]LLASLVK	Q13263	1	DCQLNAH[K]DHQYQFLEDAVR	Q13263	8	Transcription intermediary factor 1-beta OS=Homo sapiens OX=9606 GN=TRIM28 PE=1 SV=5	Transcription intermediary factor 1-beta OS=Homo sapiens OX=9606 GN=TRIM28 PE=1 SV=5	240.62	254	238	FALSE	K1(DSBSO)	C2(Carbamidomethyl);K8(DSBSO)	High
FALSE	DSBSO	Intra	1	1	IT[K]EAGSVSLR	Q13813	3	G[K]DLIGVQNLLK	Q13813	2	Spectrin alpha chain, non-erythrocytic 1 OS=Homo sapiens OX=9606 GN=SPTAN1 PE=1 SV=3	Spectrin alpha chain, non-erythrocytic 1 OS=Homo sapiens OX=9606 GN=SPTAN1 PE=1 SV=3	240.69	1057	814	FALSE	K3(DSBSO)	K2(DSBSO)	High
FALSE	DSBSO	Inter	5	2	GHS[K]SIQCLTVHK	O75083	4	VAPEEHPVLLTEAPLNP[K]ANR	P60709	18	WD repeat-containing protein 1 OS=Homo sapiens OX=9606 GN=WDR1 PE=1 SV=4	Actin, cytoplasmic 1 OS=Homo sapiens OX=9606 GN=ACTB PE=1 SV=1	240.69	321	113	FALSE	K4(DSBSO);C8(Carbamidomethyl)	K18(DSBSO)	High
FALSE	DSBSO	Intra	3	1	N[K]DEVK	P09874	2	ILTLG[K]LSR	P09874	6	Poly [ADP-ribose] polymerase 1 OS=Homo sapiens OX=9606 GN=PARP1 PE=1 SV=4	Poly [ADP-ribose] polymerase 1 OS=Homo sapiens OX=9606 GN=PARP1 PE=1 SV=4	240.71	405	400	FALSE	K2(DSBSO)	K6(DSBSO)	High
FALSE	DSBSO	Intra	1	3	VLSD[K]LK	P09493	5	L[K]EAETR	P67936;P09493;P06753	2	Tropomyosin alpha-1 chain OS=Homo sapiens OX=9606 GN=TPM1 PE=1 SV=2	Tropomyosin alpha-4 chain OS=Homo sapiens OX=9606 GN=TPM4 PE=1 SV=3;Tropomyosin alpha-1 chain OS=Homo sapiens OX=9606 GN=TPM1 PE=1 SV=2;Tropomyosin alpha-3 chain OS=Homo sapiens OX=9606 GN=TPM3 PE=1 SV=2	240.76	231	197;233;234	FALSE	K5(DSBSO)	K2(DSBSO)	High
FALSE	DSBSO	Intra	4	1	[K]NMLFSGTNIAAGK	P16615	1	[K]SMSVYCTPNKPSR	P16615	1	Sarcoplasmic/endoplasmic reticulum calcium ATPase 2 OS=Homo sapiens OX=9606 GN=ATP2A2 PE=1 SV=1	Sarcoplasmic/endoplasmic reticulum calcium ATPase 2 OS=Homo sapiens OX=9606 GN=ATP2A2 PE=1 SV=1	240.76	205	492	FALSE	K1(DSBSO)	K1(DSBSO);C7(Carbamidomethyl)	High
FALSE	DSBSO	Intra	1	1	TPDP[K]MNAR	O75533	5	EQHLT[K]EER	O75533	6	Splicing factor 3B subunit 1 OS=Homo sapiens OX=9606 GN=SF3B1 PE=1 SV=3	Splicing factor 3B subunit 1 OS=Homo sapiens OX=9606 GN=SF3B1 PE=1 SV=3	240.77	146	163	FALSE	K5(DSBSO)	K6(DSBSO)	High
FALSE	DSBSO	Intra	2	1	[K]ELTQIK	P07910	1	IE[K]EQSK	P07910	3	Heterogeneous nuclear ribonucleoproteins C1/C2 OS=Homo sapiens OX=9606 GN=HNRNPC PE=1 SV=4	Heterogeneous nuclear ribonucleoproteins C1/C2 OS=Homo sapiens OX=9606 GN=HNRNPC PE=1 SV=4	240.79	198	219	FALSE	K1(DSBSO)	K3(DSBSO)	High
FALSE	DSBSO	Intra	1	1	DN[K]VHGER	P26639	3	ILNE[K]VNTPTTTVYR	P26639	5	Threonine--tRNA ligase 1, cytoplasmic OS=Homo sapiens OX=9606 GN=TARS1 PE=1 SV=3	Threonine--tRNA ligase 1, cytoplasmic OS=Homo sapiens OX=9606 GN=TARS1 PE=1 SV=3	240.85	694	243	FALSE	K3(DSBSO)	K5(DSBSO)	High
FALSE	DSBSO	Intra	5	1	DLCE[K]NK	P05937	5	EFN[K]AFELYDQDGNGYIDENELDALLK	P05937	4	Calbindin OS=Homo sapiens OX=9606 GN=CALB1 PE=1 SV=2	Calbindin OS=Homo sapiens OX=9606 GN=CALB1 PE=1 SV=2	240.87	221	193	FALSE	C3(Carbamidomethyl);K5(DSBSO)	K4(DSBSO)	High
FALSE	DSBSO	Intra	1	1	NALNIV[K]NDLIAK	O60271	7	NDLIA[K]VDELTCEK	O60271	6	C-Jun-amino-terminal kinase-interacting protein 4 OS=Homo sapiens OX=9606 GN=SPAG9 PE=1 SV=4	C-Jun-amino-terminal kinase-interacting protein 4 OS=Homo sapiens OX=9606 GN=SPAG9 PE=1 SV=4	240.87	431	437	FALSE	K7(DSBSO)	K6(DSBSO);C12(Carbamidomethyl)	High
FALSE	DSBSO	Inter	4	2	TFLE[K]R	P25787	5	NIH[K]LLDEVFFSEK	P25789	4	Proteasome subunit alpha type-2 OS=Homo sapiens OX=9606 GN=PSMA2 PE=1 SV=2	Proteasome subunit alpha type-4 OS=Homo sapiens OX=9606 GN=PSMA4 PE=1 SV=1	240.9	176	54	FALSE	K5(DSBSO)	K4(DSBSO)	High
FALSE	DSBSO	Intra	1	3	[K]IFVGGIK	P09651;Q32P51;P51991	1	RGEEGHDP[K]EPEQLR	P51991	9	Heterogeneous nuclear ribonucleoprotein A1 OS=Homo sapiens OX=9606 GN=HNRNPA1 PE=1 SV=5;Heterogeneous nuclear ribonucleoprotein A1-like 2 OS=Homo sapiens OX=9606 GN=HNRNPA1L2 PE=1 SV=2;Heterogeneous nuclear ribonucleoprotein A3 OS=Homo sapiens OX=9606 GN=HNRNPA3 PE=1 SV=2	Heterogeneous nuclear ribonucleoprotein A3 OS=Homo sapiens OX=9606 GN=HNRNPA3 PE=1 SV=2	240.97	106;106;127	29	FALSE	K1(DSBSO)	K9(DSBSO)	High
FALSE	DSBSO	Intra	2	1	[K]GQPDAK	Q00688	1	LNEDKP[K]ETK	Q00688	7	Peptidyl-prolyl cis-trans isomerase FKBP3 OS=Homo sapiens OX=9606 GN=FKBP3 PE=1 SV=1	Peptidyl-prolyl cis-trans isomerase FKBP3 OS=Homo sapiens OX=9606 GN=FKBP3 PE=1 SV=1	240.99	201	96	FALSE	K1(DSBSO)	K7(DSBSO)	High
FALSE	DSBSO	Intra	1	1	D[K]LSGEYEK	P34932	2	LAEL[K]NLGQPIK	P34932	5	Heat shock 70 kDa protein 4 OS=Homo sapiens OX=9606 GN=HSPA4 PE=1 SV=4	Heat shock 70 kDa protein 4 OS=Homo sapiens OX=9606 GN=HSPA4 PE=1 SV=4	240.99	631	679	FALSE	K2(DSBSO)	K5(DSBSO)	High
FALSE	DSBSO	Intra	1	1	L[K]SLTLSFVSER	Q86V48	2	TEQSLASELE[K]LK	Q86V48	11	Leucine zipper protein 1 OS=Homo sapiens OX=9606 GN=LUZP1 PE=1 SV=2	Leucine zipper protein 1 OS=Homo sapiens OX=9606 GN=LUZP1 PE=1 SV=2	241	187	185	FALSE	K2(DSBSO)	K11(DSBSO)	High
FALSE	DSBSO	Inter	9	2	GE[K]PNPLR	P68402	3	TL[K]GHTDSVQDISFDHSGK	P43034	3	Platelet-activating factor acetylhydrolase IB subunit alpha2 OS=Homo sapiens OX=9606 GN=PAFAH1B2 PE=1 SV=1	Platelet-activating factor acetylhydrolase IB subunit beta OS=Homo sapiens OX=9606 GN=PAFAH1B1 PE=1 SV=2	241.05	145	147	FALSE	K3(DSBSO)	K3(DSBSO)	High
FALSE	DSBSO	Inter	1	2	NNTVTPGG[K]PNK	P18077	9	HQEGEIFDTE[K]EK	Q02878	11	Large ribosomal subunit protein eL33 OS=Homo sapiens OX=9606 GN=RPL35A PE=1 SV=2	Large ribosomal subunit protein eL6 OS=Homo sapiens OX=9606 GN=RPL6 PE=1 SV=3	241.07	63	237	FALSE	K9(DSBSO)	K11(DSBSO)	High
FALSE	DSBSO	Intra	1	1	VMDQ[K]EHK	Q14103	5	IDAS[K]NEEDEGHSNSSPR	Q14103	5	Heterogeneous nuclear ribonucleoprotein D0 OS=Homo sapiens OX=9606 GN=HNRNPD PE=1 SV=1	Heterogeneous nuclear ribonucleoprotein D0 OS=Homo sapiens OX=9606 GN=HNRNPD PE=1 SV=1	241.1	158	72	FALSE	K5(DSBSO)	K5(DSBSO)	High
FALSE	DSBSO	Intra	3	1	R[K]LDDASK	O94979	2	VVLTQAN[K]LGV	O94979	8	Protein transport protein Sec31A OS=Homo sapiens OX=9606 GN=SEC31A PE=1 SV=3	Protein transport protein Sec31A OS=Homo sapiens OX=9606 GN=SEC31A PE=1 SV=3	241.14	1142	1217	FALSE	K2(DSBSO)	K8(DSBSO)	High
FALSE	DSBSO	Intra	7	1	TEGKPAEV[K]K	P27816	9	MTA[K]SVPADLSRPK	P27816	4	Microtubule-associated protein 4 OS=Homo sapiens OX=9606 GN=MAP4 PE=1 SV=3	Microtubule-associated protein 4 OS=Homo sapiens OX=9606 GN=MAP4 PE=1 SV=3	241.15	847	852	FALSE	K9(DSBSO)	M1(Oxidation);K4(DSBSO)	High
FALSE	DSBSO	Intra	4	1	IDLLDR[K]EDVK	P54577	7	NSVEVALN[K]LLDPIREK	P54577	9	Tyrosine--tRNA ligase, cytoplasmic OS=Homo sapiens OX=9606 GN=YARS1 PE=1 SV=4	Tyrosine--tRNA ligase, cytoplasmic OS=Homo sapiens OX=9606 GN=YARS1 PE=1 SV=4	241.18	238	319	FALSE	K7(DSBSO)	K9(DSBSO)	High
FALSE	DSBSO	Inter	2	2	E[K]IYVLLR	P84090	2	HGLAHDEM[K]SPR	Q9Y2W1	9	Enhancer of rudimentary homolog OS=Homo sapiens OX=9606 GN=ERH PE=1 SV=1	Thyroid hormone receptor-associated protein 3 OS=Homo sapiens OX=9606 GN=THRAP3 PE=1 SV=2	241.21	90	697	FALSE	K2(DSBSO)	K9(DSBSO)	High
FALSE	DSBSO	Inter	2	2	[K]ALGTK	Q9NZ32	1	AALL[K]ASPK	P50914	5	Actin-related protein 10 OS=Homo sapiens OX=9606 GN=ACTR10 PE=1 SV=1	Large ribosomal subunit protein eL14 OS=Homo sapiens OX=9606 GN=RPL14 PE=1 SV=4	241.23	334	137	FALSE	K1(DSBSO)	K5(DSBSO)	High
FALSE	DSBSO	Intra	3	2	GAA[K]TR	P17096;Q08378	4	GRP[K]GSK	P17096	4	High mobility group protein HMG-I/HMG-Y OS=Homo sapiens OX=9606 GN=HMGA1 PE=1 SV=3;Golgin subfamily A member 3 OS=Homo sapiens OX=9606 GN=GOLGA3 PE=1 SV=2	High mobility group protein HMG-I/HMG-Y OS=Homo sapiens OX=9606 GN=HMGA1 PE=1 SV=3	241.23	71;1380	62	FALSE	K4(DSBSO)	K4(DSBSO)	High
FALSE	DSBSO	Intra	5	1	NL[K]VTAVPTLLK	Q9BRA2	3	YGTPQ[K]LVESECLQANLVEMLFSED	Q9BRA2	6	Thioredoxin domain-containing protein 17 OS=Homo sapiens OX=9606 GN=TXNDC17 PE=1 SV=1	Thioredoxin domain-containing protein 17 OS=Homo sapiens OX=9606 GN=TXNDC17 PE=1 SV=1	241.24	89	104	FALSE	K3(DSBSO)	K6(DSBSO);C12(Carbamidomethyl);M20(Oxidation)	High
FALSE	DSBSO	Intra	3	1	V[K]QIVDSPR	Q96QZ7	2	[K]DSQNSSQHSVSSHR	Q96QZ7	1	Membrane-associated guanylate kinase, WW and PDZ domain-containing protein 1 OS=Homo sapiens OX=9606 GN=MAGI1 PE=1 SV=3	Membrane-associated guanylate kinase, WW and PDZ domain-containing protein 1 OS=Homo sapiens OX=9606 GN=MAGI1 PE=1 SV=3	241.35	669	739	FALSE	K2(DSBSO)	K1(DSBSO)	High
FALSE	DSBSO	Inter	2	2	EQLVQ[K]AR	P61981	6	E[K]IEAELQDICNDVLELLDK	P31946	2	14-3-3 protein gamma OS=Homo sapiens OX=9606 GN=YWHAG PE=1 SV=2	14-3-3 protein beta/alpha OS=Homo sapiens OX=9606 GN=YWHAB PE=1 SV=3	241.36	10	87	FALSE	K6(DSBSO)	K2(DSBSO);C11(Carbamidomethyl)	High
FALSE	DSBSO	Intra	1	4	AVAAS[K]ER	P16403;P10412;P16402;P16401	6	[K]ASGPPVSELITK	P16403;P10412;P16402	1	Histone H1.2 OS=Homo sapiens OX=9606 GN=H1-2 PE=1 SV=2;Histone H1.4 OS=Homo sapiens OX=9606 GN=H1-4 PE=1 SV=2;Histone H1.3 OS=Homo sapiens OX=9606 GN=H1-3 PE=1 SV=2;Histone H1.5 OS=Homo sapiens OX=9606 GN=H1-5 PE=1 SV=3	Histone H1.2 OS=Homo sapiens OX=9606 GN=H1-2 PE=1 SV=2;Histone H1.4 OS=Homo sapiens OX=9606 GN=H1-4 PE=1 SV=2;Histone H1.3 OS=Homo sapiens OX=9606 GN=H1-3 PE=1 SV=2	241.48	52;52;53;55	34;34;35	FALSE	K6(DSBSO)	K1(DSBSO)	High
FALSE	DSBSO	Intra	10	1	IQS[K]LYR	O75643	4	GYEEVHVPALKP[K]PFGSEEQLLPVEK	O75643	13	U5 small nuclear ribonucleoprotein 200 kDa helicase OS=Homo sapiens OX=9606 GN=SNRNP200 PE=1 SV=2	U5 small nuclear ribonucleoprotein 200 kDa helicase OS=Homo sapiens OX=9606 GN=SNRNP200 PE=1 SV=2	241.51	487	453	FALSE	K4(DSBSO)	K13(DSBSO)	High
FALSE	DSBSO	Inter	1	2	L[K]PDDATIPLLAAK	Q86TV6	2	AQLELYPEPLLVANAI[K]ASLPHGPMK	Q9BYI3	17	Tetratricopeptide repeat protein 7B OS=Homo sapiens OX=9606 GN=TTC7B PE=1 SV=3	Hyccin OS=Homo sapiens OX=9606 GN=HYCC1 PE=1 SV=2	241.51	427	283	FALSE	K2(DSBSO)	K17(DSBSO)	High
FALSE	DSBSO	Intra	6	1	ALS[K]HLPSSDSMSLK	O76094	4	DIHTLAQLISAYSLVDPE[K]AK	O76094	19	Signal recognition particle subunit SRP72 OS=Homo sapiens OX=9606 GN=SRP72 PE=1 SV=3	Signal recognition particle subunit SRP72 OS=Homo sapiens OX=9606 GN=SRP72 PE=1 SV=3	241.52	504	498	FALSE	K4(DSBSO);M12(Oxidation)	K19(DSBSO)	High
FALSE	DSBSO	Intra	3	1	A[K]AEITR	Q7L014	2	LI[K]EELIR	Q7L014	3	Probable ATP-dependent RNA helicase DDX46 OS=Homo sapiens OX=9606 GN=DDX46 PE=1 SV=2	Probable ATP-dependent RNA helicase DDX46 OS=Homo sapiens OX=9606 GN=DDX46 PE=1 SV=2	241.66	1002	1010	FALSE	K2(DSBSO)	K3(DSBSO)	High
FALSE	DSBSO	Intra	3	1	P[K]TISVR	P26038	2	[K]VTAQDVRK	P26038	1	Moesin OS=Homo sapiens OX=9606 GN=MSN PE=1 SV=3	Moesin OS=Homo sapiens OX=9606 GN=MSN PE=1 SV=3	241.69	3	64	FALSE	K2(DSBSO)	K1(DSBSO)	High
FALSE	DSBSO	Intra	2	1	Y[K]ASITALEAK	P35579	2	ASITALEA[K]IAQLEEQLDNETK	P35579	9	Myosin-9 OS=Homo sapiens OX=9606 GN=MYH9 PE=1 SV=4	Myosin-9 OS=Homo sapiens OX=9606 GN=MYH9 PE=1 SV=4	241.72	1806	1815	FALSE	K2(DSBSO)	K9(DSBSO)	High
FALSE	DSBSO	Intra	3	1	GPN[K]HTLTQIK	P40227	4	KQDEPIDLFMIEIMEM[K]HK	P40227	17	T-complex protein 1 subunit zeta OS=Homo sapiens OX=9606 GN=CCT6A PE=1 SV=3	T-complex protein 1 subunit zeta OS=Homo sapiens OX=9606 GN=CCT6A PE=1 SV=3	241.77	381	197	FALSE	K4(DSBSO)	M10(Oxidation);M14(Oxidation);M16(Oxidation);K17(DSBSO)	High
FALSE	DSBSO	Intra	3	1	DIL[K]GSLR	Q92609	4	EDQILVSLAGL[K]QIK	Q92609	12	TBC1 domain family member 5 OS=Homo sapiens OX=9606 GN=TBC1D5 PE=1 SV=1	TBC1 domain family member 5 OS=Homo sapiens OX=9606 GN=TBC1D5 PE=1 SV=1	241.8	650	643	FALSE	K4(DSBSO)	K12(DSBSO)	High
FALSE	DSBSO	Inter	5	5	NIV[K]K	Q15397;P08238;P20936;Q9NU22	4	[K]LSELLR	P07900	1	Pumilio homolog 3 OS=Homo sapiens OX=9606 GN=PUM3 PE=1 SV=3;Heat shock protein HSP 90-beta OS=Homo sapiens OX=9606 GN=HSP90AB1 PE=1 SV=4;Ras GTPase-activating protein 1 OS=Homo sapiens OX=9606 GN=RASA1 PE=1 SV=1;Midasin OS=Homo sapiens OX=9606 GN=MDN1 PE=1 SV=2	Heat shock protein HSP 90-alpha OS=Homo sapiens OX=9606 GN=HSP90AA1 PE=1 SV=5	241.87	220;410;477;1918	458	FALSE	K4(DSBSO)	K1(DSBSO)	High
FALSE	DSBSO	Intra	3	1	SSGPYGGGGQYFA[K]PR	P09651	14	GFGFVTYATVEEVDAAMNARPH[K]VDGR	P09651	23	Heterogeneous nuclear ribonucleoprotein A1 OS=Homo sapiens OX=9606 GN=HNRNPA1 PE=1 SV=5	Heterogeneous nuclear ribonucleoprotein A1 OS=Homo sapiens OX=9606 GN=HNRNPA1 PE=1 SV=5	241.88	350	78	FALSE	K14(DSBSO)	M17(Oxidation);K23(DSBSO)	High
FALSE	DSBSO	Intra	3	1	G[K]DQQVR	O15382	2	EL[K]EIQYGIR	O15382	3	Branched-chain-amino-acid aminotransferase, mitochondrial OS=Homo sapiens OX=9606 GN=BCAT2 PE=1 SV=2	Branched-chain-amino-acid aminotransferase, mitochondrial OS=Homo sapiens OX=9606 GN=BCAT2 PE=1 SV=2	241.93	111	377	FALSE	K2(DSBSO)	K3(DSBSO)	High
FALSE	DSBSO	Intra	3	1	ALAAA[K]K	Q8WUM4	6	LQHAAELI[K]TVASRYDEYVNVK	Q8WUM4	9	Programmed cell death 6-interacting protein OS=Homo sapiens OX=9606 GN=PDCD6IP PE=1 SV=1	Programmed cell death 6-interacting protein OS=Homo sapiens OX=9606 GN=PDCD6IP PE=1 SV=1	241.93	312	285	FALSE	K6(DSBSO)	K9(DSBSO)	High
FALSE	DSBSO	Intra	3	1	DTPA[K]NAQK	P06748	5	GPSSVEDI[K]AK	P06748	9	Nucleophosmin OS=Homo sapiens OX=9606 GN=NPM1 PE=1 SV=2	Nucleophosmin OS=Homo sapiens OX=9606 GN=NPM1 PE=1 SV=2	241.94	202	248	FALSE	K5(DSBSO)	K9(DSBSO)	High
FALSE	DSBSO	Intra	3	2	[K]NIVKK	P08238	1	IL[K]VIR	P08238;P07900	3	Heat shock protein HSP 90-beta OS=Homo sapiens OX=9606 GN=HSP90AB1 PE=1 SV=4	Heat shock protein HSP 90-beta OS=Homo sapiens OX=9606 GN=HSP90AB1 PE=1 SV=4;Heat shock protein HSP 90-alpha OS=Homo sapiens OX=9606 GN=HSP90AA1 PE=1 SV=5	241.95	406	402;410	FALSE	K1(DSBSO)	K3(DSBSO)	High
FALSE	DSBSO	Intra	4	1	LEPA[K]R	Q9Y3L3	5	AAHNIH[K]R	Q9Y3L3	7	SH3 domain-binding protein 1 OS=Homo sapiens OX=9606 GN=SH3BP1 PE=1 SV=3	SH3 domain-binding protein 1 OS=Homo sapiens OX=9606 GN=SH3BP1 PE=1 SV=3	241.96	43	51	FALSE	K5(DSBSO)	K7(DSBSO)	High
FALSE	DSBSO	Intra	4	1	NETGGGEGVEVLVNEPYE[K]DGEK	Q00169	19	MLAPEGALNIHE[K]AWNAYPYCR	Q00169	13	Phosphatidylinositol transfer protein alpha isoform OS=Homo sapiens OX=9606 GN=PITPNA PE=1 SV=2	Phosphatidylinositol transfer protein alpha isoform OS=Homo sapiens OX=9606 GN=PITPNA PE=1 SV=2	241.97	50	86	FALSE	K19(DSBSO)	M1(Oxidation);K13(DSBSO);C21(Carbamidomethyl)	High
FALSE	DSBSO	Intra	1	1	ASAAP[K]PEPVPVQK	Q96HC4	6	GEPKEVV[K]PVPITSPAVSK	Q96HC4	8	PDZ and LIM domain protein 5 OS=Homo sapiens OX=9606 GN=PDLIM5 PE=1 SV=5	PDZ and LIM domain protein 5 OS=Homo sapiens OX=9606 GN=PDLIM5 PE=1 SV=5	242	89	105	FALSE	K6(DSBSO)	K8(DSBSO)	High
FALSE	DSBSO	Intra	3	1	VSLP[K]TK	Q14669	5	VSLP[K]TK	Q14669	5	E3 ubiquitin-protein ligase TRIP12 OS=Homo sapiens OX=9606 GN=TRIP12 PE=1 SV=1	E3 ubiquitin-protein ligase TRIP12 OS=Homo sapiens OX=9606 GN=TRIP12 PE=1 SV=1	242.01	274	274	FALSE	K5(DSBSO)	K5(DSBSO)	High
FALSE	DSBSO	Inter	2	2	LAE[K]YR	Q13769	4	ELEALG[K]ELEHLSHIK	Q6I9Y2	7	THO complex subunit 5 OS=Homo sapiens OX=9606 GN=THOC5 PE=1 SV=2	THO complex subunit 7 OS=Homo sapiens OX=9606 GN=THOC7 PE=1 SV=3	242.11	204	144	FALSE	K4(DSBSO)	K7(DSBSO)	High
FALSE	DSBSO	Intra	2	1	DREDYVPYTGE[K]K	Q9NYL9	12	EHLLSYLE[K]EALEHK	Q9NYL9	9	Tropomodulin-3 OS=Homo sapiens OX=9606 GN=TMOD3 PE=1 SV=1	Tropomodulin-3 OS=Homo sapiens OX=9606 GN=TMOD3 PE=1 SV=1	242.15	93	75	FALSE	K12(DSBSO)	K9(DSBSO)	High
FALSE	DSBSO	Intra	4	1	GAVDGGLSIPHST[K]R	P46777	14	FPGYDSES[K]EFNAEVHR	P46777	9	Large ribosomal subunit protein uL18 OS=Homo sapiens OX=9606 GN=RPL5 PE=1 SV=3	Large ribosomal subunit protein uL18 OS=Homo sapiens OX=9606 GN=RPL5 PE=1 SV=3	242.19	178	188	FALSE	K14(DSBSO)	K9(DSBSO)	High
FALSE	DSBSO	Inter	4	6	[K]DLIK	P49917;Q13136;O75334;Q96Q11;P50748	1	ANV[K]IFK	P40925	4	DNA ligase 4 OS=Homo sapiens OX=9606 GN=LIG4 PE=1 SV=2;Liprin-alpha-1 OS=Homo sapiens OX=9606 GN=PPFIA1 PE=1 SV=1;Liprin-alpha-2 OS=Homo sapiens OX=9606 GN=PPFIA2 PE=1 SV=2;CCA tRNA nucleotidyltransferase 1, mitochondrial OS=Homo sapiens OX=9606 GN=TRNT1 PE=1 SV=2;Kinetochore-associated protein 1 OS=Homo sapiens OX=9606 GN=KNTC1 PE=1 SV=1	Malate dehydrogenase, cytoplasmic OS=Homo sapiens OX=9606 GN=MDH1 PE=1 SV=4	242.2	164;292;310;331;1430	107	FALSE	K1(DSBSO)	K4(DSBSO)	High
FALSE	DSBSO	Intra	7	1	MTME[K]QK	Q8IWX8	5	NVID[K]LAQFVAR	Q8IWX8	5	Calcium homeostasis endoplasmic reticulum protein OS=Homo sapiens OX=9606 GN=CHERP PE=1 SV=3	Calcium homeostasis endoplasmic reticulum protein OS=Homo sapiens OX=9606 GN=CHERP PE=1 SV=3	242.28	37	18	FALSE	M1(Oxidation);M3(Oxidation);K5(DSBSO)	K5(DSBSO)	High
FALSE	DSBSO	Intra	1	1	LFT[K]QTGEK	Q9P2R7	4	GTFESGL[K]GGVK	Q9P2R7	8	Succinate--CoA ligase [ADP-forming] subunit beta, mitochondrial OS=Homo sapiens OX=9606 GN=SUCLA2 PE=1 SV=3	Succinate--CoA ligase [ADP-forming] subunit beta, mitochondrial OS=Homo sapiens OX=9606 GN=SUCLA2 PE=1 SV=3	242.29	143	116	FALSE	K4(DSBSO)	K8(DSBSO)	High
FALSE	DSBSO	Intra	2	1	DYFE[K]YGK	P51991	5	RGEEGHDP[K]EPEQLR	P51991	9	Heterogeneous nuclear ribonucleoprotein A3 OS=Homo sapiens OX=9606 GN=HNRNPA3 PE=1 SV=2	Heterogeneous nuclear ribonucleoprotein A3 OS=Homo sapiens OX=9606 GN=HNRNPA3 PE=1 SV=2	242.3	148	29	FALSE	K5(DSBSO)	K9(DSBSO)	High
FALSE	DSBSO	Inter	2	2	[K]VSQQTEK	O14737	1	LHPES[K]DDK	P17987	6	Programmed cell death protein 5 OS=Homo sapiens OX=9606 GN=PDCD5 PE=1 SV=3	T-complex protein 1 subunit alpha OS=Homo sapiens OX=9606 GN=TCP1 PE=1 SV=1	242.4	98	538	FALSE	K1(DSBSO)	K6(DSBSO)	High
FALSE	DSBSO	Intra	2	1	IMGPNYTPG[K]K	P13639	10	VM[K]FSVSPVVR	P13639	3	Elongation factor 2 OS=Homo sapiens OX=9606 GN=EEF2 PE=1 SV=4	Elongation factor 2 OS=Homo sapiens OX=9606 GN=EEF2 PE=1 SV=4	242.42	438	498	FALSE	K10(DSBSO)	K3(DSBSO)	High
FALSE	DSBSO	Inter	2	2	IAL[K]K	P62753	4	YVEVF[K]SNNVEMDWVLK	P31943	6	Small ribosomal subunit protein eS6 OS=Homo sapiens OX=9606 GN=RPS6 PE=1 SV=1	Heterogeneous nuclear ribonucleoprotein H OS=Homo sapiens OX=9606 GN=HNRNPH1 PE=1 SV=4	242.42	195	87	FALSE	K4(DSBSO)	K6(DSBSO)	High
FALSE	DSBSO	Intra	1	4	NNI[K]LYVR	P08238;P07900	4	E[K]YIDQEELNK	Q58FF8;P08238;Q14568;P07900	2	Heat shock protein HSP 90-beta OS=Homo sapiens OX=9606 GN=HSP90AB1 PE=1 SV=4;Heat shock protein HSP 90-alpha OS=Homo sapiens OX=9606 GN=HSP90AA1 PE=1 SV=5	Putative heat shock protein HSP 90-beta 2 OS=Homo sapiens OX=9606 GN=HSP90AB2P PE=1 SV=2;Heat shock protein HSP 90-beta OS=Homo sapiens OX=9606 GN=HSP90AB1 PE=1 SV=4;Heat shock protein HSP 90-alpha A2 OS=Homo sapiens OX=9606 GN=HSP90AA2P PE=1 SV=2;Heat shock protein HSP 90-alpha OS=Homo sapiens OX=9606 GN=HSP90AA1 PE=1 SV=5	242.42	354;362	197;275;282;283	FALSE	K4(DSBSO)	K2(DSBSO)	High
FALSE	DSBSO	Intra	3	1	DNV[K]NEDK	Q8IX12	4	NLSTVMDEIHTVL[K]K	Q8IX12	14	Cell division cycle and apoptosis regulator protein 1 OS=Homo sapiens OX=9606 GN=CCAR1 PE=1 SV=2	Cell division cycle and apoptosis regulator protein 1 OS=Homo sapiens OX=9606 GN=CCAR1 PE=1 SV=2	242.45	1135	1130	FALSE	K4(DSBSO)	K14(DSBSO)	High
FALSE	DSBSO	Inter	1	2	ITNQVHGL[K]GLNSK	P51665	9	KNELEQ[K]MLLNLHK	O00487	7	26S proteasome non-ATPase regulatory subunit 7 OS=Homo sapiens OX=9606 GN=PSMD7 PE=1 SV=2	26S proteasome non-ATPase regulatory subunit 14 OS=Homo sapiens OX=9606 GN=PSMD14 PE=1 SV=1	242.47	199	215	FALSE	K9(DSBSO)	K7(DSBSO)	High
FALSE	DSBSO	Intra	1	1	QIA[K]AYAR	P31948	4	[K]ETKPEPMEEDLPENK	P31948	1	Stress-induced-phosphoprotein 1 OS=Homo sapiens OX=9606 GN=STIP1 PE=1 SV=1	Stress-induced-phosphoprotein 1 OS=Homo sapiens OX=9606 GN=STIP1 PE=1 SV=1	242.47	301	207	FALSE	K4(DSBSO)	K1(DSBSO)	High
FALSE	DSBSO	Intra	12	2	V[K]TTAPR	O95292;Q9P0L0	2	EAKPDELMDS[K]LR	Q9P0L0	11	Vesicle-associated membrane protein-associated protein B/C OS=Homo sapiens OX=9606 GN=VAPB PE=1 SV=3;Vesicle-associated membrane protein-associated protein A OS=Homo sapiens OX=9606 GN=VAPA PE=1 SV=3	Vesicle-associated membrane protein-associated protein A OS=Homo sapiens OX=9606 GN=VAPA PE=1 SV=3	242.49	45;52	125	FALSE	K2(DSBSO)	M8(Oxidation);K11(DSBSO)	High
FALSE	DSBSO	Intra	8	1	G[K]GFGFIK	P23246	2	GIVEFAS[K]PAAR	P23246	8	Splicing factor, proline- and glutamine-rich OS=Homo sapiens OX=9606 GN=SFPQ PE=1 SV=2	Splicing factor, proline- and glutamine-rich OS=Homo sapiens OX=9606 GN=SFPQ PE=1 SV=2	242.51	332	421	FALSE	K2(DSBSO)	K8(DSBSO)	High
FALSE	DSBSO	Intra	1	1	SYNPQ[K]GIGVMPK	Q92828	6	LITT[K]SLIEPISMIVPR	Q92828	5	Coronin-2A OS=Homo sapiens OX=9606 GN=CORO2A PE=1 SV=2	Coronin-2A OS=Homo sapiens OX=9606 GN=CORO2A PE=1 SV=2	242.52	320	347	FALSE	K6(DSBSO)	K5(DSBSO)	High
FALSE	DSBSO	Intra	8	1	N[K]DEVK	P09874	2	[K]MEEVK	P09874	1	Poly [ADP-ribose] polymerase 1 OS=Homo sapiens OX=9606 GN=PARP1 PE=1 SV=4	Poly [ADP-ribose] polymerase 1 OS=Homo sapiens OX=9606 GN=PARP1 PE=1 SV=4	242.53	405	442	FALSE	K2(DSBSO)	K1(DSBSO);M2(Oxidation)	High
FALSE	DSBSO	Inter	1	2	VEWA[K]FQER	Q15459	5	V[K]PLQDQNELFGK	Q12874	2	Splicing factor 3A subunit 1 OS=Homo sapiens OX=9606 GN=SF3A1 PE=1 SV=1	Splicing factor 3A subunit 3 OS=Homo sapiens OX=9606 GN=SF3A3 PE=1 SV=1	242.57	251	201	FALSE	K5(DSBSO)	K2(DSBSO)	High
FALSE	DSBSO	Intra	3	1	[K]VVVSPTK	P19338	1	VAVATPA[K]K	P19338	8	Nucleolin OS=Homo sapiens OX=9606 GN=NCL PE=1 SV=3	Nucleolin OS=Homo sapiens OX=9606 GN=NCL PE=1 SV=3	242.58	63	79	FALSE	K1(DSBSO)	K8(DSBSO)	High
FALSE	DSBSO	Intra	1	1	VV[K]LWR	P35606	3	ENLS[K]VNQK	P35606	5	Coatomer subunit beta' OS=Homo sapiens OX=9606 GN=COPB2 PE=1 SV=2	Coatomer subunit beta' OS=Homo sapiens OX=9606 GN=COPB2 PE=1 SV=2	242.61	771	779	FALSE	K3(DSBSO)	K5(DSBSO)	High
FALSE	DSBSO	Intra	2	1	G[K]EDAGK	O15258	2	YIPFTHG[K]R	O15258	8	Protein RER1 OS=Homo sapiens OX=9606 GN=RER1 PE=1 SV=1	Protein RER1 OS=Homo sapiens OX=9606 GN=RER1 PE=1 SV=1	242.63	187	181	FALSE	K2(DSBSO)	K8(DSBSO)	High
FALSE	DSBSO	Intra	1	1	[K]ALWFQGR	P43243	1	YPED[K]ITPENLPQILLQLK	P43243	5	Matrin-3 OS=Homo sapiens OX=9606 GN=MATR3 PE=1 SV=2	Matrin-3 OS=Homo sapiens OX=9606 GN=MATR3 PE=1 SV=2	242.67	555	132	FALSE	K1(DSBSO)	K5(DSBSO)	High
FALSE	DSBSO	Intra	1	1	IDIQI[K]DAIGR	P26639	6	QLENSLNEFGE[K]WELNSGDGAFYGPK	P26639	12	Threonine--tRNA ligase 1, cytoplasmic OS=Homo sapiens OX=9606 GN=TARS1 PE=1 SV=3	Threonine--tRNA ligase 1, cytoplasmic OS=Homo sapiens OX=9606 GN=TARS1 PE=1 SV=3	242.72	549	529	FALSE	K6(DSBSO)	K12(DSBSO)	High
FALSE	DSBSO	Intra	1	1	N[K]SLNLK	Q13838	2	VAVFFGGLSI[K]K	Q13838	11	Spliceosome RNA helicase DDX39B OS=Homo sapiens OX=9606 GN=DDX39B PE=1 SV=1	Spliceosome RNA helicase DDX39B OS=Homo sapiens OX=9606 GN=DDX39B PE=1 SV=1	242.74	183	155	FALSE	K2(DSBSO)	K11(DSBSO)	High
FALSE	DSBSO	Intra	1	1	IMFSEM[K]R	P49916	7	VT[K]ALDLADMITR	P49916	3	DNA ligase 3 OS=Homo sapiens OX=9606 GN=LIG3 PE=1 SV=2	DNA ligase 3 OS=Homo sapiens OX=9606 GN=LIG3 PE=1 SV=2	242.75	634	638	FALSE	K7(DSBSO)	K3(DSBSO)	High
FALSE	DSBSO	Intra	1	1	AVTTPG[K]K	P19338	7	GAAIPA[K]GAK	P19338	7	Nucleolin OS=Homo sapiens OX=9606 GN=NCL PE=1 SV=3	Nucleolin OS=Homo sapiens OX=9606 GN=NCL PE=1 SV=3	242.8	109	132	FALSE	K7(DSBSO)	K7(DSBSO)	High
FALSE	DSBSO	Intra	1	1	SALV[K]R	Q9UKV3	5	QYLE[K]QQELLR	Q9UKV3	5	Apoptotic chromatin condensation inducer in the nucleus OS=Homo sapiens OX=9606 GN=ACIN1 PE=1 SV=2	Apoptotic chromatin condensation inducer in the nucleus OS=Homo sapiens OX=9606 GN=ACIN1 PE=1 SV=2	242.8	100	143	FALSE	K5(DSBSO)	K5(DSBSO)	High
FALSE	DSBSO	Intra	1	1	Y[K]EVAELTR	Q01082	2	[K]QALQDTLALYK	Q01082	1	Spectrin beta chain, non-erythrocytic 1 OS=Homo sapiens OX=9606 GN=SPTBN1 PE=1 SV=2	Spectrin beta chain, non-erythrocytic 1 OS=Homo sapiens OX=9606 GN=SPTBN1 PE=1 SV=2	242.84	832	842	FALSE	K2(DSBSO)	K1(DSBSO)	High
FALSE	DSBSO	Inter	1	2	[K]ELTQIK	P07910	1	LEQIAAEQ[K]ANPDGK	Q9UKM9	9	Heterogeneous nuclear ribonucleoproteins C1/C2 OS=Homo sapiens OX=9606 GN=HNRNPC PE=1 SV=4	RNA-binding protein Raly OS=Homo sapiens OX=9606 GN=RALY PE=1 SV=1	242.88	198	216	FALSE	K1(DSBSO)	K9(DSBSO)	High
FALSE	DSBSO	Intra	1	1	NV[K]GPVR	P62857	3	VQPI[K]LAR	P62857	5	Small ribosomal subunit protein eS28 OS=Homo sapiens OX=9606 GN=RPS28 PE=1 SV=1	Small ribosomal subunit protein eS28 OS=Homo sapiens OX=9606 GN=RPS28 PE=1 SV=1	242.98	47	10	FALSE	K3(DSBSO)	K5(DSBSO)	High
FALSE	DSBSO	Intra	3	1	QVLAA[K]ER	O43399	6	TPAVEGLTEAEEEELRAELT[K]VEEEIVTLR	O43399	21	Tumor protein D54 OS=Homo sapiens OX=9606 GN=TPD52L2 PE=1 SV=2	Tumor protein D54 OS=Homo sapiens OX=9606 GN=TPD52L2 PE=1 SV=2	243.02	70	55	FALSE	K6(DSBSO)	K21(DSBSO)	High
FALSE	DSBSO	Intra	3	1	DTPA[K]NAQK	P06748	5	VEA[K]FINYVK	P06748	4	Nucleophosmin OS=Homo sapiens OX=9606 GN=NPM1 PE=1 SV=2	Nucleophosmin OS=Homo sapiens OX=9606 GN=NPM1 PE=1 SV=2	243.06	202	267	FALSE	K5(DSBSO)	K4(DSBSO)	High
FALSE	DSBSO	Intra	1	1	LLG[K]GNIIISTPEK	O75643	4	[K]VVLLTGETSTDLK	O75643	1	U5 small nuclear ribonucleoprotein 200 kDa helicase OS=Homo sapiens OX=9606 GN=SNRNP200 PE=1 SV=2	U5 small nuclear ribonucleoprotein 200 kDa helicase OS=Homo sapiens OX=9606 GN=SNRNP200 PE=1 SV=2	243.12	1421	1404	FALSE	K4(DSBSO)	K1(DSBSO)	High
FALSE	DSBSO	Intra	3	1	ILAG[K]QKPNLGK	P61221	5	AIIKPQYVDQIP[K]AAK	P61221	13	ATP-binding cassette sub-family E member 1 OS=Homo sapiens OX=9606 GN=ABCE1 PE=1 SV=1	ATP-binding cassette sub-family E member 1 OS=Homo sapiens OX=9606 GN=ABCE1 PE=1 SV=1	243.17	126	178	FALSE	K5(DSBSO)	K13(DSBSO)	High
FALSE	DSBSO	Intra	1	1	[K]LEAMTNSK	P18206	1	AQQVSQGLDVLTA[K]VENAAR	P18206	14	Vinculin OS=Homo sapiens OX=9606 GN=VCL PE=1 SV=4	Vinculin OS=Homo sapiens OX=9606 GN=VCL PE=1 SV=4	243.17	373	366	FALSE	K1(DSBSO)	K14(DSBSO)	High
FALSE	DSBSO	Intra	1	1	[K]SSTPEEVK	P23528	1	KLTGI[K]HELQANCYEEVK	P23528	6	Cofilin-1 OS=Homo sapiens OX=9606 GN=CFL1 PE=1 SV=3	Cofilin-1 OS=Homo sapiens OX=9606 GN=CFL1 PE=1 SV=3	243.18	22	132	FALSE	K1(DSBSO)	K6(DSBSO);C13(Carbamidomethyl)	High
FALSE	DSBSO	Inter	4	3	[K]GNYAER	Q8IUE6	1	[K]ESYSVYVYK	Q99880;O60814	1	Histone H2A type 2-B OS=Homo sapiens OX=9606 GN=H2AC21 PE=1 SV=3	Histone H2B type 1-L OS=Homo sapiens OX=9606 GN=H2BC13 PE=1 SV=3;Histone H2B type 1-K OS=Homo sapiens OX=9606 GN=H2BC12 PE=1 SV=3	243.22	37	35;35	FALSE	K1(DSBSO)	K1(DSBSO)	High
FALSE	DSBSO	Intra	6	1	FL[K]EQIK	P05455	3	SPSKPLPEVTDEY[K]NDVK	P05455	14	Lupus La protein OS=Homo sapiens OX=9606 GN=SSB PE=1 SV=2	Lupus La protein OS=Homo sapiens OX=9606 GN=SSB PE=1 SV=2	243.24	37	105	FALSE	K3(DSBSO)	K14(DSBSO)	High
FALSE	DSBSO	Intra	7	1	AMAM[K]K	Q99729	5	FGEVVDCTI[K]MDPNTGR	Q99729	10	Heterogeneous nuclear ribonucleoprotein A/B OS=Homo sapiens OX=9606 GN=HNRNPAB PE=1 SV=2	Heterogeneous nuclear ribonucleoprotein A/B OS=Homo sapiens OX=9606 GN=HNRNPAB PE=1 SV=2	243.29	148	101	FALSE	M2(Oxidation);M4(Oxidation);K5(DSBSO)	C7(Carbamidomethyl);K10(DSBSO)	High
FALSE	DSBSO	Intra	3	1	AGSG[K]NDHAEK	P43487	5	LEALSV[K]EETK	P43487	7	Ran-specific GTPase-activating protein OS=Homo sapiens OX=9606 GN=RANBP1 PE=1 SV=1	Ran-specific GTPase-activating protein OS=Homo sapiens OX=9606 GN=RANBP1 PE=1 SV=1	243.35	173	190	FALSE	K5(DSBSO)	K7(DSBSO)	High
FALSE	DSBSO	Intra	1	4	AVAAS[K]ER	P16403;P10412;P16402;P16401	6	[K]PAAATVTK	P16403	1	Histone H1.2 OS=Homo sapiens OX=9606 GN=H1-2 PE=1 SV=2;Histone H1.4 OS=Homo sapiens OX=9606 GN=H1-4 PE=1 SV=2;Histone H1.3 OS=Homo sapiens OX=9606 GN=H1-3 PE=1 SV=2;Histone H1.5 OS=Homo sapiens OX=9606 GN=H1-5 PE=1 SV=3	Histone H1.2 OS=Homo sapiens OX=9606 GN=H1-2 PE=1 SV=2	243.35	52;52;53;55	160	FALSE	K6(DSBSO)	K1(DSBSO)	High
FALSE	DSBSO	Intra	2	1	IE[K]MSILGVR	Q92878	3	D[K]QIITFFSPLTILVGPNGAGK	Q92878	2	DNA repair protein RAD50 OS=Homo sapiens OX=9606 GN=RAD50 PE=1 SV=1	DNA repair protein RAD50 OS=Homo sapiens OX=9606 GN=RAD50 PE=1 SV=1	243.36	6	22	FALSE	K3(DSBSO)	K2(DSBSO)	High
FALSE	DSBSO	Inter	3	2	DILE[K]K	P07900	5	FENLC[K]LMK	P08238	6	Heat shock protein HSP 90-alpha OS=Homo sapiens OX=9606 GN=HSP90AA1 PE=1 SV=5	Heat shock protein HSP 90-beta OS=Homo sapiens OX=9606 GN=HSP90AB1 PE=1 SV=4	243.38	581	565	FALSE	K5(DSBSO)	C5(Carbamidomethyl);K6(DSBSO)	High
FALSE	DSBSO	Intra	3	1	[K]HEAK	Q9BY44	1	TAL[K]NQR	Q9BY44	4	Eukaryotic translation initiation factor 2A OS=Homo sapiens OX=9606 GN=EIF2A PE=1 SV=3	Eukaryotic translation initiation factor 2A OS=Homo sapiens OX=9606 GN=EIF2A PE=1 SV=3	243.43	490	486	FALSE	K1(DSBSO)	K4(DSBSO)	High
FALSE	DSBSO	Intra	2	1	YA[K]EGR	P52788	3	LILDLSM[K]VLK	P52788	8	Spermine synthase OS=Homo sapiens OX=9606 GN=SMS PE=1 SV=2	Spermine synthase OS=Homo sapiens OX=9606 GN=SMS PE=1 SV=2	243.49	265	304	FALSE	K3(DSBSO)	K8(DSBSO)	High
FALSE	DSBSO	Intra	1	1	[K]VTGEVTDPSGK	P22059	1	VHFALLGTWDE[K]MECFK	P22059	12	Oxysterol-binding protein 1 OS=Homo sapiens OX=9606 GN=OSBP PE=1 SV=1	Oxysterol-binding protein 1 OS=Homo sapiens OX=9606 GN=OSBP PE=1 SV=1	243.51	626	649	FALSE	K1(DSBSO)	K12(DSBSO);C15(Carbamidomethyl)	High
FALSE	DSBSO	Intra	2	3	LLSD[K]LK	P67936	5	L[K]EAETR	P67936;P09493;P06753	2	Tropomyosin alpha-4 chain OS=Homo sapiens OX=9606 GN=TPM4 PE=1 SV=3	Tropomyosin alpha-4 chain OS=Homo sapiens OX=9606 GN=TPM4 PE=1 SV=3;Tropomyosin alpha-1 chain OS=Homo sapiens OX=9606 GN=TPM1 PE=1 SV=2;Tropomyosin alpha-3 chain OS=Homo sapiens OX=9606 GN=TPM3 PE=1 SV=2	243.51	195	197;233;234	FALSE	K5(DSBSO)	K2(DSBSO)	High
FALSE	DSBSO	Intra	2	1	LD[K]QHTFR	P55884	3	NVIH[K]IFSK	P55884	5	Eukaryotic translation initiation factor 3 subunit B OS=Homo sapiens OX=9606 GN=EIF3B PE=1 SV=3	Eukaryotic translation initiation factor 3 subunit B OS=Homo sapiens OX=9606 GN=EIF3B PE=1 SV=3	243.57	257	209	FALSE	K3(DSBSO)	K5(DSBSO)	High
FALSE	DSBSO	Intra	6	1	VYGPGVA[K]TGLK	P21333	8	V[K]VEPSHDASK	P21333	2	Filamin-A OS=Homo sapiens OX=9606 GN=FLNA PE=1 SV=4	Filamin-A OS=Homo sapiens OX=9606 GN=FLNA PE=1 SV=4	243.57	781	865	FALSE	K8(DSBSO)	K2(DSBSO)	High
FALSE	DSBSO	Intra	1	1	W[K]QNAPTLAR	Q86VX2	2	SLTA[K]QVQADFITLGLSEEK	Q86VX2	5	COMM domain-containing protein 7 OS=Homo sapiens OX=9606 GN=COMMD7 PE=1 SV=2	COMM domain-containing protein 7 OS=Homo sapiens OX=9606 GN=COMMD7 PE=1 SV=2	243.58	114	90	FALSE	K2(DSBSO)	K5(DSBSO)	High
FALSE	DSBSO	Intra	1	1	VA[K]QMAAEEAMK	P55265	3	FQYCVAVGAQTFPSVSAPS[K]K	P55265	20	Double-stranded RNA-specific adenosine deaminase OS=Homo sapiens OX=9606 GN=ADAR PE=1 SV=4	Double-stranded RNA-specific adenosine deaminase OS=Homo sapiens OX=9606 GN=ADAR PE=1 SV=4	243.65	669	665	FALSE	K3(DSBSO)	C4(Carbamidomethyl);K20(DSBSO)	High
FALSE	DSBSO	Intra	1	1	LGI[K]VGETTPDK	P19404	4	NSDSILEAIQ[K]K	P19404	11	NADH dehydrogenase [ubiquinone] flavoprotein 2, mitochondrial OS=Homo sapiens OX=9606 GN=NDUFV2 PE=1 SV=2	NADH dehydrogenase [ubiquinone] flavoprotein 2, mitochondrial OS=Homo sapiens OX=9606 GN=NDUFV2 PE=1 SV=2	243.66	159	154	FALSE	K4(DSBSO)	K11(DSBSO)	High
FALSE	DSBSO	Intra	2	1	LTTDFGNAE[K]TDR	P02786	10	VSASPLLYTLIE[K]TMQNVK	P02786	13	Transferrin receptor protein 1 OS=Homo sapiens OX=9606 GN=TFRC PE=1 SV=2	Transferrin receptor protein 1 OS=Homo sapiens OX=9606 GN=TFRC PE=1 SV=2	243.68	665	508	FALSE	K10(DSBSO)	K13(DSBSO)	High
FALSE	DSBSO	Intra	3	1	EAETPQA[K]K	Q14978	8	I[K]LQTPNTFPK	Q14978	2	Nucleolar and coiled-body phosphoprotein 1 OS=Homo sapiens OX=9606 GN=NOLC1 PE=1 SV=2	Nucleolar and coiled-body phosphoprotein 1 OS=Homo sapiens OX=9606 GN=NOLC1 PE=1 SV=2	243.7	601	604	FALSE	K8(DSBSO)	K2(DSBSO)	High
FALSE	DSBSO	Intra	5	3	LV[K]EK	O75347;Q7L8W6;Q8N184	3	TGVV[K]R	O75347	5	Tubulin-specific chaperone A OS=Homo sapiens OX=9606 GN=TBCA PE=1 SV=3;Diphthine--ammonia ligase OS=Homo sapiens OX=9606 GN=DPH6 PE=1 SV=3;Zinc finger protein 567 OS=Homo sapiens OX=9606 GN=ZNF567 PE=1 SV=3	Tubulin-specific chaperone A OS=Homo sapiens OX=9606 GN=TBCA PE=1 SV=3	243.73	21;104;108	17	FALSE	K3(DSBSO)	K5(DSBSO)	High
FALSE	DSBSO	Intra	3	1	FVD[K]LFEAVEEGR	O43395	4	ELDELKPWIE[K]TVK	O43395	11	U4/U6 small nuclear ribonucleoprotein Prp3 OS=Homo sapiens OX=9606 GN=PRPF3 PE=1 SV=2	U4/U6 small nuclear ribonucleoprotein Prp3 OS=Homo sapiens OX=9606 GN=PRPF3 PE=1 SV=2	243.74	65	17	FALSE	K4(DSBSO)	K11(DSBSO)	High
FALSE	DSBSO	Intra	3	1	SAAYA[K]K	P31948	6	GN[K]ALSVGNIDDALQCYSEAIK	P31948	3	Stress-induced-phosphoprotein 1 OS=Homo sapiens OX=9606 GN=STIP1 PE=1 SV=1	Stress-induced-phosphoprotein 1 OS=Homo sapiens OX=9606 GN=STIP1 PE=1 SV=1	243.75	50	13	FALSE	K6(DSBSO)	K3(DSBSO);C16(Carbamidomethyl)	High
FALSE	DSBSO	Inter	1	2	VTEFLQQ[K]LK	Q96JB5	8	LAEEVND[K]LQESGQVTISELCK	O94874	8	CDK5 regulatory subunit-associated protein 3 OS=Homo sapiens OX=9606 GN=CDK5RAP3 PE=1 SV=2	E3 UFM1-protein ligase 1 OS=Homo sapiens OX=9606 GN=UFL1 PE=1 SV=2	243.78	440	130	FALSE	K8(DSBSO)	K8(DSBSO);C21(Carbamidomethyl)	High
FALSE	DSBSO	Intra	2	1	ADVE[K]AK	Q15642	5	EAE[K]AAQTAER	Q15642	4	Cdc42-interacting protein 4 OS=Homo sapiens OX=9606 GN=TRIP10 PE=1 SV=3	Cdc42-interacting protein 4 OS=Homo sapiens OX=9606 GN=TRIP10 PE=1 SV=3	243.79	171	150	FALSE	K5(DSBSO)	K4(DSBSO)	High
FALSE	DSBSO	Intra	1	1	VNELT[K]HR	Q9P2R3	6	ESGAAEQVDN[K]GR	Q9P2R3	11	Rabankyrin-5 OS=Homo sapiens OX=9606 GN=ANKFY1 PE=1 SV=2	Rabankyrin-5 OS=Homo sapiens OX=9606 GN=ANKFY1 PE=1 SV=2	243.8	937	870	FALSE	K6(DSBSO)	K11(DSBSO)	High
FALSE	DSBSO	Intra	5	1	TP[K]TPK	P06748	3	DTPA[K]NAQK	P06748	5	Nucleophosmin OS=Homo sapiens OX=9606 GN=NPM1 PE=1 SV=2	Nucleophosmin OS=Homo sapiens OX=9606 GN=NPM1 PE=1 SV=2	243.85	236	202	FALSE	K3(DSBSO)	K5(DSBSO)	High
FALSE	DSBSO	Intra	2	1	[P]GHLQEGFGCVVTNR	Q8NC51	1	FDQLFDDESDPFEVL[K]AAENK	Q8NC51	16	SERPINE1 mRNA-binding protein 1 OS=Homo sapiens OX=9606 GN=SERBP1 PE=1 SV=2	SERPINE1 mRNA-binding protein 1 OS=Homo sapiens OX=9606 GN=SERBP1 PE=1 SV=2	243.85	2	32	FALSE	Nterm(DSBSO);C10(Carbamidomethyl)	K16(DSBSO)	High
FALSE	DSBSO	Intra	2	1	LLDL[K]K	P56192	5	QLAVAEG[K]PPEAPK	P56192	8	Methionine--tRNA ligase, cytoplasmic OS=Homo sapiens OX=9606 GN=MARS1 PE=1 SV=2	Methionine--tRNA ligase, cytoplasmic OS=Homo sapiens OX=9606 GN=MARS1 PE=1 SV=2	243.86	880	889	FALSE	K5(DSBSO)	K8(DSBSO)	High
FALSE	DSBSO	Intra	2	1	HAVTEAEIQQL[K]R	Q96SB3	12	ELQI[K]HAVTEAEIQQLK	Q96SB3	5	Neurabin-2 OS=Homo sapiens OX=9606 GN=PPP1R9B PE=1 SV=3	Neurabin-2 OS=Homo sapiens OX=9606 GN=PPP1R9B PE=1 SV=3	243.95	689	677	FALSE	K12(DSBSO)	K5(DSBSO)	High
FALSE	DSBSO	Intra	2	1	HGEAE[K]K	Q8WU90	6	KP[K]TQIVCK	Q8WU90	3	Zinc finger CCCH domain-containing protein 15 OS=Homo sapiens OX=9606 GN=ZC3H15 PE=1 SV=1	Zinc finger CCCH domain-containing protein 15 OS=Homo sapiens OX=9606 GN=ZC3H15 PE=1 SV=1	243.98	171	175	FALSE	K6(DSBSO)	K3(DSBSO);C8(Carbamidomethyl)	High
FALSE	DSBSO	Intra	3	1	[K]LYIDSR	O75396	1	VPTVSRPYSFIEFDTFIQ[K]TK	O75396	19	Vesicle-trafficking protein SEC22b OS=Homo sapiens OX=9606 GN=SEC22B PE=1 SV=5	Vesicle-trafficking protein SEC22b OS=Homo sapiens OX=9606 GN=SEC22B PE=1 SV=5	244	124	121	FALSE	K1(DSBSO)	K19(DSBSO)	High
FALSE	DSBSO	Intra	2	1	FLVGM[K]GK	Q8IX12	6	YHRPEETH[K]GR	Q8IX12	9	Cell division cycle and apoptosis regulator protein 1 OS=Homo sapiens OX=9606 GN=CCAR1 PE=1 SV=2	Cell division cycle and apoptosis regulator protein 1 OS=Homo sapiens OX=9606 GN=CCAR1 PE=1 SV=2	244.02	492	558	FALSE	M5(Oxidation);K6(DSBSO)	K9(DSBSO)	High
FALSE	DSBSO	Intra	3	1	ELV[K]EPAR	Q14980	4	[K]AGEQQETASR	Q14980	1	Nuclear mitotic apparatus protein 1 OS=Homo sapiens OX=9606 GN=NUMA1 PE=1 SV=2	Nuclear mitotic apparatus protein 1 OS=Homo sapiens OX=9606 GN=NUMA1 PE=1 SV=2	244.02	939	925	FALSE	K4(DSBSO)	K1(DSBSO)	High
FALSE	DSBSO	Intra	1	2	NLFS[K]YGK	Q15424;Q14151	5	CINHLH[K]TELHGK	Q15424	7	Scaffold attachment factor B1 OS=Homo sapiens OX=9606 GN=SAFB PE=1 SV=4;Scaffold attachment factor B2 OS=Homo sapiens OX=9606 GN=SAFB2 PE=1 SV=1	Scaffold attachment factor B1 OS=Homo sapiens OX=9606 GN=SAFB PE=1 SV=4	244.05	428;429	469	FALSE	K5(DSBSO)	C1(Carbamidomethyl);K7(DSBSO)	High
FALSE	DSBSO	Intra	9	2	HTPLS[K]LMK	P55854;P61956	6	EGV[K]TENNDHINLK	P61956	4	Small ubiquitin-related modifier 3 OS=Homo sapiens OX=9606 GN=SUMO3 PE=1 SV=2;Small ubiquitin-related modifier 2 OS=Homo sapiens OX=9606 GN=SUMO2 PE=1 SV=3	Small ubiquitin-related modifier 2 OS=Homo sapiens OX=9606 GN=SUMO2 PE=1 SV=3	244.06	41;42	11	FALSE	K6(DSBSO);M8(Oxidation)	K4(DSBSO)	High
FALSE	DSBSO	Inter	3	2	NEILD[K]LAR	Q96JI7	6	LLEPVLLLG[K]ER	P62249	10	Spatacsin OS=Homo sapiens OX=9606 GN=SPG11 PE=1 SV=3	Small ribosomal subunit protein uS9 OS=Homo sapiens OX=9606 GN=RPS16 PE=1 SV=2	244.08	942	60	FALSE	K6(DSBSO)	K10(DSBSO)	High
FALSE	DSBSO	Intra	3	1	AIMD[K]K	P13639	5	SCDP[K]GPLMMYISK	P13639	5	Elongation factor 2 OS=Homo sapiens OX=9606 GN=EEF2 PE=1 SV=4	Elongation factor 2 OS=Homo sapiens OX=9606 GN=EEF2 PE=1 SV=4	244.1	15	391	FALSE	K5(DSBSO)	C2(Carbamidomethyl);K5(DSBSO)	High
FALSE	DSBSO	Inter	3	2	[K]QVVNIPSFIVR	P46781	1	E[K]QVPVDVVEMK	P55884	2	Small ribosomal subunit protein uS4 OS=Homo sapiens OX=9606 GN=RPS9 PE=1 SV=3	Eukaryotic translation initiation factor 3 subunit B OS=Homo sapiens OX=9606 GN=EIF3B PE=1 SV=3	244.1	139	552	FALSE	K1(DSBSO)	K2(DSBSO)	High
FALSE	DSBSO	Intra	6	1	GYLD[K]LEPSK	P25705	5	L[K]EIVTNFLAGFEA	P25705	2	ATP synthase subunit alpha, mitochondrial OS=Homo sapiens OX=9606 GN=ATP5F1A PE=1 SV=1	ATP synthase subunit alpha, mitochondrial OS=Homo sapiens OX=9606 GN=ATP5F1A PE=1 SV=1	244.11	498	541	FALSE	K5(DSBSO)	K2(DSBSO)	High
FALSE	DSBSO	Intra	1	1	[K]YCQVIR	P39023	1	QLE[K]DFSSMK	P39023	4	Large ribosomal subunit protein uL3 OS=Homo sapiens OX=9606 GN=RPL3 PE=1 SV=2	Large ribosomal subunit protein uL3 OS=Homo sapiens OX=9606 GN=RPL3 PE=1 SV=2	244.12	155	148	FALSE	K1(DSBSO);C3(Carbamidomethyl)	K4(DSBSO)	High
FALSE	DSBSO	Intra	2	1	AN[K]LDHVVTIIK	Q99873	3	VVLDVGSGTGILCMFAA[K]AGAR	Q99873	18	Protein arginine N-methyltransferase 1 OS=Homo sapiens OX=9606 GN=PRMT1 PE=1 SV=3	Protein arginine N-methyltransferase 1 OS=Homo sapiens OX=9606 GN=PRMT1 PE=1 SV=3	244.12	134	108	FALSE	K3(DSBSO)	C13(Carbamidomethyl);K18(DSBSO)	High
FALSE	DSBSO	Intra	1	1	IVNGT[K]R	Q5UIP0	6	AG[K]AEQTGNK	Q5UIP0	3	Telomere-associated protein RIF1 OS=Homo sapiens OX=9606 GN=RIF1 PE=1 SV=2	Telomere-associated protein RIF1 OS=Homo sapiens OX=9606 GN=RIF1 PE=1 SV=2	244.13	1285	1293	FALSE	K6(DSBSO)	K3(DSBSO)	High
FALSE	DSBSO	Intra	2	1	[K]QISDVER	O60610	1	VSAENLQ[K]NLDQMK	O60610	8	Protein diaphanous homolog 1 OS=Homo sapiens OX=9606 GN=DIAPH1 PE=1 SV=2	Protein diaphanous homolog 1 OS=Homo sapiens OX=9606 GN=DIAPH1 PE=1 SV=2	244.17	1064	1057	FALSE	K1(DSBSO)	K8(DSBSO)	High
FALSE	DSBSO	Intra	7	2	NVY[K]DLR	P50570	4	[K]YMLPLDNLK	P50570;Q9UQ16	1	Dynamin-2 OS=Homo sapiens OX=9606 GN=DNM2 PE=1 SV=2	Dynamin-2 OS=Homo sapiens OX=9606 GN=DNM2 PE=1 SV=2;Dynamin-3 OS=Homo sapiens OX=9606 GN=DNM3 PE=1 SV=4	244.18	598	562;568	FALSE	K4(DSBSO)	K1(DSBSO)	High
FALSE	DSBSO	Intra	6	1	HIV[K]EFK	P38646	4	RYDDPEVQ[K]DIK	P38646	9	Stress-70 protein, mitochondrial OS=Homo sapiens OX=9606 GN=HSPA9 PE=1 SV=2	Stress-70 protein, mitochondrial OS=Homo sapiens OX=9606 GN=HSPA9 PE=1 SV=2	244.19	288	135	FALSE	K4(DSBSO)	K9(DSBSO)	High
FALSE	DSBSO	Intra	3	1	FEHL[K]R	Q92599	5	VHQEE[K]R	Q92599	6	Septin-8 OS=Homo sapiens OX=9606 GN=SEPTIN8 PE=1 SV=4	Septin-8 OS=Homo sapiens OX=9606 GN=SEPTIN8 PE=1 SV=4	244.22	374	381	FALSE	K5(DSBSO)	K6(DSBSO)	High
FALSE	DSBSO	Intra	3	1	GTVNS[K]LR	Q99615	6	AF[K]EGNYK	Q99615	3	DnaJ homolog subfamily C member 7 OS=Homo sapiens OX=9606 GN=DNAJC7 PE=1 SV=2	DnaJ homolog subfamily C member 7 OS=Homo sapiens OX=9606 GN=DNAJC7 PE=1 SV=2	244.24	306	268	FALSE	K6(DSBSO)	K3(DSBSO)	High
FALSE	DSBSO	Intra	2	1	QEVAFFD[K]TR	Q9NRK6	8	EP[K]LPFNEGVILNEK	Q9NRK6	3	ATP-binding cassette sub-family B member 10, mitochondrial OS=Homo sapiens OX=9606 GN=ABCB10 PE=1 SV=2	ATP-binding cassette sub-family B member 10, mitochondrial OS=Homo sapiens OX=9606 GN=ABCB10 PE=1 SV=2	244.24	265	474	FALSE	K8(DSBSO)	K3(DSBSO)	High
FALSE	DSBSO	Intra	1	1	D[K]HIEEVR	P16949	2	AIEENNNFS[K]MAEEK	P16949	10	Stathmin OS=Homo sapiens OX=9606 GN=STMN1 PE=1 SV=3	Stathmin OS=Homo sapiens OX=9606 GN=STMN1 PE=1 SV=3	244.25	128	95	FALSE	K2(DSBSO)	K10(DSBSO)	High
FALSE	DSBSO	Intra	5	1	[K]TVTPAK	P19338	1	AAVTPG[K]K	P19338	7	Nucleolin OS=Homo sapiens OX=9606 GN=NCL PE=1 SV=3	Nucleolin OS=Homo sapiens OX=9606 GN=NCL PE=1 SV=3	244.31	96	87	FALSE	K1(DSBSO)	K7(DSBSO)	High
FALSE	DSBSO	Intra	3	1	[K]TVVPK	P11171	1	AQ[K]ETVK	P11171	3	Protein 4.1 OS=Homo sapiens OX=9606 GN=EPB41 PE=1 SV=4	Protein 4.1 OS=Homo sapiens OX=9606 GN=EPB41 PE=1 SV=4	244.35	581	589	FALSE	K1(DSBSO)	K3(DSBSO)	High
FALSE	DSBSO	Intra	5	1	C[K]IQPHPR	P07814	2	AYVDDTPAEQM[K]AER	P07814	12	Bifunctional glutamate/proline--tRNA ligase OS=Homo sapiens OX=9606 GN=EPRS1 PE=1 SV=5	Bifunctional glutamate/proline--tRNA ligase OS=Homo sapiens OX=9606 GN=EPRS1 PE=1 SV=5	244.35	360	300	FALSE	C1(Carbamidomethyl);K2(DSBSO)	M11(Oxidation);K12(DSBSO)	High
FALSE	DSBSO	Intra	7	2	APE[K]LR	P58004;O75436	4	[K]MAEMK	O75436	1	Sestrin-2 OS=Homo sapiens OX=9606 GN=SESN2 PE=1 SV=1;Vacuolar protein sorting-associated protein 26A OS=Homo sapiens OX=9606 GN=VPS26A PE=1 SV=2	Vacuolar protein sorting-associated protein 26A OS=Homo sapiens OX=9606 GN=VPS26A PE=1 SV=2	244.37	155;301	25	FALSE	K4(DSBSO)	K1(DSBSO)	High
FALSE	DSBSO	Intra	1	1	YNDY[K]LDFR	Q9BXP5	5	TF[K]EFLLSLDDSVDETEAVK	Q9BXP5	3	Serrate RNA effector molecule homolog OS=Homo sapiens OX=9606 GN=SRRT PE=1 SV=1	Serrate RNA effector molecule homolog OS=Homo sapiens OX=9606 GN=SRRT PE=1 SV=1	244.39	176	153	FALSE	K5(DSBSO)	K3(DSBSO)	High
FALSE	DSBSO	Inter	3	2	ALSTGE[K]GFGYK	P62937	7	ALCTGE[K]GFGYK	P30405	7	Peptidyl-prolyl cis-trans isomerase A OS=Homo sapiens OX=9606 GN=PPIA PE=1 SV=2	Peptidyl-prolyl cis-trans isomerase F, mitochondrial OS=Homo sapiens OX=9606 GN=PPIF PE=1 SV=1	244.4	44	86	FALSE	K7(DSBSO)	C3(Carbamidomethyl);K7(DSBSO)	High
FALSE	DSBSO	Intra	2	1	VLNAL[K]PEK	Q6UB35	6	DVDGVTDINLG[K]LVR	Q6UB35	12	Monofunctional C1-tetrahydrofolate synthase, mitochondrial OS=Homo sapiens OX=9606 GN=MTHFD1L PE=1 SV=1	Monofunctional C1-tetrahydrofolate synthase, mitochondrial OS=Homo sapiens OX=9606 GN=MTHFD1L PE=1 SV=1	244.41	174	189	FALSE	K6(DSBSO)	K12(DSBSO)	High
FALSE	DSBSO	Intra	1	1	T[K]PIPK	P37108	2	[V]LLESEQFLTELTR	P37108	1	Signal recognition particle 14 kDa protein OS=Homo sapiens OX=9606 GN=SRP14 PE=1 SV=2	Signal recognition particle 14 kDa protein OS=Homo sapiens OX=9606 GN=SRP14 PE=1 SV=2	244.43	38	2	FALSE	K2(DSBSO)	Nterm(DSBSO)	High
FALSE	DSBSO	Intra	1	1	AAV[K]DVEEEK	Q2TAY7	4	SLGSTAGTDITVNSVILLP[K]NPEHFVVCNR	Q2TAY7	20	WD40 repeat-containing protein SMU1 OS=Homo sapiens OX=9606 GN=SMU1 PE=1 SV=2	WD40 repeat-containing protein SMU1 OS=Homo sapiens OX=9606 GN=SMU1 PE=1 SV=2	244.46	194	408	FALSE	K4(DSBSO)	K20(DSBSO);C28(Carbamidomethyl)	High
FALSE	DSBSO	Intra	4	1	VEQ[K]YLR	Q15031	4	LLHGHSSL[K]EALR	Q15031	9	Leucine--tRNA ligase, mitochondrial OS=Homo sapiens OX=9606 GN=LARS2 PE=1 SV=2	Leucine--tRNA ligase, mitochondrial OS=Homo sapiens OX=9606 GN=LARS2 PE=1 SV=2	244.48	236	328	FALSE	K4(DSBSO)	K9(DSBSO)	High
FALSE	DSBSO	Intra	3	1	DG[K]PSAR	Q9NVS9	3	VEGPV[K]K	Q9NVS9	6	Pyridoxine-5'-phosphate oxidase OS=Homo sapiens OX=9606 GN=PNPO PE=1 SV=1	Pyridoxine-5'-phosphate oxidase OS=Homo sapiens OX=9606 GN=PNPO PE=1 SV=1	244.5	91	147	FALSE	K3(DSBSO)	K6(DSBSO)	High
FALSE	DSBSO	Intra	5	1	TAAAP[K]AGPGVVR	Q15691	6	NPGVGNGDDEAAELMQQVNVL[K]LTVEDLEK	Q15691	22	Microtubule-associated protein RP/EB family member 1 OS=Homo sapiens OX=9606 GN=MAPRE1 PE=1 SV=3	Microtubule-associated protein RP/EB family member 1 OS=Homo sapiens OX=9606 GN=MAPRE1 PE=1 SV=3	244.51	174	204	FALSE	K6(DSBSO)	K22(DSBSO)	High
FALSE	DSBSO	Intra	5	1	S[K]GQESFK	P06748	2	DTPA[K]NAQK	P06748	5	Nucleophosmin OS=Homo sapiens OX=9606 GN=NPM1 PE=1 SV=2	Nucleophosmin OS=Homo sapiens OX=9606 GN=NPM1 PE=1 SV=2	244.59	223	202	FALSE	K2(DSBSO)	K5(DSBSO)	High
FALSE	DSBSO	Intra	1	1	S[K]TVYSILR	P05198	2	TEGLSVLSQAMAVI[K]EK	P05198	15	Eukaryotic translation initiation factor 2 subunit 1 OS=Homo sapiens OX=9606 GN=EIF2S1 PE=1 SV=3	Eukaryotic translation initiation factor 2 subunit 1 OS=Homo sapiens OX=9606 GN=EIF2S1 PE=1 SV=3	244.6	106	259	FALSE	K2(DSBSO)	K15(DSBSO)	High
FALSE	DSBSO	Intra	3	1	[K]QDVGK	P07814	1	[K]VIDPVAPR	P07814	1	Bifunctional glutamate/proline--tRNA ligase OS=Homo sapiens OX=9606 GN=EPRS1 PE=1 SV=5	Bifunctional glutamate/proline--tRNA ligase OS=Homo sapiens OX=9606 GN=EPRS1 PE=1 SV=5	244.62	181	498	FALSE	K1(DSBSO)	K1(DSBSO)	High
FALSE	DSBSO	Inter	11	2	LSGLP[K]HR	P07195	6	DQLIYNLL[K]EEQTPQNK	P00338	9	L-lactate dehydrogenase B chain OS=Homo sapiens OX=9606 GN=LDHB PE=1 SV=2	L-lactate dehydrogenase A chain OS=Homo sapiens OX=9606 GN=LDHA PE=1 SV=2	244.7	156	14	FALSE	K6(DSBSO)	K9(DSBSO)	High
FALSE	DSBSO	Intra	3	2	MVQEAE[K]YK	P0DMV9;P11142	7	IINEPTAAAIAYGLD[K]K	P11142	16	Heat shock 70 kDa protein 1B OS=Homo sapiens OX=9606 GN=HSPA1B PE=1 SV=1;Heat shock cognate 71 kDa protein OS=Homo sapiens OX=9606 GN=HSPA8 PE=1 SV=1	Heat shock cognate 71 kDa protein OS=Homo sapiens OX=9606 GN=HSPA8 PE=1 SV=1	244.7	524;524	187	FALSE	K7(DSBSO)	K16(DSBSO)	High
FALSE	DSBSO	Intra	3	1	[K]QDPPVTHDLR	P25685	1	ITFP[K]EGDQTSNNIPADIVFVLK	P25685	5	DnaJ homolog subfamily B member 1 OS=Homo sapiens OX=9606 GN=DNAJB1 PE=1 SV=4	DnaJ homolog subfamily B member 1 OS=Homo sapiens OX=9606 GN=DNAJB1 PE=1 SV=4	244.71	159	222	FALSE	K1(DSBSO)	K5(DSBSO)	High
FALSE	DSBSO	Intra	3	1	T[K]ISAMK	Q9UQE7	2	SEDLDNSID[K]TEAGIK	Q9UQE7	10	Structural maintenance of chromosomes protein 3 OS=Homo sapiens OX=9606 GN=SMC3 PE=1 SV=2	Structural maintenance of chromosomes protein 3 OS=Homo sapiens OX=9606 GN=SMC3 PE=1 SV=2	244.78	280	889	FALSE	K2(DSBSO)	K10(DSBSO)	High
FALSE	DSBSO	Intra	1	1	VG[K]APK	P49207	3	IVYLYT[K]K	P49207	7	Large ribosomal subunit protein eL34 OS=Homo sapiens OX=9606 GN=RPL34 PE=1 SV=3	Large ribosomal subunit protein eL34 OS=Homo sapiens OX=9606 GN=RPL34 PE=1 SV=3	244.78	40	36	FALSE	K3(DSBSO)	K7(DSBSO)	High
FALSE	DSBSO	Intra	1	2	D[K]HILAK	P51531;P51532	2	LT[K]AVATYHANTER	P51532	3	Probable global transcription activator SNF2L2 OS=Homo sapiens OX=9606 GN=SMARCA2 PE=1 SV=2;Transcription activator BRG1 OS=Homo sapiens OX=9606 GN=SMARCA4 PE=1 SV=2	Transcription activator BRG1 OS=Homo sapiens OX=9606 GN=SMARCA4 PE=1 SV=2	244.79	837;867	502	FALSE	K2(DSBSO)	K3(DSBSO)	High
FALSE	DSBSO	Intra	1	1	LSALLQET[K]ELK	O60763	9	SVEVQGETETIIAT[K]TTDVEGR	O60763	15	General vesicular transport factor p115 OS=Homo sapiens OX=9606 GN=USO1 PE=1 SV=2	General vesicular transport factor p115 OS=Homo sapiens OX=9606 GN=USO1 PE=1 SV=2	244.8	858	842	FALSE	K9(DSBSO)	K15(DSBSO)	High
FALSE	DSBSO	Intra	2	4	AVT[K]AQK	Q6DN03;Q16778;Q99880;O60814	4	PEPA[K]SAPAPK	Q16778;O60814	5	Putative histone H2B type 2-C OS=Homo sapiens OX=9606 GN=H2BC20P PE=5 SV=3;Histone H2B type 2-E OS=Homo sapiens OX=9606 GN=H2BC21 PE=1 SV=3;Histone H2B type 1-L OS=Homo sapiens OX=9606 GN=H2BC13 PE=1 SV=3;Histone H2B type 1-K OS=Homo sapiens OX=9606 GN=H2BC12 PE=1 SV=3	Histone H2B type 2-E OS=Homo sapiens OX=9606 GN=H2BC21 PE=1 SV=3;Histone H2B type 1-K OS=Homo sapiens OX=9606 GN=H2BC12 PE=1 SV=3	244.8	21;21;21;21	6;6	FALSE	K4(DSBSO)	K5(DSBSO)	High
FALSE	DSBSO	Intra	3	1	NIGLT[K]AR	P55265	6	E[K]ICDYLFNVSDSSALNLAK	P55265	2	Double-stranded RNA-specific adenosine deaminase OS=Homo sapiens OX=9606 GN=ADAR PE=1 SV=4	Double-stranded RNA-specific adenosine deaminase OS=Homo sapiens OX=9606 GN=ADAR PE=1 SV=4	244.8	326	302	FALSE	K6(DSBSO)	K2(DSBSO);C4(Carbamidomethyl)	High
FALSE	DSBSO	Inter	1	2	SIFDHI[K]LPQASK	Q9NYF8	7	SHTILLVQPT[K]RPEGR	P84090	11	Bcl-2-associated transcription factor 1 OS=Homo sapiens OX=9606 GN=BCLAF1 PE=1 SV=2	Enhancer of rudimentary homolog OS=Homo sapiens OX=9606 GN=ERH PE=1 SV=1	244.84	593	12	FALSE	K7(DSBSO)	K11(DSBSO)	High
FALSE	DSBSO	Intra	2	1	[K]DSQICELK	P55145	1	IINEVS[K]PLAHHIPVEK	P55145	7	Mesencephalic astrocyte-derived neurotrophic factor OS=Homo sapiens OX=9606 GN=MANF PE=1 SV=3	Mesencephalic astrocyte-derived neurotrophic factor OS=Homo sapiens OX=9606 GN=MANF PE=1 SV=3	244.84	112	94	FALSE	K1(DSBSO);C6(Carbamidomethyl)	K7(DSBSO)	High
FALSE	DSBSO	Intra	4	1	SGEMI[K]K	Q92945	6	QDDGTGPE[K]IAHIMGPPDR	Q92945	9	Far upstream element-binding protein 2 OS=Homo sapiens OX=9606 GN=KHSRP PE=1 SV=4	Far upstream element-binding protein 2 OS=Homo sapiens OX=9606 GN=KHSRP PE=1 SV=4	244.86	346	368	FALSE	K6(DSBSO)	K9(DSBSO)	High
FALSE	DSBSO	Intra	3	1	TPAQYDASEL[K]ASMK	P07355	11	TDLE[K]DIISDTSGDFR	P07355	5	Annexin A2 OS=Homo sapiens OX=9606 GN=ANXA2 PE=1 SV=2	Annexin A2 OS=Homo sapiens OX=9606 GN=ANXA2 PE=1 SV=2	244.89	115	157	FALSE	K11(DSBSO)	K5(DSBSO)	High
FALSE	DSBSO	Intra	4	1	AD[K]MTR	Q9Y5X3	3	I[K]DSCVK	Q9Y5X3	2	Sorting nexin-5 OS=Homo sapiens OX=9606 GN=SNX5 PE=1 SV=1	Sorting nexin-5 OS=Homo sapiens OX=9606 GN=SNX5 PE=1 SV=1	244.97	232	224	FALSE	K3(DSBSO);M4(Oxidation)	K2(DSBSO);C5(Carbamidomethyl)	High
FALSE	DSBSO	Inter	3	2	IGVLDEG[K]MK	P46781	8	IG[K]PHTVPCK	P15880	3	Small ribosomal subunit protein uS4 OS=Homo sapiens OX=9606 GN=RPS9 PE=1 SV=3	Small ribosomal subunit protein uS5 OS=Homo sapiens OX=9606 GN=RPS2 PE=1 SV=2	244.97	91	176	FALSE	K8(DSBSO)	K3(DSBSO);C9(Carbamidomethyl)	High
FALSE	DSBSO	Intra	3	1	SSQPLAS[K]QEK	P17096	8	[K]QPPVSPGTALVGSQK	P17096	1	High mobility group protein HMG-I/HMG-Y OS=Homo sapiens OX=9606 GN=HMGA1 PE=1 SV=3	High mobility group protein HMG-I/HMG-Y OS=Homo sapiens OX=9606 GN=HMGA1 PE=1 SV=3	244.97	15	31	FALSE	K8(DSBSO)	K1(DSBSO)	High
FALSE	DSBSO	Intra	2	3	ITITND[K]GR	P0DMV9;P11142;P34931	7	EIAEAYLG[K]TVTNAVVTVPAYFNDSQR	P11142	9	Heat shock 70 kDa protein 1B OS=Homo sapiens OX=9606 GN=HSPA1B PE=1 SV=1;Heat shock cognate 71 kDa protein OS=Homo sapiens OX=9606 GN=HSPA8 PE=1 SV=1;Heat shock 70 kDa protein 1-like OS=Homo sapiens OX=9606 GN=HSPA1L PE=1 SV=2	Heat shock cognate 71 kDa protein OS=Homo sapiens OX=9606 GN=HSPA8 PE=1 SV=1	244.99	507;507;509	137	FALSE	K7(DSBSO)	K9(DSBSO)	High
FALSE	DSBSO	Intra	1	1	VTIMGIYSI[K]K	P33992	10	CVDFQTL[K]LQELPDAVPHGEMPR	P33992	8	DNA replication licensing factor MCM5 OS=Homo sapiens OX=9606 GN=MCM5 PE=1 SV=5	DNA replication licensing factor MCM5 OS=Homo sapiens OX=9606 GN=MCM5 PE=1 SV=5	244.99	272	228	FALSE	K10(DSBSO)	C1(Carbamidomethyl);K8(DSBSO)	High
FALSE	DSBSO	Inter	2	2	SHIMAA[K]AVANTMR	P48643	7	LLQ[K]GIHPTIISESFQK	P50991	4	T-complex protein 1 subunit epsilon OS=Homo sapiens OX=9606 GN=CCT5 PE=1 SV=1	T-complex protein 1 subunit delta OS=Homo sapiens OX=9606 GN=CCT4 PE=1 SV=4	245.01	42	126	FALSE	K7(DSBSO)	K4(DSBSO)	High
FALSE	DSBSO	Inter	2	2	KEPAVLELEG[K]K	Q01518	11	VAPEEHPVLLTEAPLNP[K]ANR	P60709	18	Adenylyl cyclase-associated protein 1 OS=Homo sapiens OX=9606 GN=CAP1 PE=1 SV=5	Actin, cytoplasmic 1 OS=Homo sapiens OX=9606 GN=ACTB PE=1 SV=1	245.02	327	113	FALSE	K11(DSBSO)	K18(DSBSO)	High
FALSE	DSBSO	Intra	2	1	GHD[K]SDR	O60828	4	GYD[K]VDR	O60828	4	Polyglutamine-binding protein 1 OS=Homo sapiens OX=9606 GN=PQBP1 PE=1 SV=1	Polyglutamine-binding protein 1 OS=Homo sapiens OX=9606 GN=PQBP1 PE=1 SV=1	245.05	116	148	FALSE	K4(DSBSO)	K4(DSBSO)	High
FALSE	DSBSO	Intra	3	1	S[K]GQESFK	P06748	2	NAQ[K]SNQNGK	P06748	4	Nucleophosmin OS=Homo sapiens OX=9606 GN=NPM1 PE=1 SV=2	Nucleophosmin OS=Homo sapiens OX=9606 GN=NPM1 PE=1 SV=2	245.11	223	206	FALSE	K2(DSBSO)	K4(DSBSO)	High
FALSE	DSBSO	Intra	2	1	L[K]AEGSEIR	P07237	2	ALAPEYA[K]AAGK	P07237	8	Protein disulfide-isomerase OS=Homo sapiens OX=9606 GN=P4HB PE=1 SV=3	Protein disulfide-isomerase OS=Homo sapiens OX=9606 GN=P4HB PE=1 SV=3	245.18	71	65	FALSE	K2(DSBSO)	K8(DSBSO)	High
FALSE	DSBSO	Intra	3	1	[K]GVITVK	P10809	1	EIGNIISDAM[K]K	P10809	11	60 kDa heat shock protein, mitochondrial OS=Homo sapiens OX=9606 GN=HSPD1 PE=1 SV=2	60 kDa heat shock protein, mitochondrial OS=Homo sapiens OX=9606 GN=HSPD1 PE=1 SV=2	245.18	196	191	FALSE	K1(DSBSO)	K11(DSBSO)	High
FALSE	DSBSO	Intra	3	1	[K]AEVEGK	Q00839	1	DLPEHAVL[K]MK	Q00839	9	Heterogeneous nuclear ribonucleoprotein U OS=Homo sapiens OX=9606 GN=HNRNPU PE=1 SV=6	Heterogeneous nuclear ribonucleoprotein U OS=Homo sapiens OX=9606 GN=HNRNPU PE=1 SV=6	245.2	620	635	FALSE	K1(DSBSO)	K9(DSBSO)	High
FALSE	DSBSO	Intra	5	1	[K]VLIQTK	Q12931	1	YTLHY[K]TDAPLNIR	Q12931	6	Heat shock protein 75 kDa, mitochondrial OS=Homo sapiens OX=9606 GN=TRAP1 PE=1 SV=3	Heat shock protein 75 kDa, mitochondrial OS=Homo sapiens OX=9606 GN=TRAP1 PE=1 SV=3	245.2	369	332	FALSE	K1(DSBSO)	K6(DSBSO)	High
FALSE	DSBSO	Intra	1	1	NYDG[K]NNYPK	Q96G03	5	ELNELVSAIEEHFFQPQ[K]YNLQPK	Q96G03	18	Phosphopentomutase OS=Homo sapiens OX=9606 GN=PGM2 PE=1 SV=4	Phosphopentomutase OS=Homo sapiens OX=9606 GN=PGM2 PE=1 SV=4	245.28	503	604	FALSE	K5(DSBSO)	K18(DSBSO)	High
FALSE	DSBSO	Intra	2	1	GPV[K]VVVGK	P13667	4	SQPVP[K]NNK	P13667	6	Protein disulfide-isomerase A4 OS=Homo sapiens OX=9606 GN=PDIA4 PE=1 SV=2	Protein disulfide-isomerase A4 OS=Homo sapiens OX=9606 GN=PDIA4 PE=1 SV=2	245.28	528	521	FALSE	K4(DSBSO)	K6(DSBSO)	High
FALSE	DSBSO	Intra	3	1	GSS[K]SGK	P07910	4	QAVEM[K]NDK	P07910	6	Heterogeneous nuclear ribonucleoproteins C1/C2 OS=Homo sapiens OX=9606 GN=HNRNPC PE=1 SV=4	Heterogeneous nuclear ribonucleoproteins C1/C2 OS=Homo sapiens OX=9606 GN=HNRNPC PE=1 SV=4	245.29	184	229	FALSE	K4(DSBSO)	M5(Oxidation);K6(DSBSO)	High
FALSE	DSBSO	Inter	1	2	AFNQG[K]IFK	P26641	6	GVVQELQQAIS[K]LEAR	P29692	12	Elongation factor 1-gamma OS=Homo sapiens OX=9606 GN=EEF1G PE=1 SV=3	Elongation factor 1-delta OS=Homo sapiens OX=9606 GN=EEF1D PE=1 SV=5	245.3	434	107	FALSE	K6(DSBSO)	K12(DSBSO)	High
FALSE	DSBSO	Intra	7	1	[K]NAQLNIELEAAHH	P43490	1	YYGT[K]DPVPGYSVPAAEHSTITAWGK	P43490	5	Nicotinamide phosphoribosyltransferase OS=Homo sapiens OX=9606 GN=NAMPT PE=1 SV=1	Nicotinamide phosphoribosyltransferase OS=Homo sapiens OX=9606 GN=NAMPT PE=1 SV=1	245.3	478	234	FALSE	K1(DSBSO)	K5(DSBSO)	High
FALSE	DSBSO	Intra	3	1	AQP[K]QTTCWDGVR	Q9P016	4	IV[K]EAYPDHTQFEK	Q9P016	3	Thymocyte nuclear protein 1 OS=Homo sapiens OX=9606 GN=THYN1 PE=1 SV=1	Thymocyte nuclear protein 1 OS=Homo sapiens OX=9606 GN=THYN1 PE=1 SV=1	245.4	85	131	FALSE	K4(DSBSO);C8(Carbamidomethyl)	K3(DSBSO)	High
FALSE	DSBSO	Inter	9	2	LAA[K]GLR	O43676	4	Q[K]LFQEDDEIPLYLK	P14406	2	NADH dehydrogenase [ubiquinone] 1 beta subcomplex subunit 3 OS=Homo sapiens OX=9606 GN=NDUFB3 PE=1 SV=3	Cytochrome c oxidase subunit 7A2, mitochondrial OS=Homo sapiens OX=9606 GN=COX7A2 PE=1 SV=1	245.46	39	33	FALSE	K4(DSBSO)	K2(DSBSO)	High
FALSE	DSBSO	Inter	10	2	AYEKPPE[K]K	Q12905	8	LAAFGQLH[K]VLGMDPLPSK	Q12906	9	Interleukin enhancer-binding factor 2 OS=Homo sapiens OX=9606 GN=ILF2 PE=1 SV=2	Interleukin enhancer-binding factor 3 OS=Homo sapiens OX=9606 GN=ILF3 PE=1 SV=3	245.46	364	332	FALSE	K8(DSBSO)	K9(DSBSO);M13(Oxidation)	High
FALSE	DSBSO	Intra	2	1	EVL[K]MDTSIK	Q96PZ0	4	HGLTEADVGIT[K]FVSSHQGFSGILK	Q96PZ0	12	Pseudouridylate synthase 7 homolog OS=Homo sapiens OX=9606 GN=PUS7 PE=1 SV=2	Pseudouridylate synthase 7 homolog OS=Homo sapiens OX=9606 GN=PUS7 PE=1 SV=2	245.48	644	118	FALSE	K4(DSBSO);M5(Oxidation)	K12(DSBSO)	High
FALSE	DSBSO	Intra	1	1	IVIE[K]QGK	Q96CW1	5	LS[K]FDSER	Q96CW1	3	AP-2 complex subunit mu OS=Homo sapiens OX=9606 GN=AP2M1 PE=1 SV=2	AP-2 complex subunit mu OS=Homo sapiens OX=9606 GN=AP2M1 PE=1 SV=2	245.48	224	256	FALSE	K5(DSBSO)	K3(DSBSO)	High
FALSE	DSBSO	Intra	2	1	[K]LGELQEK	Q08379	1	LSEL[K]ETVELK	Q08379	5	Golgin subfamily A member 2 OS=Homo sapiens OX=9606 GN=GOLGA2 PE=1 SV=3	Golgin subfamily A member 2 OS=Homo sapiens OX=9606 GN=GOLGA2 PE=1 SV=3	245.51	583	595	FALSE	K1(DSBSO)	K5(DSBSO)	High
FALSE	DSBSO	Intra	1	1	KEETA[K]LIEK	P13639	6	QFAEMYVA[K]FAAK	P13639	9	Elongation factor 2 OS=Homo sapiens OX=9606 GN=EEF2 PE=1 SV=4	Elongation factor 2 OS=Homo sapiens OX=9606 GN=EEF2 PE=1 SV=4	245.53	314	235	FALSE	K6(DSBSO)	K9(DSBSO)	High
FALSE	DSBSO	Intra	3	1	Q[K]VENLFNEK	P78347	2	EFSFEAWNA[K]ITDLK	P78347	10	General transcription factor II-I OS=Homo sapiens OX=9606 GN=GTF2I PE=1 SV=2	General transcription factor II-I OS=Homo sapiens OX=9606 GN=GTF2I PE=1 SV=2	245.57	736	729	FALSE	K2(DSBSO)	K10(DSBSO)	High
FALSE	DSBSO	Intra	5	3	TG[K]GER	P0DMV9	3	ITITND[K]GR	P0DMV9;P11142;P34931	7	Heat shock 70 kDa protein 1B OS=Homo sapiens OX=9606 GN=HSPA1B PE=1 SV=1	Heat shock 70 kDa protein 1B OS=Homo sapiens OX=9606 GN=HSPA1B PE=1 SV=1;Heat shock cognate 71 kDa protein OS=Homo sapiens OX=9606 GN=HSPA8 PE=1 SV=1;Heat shock 70 kDa protein 1-like OS=Homo sapiens OX=9606 GN=HSPA1L PE=1 SV=2	245.59	190	507;507;509	FALSE	K3(DSBSO)	K7(DSBSO)	High
FALSE	DSBSO	Intra	1	1	IA[K]VSAEAK	P42285	3	QMQECA[K]R	P42285	7	Exosome RNA helicase MTR4 OS=Homo sapiens OX=9606 GN=MTREX PE=1 SV=3	Exosome RNA helicase MTR4 OS=Homo sapiens OX=9606 GN=MTREX PE=1 SV=3	245.7	944	940	FALSE	K3(DSBSO)	C5(Carbamidomethyl);K7(DSBSO)	High
FALSE	DSBSO	Intra	2	1	QAVEM[K]NDK	P07910	6	SGFNS[K]SGQR	P07910	6	Heterogeneous nuclear ribonucleoproteins C1/C2 OS=Homo sapiens OX=9606 GN=HNRNPC PE=1 SV=4	Heterogeneous nuclear ribonucleoproteins C1/C2 OS=Homo sapiens OX=9606 GN=HNRNPC PE=1 SV=4	245.78	229	176	FALSE	K6(DSBSO)	K6(DSBSO)	High
FALSE	DSBSO	Inter	2	2	APS[K]SELR	Q5T4S7	4	E[K]IYVLLR	P84090	2	E3 ubiquitin-protein ligase UBR4 OS=Homo sapiens OX=9606 GN=UBR4 PE=1 SV=1	Enhancer of rudimentary homolog OS=Homo sapiens OX=9606 GN=ERH PE=1 SV=1	245.8	4089	90	FALSE	K4(DSBSO)	K2(DSBSO)	High
FALSE	DSBSO	Intra	3	1	MAEE[K]LTHK	P16949	5	N[K]ESKDPADETEAD	P16949	2	Stathmin OS=Homo sapiens OX=9606 GN=STMN1 PE=1 SV=3	Stathmin OS=Homo sapiens OX=9606 GN=STMN1 PE=1 SV=3	245.81	100	137	FALSE	K5(DSBSO)	K2(DSBSO)	High
FALSE	DSBSO	Intra	3	1	QPMILE[K]GQR	P49411	7	DLE[K]PFLLPVEAVYSVPGR	P49411	4	Elongation factor Tu, mitochondrial OS=Homo sapiens OX=9606 GN=TUFM PE=1 SV=3	Elongation factor Tu, mitochondrial OS=Homo sapiens OX=9606 GN=TUFM PE=1 SV=3	245.81	421	259	FALSE	K7(DSBSO)	K4(DSBSO)	High
FALSE	DSBSO	Intra	2	1	TG[K]WK	P78527	3	[K]GVAEQK	P78527	1	DNA-dependent protein kinase catalytic subunit OS=Homo sapiens OX=9606 GN=PRKDC PE=1 SV=3	DNA-dependent protein kinase catalytic subunit OS=Homo sapiens OX=9606 GN=PRKDC PE=1 SV=3	245.9	518	2746	FALSE	K3(DSBSO)	K1(DSBSO)	High
FALSE	DSBSO	Intra	8	1	YMG[K]GVSK	P06733	4	IGAEVYHNL[K]NVIK	P06733	10	Alpha-enolase OS=Homo sapiens OX=9606 GN=ENO1 PE=1 SV=2	Alpha-enolase OS=Homo sapiens OX=9606 GN=ENO1 PE=1 SV=2	245.92	60	193	FALSE	M2(Oxidation);K4(DSBSO)	K10(DSBSO)	High
FALSE	DSBSO	Intra	20	1	DND[K]TR	P06733	4	YMG[K]GVSK	P06733	4	Alpha-enolase OS=Homo sapiens OX=9606 GN=ENO1 PE=1 SV=2	Alpha-enolase OS=Homo sapiens OX=9606 GN=ENO1 PE=1 SV=2	245.95	54	60	FALSE	K4(DSBSO)	M2(Oxidation);K4(DSBSO)	High
FALSE	DSBSO	Intra	1	1	GNTL[K]NIEK	Q15637	5	ECNA[K]IMIR	Q15637	5	Splicing factor 1 OS=Homo sapiens OX=9606 GN=SF1 PE=1 SV=4	Splicing factor 1 OS=Homo sapiens OX=9606 GN=SF1 PE=1 SV=4	245.95	165	174	FALSE	K5(DSBSO)	C2(Carbamidomethyl);K5(DSBSO)	High
FALSE	DSBSO	Intra	3	1	TVIV[K]GPR	P32969	5	TILSNQTVDIPENVDITL[K]GR	P32969	19	Large ribosomal subunit protein uL6 OS=Homo sapiens OX=9606 GN=RPL9P9 PE=1 SV=1	Large ribosomal subunit protein uL6 OS=Homo sapiens OX=9606 GN=RPL9P9 PE=1 SV=1	245.99	28	21	FALSE	K5(DSBSO)	K19(DSBSO)	High
FALSE	DSBSO	Intra	2	1	AVVPS[K]R	P07910	6	ND[K]SEEEQSSSSVK	P07910	3	Heterogeneous nuclear ribonucleoproteins C1/C2 OS=Homo sapiens OX=9606 GN=HNRNPC PE=1 SV=4	Heterogeneous nuclear ribonucleoproteins C1/C2 OS=Homo sapiens OX=9606 GN=HNRNPC PE=1 SV=4	245.99	157	232	FALSE	K6(DSBSO)	K3(DSBSO)	High
FALSE	DSBSO	Intra	2	1	NPDMVAGE[K]R	P20042	9	FVM[K]PPQVVR	P20042	4	Eukaryotic translation initiation factor 2 subunit 2 OS=Homo sapiens OX=9606 GN=EIF2S2 PE=1 SV=2	Eukaryotic translation initiation factor 2 subunit 2 OS=Homo sapiens OX=9606 GN=EIF2S2 PE=1 SV=2	246.03	199	205	FALSE	K9(DSBSO)	K4(DSBSO)	High
FALSE	DSBSO	Intra	2	1	ERE[K]LHAVNAEECNVLQGR	O75521	4	ERE[K]LHAVNAEECNVLQGR	O75521	4	Enoyl-CoA delta isomerase 2 OS=Homo sapiens OX=9606 GN=ECI2 PE=1 SV=4	Enoyl-CoA delta isomerase 2 OS=Homo sapiens OX=9606 GN=ECI2 PE=1 SV=4	246.04	359	359	FALSE	K4(DSBSO);C13(Carbamidomethyl)	K4(DSBSO);C13(Carbamidomethyl)	High
FALSE	DSBSO	Intra	7	1	NQTLQ[K]EIQGHQPR	Q01082	6	MPLATSTDHGHNLQTVQLLI[K]K	Q01082	21	Spectrin beta chain, non-erythrocytic 1 OS=Homo sapiens OX=9606 GN=SPTBN1 PE=1 SV=2	Spectrin beta chain, non-erythrocytic 1 OS=Homo sapiens OX=9606 GN=SPTBN1 PE=1 SV=2	246.05	1532	1525	FALSE	K6(DSBSO)	M1(Oxidation);K21(DSBSO)	High
FALSE	DSBSO	Intra	1	1	NADGY[K]LDK	P55884	6	NVIH[K]IFSK	P55884	5	Eukaryotic translation initiation factor 3 subunit B OS=Homo sapiens OX=9606 GN=EIF3B PE=1 SV=3	Eukaryotic translation initiation factor 3 subunit B OS=Homo sapiens OX=9606 GN=EIF3B PE=1 SV=3	246.05	254	209	FALSE	K6(DSBSO)	K5(DSBSO)	High
FALSE	DSBSO	Intra	2	1	EETA[K]LIEK	P13639	5	FAA[K]GEGQLGPAER	P13639	4	Elongation factor 2 OS=Homo sapiens OX=9606 GN=EEF2 PE=1 SV=4	Elongation factor 2 OS=Homo sapiens OX=9606 GN=EEF2 PE=1 SV=4	246.09	314	239	FALSE	K5(DSBSO)	K4(DSBSO)	High
FALSE	DSBSO	Intra	1	1	VELL[K]ELSR	P33991	5	LHGLDEEAEQ[K]LFSEK	P33991	11	DNA replication licensing factor MCM4 OS=Homo sapiens OX=9606 GN=MCM4 PE=1 SV=5	DNA replication licensing factor MCM4 OS=Homo sapiens OX=9606 GN=MCM4 PE=1 SV=5	246.14	450	439	FALSE	K5(DSBSO)	K11(DSBSO)	High
FALSE	DSBSO	Inter	4	6	[K]GNYSER	P04908;P20671	1	LAHYN[K]R	Q6DN03;Q16778;Q99880;O60814	6	Histone H2A type 1-B/E OS=Homo sapiens OX=9606 GN=H2AC8 PE=1 SV=2;Histone H2A type 1-D OS=Homo sapiens OX=9606 GN=H2AC7 PE=1 SV=2	Putative histone H2B type 2-C OS=Homo sapiens OX=9606 GN=H2BC20P PE=5 SV=3;Histone H2B type 2-E OS=Homo sapiens OX=9606 GN=H2BC21 PE=1 SV=3;Histone H2B type 1-L OS=Homo sapiens OX=9606 GN=H2BC13 PE=1 SV=3;Histone H2B type 1-K OS=Homo sapiens OX=9606 GN=H2BC12 PE=1 SV=3	246.15	37;37	86;86;86;86	FALSE	K1(DSBSO)	K6(DSBSO)	High
FALSE	DSBSO	Intra	3	1	AYGL[K]SGLK	P12956	5	QELLEALT[K]HFQD	P12956	9	X-ray repair cross-complementing protein 6 OS=Homo sapiens OX=9606 GN=XRCC6 PE=1 SV=2	X-ray repair cross-complementing protein 6 OS=Homo sapiens OX=9606 GN=XRCC6 PE=1 SV=2	246.17	591	605	FALSE	K5(DSBSO)	K9(DSBSO)	High
FALSE	DSBSO	Intra	1	1	AIGL[K]LR	O60869	5	G[K]DIGKPIEK	O60869	2	Endothelial differentiation-related factor 1 OS=Homo sapiens OX=9606 GN=EDF1 PE=1 SV=1	Endothelial differentiation-related factor 1 OS=Homo sapiens OX=9606 GN=EDF1 PE=1 SV=1	246.2	131	135	FALSE	K5(DSBSO)	K2(DSBSO)	High
FALSE	DSBSO	Intra	1	1	TKEPV[K]K	Q14103	6	GFCFITF[K]EEEPVK	Q14103	8	Heterogeneous nuclear ribonucleoprotein D0 OS=Homo sapiens OX=9606 GN=HNRNPD PE=1 SV=1	Heterogeneous nuclear ribonucleoprotein D0 OS=Homo sapiens OX=9606 GN=HNRNPD PE=1 SV=1	246.29	182	231	FALSE	K6(DSBSO)	C3(Carbamidomethyl);K8(DSBSO)	High
FALSE	DSBSO	Intra	5	1	AL[K]LNSNEAR	P78527	3	G[K]PLPEYHVR	P78527	2	DNA-dependent protein kinase catalytic subunit OS=Homo sapiens OX=9606 GN=PRKDC PE=1 SV=3	DNA-dependent protein kinase catalytic subunit OS=Homo sapiens OX=9606 GN=PRKDC PE=1 SV=3	246.3	3455	3710	FALSE	K3(DSBSO)	K2(DSBSO)	High
FALSE	DSBSO	Intra	3	1	FD[K]EGEVR	Q9NY27	3	N[K]HPDEDAVEAEGHEVK	Q9NY27	2	Serine/threonine-protein phosphatase 4 regulatory subunit 2 OS=Homo sapiens OX=9606 GN=PPP4R2 PE=1 SV=3	Serine/threonine-protein phosphatase 4 regulatory subunit 2 OS=Homo sapiens OX=9606 GN=PPP4R2 PE=1 SV=3	246.31	252	231	FALSE	K3(DSBSO)	K2(DSBSO)	High
FALSE	DSBSO	Intra	1	1	LQME[K]AK	Q14980	5	A[K]THYDAK	Q14980	2	Nuclear mitotic apparatus protein 1 OS=Homo sapiens OX=9606 GN=NUMA1 PE=1 SV=2	Nuclear mitotic apparatus protein 1 OS=Homo sapiens OX=9606 GN=NUMA1 PE=1 SV=2	246.32	1616	1618	FALSE	K5(DSBSO)	K2(DSBSO)	High
FALSE	DSBSO	Intra	1	1	SPSKPLPEVTDEY[K]NDVK	P05455	14	YKETDLLILF[K]DDYFAK	P05455	11	Lupus La protein OS=Homo sapiens OX=9606 GN=SSB PE=1 SV=2	Lupus La protein OS=Homo sapiens OX=9606 GN=SSB PE=1 SV=2	246.33	105	185	FALSE	K14(DSBSO)	K11(DSBSO)	High
FALSE	DSBSO	Intra	1	1	GAA[K]EAAGK	Q00839	4	KAEVEG[K]DLPEHAVLK	Q00839	7	Heterogeneous nuclear ribonucleoprotein U OS=Homo sapiens OX=9606 GN=HNRNPU PE=1 SV=6	Heterogeneous nuclear ribonucleoprotein U OS=Homo sapiens OX=9606 GN=HNRNPU PE=1 SV=6	246.36	181	626	FALSE	K4(DSBSO)	K7(DSBSO)	High
FALSE	DSBSO	Intra	1	1	DS[K]PSSTPR	P06748	3	SIRDTPA[K]NAQK	P06748	8	Nucleophosmin OS=Homo sapiens OX=9606 GN=NPM1 PE=1 SV=2	Nucleophosmin OS=Homo sapiens OX=9606 GN=NPM1 PE=1 SV=2	246.38	215	202	FALSE	K3(DSBSO)	K8(DSBSO)	High
FALSE	DSBSO	Intra	2	1	GAA[K]EAAGK	Q00839	4	YNILGTNTIMD[K]MMVAGFK	Q00839	12	Heterogeneous nuclear ribonucleoprotein U OS=Homo sapiens OX=9606 GN=HNRNPU PE=1 SV=6	Heterogeneous nuclear ribonucleoprotein U OS=Homo sapiens OX=9606 GN=HNRNPU PE=1 SV=6	246.4	181	536	FALSE	K4(DSBSO)	K12(DSBSO)	High
FALSE	DSBSO	Intra	1	1	V[K]SLNQNMESLR	P02549	2	DWW[K]VEAADHQGIVPAVYVR	P02549	4	Spectrin alpha chain, erythrocytic 1 OS=Homo sapiens OX=9606 GN=SPTA1 PE=1 SV=5	Spectrin alpha chain, erythrocytic 1 OS=Homo sapiens OX=9606 GN=SPTA1 PE=1 SV=5	246.42	875	1016	FALSE	K2(DSBSO)	K4(DSBSO)	High
FALSE	DSBSO	Inter	5	2	H[K]EQNNDSQLK	O95347	2	VIQENEHALQ[K]DALSIK	Q9NTJ3	11	Structural maintenance of chromosomes protein 2 OS=Homo sapiens OX=9606 GN=SMC2 PE=1 SV=2	Structural maintenance of chromosomes protein 4 OS=Homo sapiens OX=9606 GN=SMC4 PE=1 SV=2	246.42	900	1009	FALSE	K2(DSBSO)	K11(DSBSO)	High
FALSE	DSBSO	Intra	1	1	[K]TGAAPAK	P36957	1	A[K]PAEAPAAAAPK	P36957	2	Dihydrolipoyllysine-residue succinyltransferase component of 2-oxoglutarate dehydrogenase complex, mitochondrial OS=Homo sapiens OX=9606 GN=DLST PE=1 SV=4	Dihydrolipoyllysine-residue succinyltransferase component of 2-oxoglutarate dehydrogenase complex, mitochondrial OS=Homo sapiens OX=9606 GN=DLST PE=1 SV=4	246.49	145	154	FALSE	K1(DSBSO)	K2(DSBSO)	High
FALSE	DSBSO	Intra	3	2	VA[K]SPK	P16401;P16403	3	[K]PAAATVTK	P16403	1	Histone H1.5 OS=Homo sapiens OX=9606 GN=H1-5 PE=1 SV=3;Histone H1.2 OS=Homo sapiens OX=9606 GN=H1-2 PE=1 SV=2	Histone H1.2 OS=Homo sapiens OX=9606 GN=H1-2 PE=1 SV=2	246.52	172;172	160	FALSE	K3(DSBSO)	K1(DSBSO)	High
FALSE	DSBSO	Intra	3	1	[K]TFNIK	P63208	1	G[K]TPEEIR	P63208	2	S-phase kinase-associated protein 1 OS=Homo sapiens OX=9606 GN=SKP1 PE=1 SV=2	S-phase kinase-associated protein 1 OS=Homo sapiens OX=9606 GN=SKP1 PE=1 SV=2	246.56	137	130	FALSE	K1(DSBSO)	K2(DSBSO)	High
FALSE	DSBSO	Intra	3	1	ETSGE[K]SR	Q9UQE7	6	LDELSA[K]R	Q9UQE7	7	Structural maintenance of chromosomes protein 3 OS=Homo sapiens OX=9606 GN=SMC3 PE=1 SV=2	Structural maintenance of chromosomes protein 3 OS=Homo sapiens OX=9606 GN=SMC3 PE=1 SV=2	246.58	252	245	FALSE	K6(DSBSO)	K7(DSBSO)	High
FALSE	DSBSO	Intra	3	1	L[K]PVIK	P13667	2	VVVG[K]TFDSIVMDPK	P13667	5	Protein disulfide-isomerase A4 OS=Homo sapiens OX=9606 GN=PDIA4 PE=1 SV=2	Protein disulfide-isomerase A4 OS=Homo sapiens OX=9606 GN=PDIA4 PE=1 SV=2	246.6	511	533	FALSE	K2(DSBSO)	K5(DSBSO)	High
FALSE	DSBSO	Intra	2	1	LGGGE[K]AR	Q9HCC0	6	EG[K]QFSSADEAALK	Q9HCC0	3	Methylcrotonoyl-CoA carboxylase beta chain, mitochondrial OS=Homo sapiens OX=9606 GN=MCCC2 PE=1 SV=1	Methylcrotonoyl-CoA carboxylase beta chain, mitochondrial OS=Homo sapiens OX=9606 GN=MCCC2 PE=1 SV=1	246.61	70	495	FALSE	K6(DSBSO)	K3(DSBSO)	High
FALSE	DSBSO	Intra	1	1	[K]ADVIK	Q9UQ80	1	SDQDYIL[K]EGDLVK	Q9UQ80	8	Proliferation-associated protein 2G4 OS=Homo sapiens OX=9606 GN=PA2G4 PE=1 SV=3	Proliferation-associated protein 2G4 OS=Homo sapiens OX=9606 GN=PA2G4 PE=1 SV=3	246.62	139	101	FALSE	K1(DSBSO)	K8(DSBSO)	High
FALSE	DSBSO	Intra	3	2	AMLENE[K]K	P26038	7	QLFDQVV[K]TIGLR	P15311;P26038	8	Moesin OS=Homo sapiens OX=9606 GN=MSN PE=1 SV=3	Ezrin OS=Homo sapiens OX=9606 GN=EZR PE=1 SV=4;Moesin OS=Homo sapiens OX=9606 GN=MSN PE=1 SV=3	246.65	327	35;35	FALSE	K7(DSBSO)	K8(DSBSO)	High
FALSE	DSBSO	Intra	2	1	QAVEM[K]NDK	P07910	6	L[K]GDDLQAIK	P07910	2	Heterogeneous nuclear ribonucleoproteins C1/C2 OS=Homo sapiens OX=9606 GN=HNRNPC PE=1 SV=4	Heterogeneous nuclear ribonucleoproteins C1/C2 OS=Homo sapiens OX=9606 GN=HNRNPC PE=1 SV=4	246.67	229	189	FALSE	K6(DSBSO)	K2(DSBSO)	High
FALSE	DSBSO	Inter	3	2	INLSQ[K]K	P53618	6	LVGQSIIAYLQ[K]K	P53621	12	Coatomer subunit beta OS=Homo sapiens OX=9606 GN=COPB1 PE=1 SV=3	Coatomer subunit alpha OS=Homo sapiens OX=9606 GN=COPA PE=1 SV=2	246.71	949	631	FALSE	K6(DSBSO)	K12(DSBSO)	High
FALSE	DSBSO	Intra	5	1	ADVI[K]AAHLCAEAALR	Q9UQ80	5	SEMEVQDAEL[K]ALLQSSASR	Q9UQ80	11	Proliferation-associated protein 2G4 OS=Homo sapiens OX=9606 GN=PA2G4 PE=1 SV=3	Proliferation-associated protein 2G4 OS=Homo sapiens OX=9606 GN=PA2G4 PE=1 SV=3	246.77	144	355	FALSE	K5(DSBSO);C10(Carbamidomethyl)	M3(Oxidation);K11(DSBSO)	High
FALSE	DSBSO	Inter	3	2	AA[K]QPHVGDYR	Q06323	3	AS[K]ETHVMDYR	Q9UL46	3	Proteasome activator complex subunit 1 OS=Homo sapiens OX=9606 GN=PSME1 PE=1 SV=1	Proteasome activator complex subunit 2 OS=Homo sapiens OX=9606 GN=PSME2 PE=1 SV=4	246.77	190	180	FALSE	K3(DSBSO)	K3(DSBSO);M8(Oxidation)	High
FALSE	DSBSO	Intra	1	1	S[K]EYFSK	Q06830	2	S[K]EYFSK	Q06830	2	Peroxiredoxin-1 OS=Homo sapiens OX=9606 GN=PRDX1 PE=1 SV=1	Peroxiredoxin-1 OS=Homo sapiens OX=9606 GN=PRDX1 PE=1 SV=1	246.8	192	192	FALSE	K2(DSBSO)	K2(DSBSO)	High
FALSE	DSBSO	Intra	8	1	VLELVSITAN[K]NTCPGDR	P34897	11	IMGLDLPDGGHLTHGYMSDV[K]R	P34897	21	Serine hydroxymethyltransferase, mitochondrial OS=Homo sapiens OX=9606 GN=SHMT2 PE=1 SV=3	Serine hydroxymethyltransferase, mitochondrial OS=Homo sapiens OX=9606 GN=SHMT2 PE=1 SV=3	246.82	409	181	FALSE	K11(DSBSO);C14(Carbamidomethyl)	M2(Oxidation);M17(Oxidation);K21(DSBSO)	High
FALSE	DSBSO	Intra	1	1	DSTGHVGFIF[K]NGK	O00560	11	MAPSIM[K]SLMDHTIPEV	O00560	7	Syntenin-1 OS=Homo sapiens OX=9606 GN=SDCBP PE=1 SV=1	Syntenin-1 OS=Homo sapiens OX=9606 GN=SDCBP PE=1 SV=1	246.89	214	288	FALSE	K11(DSBSO)	K7(DSBSO)	High
FALSE	DSBSO	Intra	1	1	[K]SHEAEVLK	P16949	1	[K]DLSLEEIQK	P16949	1	Stathmin OS=Homo sapiens OX=9606 GN=STMN1 PE=1 SV=3	Stathmin OS=Homo sapiens OX=9606 GN=STMN1 PE=1 SV=3	246.89	62	43	FALSE	K1(DSBSO)	K1(DSBSO)	High
FALSE	DSBSO	Intra	1	1	[K]PVVGK	P36578	1	AAVGV[K]K	P36578	6	Large ribosomal subunit protein uL4 OS=Homo sapiens OX=9606 GN=RPL4 PE=1 SV=5	Large ribosomal subunit protein uL4 OS=Homo sapiens OX=9606 GN=RPL4 PE=1 SV=5	246.89	375	390	FALSE	K1(DSBSO)	K6(DSBSO)	High
FALSE	DSBSO	Intra	4	1	L[K]AADIDQEVK	Q86VP6	2	VIRPLDQPSSFDATPYI[K]DLFTCTIK	Q86VP6	18	Cullin-associated NEDD8-dissociated protein 1 OS=Homo sapiens OX=9606 GN=CAND1 PE=1 SV=2	Cullin-associated NEDD8-dissociated protein 1 OS=Homo sapiens OX=9606 GN=CAND1 PE=1 SV=2	246.9	577	566	FALSE	K2(DSBSO)	K18(DSBSO);C23(Carbamidomethyl)	High
FALSE	DSBSO	Intra	24	2	[K]NGFVVLK	P63241;Q9GZV4	1	[K]YEDICPSTHNMDVPNIK	P63241;Q9GZV4	1	Eukaryotic translation initiation factor 5A-1 OS=Homo sapiens OX=9606 GN=EIF5A PE=1 SV=2;Eukaryotic translation initiation factor 5A-2 OS=Homo sapiens OX=9606 GN=EIF5A2 PE=1 SV=3	Eukaryotic translation initiation factor 5A-1 OS=Homo sapiens OX=9606 GN=EIF5A PE=1 SV=2;Eukaryotic translation initiation factor 5A-2 OS=Homo sapiens OX=9606 GN=EIF5A2 PE=1 SV=3	246.93	27;27	68;68	FALSE	K1(DSBSO)	K1(DSBSO);C6(Carbamidomethyl);M12(Oxidation)	High
FALSE	DSBSO	Intra	4	1	IESFGS[K]SGR	P30405	7	TDWLDG[K]HVVFGHVK	P30405	7	Peptidyl-prolyl cis-trans isomerase F, mitochondrial OS=Homo sapiens OX=9606 GN=PPIF PE=1 SV=1	Peptidyl-prolyl cis-trans isomerase F, mitochondrial OS=Homo sapiens OX=9606 GN=PPIF PE=1 SV=1	246.93	190	167	FALSE	K7(DSBSO)	K7(DSBSO)	High
FALSE	DSBSO	Intra	5	1	AVVV[K]K	P05787	5	DG[K]LVSESSDVLPK	P05787	3	Keratin, type II cytoskeletal 8 OS=Homo sapiens OX=9606 GN=KRT8 PE=1 SV=7	Keratin, type II cytoskeletal 8 OS=Homo sapiens OX=9606 GN=KRT8 PE=1 SV=7	246.94	464	472	FALSE	K5(DSBSO)	K3(DSBSO)	High
FALSE	DSBSO	Intra	1	1	[K]TSLHVAK	O43823	1	FIST[K]LPDK	O43823	5	A-kinase anchor protein 8 OS=Homo sapiens OX=9606 GN=AKAP8 PE=1 SV=1	A-kinase anchor protein 8 OS=Homo sapiens OX=9606 GN=AKAP8 PE=1 SV=1	246.98	517	424	FALSE	K1(DSBSO)	K5(DSBSO)	High
FALSE	DSBSO	Intra	6	1	TP[K]TPK	P06748	3	GQESF[K]K	P06748	6	Nucleophosmin OS=Homo sapiens OX=9606 GN=NPM1 PE=1 SV=2	Nucleophosmin OS=Homo sapiens OX=9606 GN=NPM1 PE=1 SV=2	247.07	236	229	FALSE	K3(DSBSO)	K6(DSBSO)	High
FALSE	DSBSO	Intra	1	1	[K]LESTESR	P02545	1	ASSHSSQTQGGGSVT[K]KR	P02545	16	Prelamin-A/C OS=Homo sapiens OX=9606 GN=LMNA PE=1 SV=1	Prelamin-A/C OS=Homo sapiens OX=9606 GN=LMNA PE=1 SV=1	247.11	420	417	FALSE	K1(DSBSO)	K16(DSBSO)	High
FALSE	DSBSO	Intra	6	1	ATPEE[K]LK	P11413	6	[K]QSEPFFK	P11413	1	Glucose-6-phosphate 1-dehydrogenase OS=Homo sapiens OX=9606 GN=G6PD PE=1 SV=4	Glucose-6-phosphate 1-dehydrogenase OS=Homo sapiens OX=9606 GN=G6PD PE=1 SV=4	247.13	95	82	FALSE	K6(DSBSO)	K1(DSBSO)	High
FALSE	DSBSO	Intra	2	1	[K]NFFLSK	Q9Y508	1	SHVATCS[K]YQNYIMEGVK	Q9Y508	8	E3 ubiquitin-protein ligase RNF114 OS=Homo sapiens OX=9606 GN=RNF114 PE=1 SV=1	E3 ubiquitin-protein ligase RNF114 OS=Homo sapiens OX=9606 GN=RNF114 PE=1 SV=1	247.16	96	112	FALSE	K1(DSBSO)	C6(Carbamidomethyl);K8(DSBSO)	High
FALSE	DSBSO	Inter	2	2	YG[K]IVGCSVHK	P07910	3	LFVGGI[K]EDTEEHHLR	P22626	7	Heterogeneous nuclear ribonucleoproteins C1/C2 OS=Homo sapiens OX=9606 GN=HNRNPC PE=1 SV=4	Heterogeneous nuclear ribonucleoproteins A2/B1 OS=Homo sapiens OX=9606 GN=HNRNPA2B1 PE=1 SV=2	247.16	42	120	FALSE	K3(DSBSO);C7(Carbamidomethyl)	K7(DSBSO)	High
FALSE	DSBSO	Intra	2	1	SG[K]FVFSFK	P61081	3	DINELNLP[K]TCDISFSDPDDLLNFK	P61081	9	NEDD8-conjugating enzyme Ubc12 OS=Homo sapiens OX=9606 GN=UBE2M PE=1 SV=1	NEDD8-conjugating enzyme Ubc12 OS=Homo sapiens OX=9606 GN=UBE2M PE=1 SV=1	247.17	75	45	FALSE	K3(DSBSO)	K9(DSBSO);C11(Carbamidomethyl)	High
FALSE	DSBSO	Inter	3	2	[K]GDDQSR	P49368	1	LLEVEHPAA[K]VLCELADLQDK	P17987	10	T-complex protein 1 subunit gamma OS=Homo sapiens OX=9606 GN=CCT3 PE=1 SV=4	T-complex protein 1 subunit alpha OS=Homo sapiens OX=9606 GN=TCP1 PE=1 SV=1	247.21	529	73	FALSE	K1(DSBSO)	K10(DSBSO);C13(Carbamidomethyl)	High
FALSE	DSBSO	Inter	1	2	L[K]AEIAR	P12270	2	W[K]ALLGR	Q96P11	2	Nucleoprotein TPR OS=Homo sapiens OX=9606 GN=TPR PE=1 SV=3	28S rRNA (cytosine-C(5))-methyltransferase OS=Homo sapiens OX=9606 GN=NSUN5 PE=1 SV=2	247.26	1379	92	FALSE	K2(DSBSO)	K2(DSBSO)	High
FALSE	DSBSO	Intra	1	1	ALTE[K]NK	P12270	5	LELE[K]LNNQLK	P12270	5	Nucleoprotein TPR OS=Homo sapiens OX=9606 GN=TPR PE=1 SV=3	Nucleoprotein TPR OS=Homo sapiens OX=9606 GN=TPR PE=1 SV=3	247.26	95	84	FALSE	K5(DSBSO)	K5(DSBSO)	High
FALSE	DSBSO	Intra	5	1	GN[K]VSAEK	O75534	3	LLGYVATL[K]DNFGFIETANHDK	O75534	9	Cold shock domain-containing protein E1 OS=Homo sapiens OX=9606 GN=CSDE1 PE=1 SV=2	Cold shock domain-containing protein E1 OS=Homo sapiens OX=9606 GN=CSDE1 PE=1 SV=2	247.27	573	527	FALSE	K3(DSBSO)	K9(DSBSO)	High
FALSE	DSBSO	Intra	3	1	[K]EVVHTVSLHEIDVINSR	Q9Y230	1	DYDAMGSQT[K]FVQCPDGELQK	Q9Y230	10	RuvB-like 2 OS=Homo sapiens OX=9606 GN=RUVBL2 PE=1 SV=3	RuvB-like 2 OS=Homo sapiens OX=9606 GN=RUVBL2 PE=1 SV=3	247.3	236	223	FALSE	K1(DSBSO)	M5(Oxidation);K10(DSBSO);C14(Carbamidomethyl)	High
FALSE	DSBSO	Intra	1	1	FFNTHQL[K]CQLQR	Q14669	8	GGPV[K]IDPLALVQAIER	Q14669	5	E3 ubiquitin-protein ligase TRIP12 OS=Homo sapiens OX=9606 GN=TRIP12 PE=1 SV=1	E3 ubiquitin-protein ligase TRIP12 OS=Homo sapiens OX=9606 GN=TRIP12 PE=1 SV=1	247.36	1267	1288	FALSE	K8(DSBSO);C9(Carbamidomethyl)	K5(DSBSO)	High
FALSE	DSBSO	Intra	4	1	[K]VSQQTEK	O14737	1	LAELQA[K]HGDPGDAAQQEAK	O14737	7	Programmed cell death protein 5 OS=Homo sapiens OX=9606 GN=PDCD5 PE=1 SV=3	Programmed cell death protein 5 OS=Homo sapiens OX=9606 GN=PDCD5 PE=1 SV=3	247.38	98	20	FALSE	K1(DSBSO)	K7(DSBSO)	High
FALSE	DSBSO	Intra	1	1	ADAGE[K]PK	P47897	6	TDFKEEPEPGF[K]R	P47897	12	Glutamine--tRNA ligase OS=Homo sapiens OX=9606 GN=QARS1 PE=1 SV=1	Glutamine--tRNA ligase OS=Homo sapiens OX=9606 GN=QARS1 PE=1 SV=1	247.38	673	628	FALSE	K6(DSBSO)	K12(DSBSO)	High
FALSE	DSBSO	Intra	1	1	A[K]VLETFLAK	Q14258	2	LPTFGAPEQLVDL[K]QAGLEAAAK	Q14258	14	E3 ubiquitin/ISG15 ligase TRIM25 OS=Homo sapiens OX=9606 GN=TRIM25 PE=1 SV=2	E3 ubiquitin/ISG15 ligase TRIM25 OS=Homo sapiens OX=9606 GN=TRIM25 PE=1 SV=2	247.4	439	416	FALSE	K2(DSBSO)	K14(DSBSO)	High
FALSE	DSBSO	Inter	2	2	[K]ADVLK	O15182	1	SDQDYIL[K]EGDLVK	Q9UQ80	8	Centrin-3 OS=Homo sapiens OX=9606 GN=CETN3 PE=1 SV=2	Proliferation-associated protein 2G4 OS=Homo sapiens OX=9606 GN=PA2G4 PE=1 SV=3	247.43	63	101	FALSE	K1(DSBSO)	K8(DSBSO)	High
FALSE	DSBSO	Intra	5	1	VADGF[K]VVAR	P49915	6	[K]LYGAQFHPEVGLTENGK	P49915	1	GMP synthase [glutamine-hydrolyzing] OS=Homo sapiens OX=9606 GN=GMPS PE=1 SV=1	GMP synthase [glutamine-hydrolyzing] OS=Homo sapiens OX=9606 GN=GMPS PE=1 SV=1	247.45	165	183	FALSE	K6(DSBSO)	K1(DSBSO)	High
FALSE	DSBSO	Intra	3	1	D[K]NSVNFK	P12956	2	NIYVLQELDNPGA[K]R	P12956	14	X-ray repair cross-complementing protein 6 OS=Homo sapiens OX=9606 GN=XRCC6 PE=1 SV=2	X-ray repair cross-complementing protein 6 OS=Homo sapiens OX=9606 GN=XRCC6 PE=1 SV=2	247.46	94	114	FALSE	K2(DSBSO)	K14(DSBSO)	High
FALSE	DSBSO	Intra	1	1	INAS[K]NQQDDGK	O14979	5	GFCFITYTDEEPV[K]K	O14979	14	Heterogeneous nuclear ribonucleoprotein D-like OS=Homo sapiens OX=9606 GN=HNRNPDL PE=1 SV=3	Heterogeneous nuclear ribonucleoprotein D-like OS=Homo sapiens OX=9606 GN=HNRNPDL PE=1 SV=3	247.48	142	288	FALSE	K5(DSBSO)	C3(Carbamidomethyl);K14(DSBSO)	High
FALSE	DSBSO	Intra	4	1	L[K]EELSEVETK	Q15075	2	IHVELSE[K]GEATQK	Q15075	8	Early endosome antigen 1 OS=Homo sapiens OX=9606 GN=EEA1 PE=1 SV=2	Early endosome antigen 1 OS=Homo sapiens OX=9606 GN=EEA1 PE=1 SV=2	247.48	378	370	FALSE	K2(DSBSO)	K8(DSBSO)	High
FALSE	DSBSO	Intra	1	1	IGNFSTDI[K]DSK	P13796	9	VDTDGNGYISFNELNDLF[K]AACLPLPGYR	P13796	19	Plastin-2 OS=Homo sapiens OX=9606 GN=LCP1 PE=1 SV=6	Plastin-2 OS=Homo sapiens OX=9606 GN=LCP1 PE=1 SV=6	247.56	294	39	FALSE	K9(DSBSO)	K19(DSBSO);C22(Carbamidomethyl)	High
FALSE	DSBSO	Intra	2	1	GFGFV[K]FK	Q96EP5	6	D[K]TTNQSR	Q96EP5	2	DAZ-associated protein 1 OS=Homo sapiens OX=9606 GN=DAZAP1 PE=1 SV=1	DAZ-associated protein 1 OS=Homo sapiens OX=9606 GN=DAZAP1 PE=1 SV=1	247.56	57	45	FALSE	K6(DSBSO)	K2(DSBSO)	High
FALSE	DSBSO	Inter	1	2	MIESLT[K]DK	Q9Y230	7	LDPSIFESLQ[K]ER	Q9Y265	11	RuvB-like 2 OS=Homo sapiens OX=9606 GN=RUVBL2 PE=1 SV=3	RuvB-like 1 OS=Homo sapiens OX=9606 GN=RUVBL1 PE=1 SV=1	247.59	184	182	FALSE	K7(DSBSO)	K11(DSBSO)	High
FALSE	DSBSO	Inter	3	2	YVPV[K]GDHVIGIVTAK	Q9NQT5	5	DKVEIY[K]SFRPGDIVLAK	Q9Y3B2	7	Exosome complex component RRP40 OS=Homo sapiens OX=9606 GN=EXOSC3 PE=1 SV=3	Exosome complex component CSL4 OS=Homo sapiens OX=9606 GN=EXOSC1 PE=1 SV=1	247.61	113	120	FALSE	K5(DSBSO)	K7(DSBSO)	High
FALSE	DSBSO	Inter	6	2	GG[K]NIK	P61978	3	FYEQFS[K]NIK	P07900	7	Heterogeneous nuclear ribonucleoprotein K OS=Homo sapiens OX=9606 GN=HNRNPK PE=1 SV=1	Heat shock protein HSP 90-alpha OS=Homo sapiens OX=9606 GN=HSP90AA1 PE=1 SV=5	247.63	63	443	FALSE	K3(DSBSO)	K7(DSBSO)	High
FALSE	DSBSO	Intra	8	3	NISFND[K]K	P15311;P26038;P35241	7	IAQDLEMYGVNYFSI[K]NK	P26038	16	Ezrin OS=Homo sapiens OX=9606 GN=EZR PE=1 SV=4;Moesin OS=Homo sapiens OX=9606 GN=MSN PE=1 SV=3;Radixin OS=Homo sapiens OX=9606 GN=RDX PE=1 SV=1	Moesin OS=Homo sapiens OX=9606 GN=MSN PE=1 SV=3	247.69	253;253;253	209	FALSE	K7(DSBSO)	M7(Oxidation);K16(DSBSO)	High
FALSE	DSBSO	Intra	4	1	ASQVQS[K]LK	Q9NUQ8	7	MLE[K]LPELKPVDK	Q9NUQ8	4	ATP-binding cassette sub-family F member 3 OS=Homo sapiens OX=9606 GN=ABCF3 PE=1 SV=2	ATP-binding cassette sub-family F member 3 OS=Homo sapiens OX=9606 GN=ABCF3 PE=1 SV=2	247.79	457	463	FALSE	K7(DSBSO)	K4(DSBSO)	High
FALSE	DSBSO	Inter	1	2	SESP[K]EPEQLR	P09651	5	LFVGGI[K]EDTEEHHLR	P22626	7	Heterogeneous nuclear ribonucleoprotein A1 OS=Homo sapiens OX=9606 GN=HNRNPA1 PE=1 SV=5	Heterogeneous nuclear ribonucleoproteins A2/B1 OS=Homo sapiens OX=9606 GN=HNRNPA2B1 PE=1 SV=2	247.79	8	120	FALSE	K5(DSBSO)	K7(DSBSO)	High
FALSE	DSBSO	Inter	4	2	AV[K]MTLK	P62314	3	SKPVN[K]DR	P62316	6	Small nuclear ribonucleoprotein Sm D1 OS=Homo sapiens OX=9606 GN=SNRPD1 PE=1 SV=1	Small nuclear ribonucleoprotein Sm D2 OS=Homo sapiens OX=9606 GN=SNRPD2 PE=1 SV=1	247.8	44	92	FALSE	K3(DSBSO)	K6(DSBSO)	High
FALSE	DSBSO	Inter	1	2	EAI[K]QR	Q14CZ7	4	LNSQS[K]R	Q14203	6	FAST kinase domain-containing protein 3, mitochondrial OS=Homo sapiens OX=9606 GN=FASTKD3 PE=1 SV=2	Dynactin subunit 1 OS=Homo sapiens OX=9606 GN=DCTN1 PE=1 SV=3	247.83	615	1042	FALSE	K4(DSBSO)	K6(DSBSO)	High
FALSE	DSBSO	Intra	8	2	AEDE[K]QR	P11142	5	MVQEAE[K]YK	P0DMV9;P11142	7	Heat shock cognate 71 kDa protein OS=Homo sapiens OX=9606 GN=HSPA8 PE=1 SV=1	Heat shock 70 kDa protein 1B OS=Homo sapiens OX=9606 GN=HSPA1B PE=1 SV=1;Heat shock cognate 71 kDa protein OS=Homo sapiens OX=9606 GN=HSPA8 PE=1 SV=1	247.85	531	524;524	FALSE	K5(DSBSO)	M1(Oxidation);K7(DSBSO)	High
FALSE	DSBSO	Inter	4	3	ESIS[K]VR	Q96P70	5	[K]TESHHK	P04908;P20671	1	Importin-9 OS=Homo sapiens OX=9606 GN=IPO9 PE=1 SV=3	Histone H2A type 1-B/E OS=Homo sapiens OX=9606 GN=H2AC8 PE=1 SV=2;Histone H2A type 1-D OS=Homo sapiens OX=9606 GN=H2AC7 PE=1 SV=2	247.86	123	120;120	FALSE	K5(DSBSO)	K1(DSBSO)	High
FALSE	DSBSO	Intra	4	1	AEDGHAVA[K]K	Q03252	9	AQLA[K]AEDGHAVAK	Q03252	5	Lamin-B2 OS=Homo sapiens OX=9606 GN=LMNB2 PE=1 SV=4	Lamin-B2 OS=Homo sapiens OX=9606 GN=LMNB2 PE=1 SV=4	247.89	195	186	FALSE	K9(DSBSO)	K5(DSBSO)	High
FALSE	DSBSO	Intra	6	4	VVEP[K]R	P09651;Q32P51;P22626;P51991	5	EESGKPGAHVTV[K]K	P22626	13	Heterogeneous nuclear ribonucleoprotein A1 OS=Homo sapiens OX=9606 GN=HNRNPA1 PE=1 SV=5;Heterogeneous nuclear ribonucleoprotein A1-like 2 OS=Homo sapiens OX=9606 GN=HNRNPA1L2 PE=1 SV=2;Heterogeneous nuclear ribonucleoproteins A2/B1 OS=Homo sapiens OX=9606 GN=HNRNPA2B1 PE=1 SV=2;Heterogeneous nuclear ribonucleoprotein A3 OS=Homo sapiens OX=9606 GN=HNRNPA3 PE=1 SV=2	Heterogeneous nuclear ribonucleoproteins A2/B1 OS=Homo sapiens OX=9606 GN=HNRNPA2B1 PE=1 SV=2	247.91	87;87;94;108	112	FALSE	K5(DSBSO)	K13(DSBSO)	High
FALSE	DSBSO	Intra	9	1	IQ[K]GDSK	Q07666	3	YLPELMAE[K]DSLDPSFTHAMQLLTAEIEK	Q07666	9	KH domain-containing, RNA-binding, signal transduction-associated protein 1 OS=Homo sapiens OX=9606 GN=KHDRBS1 PE=1 SV=1	KH domain-containing, RNA-binding, signal transduction-associated protein 1 OS=Homo sapiens OX=9606 GN=KHDRBS1 PE=1 SV=1	248.04	134	111	FALSE	K3(DSBSO)	M6(Oxidation);K9(DSBSO);M20(Oxidation)	High
FALSE	DSBSO	Intra	1	1	[K]ELTSSGGPTK	Q96EE3	1	YA[K]AETLMTVTDPVHDIAFAPNLGR	Q96EE3	3	Nucleoporin SEH1 OS=Homo sapiens OX=9606 GN=SEH1L PE=1 SV=3	Nucleoporin SEH1 OS=Homo sapiens OX=9606 GN=SEH1L PE=1 SV=3	248.11	255	211	FALSE	K1(DSBSO)	K3(DSBSO)	High
FALSE	DSBSO	Intra	4	1	G[K]GDPNKPR	P26583	2	I[K]SEHPGLSIGDTAK	P26583	2	High mobility group protein B2 OS=Homo sapiens OX=9606 GN=HMGB2 PE=1 SV=2	High mobility group protein B2 OS=Homo sapiens OX=9606 GN=HMGB2 PE=1 SV=2	248.12	3	114	FALSE	K2(DSBSO)	K2(DSBSO)	High
FALSE	DSBSO	Intra	5	1	AVGE[K]VVR	Q16795	5	FIHVSHLNANI[K]SSSR	Q16795	12	NADH dehydrogenase [ubiquinone] 1 alpha subcomplex subunit 9, mitochondrial OS=Homo sapiens OX=9606 GN=NDUFA9 PE=1 SV=2	NADH dehydrogenase [ubiquinone] 1 alpha subcomplex subunit 9, mitochondrial OS=Homo sapiens OX=9606 GN=NDUFA9 PE=1 SV=2	248.15	189	175	FALSE	K5(DSBSO)	K12(DSBSO)	High
FALSE	DSBSO	Intra	2	1	I[K]AIPQLQGYLR	Q02878	2	[K]IDQKAVDSQILPK	Q02878	1	Large ribosomal subunit protein eL6 OS=Homo sapiens OX=9606 GN=RPL6 PE=1 SV=3	Large ribosomal subunit protein eL6 OS=Homo sapiens OX=9606 GN=RPL6 PE=1 SV=3	248.16	262	247	FALSE	K2(DSBSO)	K1(DSBSO)	High
FALSE	DSBSO	Intra	2	1	G[K]GDPNKPR	P26583	2	SEHPGLSIGDTA[K]K	P26583	13	High mobility group protein B2 OS=Homo sapiens OX=9606 GN=HMGB2 PE=1 SV=2	High mobility group protein B2 OS=Homo sapiens OX=9606 GN=HMGB2 PE=1 SV=2	248.17	3	127	FALSE	K2(DSBSO)	K13(DSBSO)	High
FALSE	DSBSO	Intra	1	1	GSS[K]SGK	P07910	4	IE[K]EQSK	P07910	3	Heterogeneous nuclear ribonucleoproteins C1/C2 OS=Homo sapiens OX=9606 GN=HNRNPC PE=1 SV=4	Heterogeneous nuclear ribonucleoproteins C1/C2 OS=Homo sapiens OX=9606 GN=HNRNPC PE=1 SV=4	248.17	184	219	FALSE	K4(DSBSO)	K3(DSBSO)	High
FALSE	DSBSO	Intra	5	1	KVEST[K]TDSR	P23284	6	DKPL[K]DVIIADCGK	P23284	5	Peptidyl-prolyl cis-trans isomerase B OS=Homo sapiens OX=9606 GN=PPIB PE=1 SV=2	Peptidyl-prolyl cis-trans isomerase B OS=Homo sapiens OX=9606 GN=PPIB PE=1 SV=2	248.34	186	195	FALSE	K6(DSBSO)	K5(DSBSO);C12(Carbamidomethyl)	High
FALSE	DSBSO	Intra	3	1	MADLSELL[K]EGTK	P30519	9	LPSTGEGTQFYLFENVDNAQQF[K]QLYR	P30519	23	Heme oxygenase 2 OS=Homo sapiens OX=9606 GN=HMOX2 PE=1 SV=2	Heme oxygenase 2 OS=Homo sapiens OX=9606 GN=HMOX2 PE=1 SV=2	248.38	38	199	FALSE	M1(Oxidation);K9(DSBSO)	K23(DSBSO)	High
FALSE	DSBSO	Intra	2	1	L[K]EAISTSK	O95721	2	[K]LDDTDPVPR	O95721	1	Synaptosomal-associated protein 29 OS=Homo sapiens OX=9606 GN=SNAP29 PE=1 SV=1	Synaptosomal-associated protein 29 OS=Homo sapiens OX=9606 GN=SNAP29 PE=1 SV=1	248.4	147	169	FALSE	K2(DSBSO)	K1(DSBSO)	High
FALSE	DSBSO	Intra	1	1	LDV[K]GK	P00558	4	LTLDKLDV[K]GK	P00558	9	Phosphoglycerate kinase 1 OS=Homo sapiens OX=9606 GN=PGK1 PE=1 SV=3	Phosphoglycerate kinase 1 OS=Homo sapiens OX=9606 GN=PGK1 PE=1 SV=3	248.5	15	15	FALSE	K4(DSBSO)	K9(DSBSO)	High
FALSE	DSBSO	Intra	3	1	E[K]YLNVSR	O43324	2	NDIHTLL[K]DLNSYLEDK	O43324	8	Eukaryotic translation elongation factor 1 epsilon-1 OS=Homo sapiens OX=9606 GN=EEF1E1 PE=1 SV=1	Eukaryotic translation elongation factor 1 epsilon-1 OS=Homo sapiens OX=9606 GN=EEF1E1 PE=1 SV=1	248.55	138	96	FALSE	K2(DSBSO)	K8(DSBSO)	High
FALSE	DSBSO	Intra	3	1	IHPVAS[K]LLR	P11172	7	ELITLA[K]CHEFLIFEDR	P11172	7	Uridine 5'-monophosphate synthase OS=Homo sapiens OX=9606 GN=UMPS PE=1 SV=1	Uridine 5'-monophosphate synthase OS=Homo sapiens OX=9606 GN=UMPS PE=1 SV=1	248.59	242	303	FALSE	K7(DSBSO)	K7(DSBSO);C8(Carbamidomethyl)	High
FALSE	DSBSO	Intra	3	3	TMSA[K]EK	P26583;P09429	5	GKFEDMA[K]ADK	P09429;P23497	8	High mobility group protein B2 OS=Homo sapiens OX=9606 GN=HMGB2 PE=1 SV=2;High mobility group protein B1 OS=Homo sapiens OX=9606 GN=HMGB1 PE=1 SV=3	High mobility group protein B1 OS=Homo sapiens OX=9606 GN=HMGB1 PE=1 SV=3;Nuclear autoantigen Sp-100 OS=Homo sapiens OX=9606 GN=SP100 PE=1 SV=3	248.6	55;55	65;739	FALSE	K5(DSBSO)	K8(DSBSO)	High
FALSE	DSBSO	Intra	2	1	TLNM[K]TVYVSVLPTTADF	P41252	5	APLKPYPVSPSD[K]VLIQEK	P41252	13	Isoleucine--tRNA ligase, cytoplasmic OS=Homo sapiens OX=9606 GN=IARS1 PE=1 SV=2	Isoleucine--tRNA ligase, cytoplasmic OS=Homo sapiens OX=9606 GN=IARS1 PE=1 SV=2	248.63	1249	1051	FALSE	K5(DSBSO)	K13(DSBSO)	High
FALSE	DSBSO	Intra	2	1	AAVGV[K]K	P36578	6	KPVVG[K]K	P36578	6	Large ribosomal subunit protein uL4 OS=Homo sapiens OX=9606 GN=RPL4 PE=1 SV=5	Large ribosomal subunit protein uL4 OS=Homo sapiens OX=9606 GN=RPL4 PE=1 SV=5	248.66	390	380	FALSE	K6(DSBSO)	K6(DSBSO)	High
FALSE	DSBSO	Intra	3	1	GYPTI[K]FFR	P07237	6	NNFEGEVT[K]ENLLDFIK	P07237	9	Protein disulfide-isomerase OS=Homo sapiens OX=9606 GN=P4HB PE=1 SV=3	Protein disulfide-isomerase OS=Homo sapiens OX=9606 GN=P4HB PE=1 SV=3	248.67	103	222	FALSE	K6(DSBSO)	K9(DSBSO)	High
FALSE	DSBSO	Intra	6	1	[A]PSTPLLTVR	Q9BY44	1	VNIISVTN[K]GLLHSFDLLK	Q9BY44	9	Eukaryotic translation initiation factor 2A OS=Homo sapiens OX=9606 GN=EIF2A PE=1 SV=3	Eukaryotic translation initiation factor 2A OS=Homo sapiens OX=9606 GN=EIF2A PE=1 SV=3	248.69	2	67	FALSE	Nterm(DSBSO)	K9(DSBSO)	High
FALSE	DSBSO	Intra	6	1	LVS[K]DGK	P19338	4	TLLA[K]NLPYK	P19338	5	Nucleolin OS=Homo sapiens OX=9606 GN=NCL PE=1 SV=3	Nucleolin OS=Homo sapiens OX=9606 GN=NCL PE=1 SV=3	248.73	424	398	FALSE	K4(DSBSO)	K5(DSBSO)	High
FALSE	DSBSO	Intra	2	1	LLSISG[K]R	P06748	7	DTPA[K]NAQK	P06748	5	Nucleophosmin OS=Homo sapiens OX=9606 GN=NPM1 PE=1 SV=2	Nucleophosmin OS=Homo sapiens OX=9606 GN=NPM1 PE=1 SV=2	248.74	141	202	FALSE	K7(DSBSO)	K5(DSBSO)	High
FALSE	DSBSO	Intra	1	1	[A]PVEHVVADAGAFLR	Q9ULX3	1	HAALQDIG[K]NIYTIR	Q9ULX3	9	RNA-binding protein NOB1 OS=Homo sapiens OX=9606 GN=NOB1 PE=1 SV=1	RNA-binding protein NOB1 OS=Homo sapiens OX=9606 GN=NOB1 PE=1 SV=1	248.78	2	25	FALSE	Nterm(DSBSO)	K9(DSBSO)	High
FALSE	DSBSO	Intra	4	1	ITLQDVVSHS[K]K	P46940	11	ATFYGEQVDYY[K]SYIK	P46940	12	Ras GTPase-activating-like protein IQGAP1 OS=Homo sapiens OX=9606 GN=IQGAP1 PE=1 SV=1	Ras GTPase-activating-like protein IQGAP1 OS=Homo sapiens OX=9606 GN=IQGAP1 PE=1 SV=1	248.81	935	1528	FALSE	K11(DSBSO)	K12(DSBSO)	High
FALSE	DSBSO	Intra	3	1	ALCTGE[K]GFGYK	P30405	7	VIPSFMCQAGDFTNHNGTGG[K]SIYGSR	P30405	21	Peptidyl-prolyl cis-trans isomerase F, mitochondrial OS=Homo sapiens OX=9606 GN=PPIF PE=1 SV=1	Peptidyl-prolyl cis-trans isomerase F, mitochondrial OS=Homo sapiens OX=9606 GN=PPIF PE=1 SV=1	248.81	86	118	FALSE	C3(Carbamidomethyl);K7(DSBSO)	C7(Carbamidomethyl);K21(DSBSO)	High
FALSE	DSBSO	Intra	2	2	IID[K]PR	P49903;Q99611	4	MAAVS[K]ASGR	Q99611	6	Selenide, water dikinase 1 OS=Homo sapiens OX=9606 GN=SEPHS1 PE=1 SV=2;Selenide, water dikinase 2 OS=Homo sapiens OX=9606 GN=SEPHS2 PE=1 SV=3	Selenide, water dikinase 2 OS=Homo sapiens OX=9606 GN=SEPHS2 PE=1 SV=3	248.84	369;419	355	FALSE	K4(DSBSO)	K6(DSBSO)	High
FALSE	DSBSO	Intra	1	1	NV[K]AFYR	Q15785	3	EEGNELV[K]K	Q15785	8	Mitochondrial import receptor subunit TOM34 OS=Homo sapiens OX=9606 GN=TOMM34 PE=1 SV=2	Mitochondrial import receptor subunit TOM34 OS=Homo sapiens OX=9606 GN=TOMM34 PE=1 SV=2	248.85	262	205	FALSE	K3(DSBSO)	K8(DSBSO)	High
FALSE	DSBSO	Intra	4	1	LE[K]GVDVK	Q9P016	3	EAYPDHTQFE[K]NNPHYDPSSK	Q9P016	11	Thymocyte nuclear protein 1 OS=Homo sapiens OX=9606 GN=THYN1 PE=1 SV=1	Thymocyte nuclear protein 1 OS=Homo sapiens OX=9606 GN=THYN1 PE=1 SV=1	248.9	69	142	FALSE	K3(DSBSO)	K11(DSBSO)	High
FALSE	DSBSO	Intra	1	1	LT[K]DNNLTTGK	P17812	3	IYQYVIN[K]ER	P17812	8	CTP synthase 1 OS=Homo sapiens OX=9606 GN=CTPS1 PE=1 SV=2	CTP synthase 1 OS=Homo sapiens OX=9606 GN=CTPS1 PE=1 SV=2	248.91	84	100	FALSE	K3(DSBSO)	K8(DSBSO)	High
FALSE	DSBSO	Intra	1	1	VICIP[K]SITPSR	P14550	6	MPLIGLGTW[K]SEPGQVK	P14550	10	Aldo-keto reductase family 1 member A1 OS=Homo sapiens OX=9606 GN=AKR1A1 PE=1 SV=3	Aldo-keto reductase family 1 member A1 OS=Homo sapiens OX=9606 GN=AKR1A1 PE=1 SV=3	248.92	263	23	FALSE	C3(Carbamidomethyl);K6(DSBSO)	K10(DSBSO)	High
FALSE	DSBSO	Intra	3	1	IDDLI[K]LHPESK	P17987	6	DD[K]HGSYEDAVHSGALND	P17987	3	T-complex protein 1 subunit alpha OS=Homo sapiens OX=9606 GN=TCP1 PE=1 SV=1	T-complex protein 1 subunit alpha OS=Homo sapiens OX=9606 GN=TCP1 PE=1 SV=1	248.95	532	541	FALSE	K6(DSBSO)	K3(DSBSO)	High
FALSE	DSBSO	Intra	3	2	[K]FEQLK	Q13310	1	A[K]EFTNVYIK	P11940;Q13310	2	Polyadenylate-binding protein 4 OS=Homo sapiens OX=9606 GN=PABPC4 PE=1 SV=1	Polyadenylate-binding protein 1 OS=Homo sapiens OX=9606 GN=PABPC1 PE=1 SV=2;Polyadenylate-binding protein 4 OS=Homo sapiens OX=9606 GN=PABPC4 PE=1 SV=1	248.99	279	188;188	FALSE	K1(DSBSO)	K2(DSBSO)	High
FALSE	DSBSO	Intra	4	1	[K]EEGVIDSSDK	P55010	1	AMGPLVLTEVLFNE[K]IR	P55010	15	Eukaryotic translation initiation factor 5 OS=Homo sapiens OX=9606 GN=EIF5 PE=1 SV=2	Eukaryotic translation initiation factor 5 OS=Homo sapiens OX=9606 GN=EIF5 PE=1 SV=2	249.01	251	288	FALSE	K1(DSBSO)	K15(DSBSO)	High
FALSE	DSBSO	Intra	4	1	EG[K]LIMGIGHR	P53396	3	AFDSGIIPMEFVN[K]MK	P53396	14	ATP-citrate synthase OS=Homo sapiens OX=9606 GN=ACLY PE=1 SV=3	ATP-citrate synthase OS=Homo sapiens OX=9606 GN=ACLY PE=1 SV=3	249.03	968	962	FALSE	K3(DSBSO)	K14(DSBSO)	High
FALSE	DSBSO	Intra	2	1	TDLAD[K]R	P20340	6	ELNVMFIETSA[K]AGYNVK	P20340	12	Ras-related protein Rab-6A OS=Homo sapiens OX=9606 GN=RAB6A PE=1 SV=3	Ras-related protein Rab-6A OS=Homo sapiens OX=9606 GN=RAB6A PE=1 SV=3	249.06	133	158	FALSE	K6(DSBSO)	K12(DSBSO)	High
FALSE	DSBSO	Intra	1	1	[K]AQEDL	P30101	1	EATNPPVIQEE[K]PK	P30101	12	Protein disulfide-isomerase A3 OS=Homo sapiens OX=9606 GN=PDIA3 PE=1 SV=4	Protein disulfide-isomerase A3 OS=Homo sapiens OX=9606 GN=PDIA3 PE=1 SV=4	249.07	500	494	FALSE	K1(DSBSO)	K12(DSBSO)	High
FALSE	DSBSO	Intra	3	1	L[K]GIGEYVNIR	Q92620	2	IVFT[K]QPEPVIPVK	Q92620	5	Pre-mRNA-splicing factor ATP-dependent RNA helicase PRP16 OS=Homo sapiens OX=9606 GN=DHX38 PE=1 SV=2	Pre-mRNA-splicing factor ATP-dependent RNA helicase PRP16 OS=Homo sapiens OX=9606 GN=DHX38 PE=1 SV=2	249.13	1085	425	FALSE	K2(DSBSO)	K5(DSBSO)	High
FALSE	DSBSO	Inter	3	2	VAG[K]VTR	Q7Z4S6	4	[K]APQHTAVGFK	O43242	1	Kinesin-like protein KIF21A OS=Homo sapiens OX=9606 GN=KIF21A PE=1 SV=2	26S proteasome non-ATPase regulatory subunit 3 OS=Homo sapiens OX=9606 GN=PSMD3 PE=1 SV=2	249.14	847	315	FALSE	K4(DSBSO)	K1(DSBSO)	High
FALSE	DSBSO	Intra	3	1	ALEHFTDLYDI[K]R	Q00610	12	NNLQ[K]YIEIYVQK	Q00610	5	Clathrin heavy chain 1 OS=Homo sapiens OX=9606 GN=CLTC PE=1 SV=5	Clathrin heavy chain 1 OS=Homo sapiens OX=9606 GN=CLTC PE=1 SV=5	249.17	637	798	FALSE	K12(DSBSO)	K5(DSBSO)	High
FALSE	DSBSO	Inter	5	2	M[K]ETQK	P08238	2	TPDVL[K]K	P31948	6	Heat shock protein HSP 90-beta OS=Homo sapiens OX=9606 GN=HSP90AB1 PE=1 SV=4	Stress-induced-phosphoprotein 1 OS=Homo sapiens OX=9606 GN=STIP1 PE=1 SV=1	249.18	477	337	FALSE	K2(DSBSO)	K6(DSBSO)	High
FALSE	DSBSO	Intra	3	1	EPGIAGLM[K]IVK	Q9P016	9	AQP[K]QTTCWDGVR	Q9P016	4	Thymocyte nuclear protein 1 OS=Homo sapiens OX=9606 GN=THYN1 PE=1 SV=1	Thymocyte nuclear protein 1 OS=Homo sapiens OX=9606 GN=THYN1 PE=1 SV=1	249.18	128	85	FALSE	K9(DSBSO)	K4(DSBSO);C8(Carbamidomethyl)	High
FALSE	DSBSO	Intra	2	1	FILHA[K]K	P61221	6	VAETANEEEV[K]K	P61221	11	ATP-binding cassette sub-family E member 1 OS=Homo sapiens OX=9606 GN=ABCE1 PE=1 SV=1	ATP-binding cassette sub-family E member 1 OS=Homo sapiens OX=9606 GN=ABCE1 PE=1 SV=1	249.18	512	343	FALSE	K6(DSBSO)	K11(DSBSO)	High
FALSE	DSBSO	Intra	4	4	VVEP[K]R	P09651;Q32P51;P22626;P51991	5	GFGFVTFDDHDPVD[K]IVLQK	P22626	15	Heterogeneous nuclear ribonucleoprotein A1 OS=Homo sapiens OX=9606 GN=HNRNPA1 PE=1 SV=5;Heterogeneous nuclear ribonucleoprotein A1-like 2 OS=Homo sapiens OX=9606 GN=HNRNPA1L2 PE=1 SV=2;Heterogeneous nuclear ribonucleoproteins A2/B1 OS=Homo sapiens OX=9606 GN=HNRNPA2B1 PE=1 SV=2;Heterogeneous nuclear ribonucleoprotein A3 OS=Homo sapiens OX=9606 GN=HNRNPA3 PE=1 SV=2	Heterogeneous nuclear ribonucleoproteins A2/B1 OS=Homo sapiens OX=9606 GN=HNRNPA2B1 PE=1 SV=2	249.29	87;87;94;108	168	FALSE	K5(DSBSO)	K15(DSBSO)	High
FALSE	DSBSO	Intra	3	1	HLTGEFE[K]K	P62826	8	FNVWDTAGQE[K]FGGLR	P62826	11	GTP-binding nuclear protein Ran OS=Homo sapiens OX=9606 GN=RAN PE=1 SV=3	GTP-binding nuclear protein Ran OS=Homo sapiens OX=9606 GN=RAN PE=1 SV=3	249.33	37	71	FALSE	K8(DSBSO)	K11(DSBSO)	High
FALSE	DSBSO	Intra	3	1	NVA[K]TANK	Q00688	4	FLQEHGSDSFLAEH[K]LLGNIK	Q00688	15	Peptidyl-prolyl cis-trans isomerase FKBP3 OS=Homo sapiens OX=9606 GN=FKBP3 PE=1 SV=1	Peptidyl-prolyl cis-trans isomerase FKBP3 OS=Homo sapiens OX=9606 GN=FKBP3 PE=1 SV=1	249.33	52	42	FALSE	K4(DSBSO)	K15(DSBSO)	High
FALSE	DSBSO	Intra	9	1	G[K]VQFQGK	P05455	2	T[K]FASDDEHDEHDENGATGPVK	P05455	2	Lupus La protein OS=Homo sapiens OX=9606 GN=SSB PE=1 SV=2	Lupus La protein OS=Homo sapiens OX=9606 GN=SSB PE=1 SV=2	249.37	354	363	FALSE	K2(DSBSO)	K2(DSBSO)	High
FALSE	DSBSO	Intra	1	1	EQQIVIQSSGGLS[K]DDIENMVK	P38646	14	ETAENYLGHTA[K]NAVITVPAYFNDSQR	P38646	12	Stress-70 protein, mitochondrial OS=Homo sapiens OX=9606 GN=HSPA9 PE=1 SV=2	Stress-70 protein, mitochondrial OS=Homo sapiens OX=9606 GN=HSPA9 PE=1 SV=2	249.4	555	187	FALSE	K14(DSBSO)	K12(DSBSO)	High
FALSE	DSBSO	Intra	2	1	TISAG[K]VNLGAFR	Q92905	6	DSC[K]TTIEAIHGLMSQVIK	Q92905	4	COP9 signalosome complex subunit 5 OS=Homo sapiens OX=9606 GN=COPS5 PE=1 SV=4	COP9 signalosome complex subunit 5 OS=Homo sapiens OX=9606 GN=COPS5 PE=1 SV=4	249.41	180	309	FALSE	K6(DSBSO)	C3(Carbamidomethyl);K4(DSBSO)	High
FALSE	DSBSO	Intra	1	2	MGPGATAGGAE[K]SNVK	P62820	12	TI[K]LQIWDTAGQER	Q9H0U4;P62820	3	Ras-related protein Rab-1A OS=Homo sapiens OX=9606 GN=RAB1A PE=1 SV=3	Ras-related protein Rab-1B OS=Homo sapiens OX=9606 GN=RAB1B PE=1 SV=1;Ras-related protein Rab-1A OS=Homo sapiens OX=9606 GN=RAB1A PE=1 SV=3	249.42	187	58;61	FALSE	K12(DSBSO)	K3(DSBSO)	High
FALSE	DSBSO	Intra	4	1	TL[K]EQGR	P41252	3	LSALY[K]LESDYEILER	P41252	6	Isoleucine--tRNA ligase, cytoplasmic OS=Homo sapiens OX=9606 GN=IARS1 PE=1 SV=2	Isoleucine--tRNA ligase, cytoplasmic OS=Homo sapiens OX=9606 GN=IARS1 PE=1 SV=2	249.42	382	268	FALSE	K3(DSBSO)	K6(DSBSO)	High
FALSE	DSBSO	Intra	2	1	DL[K]DYFSK	Q14103	3	IFVGGLSPDTPEE[K]IR	Q14103	14	Heterogeneous nuclear ribonucleoprotein D0 OS=Homo sapiens OX=9606 GN=HNRNPD PE=1 SV=1	Heterogeneous nuclear ribonucleoprotein D0 OS=Homo sapiens OX=9606 GN=HNRNPD PE=1 SV=1	249.44	114	197	FALSE	K3(DSBSO)	K14(DSBSO)	High
FALSE	DSBSO	Inter	4	2	S[K]QEALK	P47756	2	AYV[K]DHYSNGFCTVYAK	P52907	4	F-actin-capping protein subunit beta OS=Homo sapiens OX=9606 GN=CAPZB PE=1 SV=5	F-actin-capping protein subunit alpha-1 OS=Homo sapiens OX=9606 GN=CAPZA1 PE=1 SV=3	249.45	254	133	FALSE	K2(DSBSO)	K4(DSBSO);C12(Carbamidomethyl)	High
FALSE	DSBSO	Intra	4	1	LPAF[K]R	Q00013	5	FETVHQIH[K]QNK	Q00013	9	55 kDa erythrocyte membrane protein OS=Homo sapiens OX=9606 GN=MPP1 PE=1 SV=2	55 kDa erythrocyte membrane protein OS=Homo sapiens OX=9606 GN=MPP1 PE=1 SV=2	249.47	281	371	FALSE	K5(DSBSO)	K9(DSBSO)	High
FALSE	DSBSO	Intra	3	1	VHV[K]EGER	Q7L576	4	RLES[K]YAPLHLVPLIER	Q7L576	5	Cytoplasmic FMR1-interacting protein 1 OS=Homo sapiens OX=9606 GN=CYFIP1 PE=1 SV=1	Cytoplasmic FMR1-interacting protein 1 OS=Homo sapiens OX=9606 GN=CYFIP1 PE=1 SV=1	249.47	1038	1053	FALSE	K4(DSBSO)	K5(DSBSO)	High
FALSE	DSBSO	Intra	7	1	[K]VENEDMNK	Q15019	1	DCF[K]TIISYIDEQFER	Q15019	4	Septin-2 OS=Homo sapiens OX=9606 GN=SEPTIN2 PE=1 SV=1	Septin-2 OS=Homo sapiens OX=9606 GN=SEPTIN2 PE=1 SV=1	249.47	310	116	FALSE	K1(DSBSO);M7(Oxidation)	C2(Carbamidomethyl);K4(DSBSO)	High
FALSE	DSBSO	Intra	3	1	[K]VEDAK	P48643	1	LGFAGLVQEISFGTT[K]DK	P48643	16	T-complex protein 1 subunit epsilon OS=Homo sapiens OX=9606 GN=CCT5 PE=1 SV=1	T-complex protein 1 subunit epsilon OS=Homo sapiens OX=9606 GN=CCT5 PE=1 SV=1	249.5	242	368	FALSE	K1(DSBSO)	K16(DSBSO)	High
FALSE	DSBSO	Intra	1	1	ASE[K]ILQVR	Q13428	4	AASAPA[K]GTPGK	Q13428	7	Treacle protein OS=Homo sapiens OX=9606 GN=TCOF1 PE=1 SV=3	Treacle protein OS=Homo sapiens OX=9606 GN=TCOF1 PE=1 SV=3	249.5	296	308	FALSE	K4(DSBSO)	K7(DSBSO)	High
FALSE	DSBSO	Intra	2	1	GANP[K]IYEGAAR	Q86X83	5	[K]LNVSSDTVQHGVEGLTYLLTESSK	Q86X83	1	COMM domain-containing protein 2 OS=Homo sapiens OX=9606 GN=COMMD2 PE=1 SV=2	COMM domain-containing protein 2 OS=Homo sapiens OX=9606 GN=COMMD2 PE=1 SV=2	249.51	42	50	FALSE	K5(DSBSO)	K1(DSBSO)	High
FALSE	DSBSO	Inter	5	2	NELVQ[K]AK	P63104	6	E[K]IEAELQDICNDVLELLDK	P31946	2	14-3-3 protein zeta/delta OS=Homo sapiens OX=9606 GN=YWHAZ PE=1 SV=1	14-3-3 protein beta/alpha OS=Homo sapiens OX=9606 GN=YWHAB PE=1 SV=3	249.53	9	87	FALSE	K6(DSBSO)	K2(DSBSO);C11(Carbamidomethyl)	High
FALSE	DSBSO	Intra	1	1	AAVV[K]FHPIQGHR	Q13151	5	AVP[K]EDIYSGGGGGGSR	Q13151	4	Heterogeneous nuclear ribonucleoprotein A0 OS=Homo sapiens OX=9606 GN=HNRNPA0 PE=1 SV=1	Heterogeneous nuclear ribonucleoprotein A0 OS=Homo sapiens OX=9606 GN=HNRNPA0 PE=1 SV=1	249.54	159	176	FALSE	K5(DSBSO)	K4(DSBSO)	High
FALSE	DSBSO	Intra	2	1	LYAGL[K]DLAEER	Q01082	6	HQILEQAVEDYAETVHQLS[K]TSR	Q01082	20	Spectrin beta chain, non-erythrocytic 1 OS=Homo sapiens OX=9606 GN=SPTBN1 PE=1 SV=2	Spectrin beta chain, non-erythrocytic 1 OS=Homo sapiens OX=9606 GN=SPTBN1 PE=1 SV=2	249.55	1684	1653	FALSE	K6(DSBSO)	K20(DSBSO)	High
FALSE	DSBSO	Intra	6	4	[K]QQMGK	P31946	1	A[K]LAEQAER	P27348;P31947;P63104;P31946	2	14-3-3 protein beta/alpha OS=Homo sapiens OX=9606 GN=YWHAB PE=1 SV=3	14-3-3 protein theta OS=Homo sapiens OX=9606 GN=YWHAQ PE=1 SV=1;14-3-3 protein sigma OS=Homo sapiens OX=9606 GN=SFN PE=1 SV=1;14-3-3 protein zeta/delta OS=Homo sapiens OX=9606 GN=YWHAZ PE=1 SV=1;14-3-3 protein beta/alpha OS=Homo sapiens OX=9606 GN=YWHAB PE=1 SV=3	249.58	77	11;11;11;13	FALSE	K1(DSBSO)	K2(DSBSO)	High
FALSE	DSBSO	Intra	1	1	DTPA[K]NAQK	P06748	5	FINYV[K]NCFR	P06748	6	Nucleophosmin OS=Homo sapiens OX=9606 GN=NPM1 PE=1 SV=2	Nucleophosmin OS=Homo sapiens OX=9606 GN=NPM1 PE=1 SV=2	249.61	202	273	FALSE	K5(DSBSO)	K6(DSBSO);C8(Carbamidomethyl)	High
FALSE	DSBSO	Intra	6	1	SV[K]APVTK	O00151	3	GDPN[K]PSGFR	O00151	5	PDZ and LIM domain protein 1 OS=Homo sapiens OX=9606 GN=PDLIM1 PE=1 SV=4	PDZ and LIM domain protein 1 OS=Homo sapiens OX=9606 GN=PDLIM1 PE=1 SV=4	249.65	241	233	FALSE	K3(DSBSO)	K5(DSBSO)	High
FALSE	DSBSO	Inter	1	2	SGFNS[K]SGQR	P07910	6	N[K]ESKDPADETEAD	P16949	2	Heterogeneous nuclear ribonucleoproteins C1/C2 OS=Homo sapiens OX=9606 GN=HNRNPC PE=1 SV=4	Stathmin OS=Homo sapiens OX=9606 GN=STMN1 PE=1 SV=3	249.66	176	137	FALSE	K6(DSBSO)	K2(DSBSO)	High
FALSE	DSBSO	Intra	1	3	AEAD[K]NDK	P08238;P07900	5	LM[K]EILDK	Q58FF6;P08238	3	Heat shock protein HSP 90-beta OS=Homo sapiens OX=9606 GN=HSP90AB1 PE=1 SV=4;Heat shock protein HSP 90-alpha OS=Homo sapiens OX=9606 GN=HSP90AA1 PE=1 SV=5	Putative heat shock protein HSP 90-beta 4 OS=Homo sapiens OX=9606 GN=HSP90AB4P PE=5 SV=1;Heat shock protein HSP 90-beta OS=Homo sapiens OX=9606 GN=HSP90AB1 PE=1 SV=4	249.68	646;654	476;568	FALSE	K5(DSBSO)	K3(DSBSO)	High
FALSE	DSBSO	Intra	3	1	[K]EMTNEEK	P11387	1	LSP[K]AEEVATFFAK	P11387	4	DNA topoisomerase 1 OS=Homo sapiens OX=9606 GN=TOP1 PE=1 SV=2	DNA topoisomerase 1 OS=Homo sapiens OX=9606 GN=TOP1 PE=1 SV=2	249.69	284	252	FALSE	K1(DSBSO)	K4(DSBSO)	High
FALSE	DSBSO	Intra	2	1	[K]LNEQSPTR	O75396	1	GEALSALDS[K]ANNLSSLSK	O75396	10	Vesicle-trafficking protein SEC22b OS=Homo sapiens OX=9606 GN=SEC22B PE=1 SV=5	Vesicle-trafficking protein SEC22b OS=Homo sapiens OX=9606 GN=SEC22B PE=1 SV=5	249.69	43	169	FALSE	K1(DSBSO)	K10(DSBSO)	High
FALSE	DSBSO	Intra	2	1	DT[K]VPNACLFTINK	P52435	3	DPQVLFAGY[K]VPHPLEHK	P52435	10	DNA-directed RNA polymerase II subunit RPB11-a OS=Homo sapiens OX=9606 GN=POLR2J PE=1 SV=1	DNA-directed RNA polymerase II subunit RPB11-a OS=Homo sapiens OX=9606 GN=POLR2J PE=1 SV=1	249.81	26	62	FALSE	K3(DSBSO);C8(Carbamidomethyl)	K10(DSBSO)	High
FALSE	DSBSO	Inter	2	2	G[K]GAYQDR	P50991	2	VDNII[K]AAPR	P78371	6	T-complex protein 1 subunit delta OS=Homo sapiens OX=9606 GN=CCT4 PE=1 SV=4	T-complex protein 1 subunit beta OS=Homo sapiens OX=9606 GN=CCT2 PE=1 SV=4	249.88	21	522	FALSE	K2(DSBSO)	K6(DSBSO)	High
FALSE	DSBSO	Intra	3	1	V[K]LDGSR	P62081	2	LI[K]VHLDK	P62081	3	Small ribosomal subunit protein eS7 OS=Homo sapiens OX=9606 GN=RPS7 PE=1 SV=1	Small ribosomal subunit protein eS7 OS=Homo sapiens OX=9606 GN=RPS7 PE=1 SV=1	249.94	147	155	FALSE	K2(DSBSO)	K3(DSBSO)	High
FALSE	DSBSO	Intra	2	1	GE[K]LVNLK	Q9NR19	3	LLM[K]FGDEPVTK	Q9NR19	4	Acetyl-coenzyme A synthetase, cytoplasmic OS=Homo sapiens OX=9606 GN=ACSS2 PE=1 SV=1	Acetyl-coenzyme A synthetase, cytoplasmic OS=Homo sapiens OX=9606 GN=ACSS2 PE=1 SV=1	249.95	222	418	FALSE	K3(DSBSO)	K4(DSBSO)	High
FALSE	DSBSO	Intra	2	1	VIDP[K]R	Q14103	5	VMDQ[K]EHK	Q14103	5	Heterogeneous nuclear ribonucleoprotein D0 OS=Homo sapiens OX=9606 GN=HNRNPD PE=1 SV=1	Heterogeneous nuclear ribonucleoprotein D0 OS=Homo sapiens OX=9606 GN=HNRNPD PE=1 SV=1	249.97	170	158	FALSE	K5(DSBSO)	K5(DSBSO)	High
FALSE	DSBSO	Intra	1	1	GQESF[K]K	P06748	6	FINYV[K]NCFR	P06748	6	Nucleophosmin OS=Homo sapiens OX=9606 GN=NPM1 PE=1 SV=2	Nucleophosmin OS=Homo sapiens OX=9606 GN=NPM1 PE=1 SV=2	250.06	229	273	FALSE	K6(DSBSO)	K6(DSBSO);C8(Carbamidomethyl)	High
FALSE	DSBSO	Intra	1	1	L[K]QQSELQSQVR	Q14847	2	KPYCNAHYP[K]QSFTMVADTPENLR	Q14847	10	LIM and SH3 domain protein 1 OS=Homo sapiens OX=9606 GN=LASP1 PE=1 SV=2	LIM and SH3 domain protein 1 OS=Homo sapiens OX=9606 GN=LASP1 PE=1 SV=2	250.07	75	59	FALSE	K2(DSBSO)	C4(Carbamidomethyl);K10(DSBSO);M15(Oxidation)	High
FALSE	DSBSO	Intra	3	1	[K]EMPNVFGK	Q9H4M9	1	ELVNNLGEIYQ[K]IER	Q9H4M9	12	EH domain-containing protein 1 OS=Homo sapiens OX=9606 GN=EHD1 PE=1 SV=2	EH domain-containing protein 1 OS=Homo sapiens OX=9606 GN=EHD1 PE=1 SV=2	250.08	316	341	FALSE	K1(DSBSO)	K12(DSBSO)	High
FALSE	DSBSO	Intra	1	1	MMVAGF[K]K	Q00839	7	HAAENPG[K]YNILGTNTIMDK	Q00839	8	Heterogeneous nuclear ribonucleoprotein U OS=Homo sapiens OX=9606 GN=HNRNPU PE=1 SV=6	Heterogeneous nuclear ribonucleoprotein U OS=Homo sapiens OX=9606 GN=HNRNPU PE=1 SV=6	250.09	543	524	FALSE	K7(DSBSO)	K8(DSBSO)	High
FALSE	DSBSO	Intra	11	1	YQHL[K]GK	P26640	5	IETMLGDVAVAVHP[K]DTR	P26640	15	Valine--tRNA ligase OS=Homo sapiens OX=9606 GN=VARS1 PE=1 SV=4	Valine--tRNA ligase OS=Homo sapiens OX=9606 GN=VARS1 PE=1 SV=4	250.1	560	552	FALSE	K5(DSBSO)	M4(Oxidation);K15(DSBSO)	High
FALSE	DSBSO	Intra	3	1	[K]LEAAEER	P16949	1	EVLQ[K]AIEENNNFSK	P16949	5	Stathmin OS=Homo sapiens OX=9606 GN=STMN1 PE=1 SV=3	Stathmin OS=Homo sapiens OX=9606 GN=STMN1 PE=1 SV=3	250.11	53	85	FALSE	K1(DSBSO)	K5(DSBSO)	High
FALSE	DSBSO	Intra	1	1	NV[K]HFVLDECDK	O00148	3	DI[K]GSYVSIHSSGFR	O00148	3	ATP-dependent RNA helicase DDX39A OS=Homo sapiens OX=9606 GN=DDX39A PE=1 SV=2	ATP-dependent RNA helicase DDX39A OS=Homo sapiens OX=9606 GN=DDX39A PE=1 SV=2	250.15	190	35	FALSE	K3(DSBSO);C10(Carbamidomethyl)	K3(DSBSO)	High
FALSE	DSBSO	Intra	5	1	DLD[K]CK	P18206	4	AANFENHSG[K]LGATAEK	P18206	10	Vinculin OS=Homo sapiens OX=9606 GN=VCL PE=1 SV=4	Vinculin OS=Homo sapiens OX=9606 GN=VCL PE=1 SV=4	250.19	736	639	FALSE	K4(DSBSO);C5(Carbamidomethyl)	K10(DSBSO)	High
FALSE	DSBSO	Intra	1	1	NMTAEF[K]K	Q14684	7	TD[K]SILVSPTGPSR	Q14684	3	Ribosomal RNA processing protein 1 homolog B OS=Homo sapiens OX=9606 GN=RRP1B PE=1 SV=3	Ribosomal RNA processing protein 1 homolog B OS=Homo sapiens OX=9606 GN=RRP1B PE=1 SV=3	250.21	697	701	FALSE	K7(DSBSO)	K3(DSBSO)	High
FALSE	DSBSO	Intra	1	1	ILDG[K]R	Q9H299	5	EI[K]SQQSEVTR	Q9H299	3	SH3 domain-binding glutamic acid-rich-like protein 3 OS=Homo sapiens OX=9606 GN=SH3BGRL3 PE=1 SV=1	SH3 domain-binding glutamic acid-rich-like protein 3 OS=Homo sapiens OX=9606 GN=SH3BGRL3 PE=1 SV=1	250.21	31	18	FALSE	K5(DSBSO)	K3(DSBSO)	High
FALSE	DSBSO	Intra	3	1	SQ[K]DQNTFQK	Q969Z0	3	LATDLLSLMPSLTSGEVAHCA[K]SFALLK	Q969Z0	22	FAST kinase domain-containing protein 4 OS=Homo sapiens OX=9606 GN=TBRG4 PE=1 SV=1	FAST kinase domain-containing protein 4 OS=Homo sapiens OX=9606 GN=TBRG4 PE=1 SV=1	250.21	446	337	FALSE	K3(DSBSO)	C20(Carbamidomethyl);K22(DSBSO)	High
FALSE	DSBSO	Intra	1	1	[K]DIVAR	Q00341	1	EGIE[K]AR	Q00341	5	Vigilin OS=Homo sapiens OX=9606 GN=HDLBP PE=1 SV=3	Vigilin OS=Homo sapiens OX=9606 GN=HDLBP PE=1 SV=3	250.23	141	207	FALSE	K1(DSBSO)	K5(DSBSO)	High
FALSE	DSBSO	Intra	5	1	Q[K]EVEQLIK	P25789	2	EGEMTL[K]SALALAIK	P25789	7	Proteasome subunit alpha type-4 OS=Homo sapiens OX=9606 GN=PSMA4 PE=1 SV=1	Proteasome subunit alpha type-4 OS=Homo sapiens OX=9606 GN=PSMA4 PE=1 SV=1	250.23	231	187	FALSE	K2(DSBSO)	M4(Oxidation);K7(DSBSO)	High
FALSE	DSBSO	Intra	1	2	YALYDATYET[K]ESK	Q9Y281;P23528	11	[K]EDLVFIFWAPESAPLK	Q9Y281;P23528	1	Cofilin-2 OS=Homo sapiens OX=9606 GN=CFL2 PE=1 SV=1;Cofilin-1 OS=Homo sapiens OX=9606 GN=CFL1 PE=1 SV=3	Cofilin-2 OS=Homo sapiens OX=9606 GN=CFL2 PE=1 SV=1;Cofilin-1 OS=Homo sapiens OX=9606 GN=CFL1 PE=1 SV=3	250.25	92;92	96;96	FALSE	K11(DSBSO)	K1(DSBSO)	High
FALSE	DSBSO	Intra	1	2	QIGII[K]TNK	Q92804;P35637	6	[K]TGKPMINLYTDK	Q92804	1	TATA-binding protein-associated factor 2N OS=Homo sapiens OX=9606 GN=TAF15 PE=1 SV=1;RNA-binding protein FUS OS=Homo sapiens OX=9606 GN=FUS PE=1 SV=1	TATA-binding protein-associated factor 2N OS=Homo sapiens OX=9606 GN=TAF15 PE=1 SV=1	250.26	261;312	265	FALSE	K6(DSBSO)	K1(DSBSO)	High
FALSE	DSBSO	Intra	5	1	GFGY[K]GSCFHR	P62937	5	HNGTGG[K]SIYGEK	P62937	7	Peptidyl-prolyl cis-trans isomerase A OS=Homo sapiens OX=9606 GN=PPIA PE=1 SV=2	Peptidyl-prolyl cis-trans isomerase A OS=Homo sapiens OX=9606 GN=PPIA PE=1 SV=2	250.29	49	76	FALSE	K5(DSBSO);C8(Carbamidomethyl)	K7(DSBSO)	High
FALSE	DSBSO	Intra	1	1	VAN[K]EK	Q86UP2	4	TVQDL[K]QEIK	Q86UP2	6	Kinectin OS=Homo sapiens OX=9606 GN=KTN1 PE=1 SV=1	Kinectin OS=Homo sapiens OX=9606 GN=KTN1 PE=1 SV=1	250.35	827	835	FALSE	K4(DSBSO)	K6(DSBSO)	High
FALSE	DSBSO	Intra	6	1	[K]ELEEER	Q14980	1	SLVEQH[K]R	Q14980	7	Nuclear mitotic apparatus protein 1 OS=Homo sapiens OX=9606 GN=NUMA1 PE=1 SV=2	Nuclear mitotic apparatus protein 1 OS=Homo sapiens OX=9606 GN=NUMA1 PE=1 SV=2	250.43	755	751	FALSE	K1(DSBSO)	K7(DSBSO)	High
FALSE	DSBSO	Intra	2	2	TIE[K]FEK	Q05639;P68104	4	THINIVVIGHVDSG[K]STTTGHLIYK	Q05639;P68104	15	Elongation factor 1-alpha 2 OS=Homo sapiens OX=9606 GN=EEF1A2 PE=1 SV=1;Elongation factor 1-alpha 1 OS=Homo sapiens OX=9606 GN=EEF1A1 PE=1 SV=1	Elongation factor 1-alpha 2 OS=Homo sapiens OX=9606 GN=EEF1A2 PE=1 SV=1;Elongation factor 1-alpha 1 OS=Homo sapiens OX=9606 GN=EEF1A1 PE=1 SV=1	250.43	41;41	20;20	FALSE	K4(DSBSO)	K15(DSBSO)	High
FALSE	DSBSO	Intra	1	1	TSVN[K]VK	Q03701	5	N[K]NRPEPHSDENGSTTPK	Q03701	2	CCAAT/enhancer-binding protein zeta OS=Homo sapiens OX=9606 GN=CEBPZ PE=1 SV=3	CCAAT/enhancer-binding protein zeta OS=Homo sapiens OX=9606 GN=CEBPZ PE=1 SV=3	250.51	138	142	FALSE	K5(DSBSO)	K2(DSBSO)	High
FALSE	DSBSO	Intra	1	1	NI[K]ALR	P61978	3	NAGAVIG[K]GGK	P61978	8	Heterogeneous nuclear ribonucleoprotein K OS=Homo sapiens OX=9606 GN=HNRNPK PE=1 SV=1	Heterogeneous nuclear ribonucleoprotein K OS=Homo sapiens OX=9606 GN=HNRNPK PE=1 SV=1	250.52	66	60	FALSE	K3(DSBSO)	K8(DSBSO)	High
FALSE	DSBSO	Intra	2	1	NT[K]DEFEER	O60841	3	SPDSDVAATL[K]K	O60841	11	Eukaryotic translation initiation factor 5B OS=Homo sapiens OX=9606 GN=EIF5B PE=1 SV=4	Eukaryotic translation initiation factor 5B OS=Homo sapiens OX=9606 GN=EIF5B PE=1 SV=4	250.55	784	777	FALSE	K3(DSBSO)	K11(DSBSO)	High
FALSE	DSBSO	Intra	1	1	LLAEQQN[K]K	Q9NZ63	8	NIISTEDA[K]AR	Q9NZ63	9	Splicing factor C9orf78 OS=Homo sapiens OX=9606 GN=C9orf78 PE=1 SV=1	Splicing factor C9orf78 OS=Homo sapiens OX=9606 GN=C9orf78 PE=1 SV=1	250.56	204	194	FALSE	K8(DSBSO)	K9(DSBSO)	High
FALSE	DSBSO	Inter	1	2	ELWN[K]TIDAMK	Q9UHA3	5	IPEIWEGHNIADYIDPAIM[K]K	Q9BZE4	20	Probable ribosome biogenesis protein RLP24 OS=Homo sapiens OX=9606 GN=RSL24D1 PE=1 SV=1	GTP-binding protein 4 OS=Homo sapiens OX=9606 GN=GTPBP4 PE=1 SV=3	250.56	88	448	FALSE	K5(DSBSO)	K20(DSBSO)	High
FALSE	DSBSO	Inter	1	2	AELQ[K]R	Q13613	5	LNSQS[K]R	Q14203	6	Phosphatidylinositol-3-phosphate phosphatase MTMR1 OS=Homo sapiens OX=9606 GN=MTMR1 PE=1 SV=4	Dynactin subunit 1 OS=Homo sapiens OX=9606 GN=DCTN1 PE=1 SV=3	250.56	630	1042	FALSE	K5(DSBSO)	K6(DSBSO)	High
FALSE	DSBSO	Intra	3	3	AGATAG[K]R	P16402	7	[K]ASGPPVSELITK	P16403;P10412;P16402	1	Histone H1.3 OS=Homo sapiens OX=9606 GN=H1-3 PE=1 SV=2	Histone H1.2 OS=Homo sapiens OX=9606 GN=H1-2 PE=1 SV=2;Histone H1.4 OS=Homo sapiens OX=9606 GN=H1-4 PE=1 SV=2;Histone H1.3 OS=Homo sapiens OX=9606 GN=H1-3 PE=1 SV=2	250.59	33	34;34;35	FALSE	K7(DSBSO)	K1(DSBSO)	High
FALSE	DSBSO	Intra	2	1	LSTLAS[K]ESR	Q8TCG1	7	LQDLLET[K]ALALAQADR	Q8TCG1	8	Protein CIP2A OS=Homo sapiens OX=9606 GN=CIP2A PE=1 SV=2	Protein CIP2A OS=Homo sapiens OX=9606 GN=CIP2A PE=1 SV=2	250.6	636	647	FALSE	K7(DSBSO)	K8(DSBSO)	High
FALSE	DSBSO	Inter	1	2	TNVPV[K]LFAR	Q9UKM9	6	VDSLLENLE[K]IEK	P07910	10	RNA-binding protein Raly OS=Homo sapiens OX=9606 GN=RALY PE=1 SV=1	Heterogeneous nuclear ribonucleoproteins C1/C2 OS=Homo sapiens OX=9606 GN=HNRNPC PE=1 SV=4	250.62	165	216	FALSE	K6(DSBSO)	K10(DSBSO)	High
FALSE	DSBSO	Intra	2	1	QAVEAA[K]VR	P82650	7	KPTFMDEEVQSILT[K]MTGLNLQK	P82650	15	Small ribosomal subunit protein mS22 OS=Homo sapiens OX=9606 GN=MRPS22 PE=1 SV=1	Small ribosomal subunit protein mS22 OS=Homo sapiens OX=9606 GN=MRPS22 PE=1 SV=1	250.62	123	81	FALSE	K7(DSBSO)	K15(DSBSO)	High
FALSE	DSBSO	Inter	1	2	ATAVVDGAF[K]EVK	P32119	10	HGEVCPAGWKPGSDTIKPDVQ[K]SK	Q06830	22	Peroxiredoxin-2 OS=Homo sapiens OX=9606 GN=PRDX2 PE=1 SV=5	Peroxiredoxin-1 OS=Homo sapiens OX=9606 GN=PRDX1 PE=1 SV=1	250.63	26	190	FALSE	K10(DSBSO)	C5(Carbamidomethyl);K22(DSBSO)	High
FALSE	DSBSO	Inter	3	3	L[K]NLK	Q68CZ6;Q8IWF6	2	L[K]AIEQLK	Q9BY44	2	HAUS augmin-like complex subunit 3 OS=Homo sapiens OX=9606 GN=HAUS3 PE=1 SV=1;Protein DENND6A OS=Homo sapiens OX=9606 GN=DENND6A PE=1 SV=1	Eukaryotic translation initiation factor 2A OS=Homo sapiens OX=9606 GN=EIF2A PE=1 SV=3	250.64	113;390	545	FALSE	K2(DSBSO)	K2(DSBSO)	High
FALSE	DSBSO	Intra	4	1	FSG[K]DPNSK	P78527	4	NILEESLCELVA[K]QLK	P78527	13	DNA-dependent protein kinase catalytic subunit OS=Homo sapiens OX=9606 GN=PRKDC PE=1 SV=3	DNA-dependent protein kinase catalytic subunit OS=Homo sapiens OX=9606 GN=PRKDC PE=1 SV=3	250.65	2263	2347	FALSE	K4(DSBSO)	C8(Carbamidomethyl);K13(DSBSO)	High
FALSE	DSBSO	Intra	2	1	LG[K]SVVAK	Q9NR45	3	TYGEH[K]R	Q9NR45	6	Sialic acid synthase OS=Homo sapiens OX=9606 GN=NANS PE=1 SV=2	Sialic acid synthase OS=Homo sapiens OX=9606 GN=NANS PE=1 SV=2	250.66	293	85	FALSE	K3(DSBSO)	K6(DSBSO)	High
FALSE	DSBSO	Intra	1	1	LGSLN[K]FK	Q9H0S4	6	NLGFTAIPLHGQMSQS[K]R	Q9H0S4	17	Probable ATP-dependent RNA helicase DDX47 OS=Homo sapiens OX=9606 GN=DDX47 PE=1 SV=1	Probable ATP-dependent RNA helicase DDX47 OS=Homo sapiens OX=9606 GN=DDX47 PE=1 SV=1	250.66	308	301	FALSE	K6(DSBSO)	K17(DSBSO)	High
FALSE	DSBSO	Intra	7	1	[K]EETAK	P13639	1	LDSED[K]DK	P13639	6	Elongation factor 2 OS=Homo sapiens OX=9606 GN=EEF2 PE=1 SV=4	Elongation factor 2 OS=Homo sapiens OX=9606 GN=EEF2 PE=1 SV=4	250.71	309	328	FALSE	K1(DSBSO)	K6(DSBSO)	High
FALSE	DSBSO	Intra	2	1	TENLNDDE[K]LNNAK	P13796	9	DP[K]ISTSLPVLDLIDAIQPGSINYDLLK	P13796	3	Plastin-2 OS=Homo sapiens OX=9606 GN=LCP1 PE=1 SV=6	Plastin-2 OS=Homo sapiens OX=9606 GN=LCP1 PE=1 SV=6	250.78	579	545	FALSE	K9(DSBSO)	K3(DSBSO)	High
FALSE	DSBSO	Intra	2	1	[K]GMNMYLTK	P55786	1	TLPFY[K]DYFNVPYPLPK	P55786	6	Puromycin-sensitive aminopeptidase OS=Homo sapiens OX=9606 GN=NPEPPS PE=1 SV=2	Puromycin-sensitive aminopeptidase OS=Homo sapiens OX=9606 GN=NPEPPS PE=1 SV=2	250.79	459	293	FALSE	K1(DSBSO)	K6(DSBSO)	High
FALSE	DSBSO	Intra	2	1	IV[K]DLMSK	P00558	3	NGV[K]ITLPVDFVTADK	P00558	4	Phosphoglycerate kinase 1 OS=Homo sapiens OX=9606 GN=PGK1 PE=1 SV=3	Phosphoglycerate kinase 1 OS=Homo sapiens OX=9606 GN=PGK1 PE=1 SV=3	250.89	267	279	FALSE	K3(DSBSO)	K4(DSBSO)	High
FALSE	DSBSO	Intra	5	1	DTPA[K]NAQK	P06748	5	SNQNG[K]DSKPSSTPR	P06748	6	Nucleophosmin OS=Homo sapiens OX=9606 GN=NPM1 PE=1 SV=2	Nucleophosmin OS=Homo sapiens OX=9606 GN=NPM1 PE=1 SV=2	250.93	202	212	FALSE	K5(DSBSO)	K6(DSBSO)	High
FALSE	DSBSO	Intra	3	1	SMEGL[K]ALR	Q9BT73	6	MGTLVSLEPSSVASDVS[K]PVLTTK	Q9BT73	18	Proteasome assembly chaperone 3 OS=Homo sapiens OX=9606 GN=PSMG3 PE=1 SV=1	Proteasome assembly chaperone 3 OS=Homo sapiens OX=9606 GN=PSMG3 PE=1 SV=1	250.93	110	59	FALSE	K6(DSBSO)	K18(DSBSO)	High
FALSE	DSBSO	Intra	2	1	EAGGAFG[K]R	Q9UII2	8	HHEEEIVHH[K]K	Q9UII2	10	ATPase inhibitor, mitochondrial OS=Homo sapiens OX=9606 GN=ATP5IF1 PE=1 SV=1	ATPase inhibitor, mitochondrial OS=Homo sapiens OX=9606 GN=ATP5IF1 PE=1 SV=1	250.96	49	82	FALSE	K8(DSBSO)	K10(DSBSO)	High
FALSE	DSBSO	Intra	7	1	D[K]VVGK	P47756	2	SPWSN[K]YDPPLEDGAMPSAR	P47756	6	F-actin-capping protein subunit beta OS=Homo sapiens OX=9606 GN=CAPZB PE=1 SV=5	F-actin-capping protein subunit beta OS=Homo sapiens OX=9606 GN=CAPZB PE=1 SV=5	250.98	53	78	FALSE	K2(DSBSO)	K6(DSBSO);M16(Oxidation)	High
FALSE	DSBSO	Intra	8	1	EGQEDQGLT[K]DYGNSPLHR	P26599	10	[K]ENALVQMADGNQAQLAMSHLNGHK	P26599	1	Polypyrimidine tract-binding protein 1 OS=Homo sapiens OX=9606 GN=PTBP1 PE=1 SV=2	Polypyrimidine tract-binding protein 1 OS=Homo sapiens OX=9606 GN=PTBP1 PE=1 SV=2	251	454	400	FALSE	K10(DSBSO)	K1(DSBSO);M8(Oxidation);M18(Oxidation)	High
FALSE	DSBSO	Inter	1	2	DLSTIEPL[K]K	P39687	9	ESVF[K]LLPQLTYLDGYDR	Q92688	5	Acidic leucine-rich nuclear phosphoprotein 32 family member A OS=Homo sapiens OX=9606 GN=ANP32A PE=1 SV=1	Acidic leucine-rich nuclear phosphoprotein 32 family member B OS=Homo sapiens OX=9606 GN=ANP32B PE=1 SV=1	251.02	110	137	FALSE	K9(DSBSO)	K5(DSBSO)	High
FALSE	DSBSO	Intra	3	1	[K]DAENHEAQLK	Q9Y266	1	SETSGPQI[K]ELTDEEAER	Q9Y266	9	Nuclear migration protein nudC OS=Homo sapiens OX=9606 GN=NUDC PE=1 SV=1	Nuclear migration protein nudC OS=Homo sapiens OX=9606 GN=NUDC PE=1 SV=1	251.05	123	105	FALSE	K1(DSBSO)	K9(DSBSO)	High
FALSE	DSBSO	Inter	4	2	I[K]IFGSR	P78371	2	AE[K]DNAEIR	Q99832	3	T-complex protein 1 subunit beta OS=Homo sapiens OX=9606 GN=CCT2 PE=1 SV=4	T-complex protein 1 subunit eta OS=Homo sapiens OX=9606 GN=CCT7 PE=1 SV=2	251.07	250	250	FALSE	K2(DSBSO)	K3(DSBSO)	High
FALSE	DSBSO	Intra	2	1	FDQ[K]QELGR	P43243	4	VIHLSNLPHSGYSDSAVL[K]LAEPYGK	P43243	19	Matrin-3 OS=Homo sapiens OX=9606 GN=MATR3 PE=1 SV=2	Matrin-3 OS=Homo sapiens OX=9606 GN=MATR3 PE=1 SV=2	251.1	491	515	FALSE	K4(DSBSO)	K19(DSBSO)	High
FALSE	DSBSO	Intra	2	1	[K]HQQLLEEK	P35580	1	[K]DHNIPGELER	P35580	1	Myosin-10 OS=Homo sapiens OX=9606 GN=MYH10 PE=1 SV=3	Myosin-10 OS=Homo sapiens OX=9606 GN=MYH10 PE=1 SV=3	251.1	881	206	FALSE	K1(DSBSO)	K1(DSBSO)	High
FALSE	DSBSO	Inter	1	2	KLEDGP[K]FLK	P68104	7	LNVLE[K]SSPGHR	P29692	6	Elongation factor 1-alpha 1 OS=Homo sapiens OX=9606 GN=EEF1A1 PE=1 SV=1	Elongation factor 1-delta OS=Homo sapiens OX=9606 GN=EEF1D PE=1 SV=5	251.14	392	117	FALSE	K7(DSBSO)	K6(DSBSO)	High
FALSE	DSBSO	Intra	2	1	[K]LNVTEQEK	P06733	1	ID[K]LMIEMDGTENK	P06733	3	Alpha-enolase OS=Homo sapiens OX=9606 GN=ENO1 PE=1 SV=2	Alpha-enolase OS=Homo sapiens OX=9606 GN=ENO1 PE=1 SV=2	251.15	81	92	FALSE	K1(DSBSO)	K3(DSBSO)	High
FALSE	DSBSO	Inter	2	2	E[K]EPIVGSTDYGK	Q13813	2	NQTLQ[K]EIQGHQPR	Q01082	6	Spectrin alpha chain, non-erythrocytic 1 OS=Homo sapiens OX=9606 GN=SPTAN1 PE=1 SV=3	Spectrin beta chain, non-erythrocytic 1 OS=Homo sapiens OX=9606 GN=SPTBN1 PE=1 SV=2	251.16	909	1532	FALSE	K2(DSBSO)	K6(DSBSO)	High
FALSE	DSBSO	Intra	2	1	VLVG[K]NFEDVAFDEK	P07237	5	I[K]PHLMSQELPEDWDK	P07237	2	Protein disulfide-isomerase OS=Homo sapiens OX=9606 GN=P4HB PE=1 SV=3	Protein disulfide-isomerase OS=Homo sapiens OX=9606 GN=P4HB PE=1 SV=3	251.17	375	352	FALSE	K5(DSBSO)	K2(DSBSO)	High
FALSE	DSBSO	Intra	1	1	LDPSIFESLQ[K]ER	Q9Y265	11	VEAGDVIYIEANSGAV[K]R	Q9Y265	17	RuvB-like 1 OS=Homo sapiens OX=9606 GN=RUVBL1 PE=1 SV=1	RuvB-like 1 OS=Homo sapiens OX=9606 GN=RUVBL1 PE=1 SV=1	251.17	182	201	FALSE	K11(DSBSO)	K17(DSBSO)	High
FALSE	DSBSO	Intra	2	1	SLGGIEGCLS[K]LK	Q5R3I4	11	LPLSTTSNEAC[K]LFDATLTQYVK	Q5R3I4	12	Tetratricopeptide repeat protein 38 OS=Homo sapiens OX=9606 GN=TTC38 PE=1 SV=1	Tetratricopeptide repeat protein 38 OS=Homo sapiens OX=9606 GN=TTC38 PE=1 SV=1	251.21	56	29	FALSE	C8(Carbamidomethyl);K11(DSBSO)	C11(Carbamidomethyl);K12(DSBSO)	High
FALSE	DSBSO	Intra	4	1	LPNS[K]QSQDEPLR	Q13148	5	EYFSTFGEVLMVQV[K]K	Q13148	15	TAR DNA-binding protein 43 OS=Homo sapiens OX=9606 GN=TARDBP PE=1 SV=1	TAR DNA-binding protein 43 OS=Homo sapiens OX=9606 GN=TARDBP PE=1 SV=1	251.21	181	136	FALSE	K5(DSBSO)	K15(DSBSO)	High
FALSE	DSBSO	Intra	3	1	EPAFDP[K]SVK	P12829	7	TPTGEM[K]ITYGQCGDVLR	P12829	7	Myosin light chain 4 OS=Homo sapiens OX=9606 GN=MYL4 PE=1 SV=3	Myosin light chain 4 OS=Homo sapiens OX=9606 GN=MYL4 PE=1 SV=3	251.24	42	72	FALSE	K7(DSBSO)	K7(DSBSO);C13(Carbamidomethyl)	High
FALSE	DSBSO	Intra	1	1	AYG[K]NSLSK	Q13825	4	VAASSA[K]MGLVETK	Q13825	7	Methylglutaconyl-CoA hydratase, mitochondrial OS=Homo sapiens OX=9606 GN=AUH PE=1 SV=1	Methylglutaconyl-CoA hydratase, mitochondrial OS=Homo sapiens OX=9606 GN=AUH PE=1 SV=1	251.26	100	204	FALSE	K4(DSBSO)	K7(DSBSO)	High
FALSE	DSBSO	Intra	4	3	NISFND[K]K	P15311;P26038;P35241	7	IAQDLEMYGINYFEI[K]NK	P15311	16	Ezrin OS=Homo sapiens OX=9606 GN=EZR PE=1 SV=4;Moesin OS=Homo sapiens OX=9606 GN=MSN PE=1 SV=3;Radixin OS=Homo sapiens OX=9606 GN=RDX PE=1 SV=1	Ezrin OS=Homo sapiens OX=9606 GN=EZR PE=1 SV=4	251.35	253;253;253	209	FALSE	K7(DSBSO)	K16(DSBSO)	High
FALSE	DSBSO	Intra	1	1	EGV[K]FDESEK	P14625	4	DKIE[K]AVVSQR	P14625	5	Endoplasmin OS=Homo sapiens OX=9606 GN=HSP90B1 PE=1 SV=1	Endoplasmin OS=Homo sapiens OX=9606 GN=HSP90B1 PE=1 SV=1	251.35	597	633	FALSE	K4(DSBSO)	K5(DSBSO)	High
FALSE	DSBSO	Inter	1	2	GG[K]PEPPAMPQPVPTA	P23396	3	L[K]TNHIGHTGYLNTVTVSPDGSLCASGGK	P63244	2	Small ribosomal subunit protein uS3 OS=Homo sapiens OX=9606 GN=RPS3 PE=1 SV=2	Small ribosomal subunit protein RACK1 OS=Homo sapiens OX=9606 GN=RACK1 PE=1 SV=3	251.39	230	185	FALSE	K3(DSBSO)	K2(DSBSO);C24(Carbamidomethyl)	High
FALSE	DSBSO	Inter	3	2	MSDG[K]K	P30040	5	ILE[K]DK	O00411	4	Endoplasmic reticulum resident protein 29 OS=Homo sapiens OX=9606 GN=ERP29 PE=1 SV=4	DNA-directed RNA polymerase, mitochondrial OS=Homo sapiens OX=9606 GN=POLRMT PE=1 SV=2	251.44	237	128	FALSE	K5(DSBSO)	K4(DSBSO)	High
FALSE	DSBSO	Intra	2	1	HLSM[K]K	Q8TEM1	5	LTD[K]QR	Q8TEM1	4	Nuclear pore membrane glycoprotein 210 OS=Homo sapiens OX=9606 GN=NUP210 PE=1 SV=3	Nuclear pore membrane glycoprotein 210 OS=Homo sapiens OX=9606 GN=NUP210 PE=1 SV=3	251.49	1661	1653	FALSE	K5(DSBSO)	K4(DSBSO)	High
FALSE	DSBSO	Intra	1	1	ST[K]NETITK	Q8NI27	3	HVVH[K]WHYK	Q8NI27	5	THO complex subunit 2 OS=Homo sapiens OX=9606 GN=THOC2 PE=1 SV=2	THO complex subunit 2 OS=Homo sapiens OX=9606 GN=THOC2 PE=1 SV=2	251.49	970	1099	FALSE	K3(DSBSO)	K5(DSBSO)	High
FALSE	DSBSO	Intra	5	1	TLDGF[K]K	P07237	6	QLAPIWD[K]LGETYK	P07237	8	Protein disulfide-isomerase OS=Homo sapiens OX=9606 GN=P4HB PE=1 SV=3	Protein disulfide-isomerase OS=Homo sapiens OX=9606 GN=P4HB PE=1 SV=3	251.51	467	409	FALSE	K6(DSBSO)	K8(DSBSO)	High
FALSE	DSBSO	Intra	5	1	V[K]AMEVDERPTEQYSDIGGLDK	P17980	2	QTYFLPVIGLVDAE[K]LKPGDLVGVNK	P17980	15	26S proteasome regulatory subunit 6A OS=Homo sapiens OX=9606 GN=PSMC3 PE=1 SV=3	26S proteasome regulatory subunit 6A OS=Homo sapiens OX=9606 GN=PSMC3 PE=1 SV=3	251.57	173	144	FALSE	K2(DSBSO);M4(Oxidation)	K15(DSBSO)	High
FALSE	DSBSO	Inter	1	2	NYEHLF[K]VNDK	Q9Y3D7	7	IMLLNHPD[K]GGSPYIAAK	Q96DA6	9	Mitochondrial import inner membrane translocase subunit TIM16 OS=Homo sapiens OX=9606 GN=PAM16 PE=1 SV=2	Mitochondrial import inner membrane translocase subunit TIM14 OS=Homo sapiens OX=9606 GN=DNAJC19 PE=1 SV=3	251.58	82	93	FALSE	K7(DSBSO)	K9(DSBSO)	High
FALSE	DSBSO	Intra	1	1	V[K]FSSQQAATK	O75475	2	[K]GFNEGLWEIDNNPK	O75475	1	PC4 and SFRS1-interacting protein OS=Homo sapiens OX=9606 GN=PSIP1 PE=1 SV=1	PC4 and SFRS1-interacting protein OS=Homo sapiens OX=9606 GN=PSIP1 PE=1 SV=1	251.67	91	75	FALSE	K2(DSBSO)	K1(DSBSO)	High
FALSE	DSBSO	Intra	2	1	[K]LQLIK	P27348	1	E[K]VESELR	P27348	2	14-3-3 protein theta OS=Homo sapiens OX=9606 GN=YWHAQ PE=1 SV=1	14-3-3 protein theta OS=Homo sapiens OX=9606 GN=YWHAQ PE=1 SV=1	251.68	75	85	FALSE	K1(DSBSO)	K2(DSBSO)	High
FALSE	DSBSO	Intra	2	1	SQEEI[K]K	P11171	6	HHASISEL[K]K	P11171	9	Protein 4.1 OS=Homo sapiens OX=9606 GN=EPB41 PE=1 SV=4	Protein 4.1 OS=Homo sapiens OX=9606 GN=EPB41 PE=1 SV=4	251.69	679	689	FALSE	K6(DSBSO)	K9(DSBSO)	High
FALSE	DSBSO	Intra	6	1	HNLE[K]VEGER	Q13464	5	ITSLQEEV[K]HLK	Q13464	9	Rho-associated protein kinase 1 OS=Homo sapiens OX=9606 GN=ROCK1 PE=1 SV=1	Rho-associated protein kinase 1 OS=Homo sapiens OX=9606 GN=ROCK1 PE=1 SV=1	251.71	647	639	FALSE	K5(DSBSO)	K9(DSBSO)	High
FALSE	DSBSO	Inter	2	2	LEDT[K]LIK	P48643	5	SLHDALCVLAQTV[K]DSR	P78371	14	T-complex protein 1 subunit epsilon OS=Homo sapiens OX=9606 GN=CCT5 PE=1 SV=1	T-complex protein 1 subunit beta OS=Homo sapiens OX=9606 GN=CCT2 PE=1 SV=4	251.73	223	402	FALSE	K5(DSBSO)	C7(Carbamidomethyl);K14(DSBSO)	High
FALSE	DSBSO	Intra	2	1	IFYDM[K]VR	P60981	6	[K]CSTPEEIK	P60981	1	Destrin OS=Homo sapiens OX=9606 GN=DSTN PE=1 SV=3	Destrin OS=Homo sapiens OX=9606 GN=DSTN PE=1 SV=3	251.74	19	22	FALSE	K6(DSBSO)	K1(DSBSO);C2(Carbamidomethyl)	High
FALSE	DSBSO	Intra	3	1	ATT[K]PPPAK	Q14978	4	KPPT[K]AVVSK	Q14978	5	Nucleolar and coiled-body phosphoprotein 1 OS=Homo sapiens OX=9606 GN=NOLC1 PE=1 SV=2	Nucleolar and coiled-body phosphoprotein 1 OS=Homo sapiens OX=9606 GN=NOLC1 PE=1 SV=2	251.79	351	342	FALSE	K4(DSBSO)	K5(DSBSO)	High
FALSE	DSBSO	Inter	1	3	EVLGI[K]R	Q96ST3	6	[K]MEIYRPHK	Q13547;Q92769	1	Paired amphipathic helix protein Sin3a OS=Homo sapiens OX=9606 GN=SIN3A PE=1 SV=2	Histone deacetylase 1 OS=Homo sapiens OX=9606 GN=HDAC1 PE=1 SV=1;Histone deacetylase 2 OS=Homo sapiens OX=9606 GN=HDAC2 PE=1 SV=2	251.8	934	50;51	FALSE	K6(DSBSO)	K1(DSBSO)	High
FALSE	DSBSO	Intra	6	4	VVEP[K]R	P09651;Q32P51;P22626;P51991	5	IVIQ[K]YHTVNGHNCEVR	P09651	5	Heterogeneous nuclear ribonucleoprotein A1 OS=Homo sapiens OX=9606 GN=HNRNPA1 PE=1 SV=5;Heterogeneous nuclear ribonucleoprotein A1-like 2 OS=Homo sapiens OX=9606 GN=HNRNPA1L2 PE=1 SV=2;Heterogeneous nuclear ribonucleoproteins A2/B1 OS=Homo sapiens OX=9606 GN=HNRNPA2B1 PE=1 SV=2;Heterogeneous nuclear ribonucleoprotein A3 OS=Homo sapiens OX=9606 GN=HNRNPA3 PE=1 SV=2	Heterogeneous nuclear ribonucleoprotein A1 OS=Homo sapiens OX=9606 GN=HNRNPA1 PE=1 SV=5	251.8	87;87;94;108	166	FALSE	K5(DSBSO)	K5(DSBSO);C14(Carbamidomethyl)	High
FALSE	DSBSO	Intra	3	1	YA[K]ESLK	P25788	3	LVLS[K]LYEEGSNK	P25788	5	Proteasome subunit alpha type-3 OS=Homo sapiens OX=9606 GN=PSMA3 PE=1 SV=2	Proteasome subunit alpha type-3 OS=Homo sapiens OX=9606 GN=PSMA3 PE=1 SV=2	251.8	241	57	FALSE	K3(DSBSO)	K5(DSBSO)	High
FALSE	DSBSO	Inter	3	2	DL[K]DYFTK	Q99729	3	IFVGGLSPDTPEE[K]IR	Q14103	14	Heterogeneous nuclear ribonucleoprotein A/B OS=Homo sapiens OX=9606 GN=HNRNPAB PE=1 SV=2	Heterogeneous nuclear ribonucleoprotein D0 OS=Homo sapiens OX=9606 GN=HNRNPD PE=1 SV=1	251.82	86	197	FALSE	K3(DSBSO)	K14(DSBSO)	High
FALSE	DSBSO	Intra	6	1	S[K]GCGVVK	P52272	2	FNECGHVLYADI[K]MENGK	P52272	13	Heterogeneous nuclear ribonucleoprotein M OS=Homo sapiens OX=9606 GN=HNRNPM PE=1 SV=3	Heterogeneous nuclear ribonucleoprotein M OS=Homo sapiens OX=9606 GN=HNRNPM PE=1 SV=3	251.83	692	685	FALSE	K2(DSBSO);C4(Carbamidomethyl)	C4(Carbamidomethyl);K13(DSBSO)	High
FALSE	DSBSO	Intra	8	5	I[K]LQIWDTAGQER	Q92930;P61006;P61026;P61106;O95716	2	IYQNIQDGSLDLNAAESGVQH[K]PSAPQGGR	P61106	22	Ras-related protein Rab-8B OS=Homo sapiens OX=9606 GN=RAB8B PE=1 SV=2;Ras-related protein Rab-8A OS=Homo sapiens OX=9606 GN=RAB8A PE=1 SV=1;Ras-related protein Rab-10 OS=Homo sapiens OX=9606 GN=RAB10 PE=1 SV=1;Ras-related protein Rab-14 OS=Homo sapiens OX=9606 GN=RAB14 PE=1 SV=4;Ras-related protein Rab-3D OS=Homo sapiens OX=9606 GN=RAB3D PE=1 SV=1	Ras-related protein Rab-14 OS=Homo sapiens OX=9606 GN=RAB14 PE=1 SV=4	251.84	58;58;59;61;72	193	FALSE	K2(DSBSO)	K22(DSBSO)	High
FALSE	DSBSO	Intra	4	1	N[K]GNECFQK	P31948	2	GDYPQAM[K]HYTEAIK	P31948	8	Stress-induced-phosphoprotein 1 OS=Homo sapiens OX=9606 GN=STIP1 PE=1 SV=1	Stress-induced-phosphoprotein 1 OS=Homo sapiens OX=9606 GN=STIP1 PE=1 SV=1	251.93	366	381	FALSE	K2(DSBSO);C6(Carbamidomethyl)	K8(DSBSO)	High
FALSE	DSBSO	Intra	17	2	HQGVMVGMGQ[K]DSYVGDEAQSK	P60709;P68032	11	GILTL[K]YPIEHGIVTNWDDMEK	P60709	6	Actin, cytoplasmic 1 OS=Homo sapiens OX=9606 GN=ACTB PE=1 SV=1;Actin, alpha cardiac muscle 1 OS=Homo sapiens OX=9606 GN=ACTC1 PE=1 SV=1	Actin, cytoplasmic 1 OS=Homo sapiens OX=9606 GN=ACTB PE=1 SV=1	251.94	50;52	68	FALSE	M5(Oxidation);M8(Oxidation);K11(DSBSO)	K6(DSBSO);M20(Oxidation)	High
FALSE	DSBSO	Intra	3	4	VVEP[K]R	P09651;Q32P51;P22626;P51991	5	IFVGGI[K]EDTEEYNLR	P51991	7	Heterogeneous nuclear ribonucleoprotein A1 OS=Homo sapiens OX=9606 GN=HNRNPA1 PE=1 SV=5;Heterogeneous nuclear ribonucleoprotein A1-like 2 OS=Homo sapiens OX=9606 GN=HNRNPA1L2 PE=1 SV=2;Heterogeneous nuclear ribonucleoproteins A2/B1 OS=Homo sapiens OX=9606 GN=HNRNPA2B1 PE=1 SV=2;Heterogeneous nuclear ribonucleoprotein A3 OS=Homo sapiens OX=9606 GN=HNRNPA3 PE=1 SV=2	Heterogeneous nuclear ribonucleoprotein A3 OS=Homo sapiens OX=9606 GN=HNRNPA3 PE=1 SV=2	251.98	87;87;94;108	134	FALSE	K5(DSBSO)	K7(DSBSO)	High
FALSE	DSBSO	Intra	6	2	[K]NIVKK	P08238	1	EMLQQS[K]ILK	P08238;P07900	7	Heat shock protein HSP 90-beta OS=Homo sapiens OX=9606 GN=HSP90AB1 PE=1 SV=4	Heat shock protein HSP 90-beta OS=Homo sapiens OX=9606 GN=HSP90AB1 PE=1 SV=4;Heat shock protein HSP 90-alpha OS=Homo sapiens OX=9606 GN=HSP90AA1 PE=1 SV=5	252.04	406	399;407	FALSE	K1(DSBSO)	K7(DSBSO)	High
FALSE	DSBSO	Intra	1	1	[K]ADVEEEFLAFR	P46013	1	DINTFVGTPVE[K]LDLLGNLPGSK	P46013	12	Proliferation marker protein Ki-67 OS=Homo sapiens OX=9606 GN=MKI67 PE=1 SV=2	Proliferation marker protein Ki-67 OS=Homo sapiens OX=9606 GN=MKI67 PE=1 SV=2	252.04	1883	1927	FALSE	K1(DSBSO)	K12(DSBSO)	High
FALSE	DSBSO	Intra	1	1	DVQAV[K]AK	Q14690	6	YLDYE[K]QHGTEK	Q14690	6	Protein RRP5 homolog OS=Homo sapiens OX=9606 GN=PDCD11 PE=1 SV=3	Protein RRP5 homolog OS=Homo sapiens OX=9606 GN=PDCD11 PE=1 SV=3	252.12	1855	1843	FALSE	K6(DSBSO)	K6(DSBSO)	High
FALSE	DSBSO	Intra	3	1	EVQDL[K]AK	Q86UP2	6	A[K]QNDQVSFASLVEELK	Q86UP2	2	Kinectin OS=Homo sapiens OX=9606 GN=KTN1 PE=1 SV=1	Kinectin OS=Homo sapiens OX=9606 GN=KTN1 PE=1 SV=1	252.19	783	785	FALSE	K6(DSBSO)	K2(DSBSO)	High
FALSE	DSBSO	Intra	1	1	GGSLP[K]VEAK	P06748	6	FINYV[K]NCFR	P06748	6	Nucleophosmin OS=Homo sapiens OX=9606 GN=NPM1 PE=1 SV=2	Nucleophosmin OS=Homo sapiens OX=9606 GN=NPM1 PE=1 SV=2	252.22	263	273	FALSE	K6(DSBSO)	K6(DSBSO);C8(Carbamidomethyl)	High
FALSE	DSBSO	Intra	4	1	H[K]SEFFEK	Q9H993	2	HGEEGVEAE[K]K	Q9H993	10	Damage-control phosphatase ARMT1 OS=Homo sapiens OX=9606 GN=ARMT1 PE=1 SV=1	Damage-control phosphatase ARMT1 OS=Homo sapiens OX=9606 GN=ARMT1 PE=1 SV=1	252.23	40	56	FALSE	K2(DSBSO)	K10(DSBSO)	High
FALSE	DSBSO	Intra	3	1	DG[K]YDSSR	Q96J01	3	LV[K]ENNYR	Q96J01	3	THO complex subunit 3 OS=Homo sapiens OX=9606 GN=THOC3 PE=1 SV=1	THO complex subunit 3 OS=Homo sapiens OX=9606 GN=THOC3 PE=1 SV=1	252.24	332	91	FALSE	K3(DSBSO)	K3(DSBSO)	High
FALSE	DSBSO	Intra	3	1	GAA[K]EAAGK	Q00839	4	HLYT[K]DIDIHEVR	Q00839	5	Heterogeneous nuclear ribonucleoprotein U OS=Homo sapiens OX=9606 GN=HNRNPU PE=1 SV=6	Heterogeneous nuclear ribonucleoprotein U OS=Homo sapiens OX=9606 GN=HNRNPU PE=1 SV=6	252.25	181	352	FALSE	K4(DSBSO)	K5(DSBSO)	High
FALSE	DSBSO	Intra	3	1	[K]FIQTFGK	P78527	1	LSDFNDITNMLLL[K]MNK	P78527	14	DNA-dependent protein kinase catalytic subunit OS=Homo sapiens OX=9606 GN=PRKDC PE=1 SV=3	DNA-dependent protein kinase catalytic subunit OS=Homo sapiens OX=9606 GN=PRKDC PE=1 SV=3	252.3	3631	3669	FALSE	K1(DSBSO)	K14(DSBSO)	High
FALSE	DSBSO	Intra	4	1	[K]INPENSK	Q9Y266	1	G[K]LKPNLGNGADLPNYR	Q9Y266	2	Nuclear migration protein nudC OS=Homo sapiens OX=9606 GN=NUDC PE=1 SV=1	Nuclear migration protein nudC OS=Homo sapiens OX=9606 GN=NUDC PE=1 SV=1	252.45	268	158	FALSE	K1(DSBSO)	K2(DSBSO)	High
FALSE	DSBSO	Intra	3	1	LYEG[K]TK	P22234	5	NHLEG[K]AAISNK	P22234	6	Bifunctional phosphoribosylaminoimidazole carboxylase/phosphoribosylaminoimidazole succinocarboxamide synthetase OS=Homo sapiens OX=9606 GN=PAICS PE=1 SV=3	Bifunctional phosphoribosylaminoimidazole carboxylase/phosphoribosylaminoimidazole succinocarboxamide synthetase OS=Homo sapiens OX=9606 GN=PAICS PE=1 SV=3	252.46	17	53	FALSE	K5(DSBSO)	K6(DSBSO)	High
FALSE	DSBSO	Intra	1	1	YM[K]STYEQVDLIGK	Q9NR30	3	DSEDNPQTLLFSATCPHWVFNVA[K]K	Q9NR30	24	Nucleolar RNA helicase 2 OS=Homo sapiens OX=9606 GN=DDX21 PE=1 SV=5	Nucleolar RNA helicase 2 OS=Homo sapiens OX=9606 GN=DDX21 PE=1 SV=5	252.56	391	387	FALSE	K3(DSBSO)	C15(Carbamidomethyl);K24(DSBSO)	High
FALSE	DSBSO	Intra	4	1	[K]EMIDK	Q01082	1	NDSFTTCIELG[K]SLLAR	Q01082	12	Spectrin beta chain, non-erythrocytic 1 OS=Homo sapiens OX=9606 GN=SPTBN1 PE=1 SV=2	Spectrin beta chain, non-erythrocytic 1 OS=Homo sapiens OX=9606 GN=SPTBN1 PE=1 SV=2	252.62	2000	1975	FALSE	K1(DSBSO)	C7(Carbamidomethyl);K12(DSBSO)	High
FALSE	DSBSO	Intra	1	1	[K]VTAQDVR	P26038	1	AQMVQEDLE[K]TR	P26038	10	Moesin OS=Homo sapiens OX=9606 GN=MSN PE=1 SV=3	Moesin OS=Homo sapiens OX=9606 GN=MSN PE=1 SV=3	252.67	64	458	FALSE	K1(DSBSO)	K10(DSBSO)	High
FALSE	DSBSO	Intra	2	1	[K]IQPLAK	P22102	1	LDLSVTEAVVAGIA[K]ACGK	P22102	15	Trifunctional purine biosynthetic protein adenosine-3 OS=Homo sapiens OX=9606 GN=GART PE=1 SV=1	Trifunctional purine biosynthetic protein adenosine-3 OS=Homo sapiens OX=9606 GN=GART PE=1 SV=1	252.73	453	557	FALSE	K1(DSBSO)	K15(DSBSO);C17(Carbamidomethyl)	High
FALSE	DSBSO	Intra	9	1	EHGSN[K]K	Q08211	6	IQGEY[K]YTQVGPDHNR	Q08211	6	ATP-dependent RNA helicase A OS=Homo sapiens OX=9606 GN=DHX9 PE=1 SV=4	ATP-dependent RNA helicase A OS=Homo sapiens OX=9606 GN=DHX9 PE=1 SV=4	252.77	235	199	FALSE	K6(DSBSO)	K6(DSBSO)	High
FALSE	DSBSO	Intra	7	1	D[K]GFGFIR	Q15233	2	GIVEFSG[K]PAAR	Q15233	8	Non-POU domain-containing octamer-binding protein OS=Homo sapiens OX=9606 GN=NONO PE=1 SV=4	Non-POU domain-containing octamer-binding protein OS=Homo sapiens OX=9606 GN=NONO PE=1 SV=4	252.8	109	198	FALSE	K2(DSBSO)	K8(DSBSO)	High
FALSE	DSBSO	Intra	2	1	SVIENA[K]K	Q16891	7	EVAGA[K]PHITAAEGK	Q16891	6	MICOS complex subunit MIC60 OS=Homo sapiens OX=9606 GN=IMMT PE=1 SV=1	MICOS complex subunit MIC60 OS=Homo sapiens OX=9606 GN=IMMT PE=1 SV=1	252.8	313	321	FALSE	K7(DSBSO)	K6(DSBSO)	High
FALSE	DSBSO	Intra	3	1	[K]LGQSESQGPPR	O00233	1	DMAEAH[K]EAMSR	O00233	7	26S proteasome non-ATPase regulatory subunit 9 OS=Homo sapiens OX=9606 GN=PSMD9 PE=1 SV=3	26S proteasome non-ATPase regulatory subunit 9 OS=Homo sapiens OX=9606 GN=PSMD9 PE=1 SV=3	252.87	123	117	FALSE	K1(DSBSO)	K7(DSBSO)	High
FALSE	DSBSO	Intra	5	1	LILLHH[K]HPER	O14497	7	NI[K]ILEDEPHSK	O14497	3	AT-rich interactive domain-containing protein 1A OS=Homo sapiens OX=9606 GN=ARID1A PE=1 SV=3	AT-rich interactive domain-containing protein 1A OS=Homo sapiens OX=9606 GN=ARID1A PE=1 SV=3	252.89	2020	1953	FALSE	K7(DSBSO)	K3(DSBSO)	High
FALSE	DSBSO	Inter	1	2	VASP[K]K	P46821	5	[K]PAAAGVK	P16401	1	Microtubule-associated protein 1B OS=Homo sapiens OX=9606 GN=MAP1B PE=1 SV=2	Histone H1.5 OS=Homo sapiens OX=9606 GN=H1-5 PE=1 SV=3	252.9	2291	161	FALSE	K5(DSBSO)	K1(DSBSO)	High
FALSE	DSBSO	Intra	3	2	G[K]ADAGK	O00479;P05204	2	EGNNPAENGDA[K]TDQAQK	P05204	12	High mobility group nucleosome-binding domain-containing protein 4 OS=Homo sapiens OX=9606 GN=HMGN4 PE=1 SV=3;Non-histone chromosomal protein HMG-17 OS=Homo sapiens OX=9606 GN=HMGN2 PE=1 SV=3	Non-histone chromosomal protein HMG-17 OS=Homo sapiens OX=9606 GN=HMGN2 PE=1 SV=3	252.9	59;59	76	FALSE	K2(DSBSO)	K12(DSBSO)	High
FALSE	DSBSO	Intra	3	1	TVA[K]LEK	P67936	4	TIDDLEE[K]LAQAK	P67936	8	Tropomyosin alpha-4 chain OS=Homo sapiens OX=9606 GN=TPM4 PE=1 SV=3	Tropomyosin alpha-4 chain OS=Homo sapiens OX=9606 GN=TPM4 PE=1 SV=3	252.91	212	223	FALSE	K4(DSBSO)	K8(DSBSO)	High
FALSE	DSBSO	Intra	5	1	VLA[K]HGK	P42704	4	HD[K]VEDALNLK	P42704	3	Leucine-rich PPR motif-containing protein, mitochondrial OS=Homo sapiens OX=9606 GN=LRPPRC PE=1 SV=3	Leucine-rich PPR motif-containing protein, mitochondrial OS=Homo sapiens OX=9606 GN=LRPPRC PE=1 SV=3	252.97	760	726	FALSE	K4(DSBSO)	K3(DSBSO)	High
FALSE	DSBSO	Intra	2	1	ATLPDAD[K]ER	P12814	8	LLETIDQLYLEYA[K]R	P12814	14	Alpha-actinin-1 OS=Homo sapiens OX=9606 GN=ACTN1 PE=1 SV=2	Alpha-actinin-1 OS=Homo sapiens OX=9606 GN=ACTN1 PE=1 SV=2	253.01	563	516	FALSE	K8(DSBSO)	K14(DSBSO)	High
FALSE	DSBSO	Intra	1	1	LGFAGLVQEISFGTT[K]DK	P48643	16	LGFAGLVQEISFGTT[K]DK	P48643	16	T-complex protein 1 subunit epsilon OS=Homo sapiens OX=9606 GN=CCT5 PE=1 SV=1	T-complex protein 1 subunit epsilon OS=Homo sapiens OX=9606 GN=CCT5 PE=1 SV=1	253.03	368	368	FALSE	K16(DSBSO)	K16(DSBSO)	High
FALSE	DSBSO	Inter	1	2	VF[K]EENQK	Q9NYF8	3	E[K]IYVLLR	P84090	2	Bcl-2-associated transcription factor 1 OS=Homo sapiens OX=9606 GN=BCLAF1 PE=1 SV=2	Enhancer of rudimentary homolog OS=Homo sapiens OX=9606 GN=ERH PE=1 SV=1	253.05	676	90	FALSE	K3(DSBSO)	K2(DSBSO)	High
FALSE	DSBSO	Intra	4	2	GKFEDMA[K]ADK	P09429;P23497	8	I[K]GEHPGLSIGDVAK	P09429	2	High mobility group protein B1 OS=Homo sapiens OX=9606 GN=HMGB1 PE=1 SV=3;Nuclear autoantigen Sp-100 OS=Homo sapiens OX=9606 GN=SP100 PE=1 SV=3	High mobility group protein B1 OS=Homo sapiens OX=9606 GN=HMGB1 PE=1 SV=3	253.05	65;739	114	FALSE	M6(Oxidation);K8(DSBSO)	K2(DSBSO)	High
FALSE	DSBSO	Inter	3	2	[K]VQSGNINAAK	P49368	1	EVGDGTTSVVIIAAELL[K]NADELVK	P17987	18	T-complex protein 1 subunit gamma OS=Homo sapiens OX=9606 GN=CCT3 PE=1 SV=4	T-complex protein 1 subunit alpha OS=Homo sapiens OX=9606 GN=TCP1 PE=1 SV=1	253.1	21	102	FALSE	K1(DSBSO)	K18(DSBSO)	High
FALSE	DSBSO	Intra	3	1	HQ[K]QMER	P26038	3	AMLENE[K]K	P26038	7	Moesin OS=Homo sapiens OX=9606 GN=MSN PE=1 SV=3	Moesin OS=Homo sapiens OX=9606 GN=MSN PE=1 SV=3	253.14	316	327	FALSE	K3(DSBSO)	K7(DSBSO)	High
FALSE	DSBSO	Intra	4	2	LYQECE[K]LK	O95757;Q92598	7	TIGVAA[K]NQQITHANNTVSNFK	Q92598	7	Heat shock 70 kDa protein 4L OS=Homo sapiens OX=9606 GN=HSPA4L PE=1 SV=3;Heat shock protein 105 kDa OS=Homo sapiens OX=9606 GN=HSPH1 PE=1 SV=1	Heat shock protein 105 kDa OS=Homo sapiens OX=9606 GN=HSPH1 PE=1 SV=1	253.16	272;272	53	FALSE	C5(Carbamidomethyl);K7(DSBSO)	K7(DSBSO)	High
FALSE	DSBSO	Intra	3	1	[K]AGAEVVK	P54577	1	GYE[K]GQPDEELKPK	P54577	4	Tyrosine--tRNA ligase, cytoplasmic OS=Homo sapiens OX=9606 GN=YARS1 PE=1 SV=4	Tyrosine--tRNA ligase, cytoplasmic OS=Homo sapiens OX=9606 GN=YARS1 PE=1 SV=4	253.19	147	474	FALSE	K1(DSBSO)	K4(DSBSO)	High
FALSE	DSBSO	Intra	6	1	DAQIFIQ[K]K	P04040	8	AV[K]NFTEVHPDYGSHIQALLDK	P04040	3	Catalase OS=Homo sapiens OX=9606 GN=CAT PE=1 SV=3	Catalase OS=Homo sapiens OX=9606 GN=CAT PE=1 SV=3	253.22	476	480	FALSE	K8(DSBSO)	K3(DSBSO)	High
FALSE	DSBSO	Intra	2	1	HESQ[K]DYVK	Q14247	5	SAVGFEYQG[K]TEK	Q14247	10	Src substrate cortactin OS=Homo sapiens OX=9606 GN=CTTN PE=1 SV=2	Src substrate cortactin OS=Homo sapiens OX=9606 GN=CTTN PE=1 SV=2	253.28	226	144	FALSE	K5(DSBSO)	K10(DSBSO)	High
FALSE	DSBSO	Intra	2	2	L[K]MVVK	Q9NTI5;Q29RF7	2	ITTDEMI[K]R	Q29RF7	8	Sister chromatid cohesion protein PDS5 homolog B OS=Homo sapiens OX=9606 GN=PDS5B PE=1 SV=1;Sister chromatid cohesion protein PDS5 homolog A OS=Homo sapiens OX=9606 GN=PDS5A PE=1 SV=1	Sister chromatid cohesion protein PDS5 homolog A OS=Homo sapiens OX=9606 GN=PDS5A PE=1 SV=1	253.28	36;46	43	FALSE	K2(DSBSO)	K8(DSBSO)	High
FALSE	DSBSO	Intra	2	1	SYTPS[K]IR	O60493	6	ES[K]VVVPPLPGK	O60493	3	Sorting nexin-3 OS=Homo sapiens OX=9606 GN=SNX3 PE=1 SV=3	Sorting nexin-3 OS=Homo sapiens OX=9606 GN=SNX3 PE=1 SV=3	253.3	158	86	FALSE	K6(DSBSO)	K3(DSBSO)	High
FALSE	DSBSO	Intra	4	2	TMSA[K]EK	P26583;P09429	5	SKFEDMA[K]SDK	P26583	8	High mobility group protein B2 OS=Homo sapiens OX=9606 GN=HMGB2 PE=1 SV=2;High mobility group protein B1 OS=Homo sapiens OX=9606 GN=HMGB1 PE=1 SV=3	High mobility group protein B2 OS=Homo sapiens OX=9606 GN=HMGB2 PE=1 SV=2	253.31	55;55	65	FALSE	K5(DSBSO)	K8(DSBSO)	High
FALSE	DSBSO	Intra	1	2	[K]FDQLLAEEK	P35579;P35580	1	KFDQLLAEE[K]TISAK	P35579	10	Myosin-9 OS=Homo sapiens OX=9606 GN=MYH9 PE=1 SV=4;Myosin-10 OS=Homo sapiens OX=9606 GN=MYH10 PE=1 SV=3	Myosin-9 OS=Homo sapiens OX=9606 GN=MYH9 PE=1 SV=4	253.31	1445;1452	1454	FALSE	K1(DSBSO)	K10(DSBSO)	High
FALSE	DSBSO	Intra	3	1	TVVN[K]DVFR	P61353	5	AVIV[K]NIDDGTSDRPYSHALVAGIDR	P61353	5	Large ribosomal subunit protein eL27 OS=Homo sapiens OX=9606 GN=RPL27 PE=1 SV=2	Large ribosomal subunit protein eL27 OS=Homo sapiens OX=9606 GN=RPL27 PE=1 SV=2	253.33	98	27	FALSE	K5(DSBSO)	K5(DSBSO)	High
FALSE	DSBSO	Intra	4	1	YEGA[K]VK	Q14980	5	V[K]VLEER	Q14980	2	Nuclear mitotic apparatus protein 1 OS=Homo sapiens OX=9606 GN=NUMA1 PE=1 SV=2	Nuclear mitotic apparatus protein 1 OS=Homo sapiens OX=9606 GN=NUMA1 PE=1 SV=2	253.39	1516	1518	FALSE	K5(DSBSO)	K2(DSBSO)	High
FALSE	DSBSO	Inter	1	2	V[K]ELEVR	O43674	2	DREMFGYM[K]LHPEDFPEEDKK	O95298	9	NADH dehydrogenase [ubiquinone] 1 beta subcomplex subunit 5, mitochondrial OS=Homo sapiens OX=9606 GN=NDUFB5 PE=1 SV=1	NADH dehydrogenase [ubiquinone] 1 subunit C2 OS=Homo sapiens OX=9606 GN=NDUFC2 PE=1 SV=1	253.41	152	94	FALSE	K2(DSBSO)	K9(DSBSO)	High
FALSE	DSBSO	Intra	6	1	AESEH[K]R	P35580	6	[K]LDAQVQELHAK	P35580	1	Myosin-10 OS=Homo sapiens OX=9606 GN=MYH10 PE=1 SV=3	Myosin-10 OS=Homo sapiens OX=9606 GN=MYH10 PE=1 SV=3	253.41	1253	1256	FALSE	K6(DSBSO)	K1(DSBSO)	High
FALSE	DSBSO	Intra	4	1	VSQQTE[K]TTTVK	O14737	7	LSNLALVKPE[K]TK	O14737	11	Programmed cell death protein 5 OS=Homo sapiens OX=9606 GN=PDCD5 PE=1 SV=3	Programmed cell death protein 5 OS=Homo sapiens OX=9606 GN=PDCD5 PE=1 SV=3	253.47	105	66	FALSE	K7(DSBSO)	K11(DSBSO)	High
FALSE	DSBSO	Inter	2	2	LSNLALV[K]PEK	O14737	8	DD[K]HGSYEDAVHSGALND	P17987	3	Programmed cell death protein 5 OS=Homo sapiens OX=9606 GN=PDCD5 PE=1 SV=3	T-complex protein 1 subunit alpha OS=Homo sapiens OX=9606 GN=TCP1 PE=1 SV=1	253.49	63	541	FALSE	K8(DSBSO)	K3(DSBSO)	High
FALSE	DSBSO	Intra	5	1	ESA[K]VGDQAQR	P61158	4	VM[K]GVDDLDFFIGDEAIEKPTYATK	P61158	3	Actin-related protein 3 OS=Homo sapiens OX=9606 GN=ACTR3 PE=1 SV=3	Actin-related protein 3 OS=Homo sapiens OX=9606 GN=ACTR3 PE=1 SV=3	253.49	42	53	FALSE	K4(DSBSO)	K3(DSBSO)	High
FALSE	DSBSO	Intra	3	1	GQESF[K]K	P06748	6	DTPA[K]NAQK	P06748	5	Nucleophosmin OS=Homo sapiens OX=9606 GN=NPM1 PE=1 SV=2	Nucleophosmin OS=Homo sapiens OX=9606 GN=NPM1 PE=1 SV=2	253.53	229	202	FALSE	K6(DSBSO)	K5(DSBSO)	High
FALSE	DSBSO	Intra	1	1	AAATSA[K]K	P19338	7	[K]MAPPPK	P19338	1	Nucleolin OS=Homo sapiens OX=9606 GN=NCL PE=1 SV=3	Nucleolin OS=Homo sapiens OX=9606 GN=NCL PE=1 SV=3	253.53	62	16	FALSE	K7(DSBSO)	K1(DSBSO)	High
FALSE	DSBSO	Intra	3	1	[A]PSVPAAEPEYPK	P54819	1	SYHEEFNPP[K]EPMK	P54819	10	Adenylate kinase 2, mitochondrial OS=Homo sapiens OX=9606 GN=AK2 PE=1 SV=2	Adenylate kinase 2, mitochondrial OS=Homo sapiens OX=9606 GN=AK2 PE=1 SV=2	253.55	2	160	FALSE	Nterm(DSBSO)	K10(DSBSO)	High
FALSE	DSBSO	Intra	3	2	KQE[K]TPK	P06748;Q9NYF8	4	DS[K]PSSTPR	P06748	3	Nucleophosmin OS=Homo sapiens OX=9606 GN=NPM1 PE=1 SV=2;Bcl-2-associated transcription factor 1 OS=Homo sapiens OX=9606 GN=BCLAF1 PE=1 SV=2	Nucleophosmin OS=Homo sapiens OX=9606 GN=NPM1 PE=1 SV=2	253.57	233;725	215	FALSE	K4(DSBSO)	K3(DSBSO)	High
FALSE	DSBSO	Intra	3	2	FS[K]YMPNVK	Q13838	3	ELAFQIS[K]EYER	O00148;Q13838	8	Spliceosome RNA helicase DDX39B OS=Homo sapiens OX=9606 GN=DDX39B PE=1 SV=1	ATP-dependent RNA helicase DDX39A OS=Homo sapiens OX=9606 GN=DDX39A PE=1 SV=2;Spliceosome RNA helicase DDX39B OS=Homo sapiens OX=9606 GN=DDX39B PE=1 SV=1	253.57	138	130;131	FALSE	K3(DSBSO)	K8(DSBSO)	High
FALSE	DSBSO	Intra	2	1	NPDMVAGE[K]R	P20042	9	[K]FVMKPPQVVR	P20042	1	Eukaryotic translation initiation factor 2 subunit 2 OS=Homo sapiens OX=9606 GN=EIF2S2 PE=1 SV=2	Eukaryotic translation initiation factor 2 subunit 2 OS=Homo sapiens OX=9606 GN=EIF2S2 PE=1 SV=2	253.58	199	201	FALSE	K9(DSBSO)	K1(DSBSO)	High
FALSE	DSBSO	Intra	4	1	ALVT[K]K	Q15181	5	TNG[K]GISCMNTTLSESPFK	Q15181	4	Inorganic pyrophosphatase OS=Homo sapiens OX=9606 GN=PPA1 PE=1 SV=2	Inorganic pyrophosphatase OS=Homo sapiens OX=9606 GN=PPA1 PE=1 SV=2	253.62	233	238	FALSE	K5(DSBSO)	K4(DSBSO);C8(Carbamidomethyl);M9(Oxidation)	High
FALSE	DSBSO	Intra	2	1	[K]LENEVEQR	P12270	1	LEHEISHL[K]K	P12270	9	Nucleoprotein TPR OS=Homo sapiens OX=9606 GN=TPR PE=1 SV=3	Nucleoprotein TPR OS=Homo sapiens OX=9606 GN=TPR PE=1 SV=3	253.69	854	852	FALSE	K1(DSBSO)	K9(DSBSO)	High
FALSE	DSBSO	Intra	6	2	VSFS[K]STI	O95758;P26599	5	FFQ[K]DRK	O95758;P26599	4	Polypyrimidine tract-binding protein 3 OS=Homo sapiens OX=9606 GN=PTBP3 PE=1 SV=2;Polypyrimidine tract-binding protein 1 OS=Homo sapiens OX=9606 GN=PTBP1 PE=1 SV=2	Polypyrimidine tract-binding protein 3 OS=Homo sapiens OX=9606 GN=PTBP3 PE=1 SV=2;Polypyrimidine tract-binding protein 1 OS=Homo sapiens OX=9606 GN=PTBP1 PE=1 SV=2	253.79	549;554	510;515	FALSE	K5(DSBSO)	K4(DSBSO)	High
FALSE	DSBSO	Intra	3	1	GSSI[K]IVR	Q8WYA6	5	YLGAMQVAD[K]K	Q8WYA6	10	Beta-catenin-like protein 1 OS=Homo sapiens OX=9606 GN=CTNNBL1 PE=1 SV=1	Beta-catenin-like protein 1 OS=Homo sapiens OX=9606 GN=CTNNBL1 PE=1 SV=1	253.79	527	457	FALSE	K5(DSBSO)	K10(DSBSO)	High
FALSE	DSBSO	Intra	1	1	NDGSVNG[K]R	Q99426	8	LAEE[K]AQASSIPVGSR	Q99426	5	Tubulin-folding cofactor B OS=Homo sapiens OX=9606 GN=TBCB PE=1 SV=2	Tubulin-folding cofactor B OS=Homo sapiens OX=9606 GN=TBCB PE=1 SV=2	253.79	211	153	FALSE	K8(DSBSO)	K5(DSBSO)	High
FALSE	DSBSO	Intra	5	1	EFD[K]HFGK	P78527	4	LSDFNDITNMLLL[K]MNK	P78527	14	DNA-dependent protein kinase catalytic subunit OS=Homo sapiens OX=9606 GN=PRKDC PE=1 SV=3	DNA-dependent protein kinase catalytic subunit OS=Homo sapiens OX=9606 GN=PRKDC PE=1 SV=3	253.8	3642	3669	FALSE	K4(DSBSO)	M10(Oxidation);K14(DSBSO);M15(Oxidation)	High
FALSE	DSBSO	Intra	1	1	I[K]NYILMR	P43243	2	FDQ[K]QELGR	P43243	4	Matrin-3 OS=Homo sapiens OX=9606 GN=MATR3 PE=1 SV=2	Matrin-3 OS=Homo sapiens OX=9606 GN=MATR3 PE=1 SV=2	253.83	524	491	FALSE	K2(DSBSO)	K4(DSBSO)	High
FALSE	DSBSO	Intra	1	1	NGIHDLDNISFP[K]QGS	P49721	13	NGIHDLDNISFP[K]QGS	P49721	13	Proteasome subunit beta type-2 OS=Homo sapiens OX=9606 GN=PSMB2 PE=1 SV=1	Proteasome subunit beta type-2 OS=Homo sapiens OX=9606 GN=PSMB2 PE=1 SV=1	253.83	198	198	FALSE	K13(DSBSO)	K13(DSBSO)	High
FALSE	DSBSO	Intra	1	1	[K]ACQIFVR	P52272	1	GEIIA[K]QGGGGGGGSVPGIER	P52272	6	Heterogeneous nuclear ribonucleoprotein M OS=Homo sapiens OX=9606 GN=HNRNPM PE=1 SV=3	Heterogeneous nuclear ribonucleoprotein M OS=Homo sapiens OX=9606 GN=HNRNPM PE=1 SV=3	253.87	651	388	FALSE	K1(DSBSO);C3(Carbamidomethyl)	K6(DSBSO)	High
FALSE	DSBSO	Intra	2	1	YG[K]AAPGDR	Q3LXA3	3	AEGIPVEMVVIGDDSAFTVL[K]K	Q3LXA3	21	Triokinase/FMN cyclase OS=Homo sapiens OX=9606 GN=TKFC PE=1 SV=2	Triokinase/FMN cyclase OS=Homo sapiens OX=9606 GN=TKFC PE=1 SV=2	253.89	487	147	FALSE	K3(DSBSO)	K21(DSBSO)	High
FALSE	DSBSO	Intra	3	1	FIIG[K]K	Q00341	5	I[K]DQYK	Q00341	2	Vigilin OS=Homo sapiens OX=9606 GN=HDLBP PE=1 SV=3	Vigilin OS=Homo sapiens OX=9606 GN=HDLBP PE=1 SV=3	253.9	382	462	FALSE	K5(DSBSO)	K2(DSBSO)	High
FALSE	DSBSO	Intra	4	1	G[K]SGFNSK	P07910	2	[K]ELTQIK	P07910	1	Heterogeneous nuclear ribonucleoproteins C1/C2 OS=Homo sapiens OX=9606 GN=HNRNPC PE=1 SV=4	Heterogeneous nuclear ribonucleoproteins C1/C2 OS=Homo sapiens OX=9606 GN=HNRNPC PE=1 SV=4	253.93	170	198	FALSE	K2(DSBSO)	K1(DSBSO)	High
FALSE	DSBSO	Intra	6	1	VDI[K]DRK	P62826	4	A[K]SIVFHR	P62826	2	GTP-binding nuclear protein Ran OS=Homo sapiens OX=9606 GN=RAN PE=1 SV=3	GTP-binding nuclear protein Ran OS=Homo sapiens OX=9606 GN=RAN PE=1 SV=3	253.95	127	134	FALSE	K4(DSBSO)	K2(DSBSO)	High
FALSE	DSBSO	Intra	3	1	G[K]SGFNSK	P07910	2	IE[K]EQSK	P07910	3	Heterogeneous nuclear ribonucleoproteins C1/C2 OS=Homo sapiens OX=9606 GN=HNRNPC PE=1 SV=4	Heterogeneous nuclear ribonucleoproteins C1/C2 OS=Homo sapiens OX=9606 GN=HNRNPC PE=1 SV=4	253.96	170	219	FALSE	K2(DSBSO)	K3(DSBSO)	High
FALSE	DSBSO	Intra	2	1	[K]LEAMTNSK	P18206	1	VGELCAG[K]ER	P18206	8	Vinculin OS=Homo sapiens OX=9606 GN=VCL PE=1 SV=4	Vinculin OS=Homo sapiens OX=9606 GN=VCL PE=1 SV=4	253.96	373	316	FALSE	K1(DSBSO)	C5(Carbamidomethyl);K8(DSBSO)	High
FALSE	DSBSO	Intra	1	1	VQS[K]VNLK	Q14204	4	YDSWH[K]EVLSK	Q14204	6	Cytoplasmic dynein 1 heavy chain 1 OS=Homo sapiens OX=9606 GN=DYNC1H1 PE=1 SV=5	Cytoplasmic dynein 1 heavy chain 1 OS=Homo sapiens OX=9606 GN=DYNC1H1 PE=1 SV=5	253.97	1115	1125	FALSE	K4(DSBSO)	K6(DSBSO)	High
FALSE	DSBSO	Inter	2	2	[K]LAYRPPK	P08574	1	AYPHVFT[K]GIPNVLR	O14949	8	Cytochrome c1, heme protein, mitochondrial OS=Homo sapiens OX=9606 GN=CYC1 PE=1 SV=3	Cytochrome b-c1 complex subunit 8 OS=Homo sapiens OX=9606 GN=UQCRQ PE=1 SV=4	254.07	318	33	FALSE	K1(DSBSO)	K8(DSBSO)	High
FALSE	DSBSO	Intra	3	1	[K]CSESIPK	P09874	1	TAEAGGVTG[K]GQDGIGSK	P09874	10	Poly [ADP-ribose] polymerase 1 OS=Homo sapiens OX=9606 GN=PARP1 PE=1 SV=4	Poly [ADP-ribose] polymerase 1 OS=Homo sapiens OX=9606 GN=PARP1 PE=1 SV=4	254.08	23	97	FALSE	K1(DSBSO);C2(Carbamidomethyl)	K10(DSBSO)	High
FALSE	DSBSO	Intra	1	1	GEL[K]QR	P49914	4	G[K]GYYDAYLK	P49914	2	5-formyltetrahydrofolate cyclo-ligase OS=Homo sapiens OX=9606 GN=MTHFS PE=1 SV=2	5-formyltetrahydrofolate cyclo-ligase OS=Homo sapiens OX=9606 GN=MTHFS PE=1 SV=2	254.1	18	150	FALSE	K4(DSBSO)	K2(DSBSO)	High
FALSE	DSBSO	Intra	3	1	[K]HEEEEAK	P25789	1	Q[K]EVEQLIK	P25789	2	Proteasome subunit alpha type-4 OS=Homo sapiens OX=9606 GN=PSMA4 PE=1 SV=1	Proteasome subunit alpha type-4 OS=Homo sapiens OX=9606 GN=PSMA4 PE=1 SV=1	254.11	239	231	FALSE	K1(DSBSO)	K2(DSBSO)	High
FALSE	DSBSO	Intra	4	1	[K]LESFYIQK	P07686	1	GSIVWQEVFDD[K]AK	P07686	12	Beta-hexosaminidase subunit beta OS=Homo sapiens OX=9606 GN=HEXB PE=1 SV=4	Beta-hexosaminidase subunit beta OS=Homo sapiens OX=9606 GN=HEXB PE=1 SV=4	254.15	382	412	FALSE	K1(DSBSO)	K12(DSBSO)	High
FALSE	DSBSO	Inter	4	2	LAE[K]YR	Q13769	4	VIQHHPDRHETL[K]ELEALGK	Q6I9Y2	13	THO complex subunit 5 OS=Homo sapiens OX=9606 GN=THOC5 PE=1 SV=2	THO complex subunit 7 OS=Homo sapiens OX=9606 GN=THOC7 PE=1 SV=3	254.16	204	137	FALSE	K4(DSBSO)	K13(DSBSO)	High
FALSE	DSBSO	Intra	5	1	AVG[K]VIPELNGK	P04406	4	RVIISAPSADAPMFVMGVNHE[K]YDNSLK	P04406	22	Glyceraldehyde-3-phosphate dehydrogenase OS=Homo sapiens OX=9606 GN=GAPDH PE=1 SV=3	Glyceraldehyde-3-phosphate dehydrogenase OS=Homo sapiens OX=9606 GN=GAPDH PE=1 SV=3	254.2	219	139	FALSE	K4(DSBSO)	M16(Oxidation);K22(DSBSO)	High
FALSE	DSBSO	Intra	2	1	NV[K]HFVLDECDK	O00148	3	LTPHE[K]QCMMFSATLSK	O00148	6	ATP-dependent RNA helicase DDX39A OS=Homo sapiens OX=9606 GN=DDX39A PE=1 SV=2	ATP-dependent RNA helicase DDX39A OS=Homo sapiens OX=9606 GN=DDX39A PE=1 SV=2	254.2	190	221	FALSE	K3(DSBSO);C10(Carbamidomethyl)	K6(DSBSO);C8(Carbamidomethyl)	High
FALSE	DSBSO	Intra	1	1	[K]GVAEQK	P78527	1	DQE[K]LSLMYAR	P78527	4	DNA-dependent protein kinase catalytic subunit OS=Homo sapiens OX=9606 GN=PRKDC PE=1 SV=3	DNA-dependent protein kinase catalytic subunit OS=Homo sapiens OX=9606 GN=PRKDC PE=1 SV=3	254.21	2746	2738	FALSE	K1(DSBSO)	K4(DSBSO)	High
FALSE	DSBSO	Intra	4	1	HLPGVC[K]VSTDLLR	Q96HS1	7	HSQYHVDGSLE[K]DR	Q96HS1	12	Serine/threonine-protein phosphatase PGAM5, mitochondrial OS=Homo sapiens OX=9606 GN=PGAM5 PE=1 SV=2	Serine/threonine-protein phosphatase PGAM5, mitochondrial OS=Homo sapiens OX=9606 GN=PGAM5 PE=1 SV=2	254.24	169	116	FALSE	C6(Carbamidomethyl);K7(DSBSO)	K12(DSBSO)	High
FALSE	DSBSO	Intra	2	2	VFNDM[K]VR	Q9Y281;P23528	6	[K]SSTPEEVKK	P23528	1	Cofilin-2 OS=Homo sapiens OX=9606 GN=CFL2 PE=1 SV=1;Cofilin-1 OS=Homo sapiens OX=9606 GN=CFL1 PE=1 SV=3	Cofilin-1 OS=Homo sapiens OX=9606 GN=CFL1 PE=1 SV=3	254.32	19;19	22	FALSE	K6(DSBSO)	K1(DSBSO)	High
FALSE	DSBSO	Intra	4	1	LL[K]AISPDK	Q13423	3	VALSPAGVQNLV[K]QGFNVVVESGAGEASK	Q13423	13	NAD(P) transhydrogenase, mitochondrial OS=Homo sapiens OX=9606 GN=NNT PE=1 SV=3	NAD(P) transhydrogenase, mitochondrial OS=Homo sapiens OX=9606 GN=NNT PE=1 SV=3	254.36	397	84	FALSE	K3(DSBSO)	K13(DSBSO)	High
FALSE	DSBSO	Intra	1	1	M[K]LDVGK	Q9BSJ8	2	IIGV[K]VHPGQR	Q9BSJ8	5	Extended synaptotagmin-1 OS=Homo sapiens OX=9606 GN=ESYT1 PE=1 SV=1	Extended synaptotagmin-1 OS=Homo sapiens OX=9606 GN=ESYT1 PE=1 SV=1	254.39	417	197	FALSE	K2(DSBSO)	K5(DSBSO)	High
FALSE	DSBSO	Intra	2	1	L[K]EVEAAK	Q9UNF0	2	[K]AHHAACK	Q9UNF0	1	Protein kinase C and casein kinase substrate in neurons protein 2 OS=Homo sapiens OX=9606 GN=PACSIN2 PE=1 SV=2	Protein kinase C and casein kinase substrate in neurons protein 2 OS=Homo sapiens OX=9606 GN=PACSIN2 PE=1 SV=2	254.4	150	157	FALSE	K2(DSBSO)	K1(DSBSO);C7(Carbamidomethyl)	High
FALSE	DSBSO	Intra	3	1	FY[K]DVLEVGELAK	Q9GZZ1	3	IELGDVTPHNI[K]QLK	Q9GZZ1	12	N-alpha-acetyltransferase 50 OS=Homo sapiens OX=9606 GN=NAA50 PE=1 SV=1	N-alpha-acetyltransferase 50 OS=Homo sapiens OX=9606 GN=NAA50 PE=1 SV=1	254.48	37	17	FALSE	K3(DSBSO)	K12(DSBSO)	High
FALSE	DSBSO	Intra	1	1	VGEVIVT[K]DDAMLLK	P10809	8	VGLQVVAV[K]APGFGDNR	P10809	9	60 kDa heat shock protein, mitochondrial OS=Homo sapiens OX=9606 GN=HSPD1 PE=1 SV=2	60 kDa heat shock protein, mitochondrial OS=Homo sapiens OX=9606 GN=HSPD1 PE=1 SV=2	254.49	352	301	FALSE	K8(DSBSO)	K9(DSBSO)	High
FALSE	DSBSO	Intra	8	1	EAQMAA[K]LER	P16949	7	D[K]HIEEVRK	P16949	2	Stathmin OS=Homo sapiens OX=9606 GN=STMN1 PE=1 SV=3	Stathmin OS=Homo sapiens OX=9606 GN=STMN1 PE=1 SV=3	254.5	119	128	FALSE	M4(Oxidation);K7(DSBSO)	K2(DSBSO)	High
FALSE	DSBSO	Intra	3	1	HIV[K]EFK	P38646	4	YDDPEVQ[K]DIK	P38646	8	Stress-70 protein, mitochondrial OS=Homo sapiens OX=9606 GN=HSPA9 PE=1 SV=2	Stress-70 protein, mitochondrial OS=Homo sapiens OX=9606 GN=HSPA9 PE=1 SV=2	254.51	288	135	FALSE	K4(DSBSO)	K8(DSBSO)	High
FALSE	DSBSO	Intra	3	1	Y[K]VSTSPLTK	Q9Y320	2	QLPTLILFQGG[K]EAMR	Q9Y320	12	Thioredoxin-related transmembrane protein 2 OS=Homo sapiens OX=9606 GN=TMX2 PE=1 SV=1	Thioredoxin-related transmembrane protein 2 OS=Homo sapiens OX=9606 GN=TMX2 PE=1 SV=1	254.51	207	227	FALSE	K2(DSBSO)	K12(DSBSO)	High
FALSE	DSBSO	Inter	4	2	FYEAFS[K]NLK	P08238	7	APFDLFENR[K]K	P07900	10	Heat shock protein HSP 90-beta OS=Homo sapiens OX=9606 GN=HSP90AB1 PE=1 SV=4	Heat shock protein HSP 90-alpha OS=Homo sapiens OX=9606 GN=HSP90AA1 PE=1 SV=5	254.52	435	356	FALSE	K7(DSBSO)	K10(DSBSO)	High
FALSE	DSBSO	Intra	1	1	[K]PNEGADGQWK	Q8NC51	1	S[K]SEEAHAEDSVMDHHFR	Q8NC51	2	SERPINE1 mRNA-binding protein 1 OS=Homo sapiens OX=9606 GN=SERBP1 PE=1 SV=2	SERPINE1 mRNA-binding protein 1 OS=Homo sapiens OX=9606 GN=SERBP1 PE=1 SV=2	254.61	310	329	FALSE	K1(DSBSO)	K2(DSBSO)	High
FALSE	DSBSO	Intra	4	1	EIDS[K]EEK	Q14739	5	YVA[K]ELAVR	Q14739	4	Delta(14)-sterol reductase LBR OS=Homo sapiens OX=9606 GN=LBR PE=1 SV=2	Delta(14)-sterol reductase LBR OS=Homo sapiens OX=9606 GN=LBR PE=1 SV=2	254.62	183	190	FALSE	K5(DSBSO)	K4(DSBSO)	High
FALSE	DSBSO	Intra	1	1	AA[K]LIQR	P49792	3	VCANHWITTTMNL[K]PLSGSDR	P49792	14	E3 SUMO-protein ligase RanBP2 OS=Homo sapiens OX=9606 GN=RANBP2 PE=1 SV=2	E3 SUMO-protein ligase RanBP2 OS=Homo sapiens OX=9606 GN=RANBP2 PE=1 SV=2	254.64	2165	2096	FALSE	K3(DSBSO)	C2(Carbamidomethyl);K14(DSBSO)	High
FALSE	DSBSO	Intra	1	1	VLQE[K]K	Q15154	5	VELFS[K]MR	Q15154	6	Pericentriolar material 1 protein OS=Homo sapiens OX=9606 GN=PCM1 PE=1 SV=6	Pericentriolar material 1 protein OS=Homo sapiens OX=9606 GN=PCM1 PE=1 SV=6	254.79	406	399	FALSE	K5(DSBSO)	K6(DSBSO)	High
FALSE	DSBSO	Intra	3	1	[K]GFVLHK	Q8NC51	1	AIQN[K]DR	Q8NC51	5	SERPINE1 mRNA-binding protein 1 OS=Homo sapiens OX=9606 GN=SERBP1 PE=1 SV=2	SERPINE1 mRNA-binding protein 1 OS=Homo sapiens OX=9606 GN=SERBP1 PE=1 SV=2	254.79	321	299	FALSE	K1(DSBSO)	K5(DSBSO)	High
FALSE	DSBSO	Intra	1	1	ILFNNAV[K]K	P08243	8	[K]MQQHFEFEYQTK	P08243	1	Asparagine synthetase [glutamine-hydrolyzing] OS=Homo sapiens OX=9606 GN=ASNS PE=1 SV=4	Asparagine synthetase [glutamine-hydrolyzing] OS=Homo sapiens OX=9606 GN=ASNS PE=1 SV=4	254.82	244	83	FALSE	K8(DSBSO)	K1(DSBSO)	High
FALSE	DSBSO	Intra	1	1	[K]EVTDEIVK	P23381	1	DLTLDQAYSYAVENA[K]DIIACGFDINK	P23381	16	Tryptophan--tRNA ligase, cytoplasmic OS=Homo sapiens OX=9606 GN=WARS1 PE=1 SV=2	Tryptophan--tRNA ligase, cytoplasmic OS=Homo sapiens OX=9606 GN=WARS1 PE=1 SV=2	254.87	450	220	FALSE	K1(DSBSO)	K16(DSBSO);C21(Carbamidomethyl)	High
FALSE	DSBSO	Intra	1	1	SNLPA[K]AIGHR	P18077	6	NNTVTPGGKPN[K]TR	P18077	12	Large ribosomal subunit protein eL33 OS=Homo sapiens OX=9606 GN=RPL35A PE=1 SV=2	Large ribosomal subunit protein eL33 OS=Homo sapiens OX=9606 GN=RPL35A PE=1 SV=2	254.87	95	66	FALSE	K6(DSBSO)	K12(DSBSO)	High
FALSE	DSBSO	Intra	3	1	[P]EINTNHLDK	Q13907	1	[K]NCHLNENIEK	Q13907	1	Isopentenyl-diphosphate Delta-isomerase 1 OS=Homo sapiens OX=9606 GN=IDI1 PE=1 SV=2	Isopentenyl-diphosphate Delta-isomerase 1 OS=Homo sapiens OX=9606 GN=IDI1 PE=1 SV=2	254.88	2	37	FALSE	Nterm(DSBSO)	K1(DSBSO);C3(Carbamidomethyl)	High
FALSE	DSBSO	Intra	2	1	[K]DHSLLGR	Q9H1B7	1	GLSSGF[K]YLEYEK	Q9H1B7	7	Probable E3 ubiquitin-protein ligase IRF2BPL OS=Homo sapiens OX=9606 GN=IRF2BPL PE=1 SV=1	Probable E3 ubiquitin-protein ligase IRF2BPL OS=Homo sapiens OX=9606 GN=IRF2BPL PE=1 SV=1	254.9	394	458	FALSE	K1(DSBSO)	K7(DSBSO)	High
FALSE	DSBSO	Intra	2	1	TIPI[K]YPLK	P41252	5	TQL[K]GSELEITLTR	P41252	4	Isoleucine--tRNA ligase, cytoplasmic OS=Homo sapiens OX=9606 GN=IARS1 PE=1 SV=2	Isoleucine--tRNA ligase, cytoplasmic OS=Homo sapiens OX=9606 GN=IARS1 PE=1 SV=2	254.91	844	1061	FALSE	K5(DSBSO)	K4(DSBSO)	High
FALSE	DSBSO	Intra	4	1	SAPEP[K]KPEENPASK	P23588	6	FSSAS[K]YAALSVDGEDENEGEDYAE	P23588	6	Eukaryotic translation initiation factor 4B OS=Homo sapiens OX=9606 GN=EIF4B PE=1 SV=2	Eukaryotic translation initiation factor 4B OS=Homo sapiens OX=9606 GN=EIF4B PE=1 SV=2	254.94	577	592	FALSE	K6(DSBSO)	K6(DSBSO)	High
FALSE	DSBSO	Intra	1	1	[K]AEVEGK	Q00839	1	AVVVCP[K]DEDYK	Q00839	7	Heterogeneous nuclear ribonucleoprotein U OS=Homo sapiens OX=9606 GN=HNRNPU PE=1 SV=6	Heterogeneous nuclear ribonucleoprotein U OS=Homo sapiens OX=9606 GN=HNRNPU PE=1 SV=6	254.94	620	609	FALSE	K1(DSBSO)	C5(Carbamidomethyl);K7(DSBSO)	High
FALSE	DSBSO	Intra	13	1	YMG[K]GVSK	P06733	4	YG[K]DATNVGDEGGFAPNILENK	P06733	3	Alpha-enolase OS=Homo sapiens OX=9606 GN=ENO1 PE=1 SV=2	Alpha-enolase OS=Homo sapiens OX=9606 GN=ENO1 PE=1 SV=2	254.95	60	202	FALSE	M2(Oxidation);K4(DSBSO)	K3(DSBSO)	High
FALSE	DSBSO	Intra	2	1	D[K]LWQTPLHVAAANR	Q8NB46	2	[G]ILSITDQPPLVQAIFSR	Q8NB46	1	Serine/threonine-protein phosphatase 6 regulatory ankyrin repeat subunit C OS=Homo sapiens OX=9606 GN=ANKRD52 PE=1 SV=3	Serine/threonine-protein phosphatase 6 regulatory ankyrin repeat subunit C OS=Homo sapiens OX=9606 GN=ANKRD52 PE=1 SV=3	255.04	105	2	FALSE	K2(DSBSO)	Nterm(DSBSO)	High
FALSE	DSBSO	Intra	11	1	GYYNGT[K]FHR	Q9Y3C6	7	VGMVETNSQDRPVDDV[K]IIK	Q9Y3C6	17	Peptidyl-prolyl cis-trans isomerase-like 1 OS=Homo sapiens OX=9606 GN=PPIL1 PE=1 SV=1	Peptidyl-prolyl cis-trans isomerase-like 1 OS=Homo sapiens OX=9606 GN=PPIL1 PE=1 SV=1	255.05	52	158	FALSE	K7(DSBSO)	M3(Oxidation);K17(DSBSO)	High
FALSE	DSBSO	Intra	8	1	[K]ITNFFR	P42574	1	DVS[K]EDHSK	P42574	4	Caspase-3 OS=Homo sapiens OX=9606 GN=CASP3 PE=1 SV=2	Caspase-3 OS=Homo sapiens OX=9606 GN=CASP3 PE=1 SV=2	255.05	138	105	FALSE	K1(DSBSO)	K4(DSBSO)	High
FALSE	DSBSO	Inter	1	3	YFTTN[K]K	P63010	6	[K]VQHSNAK	O94973;O95782	1	AP-2 complex subunit beta OS=Homo sapiens OX=9606 GN=AP2B1 PE=1 SV=1	AP-2 complex subunit alpha-2 OS=Homo sapiens OX=9606 GN=AP2A2 PE=1 SV=2;AP-2 complex subunit alpha-1 OS=Homo sapiens OX=9606 GN=AP2A1 PE=1 SV=3	255.06	11	298;299	FALSE	K6(DSBSO)	K1(DSBSO)	High
FALSE	DSBSO	Intra	5	1	[K]MAPPPK	P19338	1	AG[K]NQGDPK	P19338	3	Nucleolin OS=Homo sapiens OX=9606 GN=NCL PE=1 SV=3	Nucleolin OS=Homo sapiens OX=9606 GN=NCL PE=1 SV=3	255.06	16	9	FALSE	K1(DSBSO);M2(Oxidation)	K3(DSBSO)	High
FALSE	DSBSO	Intra	1	1	[K]VEDLFLTFAK	Q13813	1	[K]ASAFNSWFENAEEDLTDPVR	Q13813	1	Spectrin alpha chain, non-erythrocytic 1 OS=Homo sapiens OX=9606 GN=SPTAN1 PE=1 SV=3	Spectrin alpha chain, non-erythrocytic 1 OS=Homo sapiens OX=9606 GN=SPTAN1 PE=1 SV=3	255.09	2088	2099	FALSE	K1(DSBSO)	K1(DSBSO)	High
FALSE	DSBSO	Intra	3	2	Y[K]LNVDQK	P51531;P51532	2	EVEAQLPE[K]VEYVIK	P51532	9	Probable global transcription activator SNF2L2 OS=Homo sapiens OX=9606 GN=SMARCA2 PE=1 SV=2;Transcription activator BRG1 OS=Homo sapiens OX=9606 GN=SMARCA4 PE=1 SV=2	Transcription activator BRG1 OS=Homo sapiens OX=9606 GN=SMARCA4 PE=1 SV=2	255.1	1191;1221	991	FALSE	K2(DSBSO)	K9(DSBSO)	High
FALSE	DSBSO	Intra	3	1	MSSV[K]LR	Q9H0A8	5	ELLGQGIDYE[K]ILK	Q9H0A8	11	COMM domain-containing protein 4 OS=Homo sapiens OX=9606 GN=COMMD4 PE=1 SV=1	COMM domain-containing protein 4 OS=Homo sapiens OX=9606 GN=COMMD4 PE=1 SV=1	255.16	29	50	FALSE	K5(DSBSO)	K11(DSBSO)	High
FALSE	DSBSO	Intra	1	2	I[K]IIAPPER	P60709;P68032	2	HQGVMVGMGQ[K]DSYVGDEAQSK	P60709;P68032	11	Actin, cytoplasmic 1 OS=Homo sapiens OX=9606 GN=ACTB PE=1 SV=1;Actin, alpha cardiac muscle 1 OS=Homo sapiens OX=9606 GN=ACTC1 PE=1 SV=1	Actin, cytoplasmic 1 OS=Homo sapiens OX=9606 GN=ACTB PE=1 SV=1;Actin, alpha cardiac muscle 1 OS=Homo sapiens OX=9606 GN=ACTC1 PE=1 SV=1	255.16	328;330	50;52	FALSE	K2(DSBSO)	K11(DSBSO)	High
FALSE	DSBSO	Intra	3	1	SS[K]ISR	P54578	3	YLFTGL[K]LR	P54578	7	Ubiquitin carboxyl-terminal hydrolase 14 OS=Homo sapiens OX=9606 GN=USP14 PE=1 SV=3	Ubiquitin carboxyl-terminal hydrolase 14 OS=Homo sapiens OX=9606 GN=USP14 PE=1 SV=3	255.18	316	291	FALSE	K3(DSBSO)	K7(DSBSO)	High
FALSE	DSBSO	Intra	3	2	IL[K]VIR	P08238;P07900	3	[K]HLEINPDHPIVETLR	P08238	1	Heat shock protein HSP 90-beta OS=Homo sapiens OX=9606 GN=HSP90AB1 PE=1 SV=4;Heat shock protein HSP 90-alpha OS=Homo sapiens OX=9606 GN=HSP90AA1 PE=1 SV=5	Heat shock protein HSP 90-beta OS=Homo sapiens OX=9606 GN=HSP90AB1 PE=1 SV=4	255.19	402;410	624	FALSE	K3(DSBSO)	K1(DSBSO)	High
FALSE	DSBSO	Intra	7	1	AG[K]VEAQHILASAPTDR	Q53H96	3	HVGSSET[K]LLQHLLEACGR	Q53H96	8	Pyrroline-5-carboxylate reductase 3 OS=Homo sapiens OX=9606 GN=PYCR3 PE=1 SV=3	Pyrroline-5-carboxylate reductase 3 OS=Homo sapiens OX=9606 GN=PYCR3 PE=1 SV=3	255.22	32	150	FALSE	K3(DSBSO)	K8(DSBSO);C17(Carbamidomethyl)	High
FALSE	DSBSO	Intra	1	1	DEDY[K]QR	Q00839	5	DLPEHAVL[K]MK	Q00839	9	Heterogeneous nuclear ribonucleoprotein U OS=Homo sapiens OX=9606 GN=HNRNPU PE=1 SV=6	Heterogeneous nuclear ribonucleoprotein U OS=Homo sapiens OX=9606 GN=HNRNPU PE=1 SV=6	255.26	614	635	FALSE	K5(DSBSO)	K9(DSBSO)	High
FALSE	DSBSO	Intra	1	1	[K]PAAAAGAK	P10412	1	[K]ATGAATPK	P10412	1	Histone H1.4 OS=Homo sapiens OX=9606 GN=H1-4 PE=1 SV=2	Histone H1.4 OS=Homo sapiens OX=9606 GN=H1-4 PE=1 SV=2	255.31	160	140	FALSE	K1(DSBSO)	K1(DSBSO)	High
FALSE	DSBSO	Intra	2	1	ILFN[K]K	P26599	5	LHG[K]PIR	P26599	4	Polypyrimidine tract-binding protein 1 OS=Homo sapiens OX=9606 GN=PTBP1 PE=1 SV=2	Polypyrimidine tract-binding protein 1 OS=Homo sapiens OX=9606 GN=PTBP1 PE=1 SV=2	255.32	399	428	FALSE	K5(DSBSO)	K4(DSBSO)	High
FALSE	DSBSO	Intra	3	2	QIGII[K]TNK	Q92804;P35637	6	[K]TGQPMINLYTDRETGK	P35637	1	TATA-binding protein-associated factor 2N OS=Homo sapiens OX=9606 GN=TAF15 PE=1 SV=1;RNA-binding protein FUS OS=Homo sapiens OX=9606 GN=FUS PE=1 SV=1	RNA-binding protein FUS OS=Homo sapiens OX=9606 GN=FUS PE=1 SV=1	255.32	261;312	316	FALSE	K6(DSBSO)	K1(DSBSO)	High
FALSE	DSBSO	Intra	2	1	AVAMS[K]R	Q96PK6	6	ASYDDPY[K]K	Q96PK6	8	RNA-binding protein 14 OS=Homo sapiens OX=9606 GN=RBM14 PE=1 SV=2	RNA-binding protein 14 OS=Homo sapiens OX=9606 GN=RBM14 PE=1 SV=2	255.32	600	593	FALSE	K6(DSBSO)	K8(DSBSO)	High
FALSE	DSBSO	Intra	3	1	SVLGEADQ[K]GSLVAPDR	P49588	9	NSSHAGAFVIVTEEAIA[K]GIRR	P49588	18	Alanine--tRNA ligase, cytoplasmic OS=Homo sapiens OX=9606 GN=AARS1 PE=1 SV=2	Alanine--tRNA ligase, cytoplasmic OS=Homo sapiens OX=9606 GN=AARS1 PE=1 SV=2	255.34	625	747	FALSE	K9(DSBSO)	K18(DSBSO)	High
FALSE	DSBSO	Intra	4	1	[K]SEVNDK	Q14683	1	IIDETMAQLQDL[K]NQHLAK	Q14683	13	Structural maintenance of chromosomes protein 1A OS=Homo sapiens OX=9606 GN=SMC1A PE=1 SV=2	Structural maintenance of chromosomes protein 1A OS=Homo sapiens OX=9606 GN=SMC1A PE=1 SV=2	255.36	881	874	FALSE	K1(DSBSO)	K13(DSBSO)	High
FALSE	DSBSO	Intra	6	1	[K]YIHVAK	P25205	1	DHQTITIQEMPE[K]APAGQLPR	P25205	13	DNA replication licensing factor MCM3 OS=Homo sapiens OX=9606 GN=MCM3 PE=1 SV=3	DNA replication licensing factor MCM3 OS=Homo sapiens OX=9606 GN=MCM3 PE=1 SV=3	255.36	570	207	FALSE	K1(DSBSO)	M10(Oxidation);K13(DSBSO)	High
FALSE	DSBSO	Intra	4	1	VTEDEEPPTEQD[K]R	Q9UI26	13	MLAL[K]DPVHTVSLQQFIYEK	Q9UI26	5	Importin-11 OS=Homo sapiens OX=9606 GN=IPO11 PE=1 SV=1	Importin-11 OS=Homo sapiens OX=9606 GN=IPO11 PE=1 SV=1	255.37	917	925	FALSE	K13(DSBSO)	K5(DSBSO)	High
FALSE	DSBSO	Intra	2	1	[K]EVVGK	P53004	1	NIFL[K]DQNIFVQK	P53004	5	Biliverdin reductase A OS=Homo sapiens OX=9606 GN=BLVRA PE=1 SV=2	Biliverdin reductase A OS=Homo sapiens OX=9606 GN=BLVRA PE=1 SV=2	255.38	138	253	FALSE	K1(DSBSO)	K5(DSBSO)	High
FALSE	DSBSO	Intra	1	1	L[K]AEILFLK	Q15276	2	TAADHVEE[K]LK	Q15276	9	Rab GTPase-binding effector protein 1 OS=Homo sapiens OX=9606 GN=RABEP1 PE=1 SV=2	Rab GTPase-binding effector protein 1 OS=Homo sapiens OX=9606 GN=RABEP1 PE=1 SV=2	255.39	703	701	FALSE	K2(DSBSO)	K9(DSBSO)	High
FALSE	DSBSO	Intra	1	2	ASDNLV[K]AAQK	Q9Y490	7	LISSA[K]QVAASTAQLLVACK	Q9Y490;Q9Y4G6	6	Talin-1 OS=Homo sapiens OX=9606 GN=TLN1 PE=1 SV=3	Talin-1 OS=Homo sapiens OX=9606 GN=TLN1 PE=1 SV=3;Talin-2 OS=Homo sapiens OX=9606 GN=TLN2 PE=1 SV=4	255.45	2472	2429;2430	FALSE	K7(DSBSO)	K6(DSBSO);C19(Carbamidomethyl)	High
FALSE	DSBSO	Intra	6	1	[K]DFSELR	Q14320	1	GNTMQQFLQ[K]ALEILR	Q14320	10	Protein FAM50A OS=Homo sapiens OX=9606 GN=FAM50A PE=1 SV=2	Protein FAM50A OS=Homo sapiens OX=9606 GN=FAM50A PE=1 SV=2	255.53	236	229	FALSE	K1(DSBSO)	K10(DSBSO)	High
FALSE	DSBSO	Intra	1	1	LMA[K]VEDMQR	Q08378	4	SMLS[K]DNTVHDLR	Q08378	5	Golgin subfamily A member 3 OS=Homo sapiens OX=9606 GN=GOLGA3 PE=1 SV=2	Golgin subfamily A member 3 OS=Homo sapiens OX=9606 GN=GOLGA3 PE=1 SV=2	255.58	518	529	FALSE	K4(DSBSO)	K5(DSBSO)	High
FALSE	DSBSO	Intra	2	1	ADVQ[K]R	P49588	5	ALNEAL[K]LFK	P49588	7	Alanine--tRNA ligase, cytoplasmic OS=Homo sapiens OX=9606 GN=AARS1 PE=1 SV=2	Alanine--tRNA ligase, cytoplasmic OS=Homo sapiens OX=9606 GN=AARS1 PE=1 SV=2	255.65	839	876	FALSE	K5(DSBSO)	K7(DSBSO)	High
FALSE	DSBSO	Intra	1	1	ILG[K]DLEK	O60841	4	EDEIPVL[K]DELIHELK	O60841	8	Eukaryotic translation initiation factor 5B OS=Homo sapiens OX=9606 GN=EIF5B PE=1 SV=4	Eukaryotic translation initiation factor 5B OS=Homo sapiens OX=9606 GN=EIF5B PE=1 SV=4	255.68	936	960	FALSE	K4(DSBSO)	K8(DSBSO)	High
FALSE	DSBSO	Inter	3	2	[K]SAVADK	O15372	1	MSI[K]AYVSTLMGVPGR	O00303	4	Eukaryotic translation initiation factor 3 subunit H OS=Homo sapiens OX=9606 GN=EIF3H PE=1 SV=1	Eukaryotic translation initiation factor 3 subunit F OS=Homo sapiens OX=9606 GN=EIF3F PE=1 SV=1	255.71	221	214	FALSE	K1(DSBSO)	K4(DSBSO)	High
FALSE	DSBSO	Intra	2	1	LGNLGEA[K]K	Q6PD62	8	LYEAMCEFHEAE[K]LYK	Q6PD62	13	RNA polymerase-associated protein CTR9 homolog OS=Homo sapiens OX=9606 GN=CTR9 PE=1 SV=1	RNA polymerase-associated protein CTR9 homolog OS=Homo sapiens OX=9606 GN=CTR9 PE=1 SV=1	255.74	471	518	FALSE	K8(DSBSO)	C6(Carbamidomethyl);K13(DSBSO)	High
FALSE	DSBSO	Intra	5	1	MAEE[K]LTHK	P16949	5	EVLQ[K]AIEENNNFSK	P16949	5	Stathmin OS=Homo sapiens OX=9606 GN=STMN1 PE=1 SV=3	Stathmin OS=Homo sapiens OX=9606 GN=STMN1 PE=1 SV=3	255.77	100	85	FALSE	M1(Oxidation);K5(DSBSO)	K5(DSBSO)	High
FALSE	DSBSO	Intra	3	1	V[K]AEPAK	P00558	2	G[K]DASGNK	P00558	2	Phosphoglycerate kinase 1 OS=Homo sapiens OX=9606 GN=PGK1 PE=1 SV=3	Phosphoglycerate kinase 1 OS=Homo sapiens OX=9606 GN=PGK1 PE=1 SV=3	255.78	141	133	FALSE	K2(DSBSO)	K2(DSBSO)	High
FALSE	DSBSO	Intra	4	1	LVPFL[K]K	P15170	6	TIAIG[K]VLK	P15170	6	Eukaryotic peptide chain release factor GTP-binding subunit ERF3A OS=Homo sapiens OX=9606 GN=GSPT1 PE=1 SV=1	Eukaryotic peptide chain release factor GTP-binding subunit ERF3A OS=Homo sapiens OX=9606 GN=GSPT1 PE=1 SV=1	255.8	246	490	FALSE	K6(DSBSO)	K6(DSBSO)	High
FALSE	DSBSO	Intra	1	3	LIFAG[K]QLEDGR	P62979;P0CG47;P62987	6	IQD[K]EGIPPDQQR	P62979;P0CG47;P62987	4	Ubiquitin-ribosomal protein eS31 fusion protein OS=Homo sapiens OX=9606 GN=RPS27A PE=1 SV=2;Polyubiquitin-B OS=Homo sapiens OX=9606 GN=UBB PE=1 SV=1;Ubiquitin-ribosomal protein eL40 fusion protein OS=Homo sapiens OX=9606 GN=UBA52 PE=1 SV=2	Ubiquitin-ribosomal protein eS31 fusion protein OS=Homo sapiens OX=9606 GN=RPS27A PE=1 SV=2;Polyubiquitin-B OS=Homo sapiens OX=9606 GN=UBB PE=1 SV=1;Ubiquitin-ribosomal protein eL40 fusion protein OS=Homo sapiens OX=9606 GN=UBA52 PE=1 SV=2	255.95	48;48;48	33;33;33	FALSE	K6(DSBSO)	K4(DSBSO)	High
FALSE	DSBSO	Inter	4	2	[K]LAEQFPR	Q96K17	1	IEDLSQQAQLAAAE[K]FK	E9PAV3	15	Transcription factor BTF3 homolog 4 OS=Homo sapiens OX=9606 GN=BTF3L4 PE=1 SV=1	Nascent polypeptide-associated complex subunit alpha, muscle-specific form OS=Homo sapiens OX=9606 GN=NACA PE=1 SV=1	255.98	115	2005	FALSE	K1(DSBSO)	K15(DSBSO)	High
FALSE	DSBSO	Intra	4	2	EMLQQS[K]ILK	P08238;P07900	7	[K]HLEINPDHSIIETLR	P07900	1	Heat shock protein HSP 90-beta OS=Homo sapiens OX=9606 GN=HSP90AB1 PE=1 SV=4;Heat shock protein HSP 90-alpha OS=Homo sapiens OX=9606 GN=HSP90AA1 PE=1 SV=5	Heat shock protein HSP 90-alpha OS=Homo sapiens OX=9606 GN=HSP90AA1 PE=1 SV=5	255.98	399;407	632	FALSE	M2(Oxidation);K7(DSBSO)	K1(DSBSO)	High
FALSE	DSBSO	Intra	6	1	TGVELG[K]PTHFTVNAK	P21333	7	SPFSVAVSPSLDLS[K]IK	P21333	15	Filamin-A OS=Homo sapiens OX=9606 GN=FLNA PE=1 SV=4	Filamin-A OS=Homo sapiens OX=9606 GN=FLNA PE=1 SV=4	256.02	891	973	FALSE	K7(DSBSO)	K15(DSBSO)	High
FALSE	DSBSO	Intra	2	1	VE[K]VGQVIR	P50395	3	FVSISDLLVP[K]DLGTESQIFISR	P50395	11	Rab GDP dissociation inhibitor beta OS=Homo sapiens OX=9606 GN=GDI2 PE=1 SV=2	Rab GDP dissociation inhibitor beta OS=Homo sapiens OX=9606 GN=GDI2 PE=1 SV=2	256.02	293	390	FALSE	K3(DSBSO)	K11(DSBSO)	High
FALSE	DSBSO	Inter	1	2	SAT[K]VTADVINAAEK	O43175	4	ENMYAVQTL[K]DFQYVDR	Q9Y6I3	10	D-3-phosphoglycerate dehydrogenase OS=Homo sapiens OX=9606 GN=PHGDH PE=1 SV=4	Epsin-1 OS=Homo sapiens OX=9606 GN=EPN1 PE=1 SV=2	256.05	58	107	FALSE	K4(DSBSO)	K10(DSBSO)	High
FALSE	DSBSO	Intra	3	1	EYFQ[K]VNQ	P30048	5	GLFIIDPNGVI[K]HLSVNDLPVGR	P30048	12	Thioredoxin-dependent peroxide reductase, mitochondrial OS=Homo sapiens OX=9606 GN=PRDX3 PE=1 SV=3	Thioredoxin-dependent peroxide reductase, mitochondrial OS=Homo sapiens OX=9606 GN=PRDX3 PE=1 SV=3	256.11	253	196	FALSE	K5(DSBSO)	K12(DSBSO)	High
FALSE	DSBSO	Intra	2	3	ADAMA[K]DR	P26038	6	R[K]PDTIEVQQMK	P15311;P26038;P35241	2	Moesin OS=Homo sapiens OX=9606 GN=MSN PE=1 SV=3	Ezrin OS=Homo sapiens OX=9606 GN=EZR PE=1 SV=4;Moesin OS=Homo sapiens OX=9606 GN=MSN PE=1 SV=3;Radixin OS=Homo sapiens OX=9606 GN=RDX PE=1 SV=1	256.12	501	296;296;296	FALSE	K6(DSBSO)	K2(DSBSO)	High
FALSE	DSBSO	Intra	1	1	LAQA[K]K	Q8IYB8	5	DLQ[K]ELDGIIQDGVHNITK	Q8IYB8	4	ATP-dependent RNA helicase SUPV3L1, mitochondrial OS=Homo sapiens OX=9606 GN=SUPV3L1 PE=1 SV=1	ATP-dependent RNA helicase SUPV3L1, mitochondrial OS=Homo sapiens OX=9606 GN=SUPV3L1 PE=1 SV=1	256.13	409	660	FALSE	K5(DSBSO)	K4(DSBSO)	High
FALSE	DSBSO	Intra	3	1	LVSAVAIALAH[K]YH	P02100	12	LSELHCD[K]LHVDPENFK	P02100	8	Hemoglobin subunit epsilon OS=Homo sapiens OX=9606 GN=HBE1 PE=1 SV=2	Hemoglobin subunit epsilon OS=Homo sapiens OX=9606 GN=HBE1 PE=1 SV=2	256.18	145	96	FALSE	K12(DSBSO)	C6(Carbamidomethyl);K8(DSBSO)	High
FALSE	DSBSO	Intra	2	1	LLNP[K]CR	Q9NX46	5	FAQEY[K]K	Q9NX46	6	ADP-ribosylhydrolase ARH3 OS=Homo sapiens OX=9606 GN=ADPRS PE=1 SV=1	ADP-ribosylhydrolase ARH3 OS=Homo sapiens OX=9606 GN=ADPRS PE=1 SV=1	256.2	131	109	FALSE	K5(DSBSO);C6(Carbamidomethyl)	K6(DSBSO)	High
FALSE	DSBSO	Intra	3	1	LIHP[K]SGR	P54819	5	L[K]ATMDAGK	P54819	2	Adenylate kinase 2, mitochondrial OS=Homo sapiens OX=9606 GN=AK2 PE=1 SV=2	Adenylate kinase 2, mitochondrial OS=Homo sapiens OX=9606 GN=AK2 PE=1 SV=2	256.2	147	65	FALSE	K5(DSBSO)	K2(DSBSO)	High
FALSE	DSBSO	Intra	3	1	NVTV[K]K	P11388	5	TAA[K]SQSSTSTTGAK	P11388	4	DNA topoisomerase 2-alpha OS=Homo sapiens OX=9606 GN=TOP2A PE=1 SV=3	DNA topoisomerase 2-alpha OS=Homo sapiens OX=9606 GN=TOP2A PE=1 SV=3	256.2	1417	1422	FALSE	K5(DSBSO)	K4(DSBSO)	High
FALSE	DSBSO	Intra	3	2	EQI[K]TLNNK	P05787;P35908	4	SLDMDSIIAEV[K]AQYEDIANR	P05787	12	Keratin, type II cytoskeletal 8 OS=Homo sapiens OX=9606 GN=KRT8 PE=1 SV=7;Keratin, type II cytoskeletal 2 epidermal OS=Homo sapiens OX=9606 GN=KRT2 PE=1 SV=2	Keratin, type II cytoskeletal 8 OS=Homo sapiens OX=9606 GN=KRT8 PE=1 SV=7	256.21	96;183	264	FALSE	K4(DSBSO)	K12(DSBSO)	High
FALSE	DSBSO	Intra	5	1	AIEGFNQSSHQ[K]NVDAR	Q16222	12	VDGVYQVVEYSEISLATAQ[K]R	Q16222	20	UDP-N-acetylhexosamine pyrophosphorylase OS=Homo sapiens OX=9606 GN=UAP1 PE=1 SV=3	UDP-N-acetylhexosamine pyrophosphorylase OS=Homo sapiens OX=9606 GN=UAP1 PE=1 SV=3	256.24	63	314	FALSE	K12(DSBSO)	K20(DSBSO)	High
FALSE	DSBSO	Intra	3	1	[K]NHLEGK	P22234	1	EVTPEGLQMV[K]K	P22234	11	Bifunctional phosphoribosylaminoimidazole carboxylase/phosphoribosylaminoimidazole succinocarboxamide synthetase OS=Homo sapiens OX=9606 GN=PAICS PE=1 SV=3	Bifunctional phosphoribosylaminoimidazole carboxylase/phosphoribosylaminoimidazole succinocarboxamide synthetase OS=Homo sapiens OX=9606 GN=PAICS PE=1 SV=3	256.27	47	246	FALSE	K1(DSBSO)	K11(DSBSO)	High
FALSE	DSBSO	Intra	1	1	LLN[K]HGIK	O76021	4	KVPVSVNLLS[K]NLSR	O76021	11	Ribosomal L1 domain-containing protein 1 OS=Homo sapiens OX=9606 GN=RSL1D1 PE=1 SV=3	Ribosomal L1 domain-containing protein 1 OS=Homo sapiens OX=9606 GN=RSL1D1 PE=1 SV=3	256.29	120	188	FALSE	K4(DSBSO)	K11(DSBSO)	High
FALSE	DSBSO	Intra	2	1	DGD[K]MAPSVEK	Q14204	4	DLSSQLL[K]VLGTR	Q14204	8	Cytoplasmic dynein 1 heavy chain 1 OS=Homo sapiens OX=9606 GN=DYNC1H1 PE=1 SV=5	Cytoplasmic dynein 1 heavy chain 1 OS=Homo sapiens OX=9606 GN=DYNC1H1 PE=1 SV=5	256.32	177	394	FALSE	K4(DSBSO)	K8(DSBSO)	High
FALSE	DSBSO	Intra	1	1	AFLE[K]AH	P24666	5	A[K]IELLGSYDPQK	P24666	2	Low molecular weight phosphotyrosine protein phosphatase OS=Homo sapiens OX=9606 GN=ACP1 PE=1 SV=3	Low molecular weight phosphotyrosine protein phosphatase OS=Homo sapiens OX=9606 GN=ACP1 PE=1 SV=3	256.33	156	113	FALSE	K5(DSBSO)	K2(DSBSO)	High
FALSE	DSBSO	Intra	10	2	[K]LTGIK	P23528	1	VFNDM[K]VR	Q9Y281;P23528	6	Cofilin-1 OS=Homo sapiens OX=9606 GN=CFL1 PE=1 SV=3	Cofilin-2 OS=Homo sapiens OX=9606 GN=CFL2 PE=1 SV=1;Cofilin-1 OS=Homo sapiens OX=9606 GN=CFL1 PE=1 SV=3	256.38	127	19;19	FALSE	K1(DSBSO)	M5(Oxidation);K6(DSBSO)	High
FALSE	DSBSO	Intra	4	1	E[K]NLEEAK	O43776	2	QG[K]NLMFLVLR	O43776	3	Asparagine--tRNA ligase, cytoplasmic OS=Homo sapiens OX=9606 GN=NARS1 PE=1 SV=1	Asparagine--tRNA ligase, cytoplasmic OS=Homo sapiens OX=9606 GN=NARS1 PE=1 SV=1	256.4	93	142	FALSE	K2(DSBSO)	K3(DSBSO)	High
FALSE	DSBSO	Intra	11	1	TP[K]TPK	P06748	3	A[K]MQASIEK	P06748	2	Nucleophosmin OS=Homo sapiens OX=9606 GN=NPM1 PE=1 SV=2	Nucleophosmin OS=Homo sapiens OX=9606 GN=NPM1 PE=1 SV=2	256.41	236	250	FALSE	K3(DSBSO)	K2(DSBSO);M3(Oxidation)	High
FALSE	DSBSO	Intra	4	1	AILE[K]SR	O94906	5	EAYNQGL[K]K	O94906	8	Pre-mRNA-processing factor 6 OS=Homo sapiens OX=9606 GN=PRPF6 PE=1 SV=1	Pre-mRNA-processing factor 6 OS=Homo sapiens OX=9606 GN=PRPF6 PE=1 SV=1	256.42	768	737	FALSE	K5(DSBSO)	K8(DSBSO)	High
FALSE	DSBSO	Intra	3	1	AVGDAS[K]R	Q9Y490	7	LAQVA[K]AVTQALNR	Q9Y490	6	Talin-1 OS=Homo sapiens OX=9606 GN=TLN1 PE=1 SV=3	Talin-1 OS=Homo sapiens OX=9606 GN=TLN1 PE=1 SV=3	256.43	1221	1190	FALSE	K7(DSBSO)	K6(DSBSO)	High
FALSE	DSBSO	Intra	2	1	GQPDEEL[K]PK	P54577	8	GPA[K]NSEPEEVIPSR	P54577	4	Tyrosine--tRNA ligase, cytoplasmic OS=Homo sapiens OX=9606 GN=YARS1 PE=1 SV=4	Tyrosine--tRNA ligase, cytoplasmic OS=Homo sapiens OX=9606 GN=YARS1 PE=1 SV=4	256.45	482	356	FALSE	K8(DSBSO)	K4(DSBSO)	High
FALSE	DSBSO	Inter	2	2	IDLE[K]K	Q6P2H3	5	DNSTMGYMAA[K]K	P07900	11	Centrosomal protein of 85 kDa OS=Homo sapiens OX=9606 GN=CEP85 PE=1 SV=1	Heat shock protein HSP 90-alpha OS=Homo sapiens OX=9606 GN=HSP90AA1 PE=1 SV=5	256.54	414	631	FALSE	K5(DSBSO)	M8(Oxidation);K11(DSBSO)	High
FALSE	DSBSO	Intra	1	1	[K]TNTTASAK	Q13428	1	IPQT[K]ACPK	Q13428	5	Treacle protein OS=Homo sapiens OX=9606 GN=TCOF1 PE=1 SV=3	Treacle protein OS=Homo sapiens OX=9606 GN=TCOF1 PE=1 SV=3	256.54	647	642	FALSE	K1(DSBSO)	K5(DSBSO);C7(Carbamidomethyl)	High
FALSE	DSBSO	Intra	1	1	GQ[K]APAQK	P50914	3	VPAQ[K]ATGQK	P50914	5	Large ribosomal subunit protein eL14 OS=Homo sapiens OX=9606 GN=RPL14 PE=1 SV=4	Large ribosomal subunit protein eL14 OS=Homo sapiens OX=9606 GN=RPL14 PE=1 SV=4	256.57	199	182	FALSE	K3(DSBSO)	K5(DSBSO)	High
FALSE	DSBSO	Inter	3	2	DAVTYTEHA[K]R	P62805	10	EIAQDF[K]TDLR	P84243	7	Histone H4 OS=Homo sapiens OX=9606 GN=H4C16 PE=1 SV=2	Histone H3.3 OS=Homo sapiens OX=9606 GN=H3-3B PE=1 SV=2	256.59	78	80	FALSE	K10(DSBSO)	K7(DSBSO)	High
FALSE	DSBSO	Intra	1	1	[K]LMEVEK	P12270	1	[K]LENEVEQR	P12270	1	Nucleoprotein TPR OS=Homo sapiens OX=9606 GN=TPR PE=1 SV=3	Nucleoprotein TPR OS=Homo sapiens OX=9606 GN=TPR PE=1 SV=3	256.64	1007	854	FALSE	K1(DSBSO)	K1(DSBSO)	High
FALSE	DSBSO	Intra	2	1	INT[K]FFQEENTEK	O00232	4	EAASILQELQVETYGSME[K]K	O00232	19	26S proteasome non-ATPase regulatory subunit 12 OS=Homo sapiens OX=9606 GN=PSMD12 PE=1 SV=3	26S proteasome non-ATPase regulatory subunit 12 OS=Homo sapiens OX=9606 GN=PSMD12 PE=1 SV=3	256.65	212	179	FALSE	K4(DSBSO)	K19(DSBSO)	High
FALSE	DSBSO	Inter	1	4	EVL[K]SEETSK	P61086	4	MQIFV[K]TLTGK	P62979;P0CG47;P62987	6	Ubiquitin-conjugating enzyme E2 K OS=Homo sapiens OX=9606 GN=UBE2K PE=1 SV=3	Ubiquitin-ribosomal protein eS31 fusion protein OS=Homo sapiens OX=9606 GN=RPS27A PE=1 SV=2;Polyubiquitin-B OS=Homo sapiens OX=9606 GN=UBB PE=1 SV=1;Ubiquitin-ribosomal protein eL40 fusion protein OS=Homo sapiens OX=9606 GN=UBA52 PE=1 SV=2	256.69	18	6;6;6	FALSE	K4(DSBSO)	K6(DSBSO)	High
FALSE	DSBSO	Intra	1	1	H[K]AGFLDLK	Q9Y490	2	IFQAH[K]NCGQMSEIEAK	Q9Y490	6	Talin-1 OS=Homo sapiens OX=9606 GN=TLN1 PE=1 SV=3	Talin-1 OS=Homo sapiens OX=9606 GN=TLN1 PE=1 SV=3	256.7	256	284	FALSE	K2(DSBSO)	K6(DSBSO);C8(Carbamidomethyl)	High
FALSE	DSBSO	Inter	2	2	VAPEEHPVLLTEAPLNP[K]ANR	P60709	18	TEISVES[K]HQTLQGLAFPLQPEAQR	Q6IBS0	8	Actin, cytoplasmic 1 OS=Homo sapiens OX=9606 GN=ACTB PE=1 SV=1	Twinfilin-2 OS=Homo sapiens OX=9606 GN=TWF2 PE=1 SV=2	256.76	113	171	FALSE	K18(DSBSO)	K8(DSBSO)	High
FALSE	DSBSO	Inter	2	2	[K]SAVADK	O15372	1	LQLLSNLFHGMD[K]NTPVR	Q7L2H7	13	Eukaryotic translation initiation factor 3 subunit H OS=Homo sapiens OX=9606 GN=EIF3H PE=1 SV=1	Eukaryotic translation initiation factor 3 subunit M OS=Homo sapiens OX=9606 GN=EIF3M PE=1 SV=1	256.77	221	115	FALSE	K1(DSBSO)	K13(DSBSO)	High
FALSE	DSBSO	Intra	3	1	SAA[K]AVKPK	P16403	4	KPAAATVT[K]K	P16403	9	Histone H1.2 OS=Homo sapiens OX=9606 GN=H1-2 PE=1 SV=2	Histone H1.2 OS=Homo sapiens OX=9606 GN=H1-2 PE=1 SV=2	256.78	191	168	FALSE	K4(DSBSO)	K9(DSBSO)	High
FALSE	DSBSO	Intra	4	1	YI[K]GYYR	P53041	3	TQANDYF[K]AK	P53041	8	Serine/threonine-protein phosphatase 5 OS=Homo sapiens OX=9606 GN=PPP5C PE=1 SV=1	Serine/threonine-protein phosphatase 5 OS=Homo sapiens OX=9606 GN=PPP5C PE=1 SV=1	256.79	97	40	FALSE	K3(DSBSO)	K8(DSBSO)	High
FALSE	DSBSO	Intra	1	2	FS[K]YMPSVK	O00148	3	ELAFQIS[K]EYER	O00148;Q13838	8	ATP-dependent RNA helicase DDX39A OS=Homo sapiens OX=9606 GN=DDX39A PE=1 SV=2	ATP-dependent RNA helicase DDX39A OS=Homo sapiens OX=9606 GN=DDX39A PE=1 SV=2;Spliceosome RNA helicase DDX39B OS=Homo sapiens OX=9606 GN=DDX39B PE=1 SV=1	256.91	137	130;131	FALSE	K3(DSBSO)	K8(DSBSO)	High
FALSE	DSBSO	Inter	3	2	SIN[K]LIR	P05198	4	SFDVN[K]PGCEVDDLK	P41091	6	Eukaryotic translation initiation factor 2 subunit 1 OS=Homo sapiens OX=9606 GN=EIF2S1 PE=1 SV=3	Eukaryotic translation initiation factor 2 subunit 3 OS=Homo sapiens OX=9606 GN=EIF2S3 PE=1 SV=3	256.92	61	266	FALSE	K4(DSBSO)	K6(DSBSO);C9(Carbamidomethyl)	High
FALSE	DSBSO	Intra	4	1	LQDL[K]SR	Q9BZQ8	5	ILPAGG[K]VLTSEDEYNLLSDR	Q9BZQ8	7	Protein Niban 1 OS=Homo sapiens OX=9606 GN=NIBAN1 PE=1 SV=1	Protein Niban 1 OS=Homo sapiens OX=9606 GN=NIBAN1 PE=1 SV=1	256.92	424	124	FALSE	K5(DSBSO)	K7(DSBSO)	High
FALSE	DSBSO	Intra	5	1	NE[K]IAVHCTVR	P62913	3	AA[K]VLEQLTGQTPVFSK	P62913	3	Large ribosomal subunit protein uL5 OS=Homo sapiens OX=9606 GN=RPL11 PE=1 SV=2	Large ribosomal subunit protein uL5 OS=Homo sapiens OX=9606 GN=RPL11 PE=1 SV=2	257.01	67	38	FALSE	K3(DSBSO);C8(Carbamidomethyl)	K3(DSBSO)	High
FALSE	DSBSO	Intra	2	1	SGQ[K]PVLDVHAELDR	Q9Y6G9	4	[K]PVTVSPTTPTSPTEGEAS	Q9Y6G9	1	Cytoplasmic dynein 1 light intermediate chain 1 OS=Homo sapiens OX=9606 GN=DYNC1LI1 PE=1 SV=3	Cytoplasmic dynein 1 light intermediate chain 1 OS=Homo sapiens OX=9606 GN=DYNC1LI1 PE=1 SV=3	257.02	490	505	FALSE	K4(DSBSO)	K1(DSBSO)	High
FALSE	DSBSO	Intra	4	1	[K]FGAQGSR	Q01415	1	LTGAGWGGCTVSMVPAD[K]LPSFLANVHK	Q01415	18	N-acetylgalactosamine kinase OS=Homo sapiens OX=9606 GN=GALK2 PE=1 SV=1	N-acetylgalactosamine kinase OS=Homo sapiens OX=9606 GN=GALK2 PE=1 SV=1	257.14	391	416	FALSE	K1(DSBSO)	C9(Carbamidomethyl);M13(Oxidation);K18(DSBSO)	High
FALSE	DSBSO	Intra	5	1	[K]DPDMVK	P49588	1	[K]CLSVMEAK	P49588	1	Alanine--tRNA ligase, cytoplasmic OS=Homo sapiens OX=9606 GN=AARS1 PE=1 SV=2	Alanine--tRNA ligase, cytoplasmic OS=Homo sapiens OX=9606 GN=AARS1 PE=1 SV=2	257.14	366	772	FALSE	K1(DSBSO)	K1(DSBSO);C2(Carbamidomethyl)	High
FALSE	DSBSO	Intra	1	1	ITLS[K]HQNVQLPR	P26599	5	ITLS[K]HQNVQLPR	P26599	5	Polypyrimidine tract-binding protein 1 OS=Homo sapiens OX=9606 GN=PTBP1 PE=1 SV=2	Polypyrimidine tract-binding protein 1 OS=Homo sapiens OX=9606 GN=PTBP1 PE=1 SV=2	257.15	436	436	FALSE	K5(DSBSO)	K5(DSBSO)	High
FALSE	DSBSO	Intra	2	1	GYSSLL[K]R	P17844	7	EANQAINP[K]LLQLVEDR	P17844	9	Probable ATP-dependent RNA helicase DDX5 OS=Homo sapiens OX=9606 GN=DDX5 PE=1 SV=1	Probable ATP-dependent RNA helicase DDX5 OS=Homo sapiens OX=9606 GN=DDX5 PE=1 SV=1	257.19	523	470	FALSE	K7(DSBSO)	K9(DSBSO)	High
FALSE	DSBSO	Intra	2	1	V[K]DAVEQQGEVK	Q9NX58	2	EQDQRPLHPVANPHAEIST[K]VPASK	Q9NX58	20	Cell growth-regulating nucleolar protein OS=Homo sapiens OX=9606 GN=LYAR PE=1 SV=3	Cell growth-regulating nucleolar protein OS=Homo sapiens OX=9606 GN=LYAR PE=1 SV=3	257.24	175	168	FALSE	K2(DSBSO)	K20(DSBSO)	High
FALSE	DSBSO	Inter	1	2	LGFAGLVQEISFGTT[K]DK	P48643	16	SLHDALCVLAQTV[K]DSR	P78371	14	T-complex protein 1 subunit epsilon OS=Homo sapiens OX=9606 GN=CCT5 PE=1 SV=1	T-complex protein 1 subunit beta OS=Homo sapiens OX=9606 GN=CCT2 PE=1 SV=4	257.24	368	402	FALSE	K16(DSBSO)	C7(Carbamidomethyl);K14(DSBSO)	High
FALSE	DSBSO	Inter	2	2	I[K]IFGSR	P78371	2	H[K]LDVTSVEDYK	P48643	2	T-complex protein 1 subunit beta OS=Homo sapiens OX=9606 GN=CCT2 PE=1 SV=4	T-complex protein 1 subunit epsilon OS=Homo sapiens OX=9606 GN=CCT5 PE=1 SV=1	257.26	250	265	FALSE	K2(DSBSO)	K2(DSBSO)	High
FALSE	DSBSO	Intra	2	1	[K]VTILELFR	P11166	1	QGGASQSD[K]TPEELFHPLGADSQV	P11166	9	Solute carrier family 2, facilitated glucose transporter member 1 OS=Homo sapiens OX=9606 GN=SLC2A1 PE=1 SV=2	Solute carrier family 2, facilitated glucose transporter member 1 OS=Homo sapiens OX=9606 GN=SLC2A1 PE=1 SV=2	257.27	256	477	FALSE	K1(DSBSO)	K9(DSBSO)	High
FALSE	DSBSO	Intra	2	2	VEEE[K]R	Q08170;P49589	5	K[K]EEAAR	P49589	2	Serine/arginine-rich splicing factor 4 OS=Homo sapiens OX=9606 GN=SRSF4 PE=1 SV=2;Cysteine--tRNA ligase, cytoplasmic OS=Homo sapiens OX=9606 GN=CARS1 PE=1 SV=3	Cysteine--tRNA ligase, cytoplasmic OS=Homo sapiens OX=9606 GN=CARS1 PE=1 SV=3	257.29	313;661	665	FALSE	K5(DSBSO)	K2(DSBSO)	High
FALSE	DSBSO	Intra	1	1	[K]ASAAQLR	P61081	1	IQ[K]DINELNLPK	P61081	3	NEDD8-conjugating enzyme Ubc12 OS=Homo sapiens OX=9606 GN=UBE2M PE=1 SV=1	NEDD8-conjugating enzyme Ubc12 OS=Homo sapiens OX=9606 GN=UBE2M PE=1 SV=1	257.29	26	36	FALSE	K1(DSBSO)	K3(DSBSO)	High
FALSE	DSBSO	Inter	1	2	YWH[K]EISK	Q9NTJ3	4	EAEDGAA[K]VSK	O95347	8	Structural maintenance of chromosomes protein 4 OS=Homo sapiens OX=9606 GN=SMC4 PE=1 SV=2	Structural maintenance of chromosomes protein 2 OS=Homo sapiens OX=9606 GN=SMC2 PE=1 SV=2	257.35	1037	930	FALSE	K4(DSBSO)	K8(DSBSO)	High
FALSE	DSBSO	Intra	2	1	VAHPIRP[K]PPSATSIPAILK	Q9UMS4	8	VAHPIRP[K]PPSATSIPAILK	Q9UMS4	8	Pre-mRNA-processing factor 19 OS=Homo sapiens OX=9606 GN=PRPF19 PE=1 SV=1	Pre-mRNA-processing factor 19 OS=Homo sapiens OX=9606 GN=PRPF19 PE=1 SV=1	257.38	64	64	FALSE	K8(DSBSO)	K8(DSBSO)	High
FALSE	DSBSO	Intra	6	1	GLE[K]AK	Q9Y2Z2	4	GLE[K]AK	Q9Y2Z2	4	Protein MTO1 homolog, mitochondrial OS=Homo sapiens OX=9606 GN=MTO1 PE=1 SV=2	Protein MTO1 homolog, mitochondrial OS=Homo sapiens OX=9606 GN=MTO1 PE=1 SV=2	257.42	370	370	FALSE	K4(DSBSO)	K4(DSBSO)	High
FALSE	DSBSO	Intra	3	1	EELIN[K]K	Q92878	6	TANQLMNDFAE[K]ETLK	Q92878	12	DNA repair protein RAD50 OS=Homo sapiens OX=9606 GN=RAD50 PE=1 SV=1	DNA repair protein RAD50 OS=Homo sapiens OX=9606 GN=RAD50 PE=1 SV=1	257.46	932	421	FALSE	K6(DSBSO)	K12(DSBSO)	High
FALSE	DSBSO	Intra	1	1	GN[K]PWISLPR	P62701	3	ITDFI[K]FDTGNLCMVTGGANLGR	P62701	6	Small ribosomal subunit protein eS4, X isoform OS=Homo sapiens OX=9606 GN=RPS4X PE=1 SV=2	Small ribosomal subunit protein eS4, X isoform OS=Homo sapiens OX=9606 GN=RPS4X PE=1 SV=2	257.52	233	174	FALSE	K3(DSBSO)	K6(DSBSO);C13(Carbamidomethyl)	High
FALSE	DSBSO	Intra	3	1	LA[K]AGK	P19338	3	[K]MAPPPK	P19338	1	Nucleolin OS=Homo sapiens OX=9606 GN=NCL PE=1 SV=3	Nucleolin OS=Homo sapiens OX=9606 GN=NCL PE=1 SV=3	257.53	6	16	FALSE	K3(DSBSO)	K1(DSBSO)	High
FALSE	DSBSO	Inter	5	2	SELVQ[K]AK	P31946	6	E[K]IETELR	P63104	2	14-3-3 protein beta/alpha OS=Homo sapiens OX=9606 GN=YWHAB PE=1 SV=3	14-3-3 protein zeta/delta OS=Homo sapiens OX=9606 GN=YWHAZ PE=1 SV=1	257.56	11	85	FALSE	K6(DSBSO)	K2(DSBSO)	High
FALSE	DSBSO	Intra	2	1	VFSG[K]SER	P14866	5	NPNGPYPYTL[K]LCFSTAQHAS	P14866	11	Heterogeneous nuclear ribonucleoprotein L OS=Homo sapiens OX=9606 GN=HNRNPL PE=1 SV=2	Heterogeneous nuclear ribonucleoprotein L OS=Homo sapiens OX=9606 GN=HNRNPL PE=1 SV=2	257.67	538	579	FALSE	K5(DSBSO)	K11(DSBSO);C13(Carbamidomethyl)	High
FALSE	DSBSO	Intra	3	1	KDE[K]TDTLEDLFPTTK	P13010	4	LGGHGPSFPL[K]GITEQQK	P13010	11	X-ray repair cross-complementing protein 5 OS=Homo sapiens OX=9606 GN=XRCC5 PE=1 SV=3	X-ray repair cross-complementing protein 5 OS=Homo sapiens OX=9606 GN=XRCC5 PE=1 SV=3	257.68	469	195	FALSE	K4(DSBSO)	K11(DSBSO)	High
FALSE	DSBSO	Inter	4	2	FVADS[K]DK	Q15102	6	GE[K]PNPLR	P68402	3	Platelet-activating factor acetylhydrolase IB subunit alpha1 OS=Homo sapiens OX=9606 GN=PAFAH1B3 PE=1 SV=1	Platelet-activating factor acetylhydrolase IB subunit alpha2 OS=Homo sapiens OX=9606 GN=PAFAH1B2 PE=1 SV=1	257.75	35	145	FALSE	K6(DSBSO)	K3(DSBSO)	High
FALSE	DSBSO	Intra	8	1	QYGL[K]MK	Q9UQ80	5	MGVVECA[K]HELLQPFNVLYEK	Q9UQ80	8	Proliferation-associated protein 2G4 OS=Homo sapiens OX=9606 GN=PA2G4 PE=1 SV=3	Proliferation-associated protein 2G4 OS=Homo sapiens OX=9606 GN=PA2G4 PE=1 SV=3	257.77	258	298	FALSE	K5(DSBSO);M6(Oxidation)	M1(Oxidation);C6(Carbamidomethyl);K8(DSBSO)	High
FALSE	DSBSO	Intra	4	1	TPAQYDASEL[K]ASMK	P07355	11	TDLE[K]DIISDTSGDFRK	P07355	5	Annexin A2 OS=Homo sapiens OX=9606 GN=ANXA2 PE=1 SV=2	Annexin A2 OS=Homo sapiens OX=9606 GN=ANXA2 PE=1 SV=2	257.81	115	157	FALSE	K11(DSBSO)	K5(DSBSO)	High
FALSE	DSBSO	Intra	2	1	ANV[K]IFK	P40925	4	SQGAALD[K]YAK	P40925	8	Malate dehydrogenase, cytoplasmic OS=Homo sapiens OX=9606 GN=MDH1 PE=1 SV=4	Malate dehydrogenase, cytoplasmic OS=Homo sapiens OX=9606 GN=MDH1 PE=1 SV=4	257.81	107	118	FALSE	K4(DSBSO)	K8(DSBSO)	High
FALSE	DSBSO	Intra	2	1	LI[K]EIK	P52815	3	NYIQGINLVQA[K]K	P52815	12	Large ribosomal subunit protein bL12m OS=Homo sapiens OX=9606 GN=MRPL12 PE=1 SV=2	Large ribosomal subunit protein bL12m OS=Homo sapiens OX=9606 GN=MRPL12 PE=1 SV=2	257.81	147	162	FALSE	K3(DSBSO)	K12(DSBSO)	High
FALSE	DSBSO	Inter	2	3	I[K]TADR	Q16543	2	IL[K]VIR	P08238;P07900	3	Hsp90 co-chaperone Cdc37 OS=Homo sapiens OX=9606 GN=CDC37 PE=1 SV=1	Heat shock protein HSP 90-beta OS=Homo sapiens OX=9606 GN=HSP90AB1 PE=1 SV=4;Heat shock protein HSP 90-alpha OS=Homo sapiens OX=9606 GN=HSP90AA1 PE=1 SV=5	257.82	242	402;410	FALSE	K2(DSBSO)	K3(DSBSO)	High
FALSE	DSBSO	Intra	3	1	ASLPGV[K]K	P24534	7	ALG[K]YGPADVEDTTGSGATDSK	P24534	4	Elongation factor 1-beta OS=Homo sapiens OX=9606 GN=EEF1B2 PE=1 SV=3	Elongation factor 1-beta OS=Homo sapiens OX=9606 GN=EEF1B2 PE=1 SV=3	257.85	73	78	FALSE	K7(DSBSO)	K4(DSBSO)	High
FALSE	DSBSO	Intra	1	1	[K]QMADTGK	Q00839	1	APQCLG[K]FIEIAAR	Q00839	7	Heterogeneous nuclear ribonucleoprotein U OS=Homo sapiens OX=9606 GN=HNRNPU PE=1 SV=6	Heterogeneous nuclear ribonucleoprotein U OS=Homo sapiens OX=9606 GN=HNRNPU PE=1 SV=6	257.86	544	565	FALSE	K1(DSBSO)	C4(Carbamidomethyl);K7(DSBSO)	High
FALSE	DSBSO	Intra	1	1	SA[K]ADAK	P11387	3	SA[K]ADAK	P11387	3	DNA topoisomerase 1 OS=Homo sapiens OX=9606 GN=TOP1 PE=1 SV=2	DNA topoisomerase 1 OS=Homo sapiens OX=9606 GN=TOP1 PE=1 SV=2	257.87	669	669	FALSE	K3(DSBSO)	K3(DSBSO)	High
FALSE	DSBSO	Intra	2	1	IQALQ[K]EK	Q16204	6	AEQEEEFISNTLF[K]K	Q16204	14	Coiled-coil domain-containing protein 6 OS=Homo sapiens OX=9606 GN=CCDC6 PE=1 SV=2	Coiled-coil domain-containing protein 6 OS=Homo sapiens OX=9606 GN=CCDC6 PE=1 SV=2	257.88	125	118	FALSE	K6(DSBSO)	K14(DSBSO)	High
FALSE	DSBSO	Inter	2	2	I[K]IFGSR	P78371	2	GVIVD[K]DFSHPQMPK	P48643	6	T-complex protein 1 subunit beta OS=Homo sapiens OX=9606 GN=CCT2 PE=1 SV=4	T-complex protein 1 subunit epsilon OS=Homo sapiens OX=9606 GN=CCT5 PE=1 SV=1	257.94	250	232	FALSE	K2(DSBSO)	K6(DSBSO)	High
FALSE	DSBSO	Intra	1	1	RTDIFGVEETAIG[K]K	Q15459	14	IGEEEIQKPEE[K]VTWDGHSGSMAR	Q15459	12	Splicing factor 3A subunit 1 OS=Homo sapiens OX=9606 GN=SF3A1 PE=1 SV=1	Splicing factor 3A subunit 1 OS=Homo sapiens OX=9606 GN=SF3A1 PE=1 SV=1	258.03	486	499	FALSE	K14(DSBSO)	K12(DSBSO)	High
FALSE	DSBSO	Inter	3	2	HDSPEDV[K]R	P31948	8	[K]HLEINPDHPIVETLR	P08238	1	Stress-induced-phosphoprotein 1 OS=Homo sapiens OX=9606 GN=STIP1 PE=1 SV=1	Heat shock protein HSP 90-beta OS=Homo sapiens OX=9606 GN=HSP90AB1 PE=1 SV=4	258.06	486	624	FALSE	K8(DSBSO)	K1(DSBSO)	High
FALSE	DSBSO	Intra	12	1	[K]VEDMMK	P13639	1	YFDPANG[K]FSK	P13639	8	Elongation factor 2 OS=Homo sapiens OX=9606 GN=EEF2 PE=1 SV=4	Elongation factor 2 OS=Homo sapiens OX=9606 GN=EEF2 PE=1 SV=4	258.1	252	272	FALSE	K1(DSBSO);M6(Oxidation)	K8(DSBSO)	High
FALSE	DSBSO	Intra	1	1	TTWVT[K]HAAENPGK	Q00839	6	APQCLG[K]FIEIAAR	Q00839	7	Heterogeneous nuclear ribonucleoprotein U OS=Homo sapiens OX=9606 GN=HNRNPU PE=1 SV=6	Heterogeneous nuclear ribonucleoprotein U OS=Homo sapiens OX=9606 GN=HNRNPU PE=1 SV=6	258.12	516	565	FALSE	K6(DSBSO)	C4(Carbamidomethyl);K7(DSBSO)	High
FALSE	DSBSO	Intra	3	1	LTGGAD[K]GK	Q8TAT6	7	VFGAPNVVEDEIDQYLS[K]QDGK	Q8TAT6	18	Nuclear protein localization protein 4 homolog OS=Homo sapiens OX=9606 GN=NPLOC4 PE=1 SV=3	Nuclear protein localization protein 4 homolog OS=Homo sapiens OX=9606 GN=NPLOC4 PE=1 SV=3	258.14	177	116	FALSE	K7(DSBSO)	K18(DSBSO)	High
FALSE	DSBSO	Intra	1	1	SAAYA[K]K	P31948	6	N[K]PSDLGTK	P31948	2	Stress-induced-phosphoprotein 1 OS=Homo sapiens OX=9606 GN=STIP1 PE=1 SV=1	Stress-induced-phosphoprotein 1 OS=Homo sapiens OX=9606 GN=STIP1 PE=1 SV=1	258.17	50	162	FALSE	K6(DSBSO)	K2(DSBSO)	High
FALSE	DSBSO	Intra	2	1	QA[K]QESTEYR	P08670	3	S[K]FADLSEAANR	P08670	2	Vimentin OS=Homo sapiens OX=9606 GN=VIM PE=1 SV=4	Vimentin OS=Homo sapiens OX=9606 GN=VIM PE=1 SV=4	258.17	313	294	FALSE	K3(DSBSO)	K2(DSBSO)	High
FALSE	DSBSO	Intra	3	1	GEHVPGFCLP[K]K	Q92616	11	LFNDSSPVVLEESWDALNAIT[K]K	Q92616	22	Stalled ribosome sensor GCN1 OS=Homo sapiens OX=9606 GN=GCN1 PE=1 SV=7	Stalled ribosome sensor GCN1 OS=Homo sapiens OX=9606 GN=GCN1 PE=1 SV=7	258.27	2258	2221	FALSE	C8(Carbamidomethyl);K11(DSBSO)	K22(DSBSO)	High
FALSE	DSBSO	Intra	1	1	M[K]LPGR	Q07020	2	VQEVP[K]LK	Q07020	6	Large ribosomal subunit protein eL18 OS=Homo sapiens OX=9606 GN=RPL18 PE=1 SV=2	Large ribosomal subunit protein eL18 OS=Homo sapiens OX=9606 GN=RPL18 PE=1 SV=2	258.3	71	97	FALSE	K2(DSBSO)	K6(DSBSO)	High
FALSE	DSBSO	Inter	3	2	AIQN[K]DR	Q8NC51	5	DYG[K]ESQAK	P25398	4	SERPINE1 mRNA-binding protein 1 OS=Homo sapiens OX=9606 GN=SERBP1 PE=1 SV=2	Small ribosomal subunit protein eS12 OS=Homo sapiens OX=9606 GN=RPS12 PE=1 SV=3	258.37	299	116	FALSE	K5(DSBSO)	K4(DSBSO)	High
FALSE	DSBSO	Inter	1	3	I[K]IIAPPER	P60709;P68032	2	YQAAVS[K]QSSSTNYTNELK	Q9UHB6	7	Actin, cytoplasmic 1 OS=Homo sapiens OX=9606 GN=ACTB PE=1 SV=1;Actin, alpha cardiac muscle 1 OS=Homo sapiens OX=9606 GN=ACTC1 PE=1 SV=1	LIM domain and actin-binding protein 1 OS=Homo sapiens OX=9606 GN=LIMA1 PE=1 SV=1	258.43	328;330	280	FALSE	K2(DSBSO)	K7(DSBSO)	High
FALSE	DSBSO	Inter	1	2	GYTIPLD[K]R	Q13573	8	ANIPW[K]VPGLPTPIENMILR	Q6P2Q9	6	SNW domain-containing protein 1 OS=Homo sapiens OX=9606 GN=SNW1 PE=1 SV=1	Pre-mRNA-processing-splicing factor 8 OS=Homo sapiens OX=9606 GN=PRPF8 PE=1 SV=2	258.46	266	727	FALSE	K8(DSBSO)	K6(DSBSO)	High
FALSE	DSBSO	Intra	7	1	IA[K]TAHK	P07954	3	AIEMLGGELGS[K]IPVHPNDHVNK	P07954	12	Fumarate hydratase, mitochondrial OS=Homo sapiens OX=9606 GN=FH PE=1 SV=3	Fumarate hydratase, mitochondrial OS=Homo sapiens OX=9606 GN=FH PE=1 SV=3	258.47	473	172	FALSE	K3(DSBSO)	M4(Oxidation);K12(DSBSO)	High
FALSE	DSBSO	Intra	5	1	AQ[K]GELLER	O43264	3	YQEEVPVYVP[K]WMPFK	O43264	11	Centromere/kinetochore protein zw10 homolog OS=Homo sapiens OX=9606 GN=ZW10 PE=1 SV=3	Centromere/kinetochore protein zw10 homolog OS=Homo sapiens OX=9606 GN=ZW10 PE=1 SV=3	258.49	597	719	FALSE	K3(DSBSO)	K11(DSBSO)	High
FALSE	DSBSO	Intra	3	1	LLN[K]HGIK	O76021	4	VPVSVNLLS[K]NLSR	O76021	10	Ribosomal L1 domain-containing protein 1 OS=Homo sapiens OX=9606 GN=RSL1D1 PE=1 SV=3	Ribosomal L1 domain-containing protein 1 OS=Homo sapiens OX=9606 GN=RSL1D1 PE=1 SV=3	258.53	120	188	FALSE	K4(DSBSO)	K10(DSBSO)	High
FALSE	DSBSO	Intra	2	1	GQPIYIQFSNH[K]ELK	P26599	12	[K]LPIDVTEGEVISLGLPFGK	P26599	1	Polypyrimidine tract-binding protein 1 OS=Homo sapiens OX=9606 GN=PTBP1 PE=1 SV=2	Polypyrimidine tract-binding protein 1 OS=Homo sapiens OX=9606 GN=PTBP1 PE=1 SV=2	258.54	134	65	FALSE	K12(DSBSO)	K1(DSBSO)	High
FALSE	DSBSO	Intra	4	1	E[K]NDEILSLK	O75330	2	NDEILSL[K]QSLEENIVILSK	O75330	8	Hyaluronan mediated motility receptor OS=Homo sapiens OX=9606 GN=HMMR PE=1 SV=2	Hyaluronan mediated motility receptor OS=Homo sapiens OX=9606 GN=HMMR PE=1 SV=2	258.58	264	272	FALSE	K2(DSBSO)	K8(DSBSO)	High
FALSE	DSBSO	Intra	1	1	EEPEPGF[K]R	P47897	8	TVTL[K]EDPGKV	P47897	5	Glutamine--tRNA ligase OS=Homo sapiens OX=9606 GN=QARS1 PE=1 SV=1	Glutamine--tRNA ligase OS=Homo sapiens OX=9606 GN=QARS1 PE=1 SV=1	258.61	628	769	FALSE	K8(DSBSO)	K5(DSBSO)	High
FALSE	DSBSO	Intra	4	2	I[K]IIAPPER	P60709;P68032	2	MQ[K]EITALAPSTMK	P60709;P68032	3	Actin, cytoplasmic 1 OS=Homo sapiens OX=9606 GN=ACTB PE=1 SV=1;Actin, alpha cardiac muscle 1 OS=Homo sapiens OX=9606 GN=ACTC1 PE=1 SV=1	Actin, cytoplasmic 1 OS=Homo sapiens OX=9606 GN=ACTB PE=1 SV=1;Actin, alpha cardiac muscle 1 OS=Homo sapiens OX=9606 GN=ACTC1 PE=1 SV=1	258.69	328;330	315;317	FALSE	K2(DSBSO)	K3(DSBSO);M13(Oxidation)	High
FALSE	DSBSO	Intra	2	1	[K]IGDTSVSYK	P20700	1	VIL[K]NSQGEEVAQR	P20700	4	Lamin-B1 OS=Homo sapiens OX=9606 GN=LMNB1 PE=1 SV=2	Lamin-B1 OS=Homo sapiens OX=9606 GN=LMNB1 PE=1 SV=2	258.72	474	532	FALSE	K1(DSBSO)	K4(DSBSO)	High
FALSE	DSBSO	Inter	6	2	NELVQ[K]AK	P63104	6	E[K]VESELR	P27348	2	14-3-3 protein zeta/delta OS=Homo sapiens OX=9606 GN=YWHAZ PE=1 SV=1	14-3-3 protein theta OS=Homo sapiens OX=9606 GN=YWHAQ PE=1 SV=1	258.75	9	85	FALSE	K6(DSBSO)	K2(DSBSO)	High
FALSE	DSBSO	Intra	1	1	GV[K]AVDPK	P34897	3	EVCDEV[K]AHLLADMAHISGLVAAK	P34897	7	Serine hydroxymethyltransferase, mitochondrial OS=Homo sapiens OX=9606 GN=SHMT2 PE=1 SV=3	Serine hydroxymethyltransferase, mitochondrial OS=Homo sapiens OX=9606 GN=SHMT2 PE=1 SV=3	258.75	297	245	FALSE	K3(DSBSO)	C3(Carbamidomethyl);K7(DSBSO)	High
FALSE	DSBSO	Inter	1	3	IL[K]VIR	P08238;P07900	3	HDSPEDV[K]R	P31948	8	Heat shock protein HSP 90-beta OS=Homo sapiens OX=9606 GN=HSP90AB1 PE=1 SV=4;Heat shock protein HSP 90-alpha OS=Homo sapiens OX=9606 GN=HSP90AA1 PE=1 SV=5	Stress-induced-phosphoprotein 1 OS=Homo sapiens OX=9606 GN=STIP1 PE=1 SV=1	258.75	402;410	486	FALSE	K3(DSBSO)	K8(DSBSO)	High
FALSE	DSBSO	Intra	4	2	KQE[K]TPK	P06748;Q9NYF8	4	DTPA[K]NAQK	P06748	5	Nucleophosmin OS=Homo sapiens OX=9606 GN=NPM1 PE=1 SV=2;Bcl-2-associated transcription factor 1 OS=Homo sapiens OX=9606 GN=BCLAF1 PE=1 SV=2	Nucleophosmin OS=Homo sapiens OX=9606 GN=NPM1 PE=1 SV=2	258.77	233;725	202	FALSE	K4(DSBSO)	K5(DSBSO)	High
FALSE	DSBSO	Intra	3	4	LAHYN[K]R	Q6DN03;Q16778;Q99880;O60814	6	[K]ESYSVYVYK	Q99880;O60814	1	Putative histone H2B type 2-C OS=Homo sapiens OX=9606 GN=H2BC20P PE=5 SV=3;Histone H2B type 2-E OS=Homo sapiens OX=9606 GN=H2BC21 PE=1 SV=3;Histone H2B type 1-L OS=Homo sapiens OX=9606 GN=H2BC13 PE=1 SV=3;Histone H2B type 1-K OS=Homo sapiens OX=9606 GN=H2BC12 PE=1 SV=3	Histone H2B type 1-L OS=Homo sapiens OX=9606 GN=H2BC13 PE=1 SV=3;Histone H2B type 1-K OS=Homo sapiens OX=9606 GN=H2BC12 PE=1 SV=3	258.78	86;86;86;86	35;35	FALSE	K6(DSBSO)	K1(DSBSO)	High
FALSE	DSBSO	Inter	5	3	[K]SSTPEEVK	P23528	1	HQGVMVGMGQ[K]DSYVGDEAQSK	P60709;P68032	11	Cofilin-1 OS=Homo sapiens OX=9606 GN=CFL1 PE=1 SV=3	Actin, cytoplasmic 1 OS=Homo sapiens OX=9606 GN=ACTB PE=1 SV=1;Actin, alpha cardiac muscle 1 OS=Homo sapiens OX=9606 GN=ACTC1 PE=1 SV=1	258.78	22	50;52	FALSE	K1(DSBSO)	K11(DSBSO)	High
FALSE	DSBSO	Intra	3	1	L[K]IVPHLLR	Q5VYK3	2	HSVATAADLEL[K]SK	Q5VYK3	12	Proteasome adapter and scaffold protein ECM29 OS=Homo sapiens OX=9606 GN=ECPAS PE=1 SV=2	Proteasome adapter and scaffold protein ECM29 OS=Homo sapiens OX=9606 GN=ECPAS PE=1 SV=2	258.83	336	285	FALSE	K2(DSBSO)	K12(DSBSO)	High
FALSE	DSBSO	Intra	1	1	LLN[K]SIIR	Q14566	4	DGSGVT[K]SSWR	Q14566	7	DNA replication licensing factor MCM6 OS=Homo sapiens OX=9606 GN=MCM6 PE=1 SV=1	DNA replication licensing factor MCM6 OS=Homo sapiens OX=9606 GN=MCM6 PE=1 SV=1	258.84	654	611	FALSE	K4(DSBSO)	K7(DSBSO)	High
FALSE	DSBSO	Intra	5	1	[K]PGMTR	P40926	1	[K]PGMTR	P40926	1	Malate dehydrogenase, mitochondrial OS=Homo sapiens OX=9606 GN=MDH2 PE=1 SV=3	Malate dehydrogenase, mitochondrial OS=Homo sapiens OX=9606 GN=MDH2 PE=1 SV=3	258.84	105	105	FALSE	K1(DSBSO);M4(Oxidation)	K1(DSBSO);M4(Oxidation)	High
FALSE	DSBSO	Intra	3	1	[K]CQQAEK	P31948	1	QIA[K]AYAR	P31948	4	Stress-induced-phosphoprotein 1 OS=Homo sapiens OX=9606 GN=STIP1 PE=1 SV=1	Stress-induced-phosphoprotein 1 OS=Homo sapiens OX=9606 GN=STIP1 PE=1 SV=1	258.88	338	301	FALSE	K1(DSBSO);C2(Carbamidomethyl)	K4(DSBSO)	High
FALSE	DSBSO	Intra	1	1	[K]MDETDASSAVK	Q13148	1	LVEGILHAPDAGWGNLVYVVNYP[K]DNKR	Q13148	24	TAR DNA-binding protein 43 OS=Homo sapiens OX=9606 GN=TARDBP PE=1 SV=1	TAR DNA-binding protein 43 OS=Homo sapiens OX=9606 GN=TARDBP PE=1 SV=1	258.94	84	79	FALSE	K1(DSBSO)	K24(DSBSO)	High
FALSE	DSBSO	Intra	3	1	LE[K]IHPTGK	P35244	3	VTA[K]ATILCTSYVQFK	P35244	4	Replication protein A 14 kDa subunit OS=Homo sapiens OX=9606 GN=RPA3 PE=1 SV=1	Replication protein A 14 kDa subunit OS=Homo sapiens OX=9606 GN=RPA3 PE=1 SV=1	258.94	33	76	FALSE	K3(DSBSO)	K4(DSBSO);C9(Carbamidomethyl)	High
FALSE	DSBSO	Intra	1	1	EEAQ[K]LLEQYK	Q00839	5	TTWVT[K]HAAENPGK	Q00839	6	Heterogeneous nuclear ribonucleoprotein U OS=Homo sapiens OX=9606 GN=HNRNPU PE=1 SV=6	Heterogeneous nuclear ribonucleoprotein U OS=Homo sapiens OX=9606 GN=HNRNPU PE=1 SV=6	258.97	664	516	FALSE	K5(DSBSO)	K6(DSBSO)	High
FALSE	DSBSO	Intra	6	1	[K]ALYASK	P52209	1	[K]SFLEDIR	P52209	1	6-phosphogluconate dehydrogenase, decarboxylating OS=Homo sapiens OX=9606 GN=PGD PE=1 SV=3	6-phosphogluconate dehydrogenase, decarboxylating OS=Homo sapiens OX=9606 GN=PGD PE=1 SV=3	258.97	325	317	FALSE	K1(DSBSO)	K1(DSBSO)	High
FALSE	DSBSO	Intra	3	1	HSEVQQANL[K]AMGDAEIK	P35606	10	LPLAV[K]DMGSCEIYPQTIQHNPNGR	P35606	6	Coatomer subunit beta' OS=Homo sapiens OX=9606 GN=COPB2 PE=1 SV=2	Coatomer subunit beta' OS=Homo sapiens OX=9606 GN=COPB2 PE=1 SV=2	259	328	346	FALSE	K10(DSBSO);M12(Oxidation)	K6(DSBSO);M8(Oxidation);C11(Carbamidomethyl)	High
FALSE	DSBSO	Intra	4	1	[K]LEAAEER	P16949	1	[K]DLSLEEIQK	P16949	1	Stathmin OS=Homo sapiens OX=9606 GN=STMN1 PE=1 SV=3	Stathmin OS=Homo sapiens OX=9606 GN=STMN1 PE=1 SV=3	259.02	53	43	FALSE	K1(DSBSO)	K1(DSBSO)	High
FALSE	DSBSO	Intra	3	1	DFI[K]TTVK	P35659	4	LLASANLEEVTM[K]QICK	P35659	13	Protein DEK OS=Homo sapiens OX=9606 GN=DEK PE=1 SV=1	Protein DEK OS=Homo sapiens OX=9606 GN=DEK PE=1 SV=1	259.04	367	344	FALSE	K4(DSBSO)	K13(DSBSO);C16(Carbamidomethyl)	High
FALSE	DSBSO	Intra	1	1	ETAGDG[K]SIK	P46013	7	LTQTSG[K]TTQTHR	P46013	7	Proliferation marker protein Ki-67 OS=Homo sapiens OX=9606 GN=MKI67 PE=1 SV=2	Proliferation marker protein Ki-67 OS=Homo sapiens OX=9606 GN=MKI67 PE=1 SV=2	259.04	2037	2024	FALSE	K7(DSBSO)	K7(DSBSO)	High
FALSE	DSBSO	Intra	1	1	L[K]NQVTQLK	P11586	2	AAEEIGI[K]ATHIK	P11586	8	C-1-tetrahydrofolate synthase, cytoplasmic OS=Homo sapiens OX=9606 GN=MTHFD1 PE=1 SV=4	C-1-tetrahydrofolate synthase, cytoplasmic OS=Homo sapiens OX=9606 GN=MTHFD1 PE=1 SV=4	259.11	21	66	FALSE	K2(DSBSO)	K8(DSBSO)	High
FALSE	DSBSO	Inter	1	2	KIKE[K]DK	P49761	5	VSEL[K]EELK	Q00839	5	Dual specificity protein kinase CLK3 OS=Homo sapiens OX=9606 GN=CLK3 PE=1 SV=4	Heterogeneous nuclear ribonucleoprotein U OS=Homo sapiens OX=9606 GN=HNRNPU PE=1 SV=6	259.12	211	17	FALSE	K5(DSBSO)	K5(DSBSO)	High
FALSE	DSBSO	Inter	1	2	AE[K]DNAEIR	Q99832	3	GTVLI[K]TAEELMNFSK	P50990	6	T-complex protein 1 subunit eta OS=Homo sapiens OX=9606 GN=CCT7 PE=1 SV=2	T-complex protein 1 subunit theta OS=Homo sapiens OX=9606 GN=CCT8 PE=1 SV=4	259.12	250	260	FALSE	K3(DSBSO)	K6(DSBSO)	High
FALSE	DSBSO	Intra	1	1	[K]PVGAAK	P16403	1	AAGGATP[K]K	P16403	8	Histone H1.2 OS=Homo sapiens OX=9606 GN=H1-2 PE=1 SV=2	Histone H1.2 OS=Homo sapiens OX=9606 GN=H1-2 PE=1 SV=2	259.2	130	148	FALSE	K1(DSBSO)	K8(DSBSO)	High
FALSE	DSBSO	Intra	1	1	T[K]DLPVTEAVFSALVTGHAR	P42704	2	LIASYCNVGDIEGAS[K]ILGFMK	P42704	16	Leucine-rich PPR motif-containing protein, mitochondrial OS=Homo sapiens OX=9606 GN=LRPPRC PE=1 SV=3	Leucine-rich PPR motif-containing protein, mitochondrial OS=Homo sapiens OX=9606 GN=LRPPRC PE=1 SV=3	259.22	226	218	FALSE	K2(DSBSO)	C6(Carbamidomethyl);K16(DSBSO)	High
FALSE	DSBSO	Intra	6	1	HGEAE[K]K	Q8WU90	6	KLEEVVN[K]K	Q8WU90	8	Zinc finger CCCH domain-containing protein 15 OS=Homo sapiens OX=9606 GN=ZC3H15 PE=1 SV=1	Zinc finger CCCH domain-containing protein 15 OS=Homo sapiens OX=9606 GN=ZC3H15 PE=1 SV=1	259.27	171	164	FALSE	K6(DSBSO)	K8(DSBSO)	High
FALSE	DSBSO	Intra	3	1	LDLPGNLPGS[K]R	P46013	11	E[K]AQALEDLAGFK	P46013	2	Proliferation marker protein Ki-67 OS=Homo sapiens OX=9606 GN=MKI67 PE=1 SV=2	Proliferation marker protein Ki-67 OS=Homo sapiens OX=9606 GN=MKI67 PE=1 SV=2	259.28	2300	1217	FALSE	K11(DSBSO)	K2(DSBSO)	High
FALSE	DSBSO	Intra	11	1	[K]GFVLHK	Q8NC51	1	S[K]SEEAHAEDSVMDHHFR	Q8NC51	2	SERPINE1 mRNA-binding protein 1 OS=Homo sapiens OX=9606 GN=SERBP1 PE=1 SV=2	SERPINE1 mRNA-binding protein 1 OS=Homo sapiens OX=9606 GN=SERBP1 PE=1 SV=2	259.33	321	329	FALSE	K1(DSBSO)	K2(DSBSO);M13(Oxidation)	High
FALSE	DSBSO	Intra	2	1	[K]LKPEYDIMCK	Q9NTK5	1	FYHDWND[K]EIEVLNK	Q9NTK5	8	Obg-like ATPase 1 OS=Homo sapiens OX=9606 GN=OLA1 PE=1 SV=2	Obg-like ATPase 1 OS=Homo sapiens OX=9606 GN=OLA1 PE=1 SV=2	259.33	178	209	FALSE	K1(DSBSO);C10(Carbamidomethyl)	K8(DSBSO)	High
FALSE	DSBSO	Inter	1	2	ESVED[K]LELR	Q6I9Y2	6	[K]EYLSSLQPR	Q13769	1	THO complex subunit 7 OS=Homo sapiens OX=9606 GN=THOC7 PE=1 SV=3	THO complex subunit 5 OS=Homo sapiens OX=9606 GN=THOC5 PE=1 SV=2	259.33	159	223	FALSE	K6(DSBSO)	K1(DSBSO)	High
FALSE	DSBSO	Intra	5	1	EVQQ[K]IEK	P37802	5	NFSDNQLQEG[K]NVIGLQMGTNR	P37802	11	Transgelin-2 OS=Homo sapiens OX=9606 GN=TAGLN2 PE=1 SV=3	Transgelin-2 OS=Homo sapiens OX=9606 GN=TAGLN2 PE=1 SV=3	259.33	17	171	FALSE	K5(DSBSO)	K11(DSBSO);M18(Oxidation)	High
FALSE	DSBSO	Inter	4	2	LAG[K]LR	Q7Z2Z2	4	TQL[K]GSELEITLTR	P41252	4	Elongation factor-like GTPase 1 OS=Homo sapiens OX=9606 GN=EFL1 PE=1 SV=2	Isoleucine--tRNA ligase, cytoplasmic OS=Homo sapiens OX=9606 GN=IARS1 PE=1 SV=2	259.34	53	1061	FALSE	K4(DSBSO)	K4(DSBSO)	High
FALSE	DSBSO	Intra	1	1	[K]GLTPSQIGVILR	P62277	1	GLAPDLPEDLYHLI[K]K	P62277	15	Small ribosomal subunit protein uS15 OS=Homo sapiens OX=9606 GN=RPS13 PE=1 SV=2	Small ribosomal subunit protein uS15 OS=Homo sapiens OX=9606 GN=RPS13 PE=1 SV=2	259.37	43	93	FALSE	K1(DSBSO)	K15(DSBSO)	High
FALSE	DSBSO	Intra	35	1	[V]HFTAEEK	P02100	1	NMDNL[K]PAFAK	P02100	6	Hemoglobin subunit epsilon OS=Homo sapiens OX=9606 GN=HBE1 PE=1 SV=2	Hemoglobin subunit epsilon OS=Homo sapiens OX=9606 GN=HBE1 PE=1 SV=2	259.39	2	83	FALSE	Nterm(DSBSO)	M2(Oxidation);K6(DSBSO)	High
FALSE	DSBSO	Intra	3	1	[K]ALYASK	P52209	1	GPQ[K]FQFDGDKK	P52209	4	6-phosphogluconate dehydrogenase, decarboxylating OS=Homo sapiens OX=9606 GN=PGD PE=1 SV=3	6-phosphogluconate dehydrogenase, decarboxylating OS=Homo sapiens OX=9606 GN=PGD PE=1 SV=3	259.39	325	309	FALSE	K1(DSBSO)	K4(DSBSO)	High
FALSE	DSBSO	Intra	1	1	FLVEY[K]SAVEK	O14929	6	LAEY[K]CNTNTAIELK	O14929	5	Histone acetyltransferase type B catalytic subunit OS=Homo sapiens OX=9606 GN=HAT1 PE=1 SV=2	Histone acetyltransferase type B catalytic subunit OS=Homo sapiens OX=9606 GN=HAT1 PE=1 SV=2	259.46	15	26	FALSE	K6(DSBSO)	K5(DSBSO);C6(Carbamidomethyl)	High
FALSE	DSBSO	Intra	3	1	EGIL[K]TAK	Q9Y490	5	TV[K]AVEDEATK	Q9Y490	3	Talin-1 OS=Homo sapiens OX=9606 GN=TLN1 PE=1 SV=3	Talin-1 OS=Homo sapiens OX=9606 GN=TLN1 PE=1 SV=3	259.47	2021	2133	FALSE	K5(DSBSO)	K3(DSBSO)	High
FALSE	DSBSO	Intra	1	1	[K]FGNPGER	Q92841	1	LIDFLESG[K]TNLR	Q92841	9	Probable ATP-dependent RNA helicase DDX17 OS=Homo sapiens OX=9606 GN=DDX17 PE=1 SV=2	Probable ATP-dependent RNA helicase DDX17 OS=Homo sapiens OX=9606 GN=DDX17 PE=1 SV=2	259.49	109	313	FALSE	K1(DSBSO)	K9(DSBSO)	High
FALSE	DSBSO	Intra	1	1	AILY[K]R	P62424	5	FV[K]WPR	P62424	3	Large ribosomal subunit protein eL8 OS=Homo sapiens OX=9606 GN=RPL7A PE=1 SV=2	Large ribosomal subunit protein eL8 OS=Homo sapiens OX=9606 GN=RPL7A PE=1 SV=2	259.55	72	56	FALSE	K5(DSBSO)	K3(DSBSO)	High
FALSE	DSBSO	Intra	5	1	KGVV[K]AEK	P09429	5	A[K]GKPDAAK	P09429	2	High mobility group protein B1 OS=Homo sapiens OX=9606 GN=HMGB1 PE=1 SV=3	High mobility group protein B1 OS=Homo sapiens OX=9606 GN=HMGB1 PE=1 SV=3	259.57	177	165	FALSE	K5(DSBSO)	K2(DSBSO)	High
FALSE	DSBSO	Intra	3	1	EVE[K]MNK	P09874	4	ILTLG[K]LSR	P09874	6	Poly [ADP-ribose] polymerase 1 OS=Homo sapiens OX=9606 GN=PARP1 PE=1 SV=4	Poly [ADP-ribose] polymerase 1 OS=Homo sapiens OX=9606 GN=PARP1 PE=1 SV=4	259.58	438	400	FALSE	K4(DSBSO)	K6(DSBSO)	High
FALSE	DSBSO	Intra	2	1	GAA[K]EAAGK	Q00839	4	TTWVT[K]HAAENPGK	Q00839	6	Heterogeneous nuclear ribonucleoprotein U OS=Homo sapiens OX=9606 GN=HNRNPU PE=1 SV=6	Heterogeneous nuclear ribonucleoprotein U OS=Homo sapiens OX=9606 GN=HNRNPU PE=1 SV=6	259.59	181	516	FALSE	K4(DSBSO)	K6(DSBSO)	High
FALSE	DSBSO	Intra	1	1	LEALSV[K]EETK	P43487	7	FASENDLPEW[K]ER	P43487	11	Ran-specific GTPase-activating protein OS=Homo sapiens OX=9606 GN=RANBP1 PE=1 SV=1	Ran-specific GTPase-activating protein OS=Homo sapiens OX=9606 GN=RANBP1 PE=1 SV=1	259.59	190	68	FALSE	K7(DSBSO)	K11(DSBSO)	High
FALSE	DSBSO	Inter	2	2	VA[K]SNR	P46782	3	VQPI[K]LAR	P62857	5	Small ribosomal subunit protein uS7 OS=Homo sapiens OX=9606 GN=RPS5 PE=1 SV=4	Small ribosomal subunit protein eS28 OS=Homo sapiens OX=9606 GN=RPS28 PE=1 SV=1	259.6	201	10	FALSE	K3(DSBSO)	K5(DSBSO)	High
FALSE	DSBSO	Intra	6	1	EL[K]TDSSPNQAR	P26599	3	G[K]NQAFIEMNTEEAANTMVNYYTSVTPVLR	P26599	2	Polypyrimidine tract-binding protein 1 OS=Homo sapiens OX=9606 GN=PTBP1 PE=1 SV=2	Polypyrimidine tract-binding protein 1 OS=Homo sapiens OX=9606 GN=PTBP1 PE=1 SV=2	259.62	137	94	FALSE	K3(DSBSO)	K2(DSBSO);M18(Oxidation)	High
FALSE	DSBSO	Inter	3	2	LGP[K]K	Q14839	4	NV[K]SLEK	P60866	3	Chromodomain-helicase-DNA-binding protein 4 OS=Homo sapiens OX=9606 GN=CHD4 PE=1 SV=2	Small ribosomal subunit protein uS10 OS=Homo sapiens OX=9606 GN=RPS20 PE=1 SV=1	259.63	123	30	FALSE	K4(DSBSO)	K3(DSBSO)	High
FALSE	DSBSO	Intra	7	2	IP[K]EQWWLK	P08237;Q01813	3	NVIFQPVAEL[K]K	Q01813	11	ATP-dependent 6-phosphofructokinase, muscle type OS=Homo sapiens OX=9606 GN=PFKM PE=1 SV=2;ATP-dependent 6-phosphofructokinase, platelet type OS=Homo sapiens OX=9606 GN=PFKP PE=1 SV=2	ATP-dependent 6-phosphofructokinase, platelet type OS=Homo sapiens OX=9606 GN=PFKP PE=1 SV=2	259.63	738;747	736	FALSE	K3(DSBSO)	K11(DSBSO)	High
FALSE	DSBSO	Intra	4	1	GQESF[K]K	P06748	6	SNQNG[K]DSKPSSTPR	P06748	6	Nucleophosmin OS=Homo sapiens OX=9606 GN=NPM1 PE=1 SV=2	Nucleophosmin OS=Homo sapiens OX=9606 GN=NPM1 PE=1 SV=2	259.67	229	212	FALSE	K6(DSBSO)	K6(DSBSO)	High
FALSE	DSBSO	Intra	1	1	[K]VTAAMGK	P61353	1	N[K]WFFQK	P61353	2	Large ribosomal subunit protein eL27 OS=Homo sapiens OX=9606 GN=RPL27 PE=1 SV=2	Large ribosomal subunit protein eL27 OS=Homo sapiens OX=9606 GN=RPL27 PE=1 SV=2	259.7	52	128	FALSE	K1(DSBSO)	K2(DSBSO)	High
FALSE	DSBSO	Intra	2	1	AIELD[K]K	P53041	6	DYETVV[K]VKPHDK	P53041	7	Serine/threonine-protein phosphatase 5 OS=Homo sapiens OX=9606 GN=PPP5C PE=1 SV=1	Serine/threonine-protein phosphatase 5 OS=Homo sapiens OX=9606 GN=PPP5C PE=1 SV=1	259.72	93	124	FALSE	K6(DSBSO)	K7(DSBSO)	High
FALSE	DSBSO	Intra	3	1	[K]GAAIPAK	P19338	1	TVTPA[K]AVTTPGK	P19338	6	Nucleolin OS=Homo sapiens OX=9606 GN=NCL PE=1 SV=3	Nucleolin OS=Homo sapiens OX=9606 GN=NCL PE=1 SV=3	259.75	125	102	FALSE	K1(DSBSO)	K6(DSBSO)	High
FALSE	DSBSO	Inter	3	2	S[K]THAVLVALK	P25786	2	HEIVP[K]DIREEAEK	P25788	6	Proteasome subunit alpha type-1 OS=Homo sapiens OX=9606 GN=PSMA1 PE=1 SV=1	Proteasome subunit alpha type-3 OS=Homo sapiens OX=9606 GN=PSMA3 PE=1 SV=2	259.76	41	230	FALSE	K2(DSBSO)	K6(DSBSO)	High
FALSE	DSBSO	Inter	4	2	NFLA[K]R	P35658	5	FLGSDEED[K]DSLQELSTEQK	Q99567	9	Nuclear pore complex protein Nup214 OS=Homo sapiens OX=9606 GN=NUP214 PE=1 SV=2	Nuclear pore complex protein Nup88 OS=Homo sapiens OX=9606 GN=NUP88 PE=1 SV=2	259.84	953	435	FALSE	K5(DSBSO)	K9(DSBSO)	High
FALSE	DSBSO	Intra	2	1	[K]LEAAEER	P16949	1	EAQMAA[K]LER	P16949	7	Stathmin OS=Homo sapiens OX=9606 GN=STMN1 PE=1 SV=3	Stathmin OS=Homo sapiens OX=9606 GN=STMN1 PE=1 SV=3	259.84	53	119	FALSE	K1(DSBSO)	K7(DSBSO)	High
FALSE	DSBSO	Intra	3	1	I[K]GYFDQELK	Q13405	2	DVEDFLSPLLG[K]TPVTQVNEVTGTLR	Q13405	12	Large ribosomal subunit protein mL49 OS=Homo sapiens OX=9606 GN=MRPL49 PE=1 SV=1	Large ribosomal subunit protein mL49 OS=Homo sapiens OX=9606 GN=MRPL49 PE=1 SV=1	259.86	150	134	FALSE	K2(DSBSO)	K12(DSBSO)	High
FALSE	DSBSO	Inter	3	4	II[K]ETQR	P61088	3	MQIFV[K]TLTGK	P62979;P0CG47;P62987	6	Ubiquitin-conjugating enzyme E2 N OS=Homo sapiens OX=9606 GN=UBE2N PE=1 SV=1	Ubiquitin-ribosomal protein eS31 fusion protein OS=Homo sapiens OX=9606 GN=RPS27A PE=1 SV=2;Polyubiquitin-B OS=Homo sapiens OX=9606 GN=UBB PE=1 SV=1;Ubiquitin-ribosomal protein eL40 fusion protein OS=Homo sapiens OX=9606 GN=UBA52 PE=1 SV=2	259.93	10	6;6;6	FALSE	K3(DSBSO)	K6(DSBSO)	High
FALSE	DSBSO	Intra	3	1	[K]ELASALK	P07355	1	AYTNFDAERDALNIETAI[K]TK	P07355	19	Annexin A2 OS=Homo sapiens OX=9606 GN=ANXA2 PE=1 SV=2	Annexin A2 OS=Homo sapiens OX=9606 GN=ANXA2 PE=1 SV=2	259.93	81	47	FALSE	K1(DSBSO)	K19(DSBSO)	High
FALSE	DSBSO	Intra	3	1	GFVLH[K]SK	Q8NC51	6	KPNEGADGQW[K]K	Q8NC51	11	SERPINE1 mRNA-binding protein 1 OS=Homo sapiens OX=9606 GN=SERBP1 PE=1 SV=2	SERPINE1 mRNA-binding protein 1 OS=Homo sapiens OX=9606 GN=SERBP1 PE=1 SV=2	260.02	327	320	FALSE	K6(DSBSO)	K11(DSBSO)	High
FALSE	DSBSO	Intra	2	1	S[K]GQESFK	P06748	2	FINYV[K]NCFR	P06748	6	Nucleophosmin OS=Homo sapiens OX=9606 GN=NPM1 PE=1 SV=2	Nucleophosmin OS=Homo sapiens OX=9606 GN=NPM1 PE=1 SV=2	260.08	223	273	FALSE	K2(DSBSO)	K6(DSBSO);C8(Carbamidomethyl)	High
FALSE	DSBSO	Intra	2	1	LV[K]PTTEK	A0AVT1	3	MLYVPVMPGHA[K]R	A0AVT1	12	Ubiquitin-like modifier-activating enzyme 6 OS=Homo sapiens OX=9606 GN=UBA6 PE=1 SV=1	Ubiquitin-like modifier-activating enzyme 6 OS=Homo sapiens OX=9606 GN=UBA6 PE=1 SV=1	260.09	1014	1003	FALSE	K3(DSBSO)	K12(DSBSO)	High
FALSE	DSBSO	Intra	3	1	DLS[K]SMSGR	O15212	4	Q[K]LEAQLTENNIVK	O15212	2	Prefoldin subunit 6 OS=Homo sapiens OX=9606 GN=PFDN6 PE=1 SV=1	Prefoldin subunit 6 OS=Homo sapiens OX=9606 GN=PFDN6 PE=1 SV=1	260.1	25	32	FALSE	K4(DSBSO)	K2(DSBSO)	High
FALSE	DSBSO	Intra	6	1	VVL[K]SK	P29401	4	[K]LILDSAR	P29401	1	Transketolase OS=Homo sapiens OX=9606 GN=TKT PE=1 SV=3	Transketolase OS=Homo sapiens OX=9606 GN=TKT PE=1 SV=3	260.11	497	543	FALSE	K4(DSBSO)	K1(DSBSO)	High
FALSE	DSBSO	Intra	2	1	SASASHQADI[K]EAR	Q14739	11	LTPLIL[K]PFGNSISR	Q14739	7	Delta(14)-sterol reductase LBR OS=Homo sapiens OX=9606 GN=LBR PE=1 SV=2	Delta(14)-sterol reductase LBR OS=Homo sapiens OX=9606 GN=LBR PE=1 SV=2	260.11	107	123	FALSE	K11(DSBSO)	K7(DSBSO)	High
FALSE	DSBSO	Intra	3	1	DS[K]PSSTPR	P06748	3	VEA[K]FINYVK	P06748	4	Nucleophosmin OS=Homo sapiens OX=9606 GN=NPM1 PE=1 SV=2	Nucleophosmin OS=Homo sapiens OX=9606 GN=NPM1 PE=1 SV=2	260.14	215	267	FALSE	K3(DSBSO)	K4(DSBSO)	High
FALSE	DSBSO	Intra	3	2	[K]FEQMK	P11940	1	A[K]EFTNVYIK	P11940;Q13310	2	Polyadenylate-binding protein 1 OS=Homo sapiens OX=9606 GN=PABPC1 PE=1 SV=2	Polyadenylate-binding protein 1 OS=Homo sapiens OX=9606 GN=PABPC1 PE=1 SV=2;Polyadenylate-binding protein 4 OS=Homo sapiens OX=9606 GN=PABPC4 PE=1 SV=1	260.15	279	188;188	FALSE	K1(DSBSO)	K2(DSBSO)	High
FALSE	DSBSO	Intra	2	1	[K]ILATAGWDHR	Q9BYB4	1	IACHEEPVMDLDFDSQ[K]AR	Q9BYB4	17	Guanine nucleotide-binding protein subunit beta-like protein 1 OS=Homo sapiens OX=9606 GN=GNB1L PE=1 SV=2	Guanine nucleotide-binding protein subunit beta-like protein 1 OS=Homo sapiens OX=9606 GN=GNB1L PE=1 SV=2	260.15	266	220	FALSE	K1(DSBSO)	C3(Carbamidomethyl);K17(DSBSO)	High
FALSE	DSBSO	Intra	1	1	[K]DDEENYLDLFSHK	Q07666	1	MEPEN[K]YLPELMAEK	Q07666	6	KH domain-containing, RNA-binding, signal transduction-associated protein 1 OS=Homo sapiens OX=9606 GN=KHDRBS1 PE=1 SV=1	KH domain-containing, RNA-binding, signal transduction-associated protein 1 OS=Homo sapiens OX=9606 GN=KHDRBS1 PE=1 SV=1	260.2	139	102	FALSE	K1(DSBSO)	K6(DSBSO)	High
FALSE	DSBSO	Intra	12	1	[K]EHPDR	P29401	1	[K]AYGQALAK	P29401	1	Transketolase OS=Homo sapiens OX=9606 GN=TKT PE=1 SV=3	Transketolase OS=Homo sapiens OX=9606 GN=TKT PE=1 SV=3	260.2	353	319	FALSE	K1(DSBSO)	K1(DSBSO)	High
FALSE	DSBSO	Intra	3	2	[K]ANEVDR	P11908;P60891	1	LGLELG[K]VVTK	P11908;P60891	7	Ribose-phosphate pyrophosphokinase 2 OS=Homo sapiens OX=9606 GN=PRPS2 PE=1 SV=2;Ribose-phosphate pyrophosphokinase 1 OS=Homo sapiens OX=9606 GN=PRPS1 PE=1 SV=2	Ribose-phosphate pyrophosphokinase 2 OS=Homo sapiens OX=9606 GN=PRPS2 PE=1 SV=2;Ribose-phosphate pyrophosphokinase 1 OS=Homo sapiens OX=9606 GN=PRPS1 PE=1 SV=2	260.21	198;198	29;29	FALSE	K1(DSBSO)	K7(DSBSO)	High
FALSE	DSBSO	Intra	1	1	V[K]AYLPTGK	Q9NT62	2	TYDLYITYD[K]YYQTPR	Q9NT62	10	Ubiquitin-like-conjugating enzyme ATG3 OS=Homo sapiens OX=9606 GN=ATG3 PE=1 SV=1	Ubiquitin-like-conjugating enzyme ATG3 OS=Homo sapiens OX=9606 GN=ATG3 PE=1 SV=1	260.21	64	208	FALSE	K2(DSBSO)	K10(DSBSO)	High
FALSE	DSBSO	Intra	1	1	S[K]QALGR	P55769	2	[K]GANEATK	P55769	1	NHP2-like protein 1 OS=Homo sapiens OX=9606 GN=SNU13 PE=1 SV=3	NHP2-like protein 1 OS=Homo sapiens OX=9606 GN=SNU13 PE=1 SV=3	260.27	86	37	FALSE	K2(DSBSO)	K1(DSBSO)	High
FALSE	DSBSO	Intra	3	1	EYI[K]QNPMATEK	Q29RF7	4	SALCNADSP[K]DPVLPMK	Q29RF7	10	Sister chromatid cohesion protein PDS5 homolog A OS=Homo sapiens OX=9606 GN=PDS5A PE=1 SV=1	Sister chromatid cohesion protein PDS5 homolog A OS=Homo sapiens OX=9606 GN=PDS5A PE=1 SV=1	260.36	984	1099	FALSE	K4(DSBSO)	C4(Carbamidomethyl);K10(DSBSO)	High
FALSE	DSBSO	Intra	3	1	LIT[K]PSEGTTLR	P49959	4	VEDLV[K]QYFQTAEK	P49959	6	Double-strand break repair protein MRE11 OS=Homo sapiens OX=9606 GN=MRE11 PE=1 SV=3	Double-strand break repair protein MRE11 OS=Homo sapiens OX=9606 GN=MRE11 PE=1 SV=3	260.37	420	434	FALSE	K4(DSBSO)	K6(DSBSO)	High
FALSE	DSBSO	Intra	3	1	V[K]VGVNGFGR	P04406	2	AENG[K]LVINGNPITIFQERDPSK	P04406	5	Glyceraldehyde-3-phosphate dehydrogenase OS=Homo sapiens OX=9606 GN=GAPDH PE=1 SV=3	Glyceraldehyde-3-phosphate dehydrogenase OS=Homo sapiens OX=9606 GN=GAPDH PE=1 SV=3	260.38	5	66	FALSE	K2(DSBSO)	K5(DSBSO)	High
FALSE	DSBSO	Intra	1	1	YAF[K]CHR	O43684	4	KYAF[K]CHR	O43684	5	Mitotic checkpoint protein BUB3 OS=Homo sapiens OX=9606 GN=BUB3 PE=1 SV=1	Mitotic checkpoint protein BUB3 OS=Homo sapiens OX=9606 GN=BUB3 PE=1 SV=1	260.44	222	222	FALSE	K4(DSBSO);C5(Carbamidomethyl)	K5(DSBSO);C6(Carbamidomethyl)	High
FALSE	DSBSO	Intra	2	1	AG[K]AIVSR	P48444	3	IEGLLAAFP[K]LMNTGK	P48444	10	Coatomer subunit delta OS=Homo sapiens OX=9606 GN=ARCN1 PE=1 SV=1	Coatomer subunit delta OS=Homo sapiens OX=9606 GN=ARCN1 PE=1 SV=1	260.45	14	38	FALSE	K3(DSBSO)	K10(DSBSO)	High
FALSE	DSBSO	Intra	3	1	G[K]SGFNSK	P07910	2	EQS[K]QAVEMK	P07910	4	Heterogeneous nuclear ribonucleoproteins C1/C2 OS=Homo sapiens OX=9606 GN=HNRNPC PE=1 SV=4	Heterogeneous nuclear ribonucleoproteins C1/C2 OS=Homo sapiens OX=9606 GN=HNRNPC PE=1 SV=4	260.64	170	223	FALSE	K2(DSBSO)	K4(DSBSO)	High
FALSE	DSBSO	Intra	2	1	QT[K]GLYPAPLK	P40939	3	GFYIYQEGV[K]R	P40939	10	Trifunctional enzyme subunit alpha, mitochondrial OS=Homo sapiens OX=9606 GN=HADHA PE=1 SV=2	Trifunctional enzyme subunit alpha, mitochondrial OS=Homo sapiens OX=9606 GN=HADHA PE=1 SV=2	260.66	295	644	FALSE	K3(DSBSO)	K10(DSBSO)	High
FALSE	DSBSO	Intra	5	1	VVDLMAHMAS[K]E	P04406	11	VIISAPSADAPMFVMGVNHE[K]YDNSLK	P04406	21	Glyceraldehyde-3-phosphate dehydrogenase OS=Homo sapiens OX=9606 GN=GAPDH PE=1 SV=3	Glyceraldehyde-3-phosphate dehydrogenase OS=Homo sapiens OX=9606 GN=GAPDH PE=1 SV=3	260.66	334	139	FALSE	M5(Oxidation);M8(Oxidation);K11(DSBSO)	M12(Oxidation);M15(Oxidation);K21(DSBSO)	High
FALSE	DSBSO	Intra	2	1	HIV[K]EFK	P38646	4	RETGVDLT[K]DNMALQR	P38646	9	Stress-70 protein, mitochondrial OS=Homo sapiens OX=9606 GN=HSPA9 PE=1 SV=2	Stress-70 protein, mitochondrial OS=Homo sapiens OX=9606 GN=HSPA9 PE=1 SV=2	260.66	288	300	FALSE	K4(DSBSO)	K9(DSBSO)	High
FALSE	DSBSO	Intra	5	1	IHIS[K]K	P27635	5	LQN[K]EHVIEALR	P27635	4	Large ribosomal subunit protein uL16 OS=Homo sapiens OX=9606 GN=RPL10 PE=1 SV=5	Large ribosomal subunit protein uL16 OS=Homo sapiens OX=9606 GN=RPL10 PE=1 SV=5	260.66	169	145	FALSE	K5(DSBSO)	K4(DSBSO)	High
FALSE	DSBSO	Intra	1	1	[K]VAVATPAK	P19338	1	[K]AAVTPGKK	P19338	1	Nucleolin OS=Homo sapiens OX=9606 GN=NCL PE=1 SV=3	Nucleolin OS=Homo sapiens OX=9606 GN=NCL PE=1 SV=3	260.68	71	80	FALSE	K1(DSBSO)	K1(DSBSO)	High
FALSE	DSBSO	Intra	1	1	QQLAE[K]AK	O75533	6	EQHLT[K]EER	O75533	6	Splicing factor 3B subunit 1 OS=Homo sapiens OX=9606 GN=SF3B1 PE=1 SV=3	Splicing factor 3B subunit 1 OS=Homo sapiens OX=9606 GN=SF3B1 PE=1 SV=3	260.68	175	163	FALSE	K6(DSBSO)	K6(DSBSO)	High
FALSE	DSBSO	Intra	4	2	TKEPV[K]K	Q14103	6	EEEPV[K]K	Q99729;Q14103	6	Heterogeneous nuclear ribonucleoprotein D0 OS=Homo sapiens OX=9606 GN=HNRNPD PE=1 SV=1	Heterogeneous nuclear ribonucleoprotein A/B OS=Homo sapiens OX=9606 GN=HNRNPAB PE=1 SV=2;Heterogeneous nuclear ribonucleoprotein D0 OS=Homo sapiens OX=9606 GN=HNRNPD PE=1 SV=1	260.69	182	209;237	FALSE	K6(DSBSO)	K6(DSBSO)	High
FALSE	DSBSO	Intra	2	1	[K]EQTPEHGK	O76021	1	DDVAPESGDTTV[K]KPESK	O76021	13	Ribosomal L1 domain-containing protein 1 OS=Homo sapiens OX=9606 GN=RSL1D1 PE=1 SV=3	Ribosomal L1 domain-containing protein 1 OS=Homo sapiens OX=9606 GN=RSL1D1 PE=1 SV=3	260.71	337	331	FALSE	K1(DSBSO)	K13(DSBSO)	High
FALSE	DSBSO	Intra	3	3	DILE[K]K	P07900	5	IM[K]AQALR	Q58FG1;P08238;P07900	3	Heat shock protein HSP 90-alpha OS=Homo sapiens OX=9606 GN=HSP90AA1 PE=1 SV=5	Putative heat shock protein HSP 90-alpha A4 OS=Homo sapiens OX=9606 GN=HSP90AA4P PE=5 SV=1;Heat shock protein HSP 90-beta OS=Homo sapiens OX=9606 GN=HSP90AB1 PE=1 SV=4;Heat shock protein HSP 90-alpha OS=Homo sapiens OX=9606 GN=HSP90AA1 PE=1 SV=5	260.78	581	303;607;615	FALSE	K5(DSBSO)	K3(DSBSO)	High
FALSE	DSBSO	Intra	3	1	INSPNS[K]VNTLSK	P40939	7	[K]TVLGTPEVLLGALPGAGGTQR	P40939	1	Trifunctional enzyme subunit alpha, mitochondrial OS=Homo sapiens OX=9606 GN=HADHA PE=1 SV=2	Trifunctional enzyme subunit alpha, mitochondrial OS=Homo sapiens OX=9606 GN=HADHA PE=1 SV=2	260.86	60	166	FALSE	K7(DSBSO)	K1(DSBSO)	High
FALSE	DSBSO	Intra	1	2	VA[K]SPK	P16401;P16403	3	KPAAAGV[K]K	P16401	8	Histone H1.5 OS=Homo sapiens OX=9606 GN=H1-5 PE=1 SV=3;Histone H1.2 OS=Homo sapiens OX=9606 GN=H1-2 PE=1 SV=2	Histone H1.5 OS=Homo sapiens OX=9606 GN=H1-5 PE=1 SV=3	260.88	172;172	168	FALSE	K3(DSBSO)	K8(DSBSO)	High
FALSE	DSBSO	Intra	1	1	AEGI[K]SGR	Q12996	5	SVAF[K]IFELGLK	Q12996	5	Cleavage stimulation factor subunit 3 OS=Homo sapiens OX=9606 GN=CSTF3 PE=1 SV=1	Cleavage stimulation factor subunit 3 OS=Homo sapiens OX=9606 GN=CSTF3 PE=1 SV=1	260.9	392	431	FALSE	K5(DSBSO)	K5(DSBSO)	High
FALSE	DSBSO	Intra	3	1	DVNVNFE[K]SK	Q15185	8	HLNEIDLFHCIDPNDS[K]HK	Q15185	17	Prostaglandin E synthase 3 OS=Homo sapiens OX=9606 GN=PTGES3 PE=1 SV=1	Prostaglandin E synthase 3 OS=Homo sapiens OX=9606 GN=PTGES3 PE=1 SV=1	260.92	33	65	FALSE	K8(DSBSO)	C10(Carbamidomethyl);K17(DSBSO)	High
FALSE	DSBSO	Intra	1	1	GLD[K]LEENLPILQQPTEK	O60664	4	TLTAAAVSGAQPILS[K]LEPQIASASEYAHR	O60664	16	Perilipin-3 OS=Homo sapiens OX=9606 GN=PLIN3 PE=1 SV=3	Perilipin-3 OS=Homo sapiens OX=9606 GN=PLIN3 PE=1 SV=3	260.97	102	84	FALSE	K4(DSBSO)	K16(DSBSO)	High
FALSE	DSBSO	Intra	4	1	SLSDTVE[K]LK	Q14203	8	[K]TSQLLETLNQLSTHTHVVDITR	Q14203	1	Dynactin subunit 1 OS=Homo sapiens OX=9606 GN=DCTN1 PE=1 SV=3	Dynactin subunit 1 OS=Homo sapiens OX=9606 GN=DCTN1 PE=1 SV=3	260.98	1201	1151	FALSE	K8(DSBSO)	K1(DSBSO)	High
FALSE	DSBSO	Intra	5	1	E[K]ALSVETEK	P10155	2	LSHL[K]PSSEGLAIVTK	P10155	5	RNA-binding protein RO60 OS=Homo sapiens OX=9606 GN=RO60 PE=1 SV=2	RNA-binding protein RO60 OS=Homo sapiens OX=9606 GN=RO60 PE=1 SV=2	260.99	216	189	FALSE	K2(DSBSO)	K5(DSBSO)	High
FALSE	DSBSO	Intra	2	1	SLNWEEME[K]SR	Q969U7	9	YLLTPSMQ[K]SVQNK	Q969U7	9	Proteasome assembly chaperone 2 OS=Homo sapiens OX=9606 GN=PSMG2 PE=1 SV=1	Proteasome assembly chaperone 2 OS=Homo sapiens OX=9606 GN=PSMG2 PE=1 SV=1	261.03	165	149	FALSE	K9(DSBSO)	K9(DSBSO)	High
FALSE	DSBSO	Intra	3	1	DYM[K]SIK	P13693	4	V[K]PFMTGAAEQIK	P13693	2	Translationally-controlled tumor protein OS=Homo sapiens OX=9606 GN=TPT1 PE=1 SV=1	Translationally-controlled tumor protein OS=Homo sapiens OX=9606 GN=TPT1 PE=1 SV=1	261.05	97	112	FALSE	K4(DSBSO)	K2(DSBSO)	High
FALSE	DSBSO	Inter	2	2	[K]EGGLGPLNIPLLADVTR	P32119	1	HGEVCPAGWKPGSDTI[K]PDVQK	Q06830	17	Peroxiredoxin-2 OS=Homo sapiens OX=9606 GN=PRDX2 PE=1 SV=5	Peroxiredoxin-1 OS=Homo sapiens OX=9606 GN=PRDX1 PE=1 SV=1	261.09	92	185	FALSE	K1(DSBSO)	C5(Carbamidomethyl);K17(DSBSO)	High
FALSE	DSBSO	Intra	3	1	DPNG[K]SK	Q13310	5	EISG[K]IIFVGR	Q13310	5	Polyadenylate-binding protein 4 OS=Homo sapiens OX=9606 GN=PABPC4 PE=1 SV=1	Polyadenylate-binding protein 4 OS=Homo sapiens OX=9606 GN=PABPC4 PE=1 SV=1	261.1	229	259	FALSE	K5(DSBSO)	K5(DSBSO)	High
FALSE	DSBSO	Intra	4	1	CDMND[K]R	Q92930	6	FLETSA[K]SSANVEEAFFTLAR	Q92930	7	Ras-related protein Rab-8B OS=Homo sapiens OX=9606 GN=RAB8B PE=1 SV=2	Ras-related protein Rab-8B OS=Homo sapiens OX=9606 GN=RAB8B PE=1 SV=2	261.12	128	153	FALSE	C1(Carbamidomethyl);K6(DSBSO)	K7(DSBSO)	High
FALSE	DSBSO	Intra	2	1	[V]HFTAEEK	P02100	1	[V]HFTAEEK	P02100	1	Hemoglobin subunit epsilon OS=Homo sapiens OX=9606 GN=HBE1 PE=1 SV=2	Hemoglobin subunit epsilon OS=Homo sapiens OX=9606 GN=HBE1 PE=1 SV=2	261.12	2	2	FALSE	Nterm(DSBSO)	Nterm(DSBSO)	High
FALSE	DSBSO	Inter	4	3	TG[K]GER	P0DMV9	3	IL[K]VIR	P08238;P07900	3	Heat shock 70 kDa protein 1B OS=Homo sapiens OX=9606 GN=HSPA1B PE=1 SV=1	Heat shock protein HSP 90-beta OS=Homo sapiens OX=9606 GN=HSP90AB1 PE=1 SV=4;Heat shock protein HSP 90-alpha OS=Homo sapiens OX=9606 GN=HSP90AA1 PE=1 SV=5	261.15	190	402;410	FALSE	K3(DSBSO)	K3(DSBSO)	High
FALSE	DSBSO	Intra	3	6	KTP[K]K	Q9Y3B9;P16403;P10412;P16401;P16402;Q96T23	4	[K]PAAATVTK	P16403	1	RRP15-like protein OS=Homo sapiens OX=9606 GN=RRP15 PE=1 SV=2;Histone H1.2 OS=Homo sapiens OX=9606 GN=H1-2 PE=1 SV=2;Histone H1.4 OS=Homo sapiens OX=9606 GN=H1-4 PE=1 SV=2;Histone H1.5 OS=Homo sapiens OX=9606 GN=H1-5 PE=1 SV=3;Histone H1.3 OS=Homo sapiens OX=9606 GN=H1-3 PE=1 SV=2;Remodeling and spacing factor 1 OS=Homo sapiens OX=9606 GN=RSF1 PE=1 SV=2	Histone H1.2 OS=Homo sapiens OX=9606 GN=H1-2 PE=1 SV=2	261.17	21;156;156;157;157;1168	160	FALSE	K4(DSBSO)	K1(DSBSO)	High
FALSE	DSBSO	Intra	1	2	VAEA[K]K	Q9Y3A2;Q13206	5	VAEA[K]K	Q9Y3A2;Q13206	5	Probable U3 small nucleolar RNA-associated protein 11 OS=Homo sapiens OX=9606 GN=UTP11 PE=1 SV=2;Probable ATP-dependent RNA helicase DDX10 OS=Homo sapiens OX=9606 GN=DDX10 PE=1 SV=2	Probable U3 small nucleolar RNA-associated protein 11 OS=Homo sapiens OX=9606 GN=UTP11 PE=1 SV=2;Probable ATP-dependent RNA helicase DDX10 OS=Homo sapiens OX=9606 GN=DDX10 PE=1 SV=2	261.2	114;675	114;675	FALSE	K5(DSBSO)	K5(DSBSO)	High
FALSE	DSBSO	Intra	2	1	ALQ[K]YEK	P48643	4	H[K]LDVTSVEDYK	P48643	2	T-complex protein 1 subunit epsilon OS=Homo sapiens OX=9606 GN=CCT5 PE=1 SV=1	T-complex protein 1 subunit epsilon OS=Homo sapiens OX=9606 GN=CCT5 PE=1 SV=1	261.22	279	265	FALSE	K4(DSBSO)	K2(DSBSO)	High
FALSE	DSBSO	Intra	4	1	VHPEG[K]FVVDVDK	P62195	6	VSGSELVQ[K]FIGEGAR	P62195	9	26S proteasome regulatory subunit 8 OS=Homo sapiens OX=9606 GN=PSMC5 PE=1 SV=1	26S proteasome regulatory subunit 8 OS=Homo sapiens OX=9606 GN=PSMC5 PE=1 SV=1	261.23	94	222	FALSE	K6(DSBSO)	K9(DSBSO)	High
FALSE	DSBSO	Intra	2	2	V[K]ADQDSEAMK	Q9Y490	2	GITMATA[K]AVAAGNSCR	Q9Y490;Q9Y4G6	8	Talin-1 OS=Homo sapiens OX=9606 GN=TLN1 PE=1 SV=3	Talin-1 OS=Homo sapiens OX=9606 GN=TLN1 PE=1 SV=3;Talin-2 OS=Homo sapiens OX=9606 GN=TLN2 PE=1 SV=4	261.33	2445	2188;2189	FALSE	K2(DSBSO)	K8(DSBSO);C16(Carbamidomethyl)	High
FALSE	DSBSO	Intra	2	1	LLI[K]QVR	P35580	4	DEQNEE[K]K	P35580	7	Myosin-10 OS=Homo sapiens OX=9606 GN=MYH10 PE=1 SV=3	Myosin-10 OS=Homo sapiens OX=9606 GN=MYH10 PE=1 SV=3	261.35	1596	1590	FALSE	K4(DSBSO)	K7(DSBSO)	High
FALSE	DSBSO	Inter	1	2	E[K]YEITEQR	Q02878	2	NNTVTPGG[K]PNK	P18077	9	Large ribosomal subunit protein eL6 OS=Homo sapiens OX=9606 GN=RPL6 PE=1 SV=3	Large ribosomal subunit protein eL33 OS=Homo sapiens OX=9606 GN=RPL35A PE=1 SV=2	261.37	239	63	FALSE	K2(DSBSO)	K9(DSBSO)	High
FALSE	DSBSO	Inter	3	2	AVNYFS[K]VK	Q00610	7	KQEAEW[K]EK	P09496	7	Clathrin heavy chain 1 OS=Homo sapiens OX=9606 GN=CLTC PE=1 SV=5	Clathrin light chain A OS=Homo sapiens OX=9606 GN=CLTA PE=1 SV=1	261.37	1441	136	FALSE	K7(DSBSO)	K7(DSBSO)	High
FALSE	DSBSO	Intra	3	1	[K]VVVYLQK	P53634	1	NWACFTG[K]K	P53634	8	Dipeptidyl peptidase 1 OS=Homo sapiens OX=9606 GN=CTSC PE=1 SV=2	Dipeptidyl peptidase 1 OS=Homo sapiens OX=9606 GN=CTSC PE=1 SV=2	261.42	63	140	FALSE	K1(DSBSO)	C4(Carbamidomethyl);K8(DSBSO)	High
FALSE	DSBSO	Inter	2	2	GTA[K]VDFLK	Q9P2J5	4	VLIDPVSVQD[K]DTLSIHYLMLPR	P41252	11	Leucine--tRNA ligase, cytoplasmic OS=Homo sapiens OX=9606 GN=LARS1 PE=1 SV=2	Isoleucine--tRNA ligase, cytoplasmic OS=Homo sapiens OX=9606 GN=IARS1 PE=1 SV=2	261.48	9	796	FALSE	K4(DSBSO)	K11(DSBSO)	High
FALSE	DSBSO	Intra	3	1	LSDY[K]GK	P32119	5	ATAVVDGAF[K]EVK	P32119	10	Peroxiredoxin-2 OS=Homo sapiens OX=9606 GN=PRDX2 PE=1 SV=5	Peroxiredoxin-2 OS=Homo sapiens OX=9606 GN=PRDX2 PE=1 SV=5	261.52	34	26	FALSE	K5(DSBSO)	K10(DSBSO)	High
FALSE	DSBSO	Intra	4	1	FPVIQHF[K]FGSLLPIHPVTSG	Q15257	8	QPPPDSSEEAPPATQNFIIP[K]K	Q15257	21	Serine/threonine-protein phosphatase 2A activator OS=Homo sapiens OX=9606 GN=PTPA PE=1 SV=3	Serine/threonine-protein phosphatase 2A activator OS=Homo sapiens OX=9606 GN=PTPA PE=1 SV=3	261.53	345	27	FALSE	K8(DSBSO)	K21(DSBSO)	High
FALSE	DSBSO	Intra	3	1	VFLV[K]K	P51812	5	ADPSQFELL[K]VLGQGSFGK	P51812	10	Ribosomal protein S6 kinase alpha-3 OS=Homo sapiens OX=9606 GN=RPS6KA3 PE=1 SV=1	Ribosomal protein S6 kinase alpha-3 OS=Homo sapiens OX=9606 GN=RPS6KA3 PE=1 SV=1	261.53	86	72	FALSE	K5(DSBSO)	K10(DSBSO)	High
FALSE	DSBSO	Inter	2	2	[K]LAGSELFAK	Q5T200	1	LGDHLAE[K]TSSLPNHSEPDHDTDAGLER	Q69YN4	8	Zinc finger CCCH domain-containing protein 13 OS=Homo sapiens OX=9606 GN=ZC3H13 PE=1 SV=1	Protein virilizer homolog OS=Homo sapiens OX=9606 GN=VIRMA PE=1 SV=2	261.54	1535	576	FALSE	K1(DSBSO)	K8(DSBSO)	High
FALSE	DSBSO	Intra	3	1	[K]LEAAEER	P16949	1	AIEENNNFS[K]MAEEK	P16949	10	Stathmin OS=Homo sapiens OX=9606 GN=STMN1 PE=1 SV=3	Stathmin OS=Homo sapiens OX=9606 GN=STMN1 PE=1 SV=3	261.62	53	95	FALSE	K1(DSBSO)	K10(DSBSO)	High
FALSE	DSBSO	Inter	1	2	GEIN[K]VVNK	Q9Y265	5	TQGFLALFSGDTGEI[K]SEVR	Q9Y230	16	RuvB-like 1 OS=Homo sapiens OX=9606 GN=RUVBL1 PE=1 SV=1	RuvB-like 2 OS=Homo sapiens OX=9606 GN=RUVBL2 PE=1 SV=3	261.63	281	269	FALSE	K5(DSBSO)	K16(DSBSO)	High
FALSE	DSBSO	Intra	1	1	AVTTPG[K]K	P19338	7	[K]VAVATPAK	P19338	1	Nucleolin OS=Homo sapiens OX=9606 GN=NCL PE=1 SV=3	Nucleolin OS=Homo sapiens OX=9606 GN=NCL PE=1 SV=3	261.66	109	71	FALSE	K7(DSBSO)	K1(DSBSO)	High
FALSE	DSBSO	Intra	2	1	AAA[K]DK	P05114	4	VEA[K]PK	P05114	4	Non-histone chromosomal protein HMG-14 OS=Homo sapiens OX=9606 GN=HMGN1 PE=1 SV=3	Non-histone chromosomal protein HMG-14 OS=Homo sapiens OX=9606 GN=HMGN1 PE=1 SV=3	261.67	42	35	FALSE	K4(DSBSO)	K4(DSBSO)	High
FALSE	DSBSO	Inter	2	2	IAQY[K]R	Q7Z3B4	5	NTLNID[K]LK	Q9BVL2	7	Nucleoporin p54 OS=Homo sapiens OX=9606 GN=NUP54 PE=1 SV=2	Nucleoporin p58/p45 OS=Homo sapiens OX=9606 GN=NUP58 PE=1 SV=1	261.69	376	310	FALSE	K5(DSBSO)	K7(DSBSO)	High
FALSE	DSBSO	Intra	1	1	EEQLQQIL[K]R	P51948	9	N[K]QAFLDELESSDLPVALLLAQHK	P51948	2	CDK-activating kinase assembly factor MAT1 OS=Homo sapiens OX=9606 GN=MNAT1 PE=1 SV=1	CDK-activating kinase assembly factor MAT1 OS=Homo sapiens OX=9606 GN=MNAT1 PE=1 SV=1	261.72	176	180	FALSE	K9(DSBSO)	K2(DSBSO)	High
FALSE	DSBSO	Intra	1	1	Y[K]DGTELELK	Q14739	2	LTPLIL[K]PFGNSISR	Q14739	7	Delta(14)-sterol reductase LBR OS=Homo sapiens OX=9606 GN=LBR PE=1 SV=2	Delta(14)-sterol reductase LBR OS=Homo sapiens OX=9606 GN=LBR PE=1 SV=2	261.74	42	123	FALSE	K2(DSBSO)	K7(DSBSO)	High
FALSE	DSBSO	Intra	7	1	N[K]EFVAR	P78527	2	NIE[K]MYER	P78527	4	DNA-dependent protein kinase catalytic subunit OS=Homo sapiens OX=9606 GN=PRKDC PE=1 SV=3	DNA-dependent protein kinase catalytic subunit OS=Homo sapiens OX=9606 GN=PRKDC PE=1 SV=3	261.77	3552	3608	FALSE	K2(DSBSO)	K4(DSBSO)	High
FALSE	DSBSO	Inter	2	2	AN[K]DATAER	O75312	3	VETGVL[K]PGMVVTFAPVNVTTEVK	P68104	7	Zinc finger protein ZPR1 OS=Homo sapiens OX=9606 GN=ZPR1 PE=1 SV=1	Elongation factor 1-alpha 1 OS=Homo sapiens OX=9606 GN=EEF1A1 PE=1 SV=1	261.81	168	273	FALSE	K3(DSBSO)	K7(DSBSO)	High
FALSE	DSBSO	Intra	3	1	A[K]AEASSGDHPTDTEMK	Q02790	2	EEQ[K]SNTAGSQSQVETEA	Q02790	4	Peptidyl-prolyl cis-trans isomerase FKBP4 OS=Homo sapiens OX=9606 GN=FKBP4 PE=1 SV=3	Peptidyl-prolyl cis-trans isomerase FKBP4 OS=Homo sapiens OX=9606 GN=FKBP4 PE=1 SV=3	261.84	426	445	FALSE	K2(DSBSO)	K4(DSBSO)	High
FALSE	DSBSO	Intra	1	1	LQ[K]LQEMK	O95347	3	SSYLEYQ[K]VMR	O95347	8	Structural maintenance of chromosomes protein 2 OS=Homo sapiens OX=9606 GN=SMC2 PE=1 SV=2	Structural maintenance of chromosomes protein 2 OS=Homo sapiens OX=9606 GN=SMC2 PE=1 SV=2	261.85	971	222	FALSE	K3(DSBSO)	K8(DSBSO)	High
FALSE	DSBSO	Intra	2	1	[K]GLDPYNVLAPK	P10606	1	EDPNLVPSISN[K]R	P10606	12	Cytochrome c oxidase subunit 5B, mitochondrial OS=Homo sapiens OX=9606 GN=COX5B PE=1 SV=2	Cytochrome c oxidase subunit 5B, mitochondrial OS=Homo sapiens OX=9606 GN=COX5B PE=1 SV=2	261.87	57	86	FALSE	K1(DSBSO)	K12(DSBSO)	High
FALSE	DSBSO	Intra	1	1	SLSDTVE[K]LK	Q14203	8	SPSAQLMEQVAQLKSLSDTVE[K]LK	Q14203	22	Dynactin subunit 1 OS=Homo sapiens OX=9606 GN=DCTN1 PE=1 SV=3	Dynactin subunit 1 OS=Homo sapiens OX=9606 GN=DCTN1 PE=1 SV=3	261.88	1201	1201	FALSE	K8(DSBSO)	K22(DSBSO)	High
FALSE	DSBSO	Intra	4	1	A[K]HHAISAK	P27824	2	A[K]KDDTDDEIAK	P27824	2	Calnexin OS=Homo sapiens OX=9606 GN=CANX PE=1 SV=2	Calnexin OS=Homo sapiens OX=9606 GN=CANX PE=1 SV=2	261.95	127	89	FALSE	K2(DSBSO)	K2(DSBSO)	High
FALSE	DSBSO	Intra	3	1	LFSL[K]QQK	P61081	5	DINELNLP[K]TCDISFSDPDDLLNFK	P61081	9	NEDD8-conjugating enzyme Ubc12 OS=Homo sapiens OX=9606 GN=UBE2M PE=1 SV=1	NEDD8-conjugating enzyme Ubc12 OS=Homo sapiens OX=9606 GN=UBE2M PE=1 SV=1	261.97	8	45	FALSE	K5(DSBSO)	K9(DSBSO);C11(Carbamidomethyl)	High
FALSE	DSBSO	Intra	3	2	SGV[K]K	P53985;Q9UDY2	4	ASLE[K]AGK	P53985	5	Monocarboxylate transporter 1 OS=Homo sapiens OX=9606 GN=SLC16A1 PE=1 SV=3;Tight junction protein ZO-2 OS=Homo sapiens OX=9606 GN=TJP2 PE=1 SV=2	Monocarboxylate transporter 1 OS=Homo sapiens OX=9606 GN=SLC16A1 PE=1 SV=3	262.01	223;696	216	FALSE	K4(DSBSO)	K5(DSBSO)	High
FALSE	DSBSO	Intra	1	1	S[K]AEEQFK	Q96J01	2	DDVVTFIDA[K]THR	Q96J01	10	THO complex subunit 3 OS=Homo sapiens OX=9606 GN=THOC3 PE=1 SV=1	THO complex subunit 3 OS=Homo sapiens OX=9606 GN=THOC3 PE=1 SV=1	262.07	176	171	FALSE	K2(DSBSO)	K10(DSBSO)	High
FALSE	DSBSO	Inter	2	2	II[K]VGGER	P61160	3	ARPDAE[K]K	O15144	7	Actin-related protein 2 OS=Homo sapiens OX=9606 GN=ACTR2 PE=1 SV=1	Actin-related protein 2/3 complex subunit 2 OS=Homo sapiens OX=9606 GN=ARPC2 PE=1 SV=1	262.09	253	286	FALSE	K3(DSBSO)	K7(DSBSO)	High
FALSE	DSBSO	Intra	3	1	VEA[K]FINYVK	P06748	4	DYHF[K]VDNDENEHQLSLR	P06748	5	Nucleophosmin OS=Homo sapiens OX=9606 GN=NPM1 PE=1 SV=2	Nucleophosmin OS=Homo sapiens OX=9606 GN=NPM1 PE=1 SV=2	262.12	267	32	FALSE	K4(DSBSO)	K5(DSBSO)	High
FALSE	DSBSO	Intra	3	1	[K]LELSDNR	P39687	1	[K]LENLKSLDLFNCEVTNLNDYR	P39687	1	Acidic leucine-rich nuclear phosphoprotein 32 family member A OS=Homo sapiens OX=9606 GN=ANP32A PE=1 SV=1	Acidic leucine-rich nuclear phosphoprotein 32 family member A OS=Homo sapiens OX=9606 GN=ANP32A PE=1 SV=1	262.16	68	111	FALSE	K1(DSBSO)	K1(DSBSO);C13(Carbamidomethyl)	High
FALSE	DSBSO	Intra	1	1	MREPIM[K]ADMLK	P43366	7	Y[K]DHFTEILNGASR	P43366	2	Melanoma-associated antigen B1 OS=Homo sapiens OX=9606 GN=MAGEB1 PE=1 SV=2	Melanoma-associated antigen B1 OS=Homo sapiens OX=9606 GN=MAGEB1 PE=1 SV=2	262.16	131	143	FALSE	K7(DSBSO)	K2(DSBSO)	High
FALSE	DSBSO	Intra	2	1	IQPLA[K]ATSR	P22102	6	DQ[K]LPHLER	P22102	3	Trifunctional purine biosynthetic protein adenosine-3 OS=Homo sapiens OX=9606 GN=GART PE=1 SV=1	Trifunctional purine biosynthetic protein adenosine-3 OS=Homo sapiens OX=9606 GN=GART PE=1 SV=1	262.25	459	598	FALSE	K6(DSBSO)	K3(DSBSO)	High
FALSE	DSBSO	Intra	1	1	ELV[K]EPAR	Q14980	4	MAATS[K]EVAR	Q14980	6	Nuclear mitotic apparatus protein 1 OS=Homo sapiens OX=9606 GN=NUMA1 PE=1 SV=2	Nuclear mitotic apparatus protein 1 OS=Homo sapiens OX=9606 GN=NUMA1 PE=1 SV=2	262.28	939	914	FALSE	K4(DSBSO)	K6(DSBSO)	High
FALSE	DSBSO	Intra	2	6	A[K]LAEQAER	P27348;P31947;P63104;P31946	2	NLLSVAY[K]NVVGAR	P63104;Q04917;P61981;P31946	8	14-3-3 protein theta OS=Homo sapiens OX=9606 GN=YWHAQ PE=1 SV=1;14-3-3 protein sigma OS=Homo sapiens OX=9606 GN=SFN PE=1 SV=1;14-3-3 protein zeta/delta OS=Homo sapiens OX=9606 GN=YWHAZ PE=1 SV=1;14-3-3 protein beta/alpha OS=Homo sapiens OX=9606 GN=YWHAB PE=1 SV=3	14-3-3 protein zeta/delta OS=Homo sapiens OX=9606 GN=YWHAZ PE=1 SV=1;14-3-3 protein eta OS=Homo sapiens OX=9606 GN=YWHAH PE=1 SV=4;14-3-3 protein gamma OS=Homo sapiens OX=9606 GN=YWHAG PE=1 SV=2;14-3-3 protein beta/alpha OS=Homo sapiens OX=9606 GN=YWHAB PE=1 SV=3	262.31	11;11;11;13	49;50;50;51	FALSE	K2(DSBSO)	K8(DSBSO)	High
FALSE	DSBSO	Intra	6	1	[K]FFVGGNWK	P60174	1	LDP[K]IAVAAQNCYK	P60174	4	Triosephosphate isomerase OS=Homo sapiens OX=9606 GN=TPI1 PE=1 SV=4	Triosephosphate isomerase OS=Homo sapiens OX=9606 GN=TPI1 PE=1 SV=4	262.33	6	59	FALSE	K1(DSBSO)	K4(DSBSO);C12(Carbamidomethyl)	High
FALSE	DSBSO	Intra	3	1	AA[K]LAPEFAK	P30041	3	DINAYNCEEPTE[K]LPFPIIDDR	P30041	13	Peroxiredoxin-6 OS=Homo sapiens OX=9606 GN=PRDX6 PE=1 SV=3	Peroxiredoxin-6 OS=Homo sapiens OX=9606 GN=PRDX6 PE=1 SV=3	262.37	56	97	FALSE	K3(DSBSO)	C7(Carbamidomethyl);K13(DSBSO)	High
FALSE	DSBSO	Intra	1	1	SGFNS[K]SGQR	P07910	6	L[K]GDDLQAIKK	P07910	2	Heterogeneous nuclear ribonucleoproteins C1/C2 OS=Homo sapiens OX=9606 GN=HNRNPC PE=1 SV=4	Heterogeneous nuclear ribonucleoproteins C1/C2 OS=Homo sapiens OX=9606 GN=HNRNPC PE=1 SV=4	262.37	176	189	FALSE	K6(DSBSO)	K2(DSBSO)	High
FALSE	DSBSO	Intra	3	1	DSIE[K]EHVEEISELFYDAK	Q9Y265	5	AQTEGINISEEALNHLGEIGT[K]TTLR	Q9Y265	22	RuvB-like 1 OS=Homo sapiens OX=9606 GN=RUVBL1 PE=1 SV=1	RuvB-like 1 OS=Homo sapiens OX=9606 GN=RUVBL1 PE=1 SV=1	262.38	427	400	FALSE	K5(DSBSO)	K22(DSBSO)	High
FALSE	DSBSO	Intra	2	1	AA[K]LIQR	P49792	3	LLLDIPLQTPH[K]LVDTGR	P49792	12	E3 SUMO-protein ligase RanBP2 OS=Homo sapiens OX=9606 GN=RANBP2 PE=1 SV=2	E3 SUMO-protein ligase RanBP2 OS=Homo sapiens OX=9606 GN=RANBP2 PE=1 SV=2	262.45	2165	2156	FALSE	K3(DSBSO)	K12(DSBSO)	High
FALSE	DSBSO	Intra	18	1	MH[K]VLR	P30043	3	NIVAAM[K]AHGVDK	P30043	7	Flavin reductase (NADPH) OS=Homo sapiens OX=9606 GN=BLVRB PE=1 SV=3	Flavin reductase (NADPH) OS=Homo sapiens OX=9606 GN=BLVRB PE=1 SV=3	262.47	137	99	FALSE	M1(Oxidation);K3(DSBSO)	M6(Oxidation);K7(DSBSO)	High
FALSE	DSBSO	Inter	4	5	LAHYN[K]R	Q6DN03;Q16778;Q99880;O60814	6	TVTAMDVVYAL[K]R	P62805	12	Putative histone H2B type 2-C OS=Homo sapiens OX=9606 GN=H2BC20P PE=5 SV=3;Histone H2B type 2-E OS=Homo sapiens OX=9606 GN=H2BC21 PE=1 SV=3;Histone H2B type 1-L OS=Homo sapiens OX=9606 GN=H2BC13 PE=1 SV=3;Histone H2B type 1-K OS=Homo sapiens OX=9606 GN=H2BC12 PE=1 SV=3	Histone H4 OS=Homo sapiens OX=9606 GN=H4C16 PE=1 SV=2	262.48	86;86;86;86	92	FALSE	K6(DSBSO)	K12(DSBSO)	High
FALSE	DSBSO	Intra	3	1	G[K]QLTMYR	Q6P1Q9	2	[K]VQENSIQR	Q6P1Q9	1	tRNA N(3)-methylcytidine methyltransferase METTL2B OS=Homo sapiens OX=9606 GN=METTL2B PE=1 SV=3	tRNA N(3)-methylcytidine methyltransferase METTL2B OS=Homo sapiens OX=9606 GN=METTL2B PE=1 SV=3	262.5	356	53	FALSE	K2(DSBSO)	K1(DSBSO)	High
FALSE	DSBSO	Intra	2	1	IEE[K]ITLTCGR	P48444	4	SFPVNSDVGVL[K]WR	P48444	12	Coatomer subunit delta OS=Homo sapiens OX=9606 GN=ARCN1 PE=1 SV=1	Coatomer subunit delta OS=Homo sapiens OX=9606 GN=ARCN1 PE=1 SV=1	262.54	281	363	FALSE	K4(DSBSO);C9(Carbamidomethyl)	K12(DSBSO)	High
FALSE	DSBSO	Intra	3	4	VVEP[K]R	P09651;Q32P51;P22626;P51991	5	SESP[K]EPEQLR	P09651	5	Heterogeneous nuclear ribonucleoprotein A1 OS=Homo sapiens OX=9606 GN=HNRNPA1 PE=1 SV=5;Heterogeneous nuclear ribonucleoprotein A1-like 2 OS=Homo sapiens OX=9606 GN=HNRNPA1L2 PE=1 SV=2;Heterogeneous nuclear ribonucleoproteins A2/B1 OS=Homo sapiens OX=9606 GN=HNRNPA2B1 PE=1 SV=2;Heterogeneous nuclear ribonucleoprotein A3 OS=Homo sapiens OX=9606 GN=HNRNPA3 PE=1 SV=2	Heterogeneous nuclear ribonucleoprotein A1 OS=Homo sapiens OX=9606 GN=HNRNPA1 PE=1 SV=5	262.56	87;87;94;108	8	FALSE	K5(DSBSO)	K5(DSBSO)	High
FALSE	DSBSO	Intra	9	1	D[K]HIEEVR	P16949	2	MAEE[K]LTHK	P16949	5	Stathmin OS=Homo sapiens OX=9606 GN=STMN1 PE=1 SV=3	Stathmin OS=Homo sapiens OX=9606 GN=STMN1 PE=1 SV=3	262.6	128	100	FALSE	K2(DSBSO)	M1(Oxidation);K5(DSBSO)	High
FALSE	DSBSO	Intra	5	1	AEEF[K]K	Q06830	5	ATAVMPDGQF[K]DISLSDYK	Q06830	11	Peroxiredoxin-1 OS=Homo sapiens OX=9606 GN=PRDX1 PE=1 SV=1	Peroxiredoxin-1 OS=Homo sapiens OX=9606 GN=PRDX1 PE=1 SV=1	262.63	67	27	FALSE	K5(DSBSO)	M5(Oxidation);K11(DSBSO)	High
FALSE	DSBSO	Intra	3	2	A[K]NEPAGK	Q14151	2	VVGA[K]VVTNAR	Q15424;Q14151	5	Scaffold attachment factor B2 OS=Homo sapiens OX=9606 GN=SAFB2 PE=1 SV=1	Scaffold attachment factor B1 OS=Homo sapiens OX=9606 GN=SAFB PE=1 SV=4;Scaffold attachment factor B2 OS=Homo sapiens OX=9606 GN=SAFB2 PE=1 SV=1	262.66	484	436;437	FALSE	K2(DSBSO)	K5(DSBSO)	High
FALSE	DSBSO	Intra	3	1	VIDP[K]K	Q99729	5	VLDQ[K]EHR	Q99729	5	Heterogeneous nuclear ribonucleoprotein A/B OS=Homo sapiens OX=9606 GN=HNRNPAB PE=1 SV=2	Heterogeneous nuclear ribonucleoprotein A/B OS=Homo sapiens OX=9606 GN=HNRNPAB PE=1 SV=2	262.69	142	130	FALSE	K5(DSBSO)	K5(DSBSO)	High
FALSE	DSBSO	Intra	1	4	AASGEA[K]PK	P16403;P10412;P16401	7	GTLVQT[K]GTGASGSFK	P16403;P10412;P16402;P16401	7	Histone H1.2 OS=Homo sapiens OX=9606 GN=H1-2 PE=1 SV=2;Histone H1.4 OS=Homo sapiens OX=9606 GN=H1-4 PE=1 SV=2;Histone H1.5 OS=Homo sapiens OX=9606 GN=H1-5 PE=1 SV=3	Histone H1.2 OS=Homo sapiens OX=9606 GN=H1-2 PE=1 SV=2;Histone H1.4 OS=Homo sapiens OX=9606 GN=H1-4 PE=1 SV=2;Histone H1.3 OS=Homo sapiens OX=9606 GN=H1-3 PE=1 SV=2;Histone H1.5 OS=Homo sapiens OX=9606 GN=H1-5 PE=1 SV=3	262.69	117;117;120	97;97;98;100	FALSE	K7(DSBSO)	K7(DSBSO)	High
FALSE	DSBSO	Inter	3	4	II[K]ETQR	P61088	3	LIFAG[K]QLEDGR	P62979;P0CG47;P62987	6	Ubiquitin-conjugating enzyme E2 N OS=Homo sapiens OX=9606 GN=UBE2N PE=1 SV=1	Ubiquitin-ribosomal protein eS31 fusion protein OS=Homo sapiens OX=9606 GN=RPS27A PE=1 SV=2;Polyubiquitin-B OS=Homo sapiens OX=9606 GN=UBB PE=1 SV=1;Ubiquitin-ribosomal protein eL40 fusion protein OS=Homo sapiens OX=9606 GN=UBA52 PE=1 SV=2	262.71	10	48;48;48	FALSE	K3(DSBSO)	K6(DSBSO)	High
FALSE	DSBSO	Intra	4	1	[K]VYTYVA	Q13618	1	FLPSPVVI[K]K	Q13618	9	Cullin-3 OS=Homo sapiens OX=9606 GN=CUL3 PE=1 SV=2	Cullin-3 OS=Homo sapiens OX=9606 GN=CUL3 PE=1 SV=2	262.74	762	742	FALSE	K1(DSBSO)	K9(DSBSO)	High
FALSE	DSBSO	Intra	5	1	SHD[K]SDR	O60828	4	SHE[K]LDR	O60828	4	Polyglutamine-binding protein 1 OS=Homo sapiens OX=9606 GN=PQBP1 PE=1 SV=1	Polyglutamine-binding protein 1 OS=Homo sapiens OX=9606 GN=PQBP1 PE=1 SV=1	262.75	109	123	FALSE	K4(DSBSO)	K4(DSBSO)	High
FALSE	DSBSO	Intra	4	1	VE[K]VESPAK	Q7KZF4	3	HFVDSHHQ[K]PVNAIIEHVR	Q7KZF4	9	Staphylococcal nuclease domain-containing protein 1 OS=Homo sapiens OX=9606 GN=SND1 PE=1 SV=1	Staphylococcal nuclease domain-containing protein 1 OS=Homo sapiens OX=9606 GN=SND1 PE=1 SV=1	262.77	752	193	FALSE	K3(DSBSO)	K9(DSBSO)	High
FALSE	DSBSO	Intra	1	1	AAQPGSG[K]GK	P05455	8	EEPAS[K]QQK	P05455	6	Lupus La protein OS=Homo sapiens OX=9606 GN=SSB PE=1 SV=2	Lupus La protein OS=Homo sapiens OX=9606 GN=SSB PE=1 SV=2	262.78	352	397	FALSE	K8(DSBSO)	K6(DSBSO)	High
FALSE	DSBSO	Intra	1	1	[K]CDLISIPK	Q9ULV4	1	[K]SDLFQDDLYPDTAGPEAALEAEEWFEGK	Q9ULV4	1	Coronin-1C OS=Homo sapiens OX=9606 GN=CORO1C PE=1 SV=1	Coronin-1C OS=Homo sapiens OX=9606 GN=CORO1C PE=1 SV=1	262.8	419	353	FALSE	K1(DSBSO);C2(Carbamidomethyl)	K1(DSBSO)	High
FALSE	DSBSO	Intra	2	1	DT[K]STDQK	O60610	3	NMFLQAV[K]ENQK	O60610	8	Protein diaphanous homolog 1 OS=Homo sapiens OX=9606 GN=DIAPH1 PE=1 SV=2	Protein diaphanous homolog 1 OS=Homo sapiens OX=9606 GN=DIAPH1 PE=1 SV=2	262.82	1011	1150	FALSE	K3(DSBSO)	K8(DSBSO)	High
FALSE	DSBSO	Intra	3	1	EMVS[K]LK	P52209	5	GT[K]VVGAQSLK	P52209	3	6-phosphogluconate dehydrogenase, decarboxylating OS=Homo sapiens OX=9606 GN=PGD PE=1 SV=3	6-phosphogluconate dehydrogenase, decarboxylating OS=Homo sapiens OX=9606 GN=PGD PE=1 SV=3	262.87	64	51	FALSE	K5(DSBSO)	K3(DSBSO)	High
FALSE	DSBSO	Intra	2	1	VIEPL[K]DFHK	P49915	6	AELI[K]THHNDTELIR	P49915	5	GMP synthase [glutamine-hydrolyzing] OS=Homo sapiens OX=9606 GN=GMPS PE=1 SV=1	GMP synthase [glutamine-hydrolyzing] OS=Homo sapiens OX=9606 GN=GMPS PE=1 SV=1	262.88	412	389	FALSE	K6(DSBSO)	K5(DSBSO)	High
FALSE	DSBSO	Inter	5	3	TIE[K]FEK	Q05639;P68104	4	DLISHDEMFSDIY[K]IR	P13693	14	Elongation factor 1-alpha 2 OS=Homo sapiens OX=9606 GN=EEF1A2 PE=1 SV=1;Elongation factor 1-alpha 1 OS=Homo sapiens OX=9606 GN=EEF1A1 PE=1 SV=1	Translationally-controlled tumor protein OS=Homo sapiens OX=9606 GN=TPT1 PE=1 SV=1	262.9	41;41	19	FALSE	K4(DSBSO)	M8(Oxidation);K14(DSBSO)	High
FALSE	DSBSO	Intra	1	1	A[K]LVPSQEETK	P49321	2	LTET[K]DGSGLEEK	P49321	5	Nuclear autoantigenic sperm protein OS=Homo sapiens OX=9606 GN=NASP PE=1 SV=2	Nuclear autoantigenic sperm protein OS=Homo sapiens OX=9606 GN=NASP PE=1 SV=2	262.91	417	405	FALSE	K2(DSBSO)	K5(DSBSO)	High
FALSE	DSBSO	Intra	1	1	HILN[K]NGGVMAVGAR	Q9BSH4	5	GPGGSSLLIEALSNSSH[K]CQADIR	Q9BSH4	18	Translational activator of cytochrome c oxidase 1 OS=Homo sapiens OX=9606 GN=TACO1 PE=1 SV=1	Translational activator of cytochrome c oxidase 1 OS=Homo sapiens OX=9606 GN=TACO1 PE=1 SV=1	262.92	170	159	FALSE	K5(DSBSO)	K18(DSBSO);C19(Carbamidomethyl)	High
FALSE	DSBSO	Inter	3	2	EDPNLVPSISN[K]R	P10606	12	DHPLPEVAHV[K]HLSASQK	P13073	11	Cytochrome c oxidase subunit 5B, mitochondrial OS=Homo sapiens OX=9606 GN=COX5B PE=1 SV=2	Cytochrome c oxidase subunit 4 isoform 1, mitochondrial OS=Homo sapiens OX=9606 GN=COX4I1 PE=1 SV=1	263.02	86	53	FALSE	K12(DSBSO)	K11(DSBSO)	High
FALSE	DSBSO	Inter	2	2	H[K]LDVTSVEDYK	P48643	2	IL[K]HGINCFINR	P78371	3	T-complex protein 1 subunit epsilon OS=Homo sapiens OX=9606 GN=CCT5 PE=1 SV=1	T-complex protein 1 subunit beta OS=Homo sapiens OX=9606 GN=CCT2 PE=1 SV=4	263.03	265	284	FALSE	K2(DSBSO)	K3(DSBSO);C8(Carbamidomethyl)	High
FALSE	DSBSO	Intra	1	1	VFTASCD[K]TAK	P78406	8	APNYSCVMTGSWD[K]TLK	P78406	14	mRNA export factor RAE1 OS=Homo sapiens OX=9606 GN=RAE1 PE=1 SV=1	mRNA export factor RAE1 OS=Homo sapiens OX=9606 GN=RAE1 PE=1 SV=1	263.13	108	151	FALSE	C6(Carbamidomethyl);K8(DSBSO)	C6(Carbamidomethyl);K14(DSBSO)	High
FALSE	DSBSO	Intra	1	1	LAEEEN[K]AK	Q02790	7	[K]LYANMFER	Q02790	1	Peptidyl-prolyl cis-trans isomerase FKBP4 OS=Homo sapiens OX=9606 GN=FKBP4 PE=1 SV=3	Peptidyl-prolyl cis-trans isomerase FKBP4 OS=Homo sapiens OX=9606 GN=FKBP4 PE=1 SV=3	263.17	424	409	FALSE	K7(DSBSO)	K1(DSBSO)	High
FALSE	DSBSO	Intra	1	1	T[K]DIVNGLR	P47756	2	QEAL[K]NDLVEALK	P47756	5	F-actin-capping protein subunit beta OS=Homo sapiens OX=9606 GN=CAPZB PE=1 SV=5	F-actin-capping protein subunit beta OS=Homo sapiens OX=9606 GN=CAPZB PE=1 SV=5	263.19	237	259	FALSE	K2(DSBSO)	K5(DSBSO)	High
FALSE	DSBSO	Intra	2	1	L[K]GPQK	P52209	2	[K]ALYASK	P52209	1	6-phosphogluconate dehydrogenase, decarboxylating OS=Homo sapiens OX=9606 GN=PGD PE=1 SV=3	6-phosphogluconate dehydrogenase, decarboxylating OS=Homo sapiens OX=9606 GN=PGD PE=1 SV=3	263.24	305	325	FALSE	K2(DSBSO)	K1(DSBSO)	High
FALSE	DSBSO	Intra	4	1	VN[K]PPYPK	P13796	3	VDTDGNGYISFNELNDLF[K]AACLPLPGYR	P13796	19	Plastin-2 OS=Homo sapiens OX=9606 GN=LCP1 PE=1 SV=6	Plastin-2 OS=Homo sapiens OX=9606 GN=LCP1 PE=1 SV=6	263.42	444	39	FALSE	K3(DSBSO)	K19(DSBSO);C22(Carbamidomethyl)	High
FALSE	DSBSO	Intra	16	1	AGGFLM[K]K	P00558	7	ELNYFA[K]ALESPERPFLAILGGAK	P00558	7	Phosphoglycerate kinase 1 OS=Homo sapiens OX=9606 GN=PGK1 PE=1 SV=3	Phosphoglycerate kinase 1 OS=Homo sapiens OX=9606 GN=PGK1 PE=1 SV=3	263.44	191	199	FALSE	M6(Oxidation);K7(DSBSO)	K7(DSBSO)	High
FALSE	DSBSO	Intra	2	1	ALNEAL[K]LFK	P49588	7	T[K]QFIDSNPNQPLVILEMESGASAK	P49588	2	Alanine--tRNA ligase, cytoplasmic OS=Homo sapiens OX=9606 GN=AARS1 PE=1 SV=2	Alanine--tRNA ligase, cytoplasmic OS=Homo sapiens OX=9606 GN=AARS1 PE=1 SV=2	263.46	876	846	FALSE	K7(DSBSO)	K2(DSBSO)	High
FALSE	DSBSO	Intra	3	1	I[K]GEHPGLSIGDVAK	P09429	2	HPDASVNFSEFS[K]K	P09429	13	High mobility group protein B1 OS=Homo sapiens OX=9606 GN=HMGB1 PE=1 SV=3	High mobility group protein B1 OS=Homo sapiens OX=9606 GN=HMGB1 PE=1 SV=3	263.5	114	43	FALSE	K2(DSBSO)	K13(DSBSO)	High
FALSE	DSBSO	Intra	9	1	[K]ADALK	Q86V81	1	AM[K]QYNGVPLDGRPMNIQLVTSQIDAQR	Q86V81	3	THO complex subunit 4 OS=Homo sapiens OX=9606 GN=ALYREF PE=1 SV=3	THO complex subunit 4 OS=Homo sapiens OX=9606 GN=ALYREF PE=1 SV=3	263.51	156	164	FALSE	K1(DSBSO)	M2(Oxidation);K3(DSBSO);M15(Oxidation)	High
FALSE	DSBSO	Intra	7	1	[K]NIILEEGK	P23528	1	AVLFCLSEDK[K]NIILEEGK	P23528	11	Cofilin-1 OS=Homo sapiens OX=9606 GN=CFL1 PE=1 SV=3	Cofilin-1 OS=Homo sapiens OX=9606 GN=CFL1 PE=1 SV=3	263.59	45	45	FALSE	K1(DSBSO)	C5(Carbamidomethyl);K11(DSBSO)	High
FALSE	DSBSO	Intra	2	1	GAA[K]EAAGK	Q00839	4	QGQQQAGG[K]K	Q00839	9	Heterogeneous nuclear ribonucleoprotein U OS=Homo sapiens OX=9606 GN=HNRNPU PE=1 SV=6	Heterogeneous nuclear ribonucleoprotein U OS=Homo sapiens OX=9606 GN=HNRNPU PE=1 SV=6	263.65	181	213	FALSE	K4(DSBSO)	K9(DSBSO)	High
FALSE	DSBSO	Intra	1	1	KPEG[K]PDQK	P43243	5	FDQ[K]QELGR	P43243	4	Matrin-3 OS=Homo sapiens OX=9606 GN=MATR3 PE=1 SV=2	Matrin-3 OS=Homo sapiens OX=9606 GN=MATR3 PE=1 SV=2	263.67	483	491	FALSE	K5(DSBSO)	K4(DSBSO)	High
FALSE	DSBSO	Intra	4	1	LTH[K]MEANK	P16949	4	EVLQ[K]AIEENNNFSK	P16949	5	Stathmin OS=Homo sapiens OX=9606 GN=STMN1 PE=1 SV=3	Stathmin OS=Homo sapiens OX=9606 GN=STMN1 PE=1 SV=3	263.78	104	85	FALSE	K4(DSBSO);M5(Oxidation)	K5(DSBSO)	High
FALSE	DSBSO	Intra	3	1	ITGANA[K]K	Q9H4M9	7	LADVD[K]DGLLDDEEFALANHLIK	Q9H4M9	6	EH domain-containing protein 1 OS=Homo sapiens OX=9606 GN=EHD1 PE=1 SV=2	EH domain-containing protein 1 OS=Homo sapiens OX=9606 GN=EHD1 PE=1 SV=2	263.79	468	492	FALSE	K7(DSBSO)	K6(DSBSO)	High
FALSE	DSBSO	Intra	3	1	L[K]TVFQK	P24752	2	RVDFS[K]VPK	P24752	6	Acetyl-CoA acetyltransferase, mitochondrial OS=Homo sapiens OX=9606 GN=ACAT1 PE=1 SV=1	Acetyl-CoA acetyltransferase, mitochondrial OS=Homo sapiens OX=9606 GN=ACAT1 PE=1 SV=1	263.86	268	263	FALSE	K2(DSBSO)	K6(DSBSO)	High
FALSE	DSBSO	Intra	1	1	[K]GAAVDGGK	P51572	1	GAAVDGG[K]LDVGNAEVK	P51572	8	B-cell receptor-associated protein 31 OS=Homo sapiens OX=9606 GN=BCAP31 PE=1 SV=3	B-cell receptor-associated protein 31 OS=Homo sapiens OX=9606 GN=BCAP31 PE=1 SV=3	263.86	159	167	FALSE	K1(DSBSO)	K8(DSBSO)	High
FALSE	DSBSO	Intra	1	1	ITGDPY[K]VQQAK	Q96AE4	7	IQF[K]PDDGTTPER	Q96AE4	4	Far upstream element-binding protein 1 OS=Homo sapiens OX=9606 GN=FUBP1 PE=1 SV=3	Far upstream element-binding protein 1 OS=Homo sapiens OX=9606 GN=FUBP1 PE=1 SV=3	263.92	243	312	FALSE	K7(DSBSO)	K4(DSBSO)	High
FALSE	DSBSO	Inter	3	2	YG[K]AGEVFIHK	Q15233	3	SEE[K]ISDSEGFK	P23246	4	Non-POU domain-containing octamer-binding protein OS=Homo sapiens OX=9606 GN=NONO PE=1 SV=4	Splicing factor, proline- and glutamine-rich OS=Homo sapiens OX=9606 GN=SFPQ PE=1 SV=2	264	99	271	FALSE	K3(DSBSO)	K4(DSBSO)	High
FALSE	DSBSO	Intra	2	1	[K]VSMDNR	Q7L1Q6	1	SWINE[K]DINAVAASLR	Q7L1Q6	6	eIF5-mimic protein 2 OS=Homo sapiens OX=9606 GN=BZW1 PE=1 SV=1	eIF5-mimic protein 2 OS=Homo sapiens OX=9606 GN=BZW1 PE=1 SV=1	264.03	208	197	FALSE	K1(DSBSO)	K6(DSBSO)	High
FALSE	DSBSO	Intra	6	1	VSDT[K]IDSIEDR	Q13158	5	NTE[K]ENATVAHLVGALR	Q13158	4	FAS-associated death domain protein OS=Homo sapiens OX=9606 GN=FADD PE=1 SV=1	FAS-associated death domain protein OS=Homo sapiens OX=9606 GN=FADD PE=1 SV=1	264.05	125	153	FALSE	K5(DSBSO)	K4(DSBSO)	High
FALSE	DSBSO	Intra	1	1	[K]IYPTIWWLFR	P11413	1	QSEPFF[K]ATPEEK	P11413	7	Glucose-6-phosphate 1-dehydrogenase OS=Homo sapiens OX=9606 GN=G6PD PE=1 SV=4	Glucose-6-phosphate 1-dehydrogenase OS=Homo sapiens OX=9606 GN=G6PD PE=1 SV=4	264.08	47	89	FALSE	K1(DSBSO)	K7(DSBSO)	High
FALSE	DSBSO	Intra	1	1	[K]ISVVSATK	Q9UKV3	1	ESSLP[K]SFK	Q9UKV3	6	Apoptotic chromatin condensation inducer in the nucleus OS=Homo sapiens OX=9606 GN=ACIN1 PE=1 SV=2	Apoptotic chromatin condensation inducer in the nucleus OS=Homo sapiens OX=9606 GN=ACIN1 PE=1 SV=2	264.11	823	818	FALSE	K1(DSBSO)	K6(DSBSO)	High
FALSE	DSBSO	Intra	2	3	IP[K]EQGVLSFWR	P05141;P12236	3	YFPTQALNFAF[K]DK	P05141;P12236;P12235	12	ADP/ATP translocase 2 OS=Homo sapiens OX=9606 GN=SLC25A5 PE=1 SV=7;ADP/ATP translocase 3 OS=Homo sapiens OX=9606 GN=SLC25A6 PE=1 SV=4	ADP/ATP translocase 2 OS=Homo sapiens OX=9606 GN=SLC25A5 PE=1 SV=7;ADP/ATP translocase 3 OS=Homo sapiens OX=9606 GN=SLC25A6 PE=1 SV=4;ADP/ATP translocase 1 OS=Homo sapiens OX=9606 GN=SLC25A4 PE=1 SV=4	264.12	63;63	92;92;92	FALSE	K3(DSBSO)	K12(DSBSO)	High
FALSE	DSBSO	Intra	2	1	TAIG[K]AGYTDK	P06733	5	TAIG[K]AGYTDK	P06733	5	Alpha-enolase OS=Homo sapiens OX=9606 GN=ENO1 PE=1 SV=2	Alpha-enolase OS=Homo sapiens OX=9606 GN=ENO1 PE=1 SV=2	264.2	233	233	FALSE	K5(DSBSO)	K5(DSBSO)	High
FALSE	DSBSO	Intra	2	1	DHI[K]DSFHSLR	P61244	4	DSVPSLQGE[K]ASR	P61244	10	Protein max OS=Homo sapiens OX=9606 GN=MAX PE=1 SV=1	Protein max OS=Homo sapiens OX=9606 GN=MAX PE=1 SV=1	264.25	40	57	FALSE	K4(DSBSO)	K10(DSBSO)	High
FALSE	DSBSO	Inter	5	2	[K]FDDFQK	Q13813	1	LTVQT[K]FMELLEPLNER	Q01082	6	Spectrin alpha chain, non-erythrocytic 1 OS=Homo sapiens OX=9606 GN=SPTAN1 PE=1 SV=3	Spectrin beta chain, non-erythrocytic 1 OS=Homo sapiens OX=9606 GN=SPTBN1 PE=1 SV=2	264.33	1132	1466	FALSE	K1(DSBSO)	K6(DSBSO);M8(Oxidation)	High
FALSE	DSBSO	Intra	4	1	S[K]LLDFCK	P42330	2	S[K]DIVLVAYSALGSQR	P42330	2	Aldo-keto reductase family 1 member C3 OS=Homo sapiens OX=9606 GN=AKR1C3 PE=1 SV=4	Aldo-keto reductase family 1 member C3 OS=Homo sapiens OX=9606 GN=AKR1C3 PE=1 SV=4	264.41	201	209	FALSE	K2(DSBSO);C7(Carbamidomethyl)	K2(DSBSO)	High
FALSE	DSBSO	Intra	3	1	LQLLEPFD[K]WDGK	Q99798	9	LTIQGL[K]DFTPGKPLK	Q99798	7	Aconitate hydratase, mitochondrial OS=Homo sapiens OX=9606 GN=ACO2 PE=1 SV=2	Aconitate hydratase, mitochondrial OS=Homo sapiens OX=9606 GN=ACO2 PE=1 SV=2	264.46	573	730	FALSE	K9(DSBSO)	K7(DSBSO)	High
FALSE	DSBSO	Intra	2	1	DFSD[K]INR	Q8WUM4	5	HCIMQANAEYHQSILA[K]QQK	Q8WUM4	17	Programmed cell death 6-interacting protein OS=Homo sapiens OX=9606 GN=PDCD6IP PE=1 SV=1	Programmed cell death 6-interacting protein OS=Homo sapiens OX=9606 GN=PDCD6IP PE=1 SV=1	264.49	303	265	FALSE	K5(DSBSO)	C2(Carbamidomethyl);M4(Oxidation);K17(DSBSO)	High
FALSE	DSBSO	Inter	3	2	LEDGP[K]FLK	P68104	6	GVVQELQQAIS[K]LEAR	P29692	12	Elongation factor 1-alpha 1 OS=Homo sapiens OX=9606 GN=EEF1A1 PE=1 SV=1	Elongation factor 1-delta OS=Homo sapiens OX=9606 GN=EEF1D PE=1 SV=5	264.55	392	107	FALSE	K6(DSBSO)	K12(DSBSO)	High
FALSE	DSBSO	Inter	1	2	HDSPEDV[K]R	P31948	8	FYEQFS[K]NIK	P07900	7	Stress-induced-phosphoprotein 1 OS=Homo sapiens OX=9606 GN=STIP1 PE=1 SV=1	Heat shock protein HSP 90-alpha OS=Homo sapiens OX=9606 GN=HSP90AA1 PE=1 SV=5	264.55	486	443	FALSE	K8(DSBSO)	K7(DSBSO)	High
FALSE	DSBSO	Intra	3	1	AVAEL[K]AR	P41250	6	ADHLL[K]AHLQK	P41250	6	Glycine--tRNA ligase OS=Homo sapiens OX=9606 GN=GARS1 PE=1 SV=3	Glycine--tRNA ligase OS=Homo sapiens OX=9606 GN=GARS1 PE=1 SV=3	264.6	99	219	FALSE	K6(DSBSO)	K6(DSBSO)	High
FALSE	DSBSO	Intra	3	1	[K]SSTPEEVKK	P23528	1	LTGI[K]HELQANCYEEVK	P23528	5	Cofilin-1 OS=Homo sapiens OX=9606 GN=CFL1 PE=1 SV=3	Cofilin-1 OS=Homo sapiens OX=9606 GN=CFL1 PE=1 SV=3	264.73	22	132	FALSE	K1(DSBSO)	K5(DSBSO);C12(Carbamidomethyl)	High
FALSE	DSBSO	Intra	3	1	HNVI[K]TGVR	O43242	5	LQLDSPEDAEFIVA[K]AIR	O43242	15	26S proteasome non-ATPase regulatory subunit 3 OS=Homo sapiens OX=9606 GN=PSMD3 PE=1 SV=2	26S proteasome non-ATPase regulatory subunit 3 OS=Homo sapiens OX=9606 GN=PSMD3 PE=1 SV=2	264.8	404	440	FALSE	K5(DSBSO)	K15(DSBSO)	High
FALSE	DSBSO	Intra	2	1	L[K]DEEIR	Q13617	2	[K]YLHPSSYTK	Q13617	1	Cullin-2 OS=Homo sapiens OX=9606 GN=CUL2 PE=1 SV=2	Cullin-2 OS=Homo sapiens OX=9606 GN=CUL2 PE=1 SV=2	264.8	244	252	FALSE	K2(DSBSO)	K1(DSBSO)	High
FALSE	DSBSO	Intra	1	3	FNI[K]LWK	P62140	4	IYGFYDEC[K]R	P62140;P62136;P36873	9	Serine/threonine-protein phosphatase PP1-beta catalytic subunit OS=Homo sapiens OX=9606 GN=PPP1CB PE=1 SV=3	Serine/threonine-protein phosphatase PP1-beta catalytic subunit OS=Homo sapiens OX=9606 GN=PPP1CB PE=1 SV=3;Serine/threonine-protein phosphatase PP1-alpha catalytic subunit OS=Homo sapiens OX=9606 GN=PPP1CA PE=1 SV=1;Serine/threonine-protein phosphatase PP1-gamma catalytic subunit OS=Homo sapiens OX=9606 GN=PPP1CC PE=1 SV=1	264.83	146	140;141;141	FALSE	K4(DSBSO)	C8(Carbamidomethyl);K9(DSBSO)	High
FALSE	DSBSO	Intra	2	1	VEGPV[K]K	Q9NVS9	6	GFG[K]DGFR	Q9NVS9	4	Pyridoxine-5'-phosphate oxidase OS=Homo sapiens OX=9606 GN=PNPO PE=1 SV=1	Pyridoxine-5'-phosphate oxidase OS=Homo sapiens OX=9606 GN=PNPO PE=1 SV=1	264.84	147	104	FALSE	K6(DSBSO)	K4(DSBSO)	High
FALSE	DSBSO	Intra	1	1	V[K]QIESK	P10599	2	MI[K]PFFHSLSEK	P10599	3	Thioredoxin OS=Homo sapiens OX=9606 GN=TXN PE=1 SV=3	Thioredoxin OS=Homo sapiens OX=9606 GN=TXN PE=1 SV=3	264.94	3	39	FALSE	K2(DSBSO)	K3(DSBSO)	High
FALSE	DSBSO	Intra	1	2	FQGAGSN[K]K	Q12906	8	YELISETGGSHD[K]R	Q96SI9;Q12906	13	Interleukin enhancer-binding factor 3 OS=Homo sapiens OX=9606 GN=ILF3 PE=1 SV=3	Spermatid perinuclear RNA-binding protein OS=Homo sapiens OX=9606 GN=STRBP PE=1 SV=1;Interleukin enhancer-binding factor 3 OS=Homo sapiens OX=9606 GN=ILF3 PE=1 SV=3	264.96	573	539;553	FALSE	K8(DSBSO)	K13(DSBSO)	High
FALSE	DSBSO	Intra	1	1	LLSISG[K]R	P06748	7	MQASIE[K]GGSLPK	P06748	7	Nucleophosmin OS=Homo sapiens OX=9606 GN=NPM1 PE=1 SV=2	Nucleophosmin OS=Homo sapiens OX=9606 GN=NPM1 PE=1 SV=2	265	141	257	FALSE	K7(DSBSO)	K7(DSBSO)	High
FALSE	DSBSO	Intra	3	1	[K]IFTFAEK	P54577	1	LSSVVTQHDS[K]K	P54577	11	Tyrosine--tRNA ligase, cytoplasmic OS=Homo sapiens OX=9606 GN=YARS1 PE=1 SV=4	Tyrosine--tRNA ligase, cytoplasmic OS=Homo sapiens OX=9606 GN=YARS1 PE=1 SV=4	265.07	190	146	FALSE	K1(DSBSO)	K11(DSBSO)	High
FALSE	DSBSO	Intra	5	1	VQESL[K]K	Q8WUM4	6	QEGLL[K]NIQVSHQEFSK	Q8WUM4	6	Programmed cell death 6-interacting protein OS=Homo sapiens OX=9606 GN=PDCD6IP PE=1 SV=1	Programmed cell death 6-interacting protein OS=Homo sapiens OX=9606 GN=PDCD6IP PE=1 SV=1	265.1	620	627	FALSE	K6(DSBSO)	K6(DSBSO)	High
FALSE	DSBSO	Intra	2	1	AA[K]APPK	Q14978	3	GV[K]PQAK	Q14978	3	Nucleolar and coiled-body phosphoprotein 1 OS=Homo sapiens OX=9606 GN=NOLC1 PE=1 SV=2	Nucleolar and coiled-body phosphoprotein 1 OS=Homo sapiens OX=9606 GN=NOLC1 PE=1 SV=2	265.15	158	151	FALSE	K3(DSBSO)	K3(DSBSO)	High
FALSE	DSBSO	Intra	3	1	IQTGL[K]K	P46940	6	N[K]YQELINDIAR	P46940	2	Ras GTPase-activating-like protein IQGAP1 OS=Homo sapiens OX=9606 GN=IQGAP1 PE=1 SV=1	Ras GTPase-activating-like protein IQGAP1 OS=Homo sapiens OX=9606 GN=IQGAP1 PE=1 SV=1	265.15	1464	1477	FALSE	K6(DSBSO)	K2(DSBSO)	High
FALSE	DSBSO	Intra	4	1	GQESF[K]K	P06748	6	MQASIE[K]GGSLPK	P06748	7	Nucleophosmin OS=Homo sapiens OX=9606 GN=NPM1 PE=1 SV=2	Nucleophosmin OS=Homo sapiens OX=9606 GN=NPM1 PE=1 SV=2	265.18	229	257	FALSE	K6(DSBSO)	K7(DSBSO)	High
FALSE	DSBSO	Inter	3	2	L[K]AIK	O75044	2	ML[K]EWEK	P26639	3	SLIT-ROBO Rho GTPase-activating protein 2 OS=Homo sapiens OX=9606 GN=SRGAP2 PE=1 SV=3	Threonine--tRNA ligase 1, cytoplasmic OS=Homo sapiens OX=9606 GN=TARS1 PE=1 SV=3	265.23	245	309	FALSE	K2(DSBSO)	K3(DSBSO)	High
FALSE	DSBSO	Intra	2	1	GDA[K]ILDNR	P34949	4	ISQ[K]TLSQWIAENQDSLGSK	P34949	4	Mannose-6-phosphate isomerase OS=Homo sapiens OX=9606 GN=MPI PE=1 SV=2	Mannose-6-phosphate isomerase OS=Homo sapiens OX=9606 GN=MPI PE=1 SV=2	265.24	60	69	FALSE	K4(DSBSO)	K4(DSBSO)	High
FALSE	DSBSO	Intra	2	2	LMMS[K]ENMK	Q15819;Q13404	5	SIPVLA[K]WQNSYSIK	Q15819	7	Ubiquitin-conjugating enzyme E2 variant 2 OS=Homo sapiens OX=9606 GN=UBE2V2 PE=1 SV=4;Ubiquitin-conjugating enzyme E2 variant 1 OS=Homo sapiens OX=9606 GN=UBE2V1 PE=1 SV=2	Ubiquitin-conjugating enzyme E2 variant 2 OS=Homo sapiens OX=9606 GN=UBE2V2 PE=1 SV=4	265.27	129;131	108	FALSE	K5(DSBSO)	K7(DSBSO)	High
FALSE	DSBSO	Inter	1	3	GEPTQT[K]ILR	Q9UHB6	7	HQGVMVGMGQ[K]DSYVGDEAQSK	P60709;P68032	11	LIM domain and actin-binding protein 1 OS=Homo sapiens OX=9606 GN=LIMA1 PE=1 SV=1	Actin, cytoplasmic 1 OS=Homo sapiens OX=9606 GN=ACTB PE=1 SV=1;Actin, alpha cardiac muscle 1 OS=Homo sapiens OX=9606 GN=ACTC1 PE=1 SV=1	265.29	210	50;52	FALSE	K7(DSBSO)	K11(DSBSO)	High
FALSE	DSBSO	Intra	1	1	[K]LQSLEQEK	Q96SB3	1	HAVTEAEIQQL[K]R	Q96SB3	12	Neurabin-2 OS=Homo sapiens OX=9606 GN=PPP1R9B PE=1 SV=3	Neurabin-2 OS=Homo sapiens OX=9606 GN=PPP1R9B PE=1 SV=3	265.29	691	689	FALSE	K1(DSBSO)	K12(DSBSO)	High
FALSE	DSBSO	Intra	3	1	AAA[K]AGSSK	Q9P2J5	4	MS[K]STGNFLTLTQAIDK	Q9P2J5	3	Leucine--tRNA ligase, cytoplasmic OS=Homo sapiens OX=9606 GN=LARS1 PE=1 SV=2	Leucine--tRNA ligase, cytoplasmic OS=Homo sapiens OX=9606 GN=LARS1 PE=1 SV=2	265.3	150	719	FALSE	K4(DSBSO)	K3(DSBSO)	High
FALSE	DSBSO	Intra	2	1	GSNGAFY[K]GFIK	P51114	8	[K]EISEGDEVEVYSR	P51114	1	RNA-binding protein FXR1 OS=Homo sapiens OX=9606 GN=FXR1 PE=1 SV=3	RNA-binding protein FXR1 OS=Homo sapiens OX=9606 GN=FXR1 PE=1 SV=3	265.31	17	57	FALSE	K8(DSBSO)	K1(DSBSO)	High
FALSE	DSBSO	Intra	1	1	TPANE[K]VEIQK	O76021	6	ATNESEDEIPQLVPIG[K]K	O76021	17	Ribosomal L1 domain-containing protein 1 OS=Homo sapiens OX=9606 GN=RSL1D1 PE=1 SV=3	Ribosomal L1 domain-containing protein 1 OS=Homo sapiens OX=9606 GN=RSL1D1 PE=1 SV=3	265.38	380	373	FALSE	K6(DSBSO)	K17(DSBSO)	High
FALSE	DSBSO	Intra	2	1	SPVPVETL[K]DVK	Q32MZ4	9	[K]ELTYQNTDLSEIK	Q32MZ4	1	Leucine-rich repeat flightless-interacting protein 1 OS=Homo sapiens OX=9606 GN=LRRFIP1 PE=1 SV=2	Leucine-rich repeat flightless-interacting protein 1 OS=Homo sapiens OX=9606 GN=LRRFIP1 PE=1 SV=2	265.45	589	593	FALSE	K9(DSBSO)	K1(DSBSO)	High
FALSE	DSBSO	Intra	3	1	EMY[K]TDLEK	P07355	4	TPAQYDASEL[K]ASMK	P07355	11	Annexin A2 OS=Homo sapiens OX=9606 GN=ANXA2 PE=1 SV=2	Annexin A2 OS=Homo sapiens OX=9606 GN=ANXA2 PE=1 SV=2	265.49	152	115	FALSE	K4(DSBSO)	K11(DSBSO)	High
FALSE	DSBSO	Inter	1	2	NV[K]SLEK	P60866	3	IGP[K]KPLPDHVSIVEPK	P23396	4	Small ribosomal subunit protein uS10 OS=Homo sapiens OX=9606 GN=RPS20 PE=1 SV=1	Small ribosomal subunit protein uS3 OS=Homo sapiens OX=9606 GN=RPS3 PE=1 SV=2	265.52	30	201	FALSE	K3(DSBSO)	K4(DSBSO)	High
FALSE	DSBSO	Intra	4	1	V[K]IQDAHR	O75083	2	IWDTTQ[K]EHLLK	O75083	7	WD repeat-containing protein 1 OS=Homo sapiens OX=9606 GN=WDR1 PE=1 SV=4	WD repeat-containing protein 1 OS=Homo sapiens OX=9606 GN=WDR1 PE=1 SV=4	265.54	569	90	FALSE	K2(DSBSO)	K7(DSBSO)	High
FALSE	DSBSO	Intra	3	1	ENFE[K]SFTVMELVK	Q53H82	5	IIY[K]NTPENLHEMAK	Q53H82	4	Endoribonuclease LACTB2 OS=Homo sapiens OX=9606 GN=LACTB2 PE=1 SV=2	Endoribonuclease LACTB2 OS=Homo sapiens OX=9606 GN=LACTB2 PE=1 SV=2	265.55	234	247	FALSE	K5(DSBSO)	K4(DSBSO)	High
FALSE	DSBSO	Intra	3	1	IANAYII[K]EHFEK	Q96DB5	8	MLFATPPSSTYE[K]ALGYFHR	Q96DB5	13	Regulator of microtubule dynamics protein 1 OS=Homo sapiens OX=9606 GN=RMDN1 PE=1 SV=1	Regulator of microtubule dynamics protein 1 OS=Homo sapiens OX=9606 GN=RMDN1 PE=1 SV=1	265.59	191	243	FALSE	K8(DSBSO)	K13(DSBSO)	High
FALSE	DSBSO	Intra	7	1	M[K]MIDSAR	P78527	2	YPDA[K]MDPMNIWDDIITNR	P78527	5	DNA-dependent protein kinase catalytic subunit OS=Homo sapiens OX=9606 GN=PRKDC PE=1 SV=3	DNA-dependent protein kinase catalytic subunit OS=Homo sapiens OX=9606 GN=PRKDC PE=1 SV=3	265.6	3241	3172	FALSE	K2(DSBSO)	K5(DSBSO)	High
FALSE	DSBSO	Intra	3	1	EQ[K]IISLLSGK	Q14789	3	IISLLSG[K]EEAIQVAIAELR	Q14789	8	Golgin subfamily B member 1 OS=Homo sapiens OX=9606 GN=GOLGB1 PE=1 SV=2	Golgin subfamily B member 1 OS=Homo sapiens OX=9606 GN=GOLGB1 PE=1 SV=2	265.6	2383	2391	FALSE	K3(DSBSO)	K8(DSBSO)	High
FALSE	DSBSO	Intra	1	1	AAE[K]DGIK	Q8IZV5	4	[K]QATNNNEAK	Q8IZV5	1	Retinol dehydrogenase 10 OS=Homo sapiens OX=9606 GN=RDH10 PE=1 SV=1	Retinol dehydrogenase 10 OS=Homo sapiens OX=9606 GN=RDH10 PE=1 SV=1	265.63	233	329	FALSE	K4(DSBSO)	K1(DSBSO)	High
FALSE	DSBSO	Intra	2	1	EAGIS[K]DR	P37837	6	FSY[K]TIVMGASFR	P37837	4	Transaldolase OS=Homo sapiens OX=9606 GN=TALDO1 PE=1 SV=2	Transaldolase OS=Homo sapiens OX=9606 GN=TALDO1 PE=1 SV=2	265.63	136	230	FALSE	K6(DSBSO)	K4(DSBSO)	High
FALSE	DSBSO	Intra	1	1	FQVATDAL[K]SR	Q14980	9	EPQA[K]PQLDLSIDSLDLSCEEGTPLSITSK	Q14980	5	Nuclear mitotic apparatus protein 1 OS=Homo sapiens OX=9606 GN=NUMA1 PE=1 SV=2	Nuclear mitotic apparatus protein 1 OS=Homo sapiens OX=9606 GN=NUMA1 PE=1 SV=2	265.63	1708	1715	FALSE	K9(DSBSO)	K5(DSBSO);C19(Carbamidomethyl)	High
FALSE	DSBSO	Intra	3	1	[K]YGQPIQMK	O95757	1	LSLTQDPVV[K]VSEIVAK	O95757	10	Heat shock 70 kDa protein 4L OS=Homo sapiens OX=9606 GN=HSPA4L PE=1 SV=3	Heat shock 70 kDa protein 4L OS=Homo sapiens OX=9606 GN=HSPA4L PE=1 SV=3	265.7	683	767	FALSE	K1(DSBSO)	K10(DSBSO)	High
FALSE	DSBSO	Inter	7	2	Q[K]SILYDER	P25787	2	LYQVEYAF[K]AINQGGLTSVAVR	P60900	9	Proteasome subunit alpha type-2 OS=Homo sapiens OX=9606 GN=PSMA2 PE=1 SV=2	Proteasome subunit alpha type-6 OS=Homo sapiens OX=9606 GN=PSMA6 PE=1 SV=1	265.71	53	30	FALSE	K2(DSBSO)	K9(DSBSO)	High
FALSE	DSBSO	Intra	2	1	EPAVLELEG[K]K	Q01518	10	VENQENVSNLVIEDTEL[K]QVAYIYK	Q01518	18	Adenylyl cyclase-associated protein 1 OS=Homo sapiens OX=9606 GN=CAP1 PE=1 SV=5	Adenylyl cyclase-associated protein 1 OS=Homo sapiens OX=9606 GN=CAP1 PE=1 SV=5	265.71	327	348	FALSE	K10(DSBSO)	K18(DSBSO)	High
FALSE	DSBSO	Intra	1	1	G[K]YVGELR	Q13426	2	NL[K]DVSFR	Q13426	3	DNA repair protein XRCC4 OS=Homo sapiens OX=9606 GN=XRCC4 PE=1 SV=2	DNA repair protein XRCC4 OS=Homo sapiens OX=9606 GN=XRCC4 PE=1 SV=2	265.75	65	102	FALSE	K2(DSBSO)	K3(DSBSO)	High
FALSE	DSBSO	Intra	1	1	VELGE[K]PLR	Q9BSJ8	6	AGV[K]GMQLHGVLR	Q9BSJ8	4	Extended synaptotagmin-1 OS=Homo sapiens OX=9606 GN=ESYT1 PE=1 SV=1	Extended synaptotagmin-1 OS=Homo sapiens OX=9606 GN=ESYT1 PE=1 SV=1	265.77	189	235	FALSE	K6(DSBSO)	K4(DSBSO)	High
FALSE	DSBSO	Inter	1	3	KTESHH[K]AK	P04908;P20671	7	VTIMP[K]DIQLAR	P84243	6	Histone H2A type 1-B/E OS=Homo sapiens OX=9606 GN=H2AC8 PE=1 SV=2;Histone H2A type 1-D OS=Homo sapiens OX=9606 GN=H2AC7 PE=1 SV=2	Histone H3.3 OS=Homo sapiens OX=9606 GN=H3-3B PE=1 SV=2	265.78	126;126	123	FALSE	K7(DSBSO)	K6(DSBSO)	High
FALSE	DSBSO	Intra	1	1	GATPG[K]ALVATPGKK	P19338	6	TVTPA[K]AVTTPGKK	P19338	6	Nucleolin OS=Homo sapiens OX=9606 GN=NCL PE=1 SV=3	Nucleolin OS=Homo sapiens OX=9606 GN=NCL PE=1 SV=3	265.79	116	102	FALSE	K6(DSBSO)	K6(DSBSO)	High
FALSE	DSBSO	Intra	1	1	GFGF[K]GSSFHR	Q9UNP9	5	SNPQVYMDI[K]IGNKPAGR	Q9UNP9	10	Peptidyl-prolyl cis-trans isomerase E OS=Homo sapiens OX=9606 GN=PPIE PE=1 SV=1	Peptidyl-prolyl cis-trans isomerase E OS=Homo sapiens OX=9606 GN=PPIE PE=1 SV=1	265.81	185	147	FALSE	K5(DSBSO)	K10(DSBSO)	High
FALSE	DSBSO	Intra	2	1	ISQ[K]HINSIK	O95721	4	MVD[K]MDQDLK	O95721	4	Synaptosomal-associated protein 29 OS=Homo sapiens OX=9606 GN=SNAP29 PE=1 SV=1	Synaptosomal-associated protein 29 OS=Homo sapiens OX=9606 GN=SNAP29 PE=1 SV=1	265.82	107	97	FALSE	K4(DSBSO)	K4(DSBSO)	High
FALSE	DSBSO	Intra	1	1	NL[K]WLDLK	Q96AG4	3	LTTLPSDFCGLTHLV[K]LDLSK	Q96AG4	16	Leucine-rich repeat-containing protein 59 OS=Homo sapiens OX=9606 GN=LRRC59 PE=1 SV=1	Leucine-rich repeat-containing protein 59 OS=Homo sapiens OX=9606 GN=LRRC59 PE=1 SV=1	265.87	111	66	FALSE	K3(DSBSO)	C9(Carbamidomethyl);K16(DSBSO)	High
FALSE	DSBSO	Intra	6	1	V[K]VLPTHDASK	P21333	2	VQGP[K]GLVEPVDVVDNADGTQTVNYVPSR	P21333	5	Filamin-A OS=Homo sapiens OX=9606 GN=FLNA PE=1 SV=4	Filamin-A OS=Homo sapiens OX=9606 GN=FLNA PE=1 SV=4	265.92	1538	1491	FALSE	K2(DSBSO)	K5(DSBSO)	High
FALSE	DSBSO	Intra	6	1	G[K]LGQYIR	O14745	2	LVEVNGENVE[K]ETHQQVVSR	O14745	11	Na(+)/H(+) exchange regulatory cofactor NHE-RF1 OS=Homo sapiens OX=9606 GN=NHERF1 PE=1 SV=4	Na(+)/H(+) exchange regulatory cofactor NHE-RF1 OS=Homo sapiens OX=9606 GN=NHERF1 PE=1 SV=4	265.92	34	69	FALSE	K2(DSBSO)	K11(DSBSO)	High
FALSE	DSBSO	Inter	1	4	IM[K]AQALR	Q58FG1;P08238;P07900	3	LILEQMQ[K]DPQALSEHLK	P31948	8	Putative heat shock protein HSP 90-alpha A4 OS=Homo sapiens OX=9606 GN=HSP90AA4P PE=5 SV=1;Heat shock protein HSP 90-beta OS=Homo sapiens OX=9606 GN=HSP90AB1 PE=1 SV=4;Heat shock protein HSP 90-alpha OS=Homo sapiens OX=9606 GN=HSP90AA1 PE=1 SV=5	Stress-induced-phosphoprotein 1 OS=Homo sapiens OX=9606 GN=STIP1 PE=1 SV=1	265.93	303;607;615	513	FALSE	K3(DSBSO)	K8(DSBSO)	High
FALSE	DSBSO	Intra	1	1	SAT[K]VTADVINAAEK	O43175	4	QNLS[K]EELIAELQDCEGLIVR	O43175	5	D-3-phosphoglycerate dehydrogenase OS=Homo sapiens OX=9606 GN=PHGDH PE=1 SV=4	D-3-phosphoglycerate dehydrogenase OS=Homo sapiens OX=9606 GN=PHGDH PE=1 SV=4	265.94	58	38	FALSE	K4(DSBSO)	K5(DSBSO);C15(Carbamidomethyl)	High
FALSE	DSBSO	Intra	3	1	I[K]IFGSR	P78371	2	VDSTA[K]VAEIEHAEK	P78371	6	T-complex protein 1 subunit beta OS=Homo sapiens OX=9606 GN=CCT2 PE=1 SV=4	T-complex protein 1 subunit beta OS=Homo sapiens OX=9606 GN=CCT2 PE=1 SV=4	265.94	250	263	FALSE	K2(DSBSO)	K6(DSBSO)	High
FALSE	DSBSO	Inter	3	2	I[K]DINK	Q15643	2	DL[K]ANESR	Q13813	3	Thyroid receptor-interacting protein 11 OS=Homo sapiens OX=9606 GN=TRIP11 PE=1 SV=3	Spectrin alpha chain, non-erythrocytic 1 OS=Homo sapiens OX=9606 GN=SPTAN1 PE=1 SV=3	265.98	316	1141	FALSE	K2(DSBSO)	K3(DSBSO)	High
FALSE	DSBSO	Intra	15	1	LNS[K]WDLR	P50990	4	AIADTGANVVVTGG[K]VADMALHYANK	P50990	15	T-complex protein 1 subunit theta OS=Homo sapiens OX=9606 GN=CCT8 PE=1 SV=4	T-complex protein 1 subunit theta OS=Homo sapiens OX=9606 GN=CCT8 PE=1 SV=4	266.04	318	296	FALSE	K4(DSBSO)	K15(DSBSO);M19(Oxidation)	High
FALSE	DSBSO	Intra	6	1	LEDT[K]LIK	P48643	5	LGFAGLVQEISFGTT[K]DK	P48643	16	T-complex protein 1 subunit epsilon OS=Homo sapiens OX=9606 GN=CCT5 PE=1 SV=1	T-complex protein 1 subunit epsilon OS=Homo sapiens OX=9606 GN=CCT5 PE=1 SV=1	266.08	223	368	FALSE	K5(DSBSO)	K16(DSBSO)	High
FALSE	DSBSO	Inter	1	3	IL[K]VIR	P08238;P07900	3	[K]SDYIK	P14625	1	Heat shock protein HSP 90-beta OS=Homo sapiens OX=9606 GN=HSP90AB1 PE=1 SV=4;Heat shock protein HSP 90-alpha OS=Homo sapiens OX=9606 GN=HSP90AA1 PE=1 SV=5	Endoplasmin OS=Homo sapiens OX=9606 GN=HSP90B1 PE=1 SV=1	266.12	402;410	405	FALSE	K3(DSBSO)	K1(DSBSO)	High
FALSE	DSBSO	Intra	3	1	[K]VNEILNR	Q86WR0	1	ANSIQGC[K]MNNVNVVYTPWSNLK	Q86WR0	8	Coiled-coil domain-containing protein 25 OS=Homo sapiens OX=9606 GN=CCDC25 PE=1 SV=2	Coiled-coil domain-containing protein 25 OS=Homo sapiens OX=9606 GN=CCDC25 PE=1 SV=2	266.13	125	84	FALSE	K1(DSBSO)	C7(Carbamidomethyl);K8(DSBSO)	High
FALSE	DSBSO	Inter	1	3	[K]LLEGEESR	P05787;P08670	1	IVDG[K]VVSETNDTK	P05783	5	Keratin, type II cytoskeletal 8 OS=Homo sapiens OX=9606 GN=KRT8 PE=1 SV=7;Vimentin OS=Homo sapiens OX=9606 GN=VIM PE=1 SV=4	Keratin, type I cytoskeletal 18 OS=Homo sapiens OX=9606 GN=KRT18 PE=1 SV=2	266.24	393;402	417	FALSE	K1(DSBSO)	K5(DSBSO)	High
FALSE	DSBSO	Intra	1	1	GGLGLSGA[K]ANYR	P22695	9	ID[K]AVAFQNPQTHVIENLHAAAYR	P22695	3	Cytochrome b-c1 complex subunit 2, mitochondrial OS=Homo sapiens OX=9606 GN=UQCRC2 PE=1 SV=3	Cytochrome b-c1 complex subunit 2, mitochondrial OS=Homo sapiens OX=9606 GN=UQCRC2 PE=1 SV=3	266.28	250	162	FALSE	K9(DSBSO)	K3(DSBSO)	High
FALSE	DSBSO	Intra	3	1	TILP[K]NNPPTIVHDK	O60784	5	[K]GLEFPMTDLDMLSPIHTPQR	O60784	1	Target of Myb1 membrane trafficking protein OS=Homo sapiens OX=9606 GN=TOM1 PE=1 SV=2	Target of Myb1 membrane trafficking protein OS=Homo sapiens OX=9606 GN=TOM1 PE=1 SV=2	266.34	106	147	FALSE	K5(DSBSO)	K1(DSBSO)	High
FALSE	DSBSO	Intra	10	1	[K]DISENK	P11142	1	MVNHFIAEF[K]R	P11142	10	Heat shock cognate 71 kDa protein OS=Homo sapiens OX=9606 GN=HSPA8 PE=1 SV=1	Heat shock cognate 71 kDa protein OS=Homo sapiens OX=9606 GN=HSPA8 PE=1 SV=1	266.35	251	246	FALSE	K1(DSBSO)	M1(Oxidation);K10(DSBSO)	High
FALSE	DSBSO	Intra	2	1	ATLV[K]STPVNVPISQK	Q8WUM4	5	IAA[K]HYQFASGAFLHIK	Q8WUM4	4	Programmed cell death 6-interacting protein OS=Homo sapiens OX=9606 GN=PDCD6IP PE=1 SV=1	Programmed cell death 6-interacting protein OS=Homo sapiens OX=9606 GN=PDCD6IP PE=1 SV=1	266.36	339	151	FALSE	K5(DSBSO)	K4(DSBSO)	High
FALSE	DSBSO	Intra	2	1	LNGGLGTSMGC[K]GPK	Q16851	12	LGSSFT[K]VQDYLR	Q16851	7	UTP--glucose-1-phosphate uridylyltransferase OS=Homo sapiens OX=9606 GN=UGP2 PE=1 SV=5	UTP--glucose-1-phosphate uridylyltransferase OS=Homo sapiens OX=9606 GN=UGP2 PE=1 SV=5	266.44	124	438	FALSE	C11(Carbamidomethyl);K12(DSBSO)	K7(DSBSO)	High
FALSE	DSBSO	Inter	2	2	GEIN[K]VVNK	Q9Y265	5	TTEMETIYDLGT[K]MIESLTK	Q9Y230	13	RuvB-like 1 OS=Homo sapiens OX=9606 GN=RUVBL1 PE=1 SV=1	RuvB-like 2 OS=Homo sapiens OX=9606 GN=RUVBL2 PE=1 SV=3	266.5	281	177	FALSE	K5(DSBSO)	K13(DSBSO)	High
FALSE	DSBSO	Intra	3	1	GQESF[K]K	P06748	6	VEA[K]FINYVK	P06748	4	Nucleophosmin OS=Homo sapiens OX=9606 GN=NPM1 PE=1 SV=2	Nucleophosmin OS=Homo sapiens OX=9606 GN=NPM1 PE=1 SV=2	266.54	229	267	FALSE	K6(DSBSO)	K4(DSBSO)	High
FALSE	DSBSO	Intra	4	1	VIHE[K]DGK	Q86UP2	5	QNDQVSFASLVEEL[K]K	Q86UP2	15	Kinectin OS=Homo sapiens OX=9606 GN=KTN1 PE=1 SV=1	Kinectin OS=Homo sapiens OX=9606 GN=KTN1 PE=1 SV=1	266.54	806	800	FALSE	K5(DSBSO)	K15(DSBSO)	High
FALSE	DSBSO	Inter	1	3	SGFNS[K]SGQR	P07910	6	IFVGGI[K]EDTEEHHLR	P09651;Q32P51	7	Heterogeneous nuclear ribonucleoproteins C1/C2 OS=Homo sapiens OX=9606 GN=HNRNPC PE=1 SV=4	Heterogeneous nuclear ribonucleoprotein A1 OS=Homo sapiens OX=9606 GN=HNRNPA1 PE=1 SV=5;Heterogeneous nuclear ribonucleoprotein A1-like 2 OS=Homo sapiens OX=9606 GN=HNRNPA1L2 PE=1 SV=2	266.64	176	113;113	FALSE	K6(DSBSO)	K7(DSBSO)	High
FALSE	DSBSO	Intra	3	1	[K]AAATPAK	P19338	1	VVVSPT[K]K	P19338	7	Nucleolin OS=Homo sapiens OX=9606 GN=NCL PE=1 SV=3	Nucleolin OS=Homo sapiens OX=9606 GN=NCL PE=1 SV=3	266.64	88	70	FALSE	K1(DSBSO)	K7(DSBSO)	High
FALSE	DSBSO	Intra	2	1	L[K]TVFQK	P24752	2	VDFS[K]VPK	P24752	5	Acetyl-CoA acetyltransferase, mitochondrial OS=Homo sapiens OX=9606 GN=ACAT1 PE=1 SV=1	Acetyl-CoA acetyltransferase, mitochondrial OS=Homo sapiens OX=9606 GN=ACAT1 PE=1 SV=1	266.64	268	263	FALSE	K2(DSBSO)	K5(DSBSO)	High
FALSE	DSBSO	Intra	1	1	SNF[K]PSLLAQK	Q96CW1	4	WARPPISMNFEVPFAPSGL[K]VR	Q96CW1	20	AP-2 complex subunit mu OS=Homo sapiens OX=9606 GN=AP2M1 PE=1 SV=2	AP-2 complex subunit mu OS=Homo sapiens OX=9606 GN=AP2M1 PE=1 SV=2	266.71	312	400	FALSE	K4(DSBSO)	K20(DSBSO)	High
FALSE	DSBSO	Intra	7	2	V[K]TTAPR	O95292;Q9P0L0	2	[K]VAHSDKPGSTSTASFR	Q9P0L0	1	Vesicle-associated membrane protein-associated protein B/C OS=Homo sapiens OX=9606 GN=VAPB PE=1 SV=3;Vesicle-associated membrane protein-associated protein A OS=Homo sapiens OX=9606 GN=VAPA PE=1 SV=3	Vesicle-associated membrane protein-associated protein A OS=Homo sapiens OX=9606 GN=VAPA PE=1 SV=3	266.72	45;52	205	FALSE	K2(DSBSO)	K1(DSBSO)	High
FALSE	DSBSO	Intra	10	1	AIVE[K]LR	P12956	5	IMATPEQVG[K]MK	P12956	10	X-ray repair cross-complementing protein 6 OS=Homo sapiens OX=9606 GN=XRCC6 PE=1 SV=2	X-ray repair cross-complementing protein 6 OS=Homo sapiens OX=9606 GN=XRCC6 PE=1 SV=2	266.78	468	461	FALSE	K5(DSBSO)	M2(Oxidation);K10(DSBSO);M11(Oxidation)	High
FALSE	DSBSO	Intra	4	1	[K]TINQWVK	P30740	1	LYGE[K]TYNFLPEFLVSTQK	P30740	5	Leukocyte elastase inhibitor OS=Homo sapiens OX=9606 GN=SERPINB1 PE=1 SV=1	Leukocyte elastase inhibitor OS=Homo sapiens OX=9606 GN=SERPINB1 PE=1 SV=1	266.83	130	96	FALSE	K1(DSBSO)	K5(DSBSO)	High
FALSE	DSBSO	Intra	7	1	[K]VEDAK	P48643	1	LEDT[K]LIK	P48643	5	T-complex protein 1 subunit epsilon OS=Homo sapiens OX=9606 GN=CCT5 PE=1 SV=1	T-complex protein 1 subunit epsilon OS=Homo sapiens OX=9606 GN=CCT5 PE=1 SV=1	266.84	242	223	FALSE	K1(DSBSO)	K5(DSBSO)	High
FALSE	DSBSO	Intra	5	1	[K]AGAEVVK	P54577	1	LSSVVTQHDS[K]K	P54577	11	Tyrosine--tRNA ligase, cytoplasmic OS=Homo sapiens OX=9606 GN=YARS1 PE=1 SV=4	Tyrosine--tRNA ligase, cytoplasmic OS=Homo sapiens OX=9606 GN=YARS1 PE=1 SV=4	266.86	147	146	FALSE	K1(DSBSO)	K11(DSBSO)	High
FALSE	DSBSO	Intra	4	1	T[K]EPVK	Q14103	2	FGEVVDCTL[K]LDPITGR	Q14103	10	Heterogeneous nuclear ribonucleoprotein D0 OS=Homo sapiens OX=9606 GN=HNRNPD PE=1 SV=1	Heterogeneous nuclear ribonucleoprotein D0 OS=Homo sapiens OX=9606 GN=HNRNPD PE=1 SV=1	266.91	178	129	FALSE	K2(DSBSO)	C7(Carbamidomethyl);K10(DSBSO)	High
FALSE	DSBSO	Intra	3	1	DVFEA[K]AR	P12268	6	GSIH[K]FVPYLIAGIQHSCQDIGAK	P12268	5	Inosine-5'-monophosphate dehydrogenase 2 OS=Homo sapiens OX=9606 GN=IMPDH2 PE=1 SV=2	Inosine-5'-monophosphate dehydrogenase 2 OS=Homo sapiens OX=9606 GN=IMPDH2 PE=1 SV=2	266.92	134	455	FALSE	K6(DSBSO)	K5(DSBSO);C18(Carbamidomethyl)	High
FALSE	DSBSO	Intra	3	1	TLSE[K]NNITQK	P78527	5	QLFSSLFSGIL[K]EMDK	P78527	12	DNA-dependent protein kinase catalytic subunit OS=Homo sapiens OX=9606 GN=PRKDC PE=1 SV=3	DNA-dependent protein kinase catalytic subunit OS=Homo sapiens OX=9606 GN=PRKDC PE=1 SV=3	266.95	2829	2818	FALSE	K5(DSBSO)	K12(DSBSO)	High
FALSE	DSBSO	Intra	4	1	D[K]QDEEQR	P27797	2	FVLSSG[K]FYGDEEK	P27797	7	Calreticulin OS=Homo sapiens OX=9606 GN=CALR PE=1 SV=1	Calreticulin OS=Homo sapiens OX=9606 GN=CALR PE=1 SV=1	267.05	360	55	FALSE	K2(DSBSO)	K7(DSBSO)	High
FALSE	DSBSO	Intra	3	1	LYGDL[K]HLK	P31040	6	HTLSYVDVGTG[K]VTLEYRPVIDK	P31040	12	Succinate dehydrogenase [ubiquinone] flavoprotein subunit, mitochondrial OS=Homo sapiens OX=9606 GN=SDHA PE=1 SV=2	Succinate dehydrogenase [ubiquinone] flavoprotein subunit, mitochondrial OS=Homo sapiens OX=9606 GN=SDHA PE=1 SV=2	267.11	547	636	FALSE	K6(DSBSO)	K12(DSBSO)	High
FALSE	DSBSO	Intra	3	1	[K]TVTPAK	P19338	1	GATPG[K]ALVATPGK	P19338	6	Nucleolin OS=Homo sapiens OX=9606 GN=NCL PE=1 SV=3	Nucleolin OS=Homo sapiens OX=9606 GN=NCL PE=1 SV=3	267.13	96	116	FALSE	K1(DSBSO)	K6(DSBSO)	High
FALSE	DSBSO	Intra	1	1	[K]SVLADQGK	Q9NYF8	1	NTEEEGL[K]YK	Q9NYF8	8	Bcl-2-associated transcription factor 1 OS=Homo sapiens OX=9606 GN=BCLAF1 PE=1 SV=2	Bcl-2-associated transcription factor 1 OS=Homo sapiens OX=9606 GN=BCLAF1 PE=1 SV=2	267.13	413	437	FALSE	K1(DSBSO)	K8(DSBSO)	High
FALSE	DSBSO	Intra	1	1	LMEVE[K]EK	P12270	6	[K]LENEVEQR	P12270	1	Nucleoprotein TPR OS=Homo sapiens OX=9606 GN=TPR PE=1 SV=3	Nucleoprotein TPR OS=Homo sapiens OX=9606 GN=TPR PE=1 SV=3	267.14	1013	854	FALSE	K6(DSBSO)	K1(DSBSO)	High
FALSE	DSBSO	Intra	3	1	[K]ASAAQLR	P61081	1	[K]EEESAGGTK	P61081	1	NEDD8-conjugating enzyme Ubc12 OS=Homo sapiens OX=9606 GN=UBE2M PE=1 SV=1	NEDD8-conjugating enzyme Ubc12 OS=Homo sapiens OX=9606 GN=UBE2M PE=1 SV=1	267.2	26	12	FALSE	K1(DSBSO)	K1(DSBSO)	High
FALSE	DSBSO	Intra	1	1	IEDYGL[K]PVPGDLVLK	Q96PZ0	7	HGLTEADVGIT[K]FVSSHQGFSGILK	Q96PZ0	12	Pseudouridylate synthase 7 homolog OS=Homo sapiens OX=9606 GN=PUS7 PE=1 SV=2	Pseudouridylate synthase 7 homolog OS=Homo sapiens OX=9606 GN=PUS7 PE=1 SV=2	267.3	498	118	FALSE	K7(DSBSO)	K12(DSBSO)	High
FALSE	DSBSO	Intra	3	1	[K]IICMGAK	O75223	1	L[K]AIEPNDYTGK	O75223	2	Gamma-glutamylcyclotransferase OS=Homo sapiens OX=9606 GN=GGCT PE=1 SV=1	Gamma-glutamylcyclotransferase OS=Homo sapiens OX=9606 GN=GGCT PE=1 SV=1	267.3	141	161	FALSE	K1(DSBSO);C4(Carbamidomethyl)	K2(DSBSO)	High
FALSE	DSBSO	Intra	1	1	S[K]ELEGLINTK	P20585	2	SYGLNVA[K]LADVPGEILK	P20585	8	DNA mismatch repair protein Msh3 OS=Homo sapiens OX=9606 GN=MSH3 PE=1 SV=4	DNA mismatch repair protein Msh3 OS=Homo sapiens OX=9606 GN=MSH3 PE=1 SV=4	267.31	1091	1074	FALSE	K2(DSBSO)	K8(DSBSO)	High
FALSE	DSBSO	Intra	7	3	[K]IFVGGIK	P09651;Q32P51;P51991	1	YHTINGHNCEV[K]K	P51991	12	Heterogeneous nuclear ribonucleoprotein A1 OS=Homo sapiens OX=9606 GN=HNRNPA1 PE=1 SV=5;Heterogeneous nuclear ribonucleoprotein A1-like 2 OS=Homo sapiens OX=9606 GN=HNRNPA1L2 PE=1 SV=2;Heterogeneous nuclear ribonucleoprotein A3 OS=Homo sapiens OX=9606 GN=HNRNPA3 PE=1 SV=2	Heterogeneous nuclear ribonucleoprotein A3 OS=Homo sapiens OX=9606 GN=HNRNPA3 PE=1 SV=2	267.39	106;106;127	199	FALSE	K1(DSBSO)	C9(Carbamidomethyl);K12(DSBSO)	High
FALSE	DSBSO	Intra	3	1	MH[K]AVQK	Q99459	3	FS[K]EELK	Q99459	3	Cell division cycle 5-like protein OS=Homo sapiens OX=9606 GN=CDC5L PE=1 SV=2	Cell division cycle 5-like protein OS=Homo sapiens OX=9606 GN=CDC5L PE=1 SV=2	267.42	539	626	FALSE	K3(DSBSO)	K3(DSBSO)	High
FALSE	DSBSO	Intra	2	1	TATE[K]PLGELWK	P23919	5	DTTLNW[K]MVDASK	P23919	7	Thymidylate kinase OS=Homo sapiens OX=9606 GN=DTYMK PE=1 SV=4	Thymidylate kinase OS=Homo sapiens OX=9606 GN=DTYMK PE=1 SV=4	267.48	205	176	FALSE	K5(DSBSO)	K7(DSBSO)	High
FALSE	DSBSO	Intra	1	2	GLFDEYGS[K]K	P14625	9	ELISNASDALD[K]IR	P08238;P14625	12	Endoplasmin OS=Homo sapiens OX=9606 GN=HSP90B1 PE=1 SV=1	Heat shock protein HSP 90-beta OS=Homo sapiens OX=9606 GN=HSP90AB1 PE=1 SV=4;Endoplasmin OS=Homo sapiens OX=9606 GN=HSP90B1 PE=1 SV=1	267.49	404	53;114	FALSE	K9(DSBSO)	K12(DSBSO)	High
FALSE	DSBSO	Intra	3	1	GNL[K]QVR	Q8WXF1	4	IE[K]NPAR	Q8WXF1	3	Paraspeckle component 1 OS=Homo sapiens OX=9606 GN=PSPC1 PE=1 SV=1	Paraspeckle component 1 OS=Homo sapiens OX=9606 GN=PSPC1 PE=1 SV=1	267.53	8	14	FALSE	K4(DSBSO)	K3(DSBSO)	High
FALSE	DSBSO	Intra	3	1	VPEEDL[K]R	Q99832	7	G[K]ATISNDGATILK	Q99832	2	T-complex protein 1 subunit eta OS=Homo sapiens OX=9606 GN=CCT7 PE=1 SV=2	T-complex protein 1 subunit eta OS=Homo sapiens OX=9606 GN=CCT7 PE=1 SV=2	267.56	320	55	FALSE	K7(DSBSO)	K2(DSBSO)	High
FALSE	DSBSO	Intra	1	1	[K]ASDVAAVR	P30613	1	IENHEGV[K]R	P30613	8	Pyruvate kinase PKLR OS=Homo sapiens OX=9606 GN=PKLR PE=1 SV=2	Pyruvate kinase PKLR OS=Homo sapiens OX=9606 GN=PKLR PE=1 SV=2	267.59	290	321	FALSE	K1(DSBSO)	K8(DSBSO)	High
FALSE	DSBSO	Intra	5	1	ILAG[K]QKPNLGK	P61221	5	GTVGSILDR[K]DETK	P61221	10	ATP-binding cassette sub-family E member 1 OS=Homo sapiens OX=9606 GN=ABCE1 PE=1 SV=1	ATP-binding cassette sub-family E member 1 OS=Homo sapiens OX=9606 GN=ABCE1 PE=1 SV=1	267.6	126	191	FALSE	K5(DSBSO)	K10(DSBSO)	High
FALSE	DSBSO	Intra	3	1	E[K]EEVAEEAQSGGD	O76070	2	[K]EDLRPSAPQQEGEASK	O76070	1	Gamma-synuclein OS=Homo sapiens OX=9606 GN=SNCG PE=1 SV=2	Gamma-synuclein OS=Homo sapiens OX=9606 GN=SNCG PE=1 SV=2	267.6	115	97	FALSE	K2(DSBSO)	K1(DSBSO)	High
FALSE	DSBSO	Intra	4	2	EA[K]HIAEEADRK	P67936;P06753	3	DEE[K]MELQEIQLK	P06753	4	Tropomyosin alpha-4 chain OS=Homo sapiens OX=9606 GN=TPM4 PE=1 SV=3;Tropomyosin alpha-3 chain OS=Homo sapiens OX=9606 GN=TPM3 PE=1 SV=2	Tropomyosin alpha-3 chain OS=Homo sapiens OX=9606 GN=TPM3 PE=1 SV=2	267.61	116;153	141	FALSE	K3(DSBSO)	K4(DSBSO)	High
FALSE	DSBSO	Intra	2	1	[K]TVTPAK	P19338	1	AVTTPG[K]K	P19338	7	Nucleolin OS=Homo sapiens OX=9606 GN=NCL PE=1 SV=3	Nucleolin OS=Homo sapiens OX=9606 GN=NCL PE=1 SV=3	267.61	96	109	FALSE	K1(DSBSO)	K7(DSBSO)	High
FALSE	DSBSO	Inter	3	2	VY[K]EVK	P24539	3	TSIAIDTIINQ[K]R	P25705	12	ATP synthase F(0) complex subunit B1, mitochondrial OS=Homo sapiens OX=9606 GN=ATP5PB PE=1 SV=2	ATP synthase subunit alpha, mitochondrial OS=Homo sapiens OX=9606 GN=ATP5F1A PE=1 SV=1	267.61	191	230	FALSE	K3(DSBSO)	K12(DSBSO)	High
FALSE	DSBSO	Intra	16	1	[K]VEDMMK	P13639	1	FAA[K]GEGQLGPAER	P13639	4	Elongation factor 2 OS=Homo sapiens OX=9606 GN=EEF2 PE=1 SV=4	Elongation factor 2 OS=Homo sapiens OX=9606 GN=EEF2 PE=1 SV=4	267.62	252	239	FALSE	K1(DSBSO);M5(Oxidation);M6(Oxidation)	K4(DSBSO)	High
FALSE	DSBSO	Intra	3	1	LSGL[K]GK	Q9P2J5	5	DNGVVPVV[K]ELMGEEILGASLSAPLTSYK	Q9P2J5	9	Leucine--tRNA ligase, cytoplasmic OS=Homo sapiens OX=9606 GN=LARS1 PE=1 SV=2	Leucine--tRNA ligase, cytoplasmic OS=Homo sapiens OX=9606 GN=LARS1 PE=1 SV=2	267.66	283	350	FALSE	K5(DSBSO)	K9(DSBSO);M12(Oxidation)	High
FALSE	DSBSO	Intra	2	1	MKETQ[K]SIYYITGESK	P08238	6	SLVSVT[K]EGLELPEDEEEK	P08238	7	Heat shock protein HSP 90-beta OS=Homo sapiens OX=9606 GN=HSP90AB1 PE=1 SV=4	Heat shock protein HSP 90-beta OS=Homo sapiens OX=9606 GN=HSP90AB1 PE=1 SV=4	267.75	481	538	FALSE	K6(DSBSO)	K7(DSBSO)	High
FALSE	DSBSO	Intra	3	1	EEGSENAV[K]AAGK	Q9NTK5	9	NYIVEDGDIIFF[K]FNTPQQPK	Q9NTK5	13	Obg-like ATPase 1 OS=Homo sapiens OX=9606 GN=OLA1 PE=1 SV=2	Obg-like ATPase 1 OS=Homo sapiens OX=9606 GN=OLA1 PE=1 SV=2	267.79	363	386	FALSE	K9(DSBSO)	K13(DSBSO)	High
FALSE	DSBSO	Intra	1	1	NTEEEGL[K]YK	Q9NYF8	8	SVLADQG[K]SFATASHR	Q9NYF8	8	Bcl-2-associated transcription factor 1 OS=Homo sapiens OX=9606 GN=BCLAF1 PE=1 SV=2	Bcl-2-associated transcription factor 1 OS=Homo sapiens OX=9606 GN=BCLAF1 PE=1 SV=2	267.83	437	421	FALSE	K8(DSBSO)	K8(DSBSO)	High
FALSE	DSBSO	Intra	4	1	[K]ITIGQAPTEK	P11586	1	ITIGQAPTE[K]GHTR	P11586	10	C-1-tetrahydrofolate synthase, cytoplasmic OS=Homo sapiens OX=9606 GN=MTHFD1 PE=1 SV=4	C-1-tetrahydrofolate synthase, cytoplasmic OS=Homo sapiens OX=9606 GN=MTHFD1 PE=1 SV=4	267.84	543	553	FALSE	K1(DSBSO)	K10(DSBSO)	High
FALSE	DSBSO	Intra	1	1	MAQFDA[K]K	P26641	7	A[K]DPFAHLPK	P26641	2	Elongation factor 1-gamma OS=Homo sapiens OX=9606 GN=EEF1G PE=1 SV=3	Elongation factor 1-gamma OS=Homo sapiens OX=9606 GN=EEF1G PE=1 SV=3	267.87	219	277	FALSE	K7(DSBSO)	K2(DSBSO)	High
FALSE	DSBSO	Intra	2	1	EAELDVNEELD[K]K	P43034	12	TL[K]GHTDSVQDISFDHSGK	P43034	3	Platelet-activating factor acetylhydrolase IB subunit beta OS=Homo sapiens OX=9606 GN=PAFAH1B1 PE=1 SV=2	Platelet-activating factor acetylhydrolase IB subunit beta OS=Homo sapiens OX=9606 GN=PAFAH1B1 PE=1 SV=2	267.88	45	147	FALSE	K12(DSBSO)	K3(DSBSO)	High
FALSE	DSBSO	Intra	3	1	ESSVA[K]LGSVCR	Q9Y3A3	6	HTLDGAACLLNSN[K]YFPSR	Q9Y3A3	14	MOB-like protein phocein OS=Homo sapiens OX=9606 GN=MOB4 PE=1 SV=1	MOB-like protein phocein OS=Homo sapiens OX=9606 GN=MOB4 PE=1 SV=1	267.9	155	140	FALSE	K6(DSBSO);C11(Carbamidomethyl)	C8(Carbamidomethyl);K14(DSBSO)	High
FALSE	DSBSO	Intra	3	1	EWE[K]FQEEAK	P26639	4	IYGISFPDP[K]MLK	P26639	10	Threonine--tRNA ligase 1, cytoplasmic OS=Homo sapiens OX=9606 GN=TARS1 PE=1 SV=3	Threonine--tRNA ligase 1, cytoplasmic OS=Homo sapiens OX=9606 GN=TARS1 PE=1 SV=3	267.94	313	306	FALSE	K4(DSBSO)	K10(DSBSO)	High
FALSE	DSBSO	Intra	6	1	IE[K]GQVR	P09874	3	TLGDFAAEYA[K]SNR	P09874	11	Poly [ADP-ribose] polymerase 1 OS=Homo sapiens OX=9606 GN=PARP1 PE=1 SV=4	Poly [ADP-ribose] polymerase 1 OS=Homo sapiens OX=9606 GN=PARP1 PE=1 SV=4	267.94	134	119	FALSE	K3(DSBSO)	K11(DSBSO)	High
FALSE	DSBSO	Inter	4	2	SFSL[K]NVK	O00148	5	EQLDNQLDAYMS[K]TK	Q9Y3Y2	13	ATP-dependent RNA helicase DDX39A OS=Homo sapiens OX=9606 GN=DDX39A PE=1 SV=2	Chromatin target of PRMT1 protein OS=Homo sapiens OX=9606 GN=CHTOP PE=1 SV=2	267.98	187	226	FALSE	K5(DSBSO)	K13(DSBSO)	High
FALSE	DSBSO	Intra	1	1	E[K]LESAEPPEK	Q99856	2	[K]MALVADEQQR	Q99856	1	AT-rich interactive domain-containing protein 3A OS=Homo sapiens OX=9606 GN=ARID3A PE=1 SV=2	AT-rich interactive domain-containing protein 3A OS=Homo sapiens OX=9606 GN=ARID3A PE=1 SV=2	267.98	452	462	FALSE	K2(DSBSO)	K1(DSBSO)	High
FALSE	DSBSO	Intra	2	1	AHV[K]HR	P62917	4	[K]GAGSVFR	P62917	1	Large ribosomal subunit protein uL2 OS=Homo sapiens OX=9606 GN=RPL8 PE=1 SV=2	Large ribosomal subunit protein uL2 OS=Homo sapiens OX=9606 GN=RPL8 PE=1 SV=2	268.05	21	10	FALSE	K4(DSBSO)	K1(DSBSO)	High
FALSE	DSBSO	Intra	1	1	GP[K]GPEEK	Q00839	3	[K]QMADTGK	Q00839	1	Heterogeneous nuclear ribonucleoprotein U OS=Homo sapiens OX=9606 GN=HNRNPU PE=1 SV=6	Heterogeneous nuclear ribonucleoprotein U OS=Homo sapiens OX=9606 GN=HNRNPU PE=1 SV=6	268.18	489	544	FALSE	K3(DSBSO)	K1(DSBSO)	High
FALSE	DSBSO	Intra	1	2	DFLL[K]PELLR	O00148;Q13838	5	VSVFFGGLSI[K]K	O00148	11	ATP-dependent RNA helicase DDX39A OS=Homo sapiens OX=9606 GN=DDX39A PE=1 SV=2;Spliceosome RNA helicase DDX39B OS=Homo sapiens OX=9606 GN=DDX39B PE=1 SV=1	ATP-dependent RNA helicase DDX39A OS=Homo sapiens OX=9606 GN=DDX39A PE=1 SV=2	268.23	52;53	154	FALSE	K5(DSBSO)	K11(DSBSO)	High
FALSE	DSBSO	Intra	1	1	DSAGQ[K]GTGK	P52209	6	RIILLV[K]AGQAVDDFIEK	P52209	7	6-phosphogluconate dehydrogenase, decarboxylating OS=Homo sapiens OX=9606 GN=PGD PE=1 SV=3	6-phosphogluconate dehydrogenase, decarboxylating OS=Homo sapiens OX=9606 GN=PGD PE=1 SV=3	268.27	261	76	FALSE	K6(DSBSO)	K7(DSBSO)	High
FALSE	DSBSO	Intra	1	1	[K]KDLSLEEIQK	P16949	1	SHEAEVL[K]QLAEK	P16949	8	Stathmin OS=Homo sapiens OX=9606 GN=STMN1 PE=1 SV=3	Stathmin OS=Homo sapiens OX=9606 GN=STMN1 PE=1 SV=3	268.34	42	70	FALSE	K1(DSBSO)	K8(DSBSO)	High
FALSE	DSBSO	Intra	14	1	EMY[K]TDLEK	P07355	4	ASM[K]GLGTDEDSLIEIICSR	P07355	4	Annexin A2 OS=Homo sapiens OX=9606 GN=ANXA2 PE=1 SV=2	Annexin A2 OS=Homo sapiens OX=9606 GN=ANXA2 PE=1 SV=2	268.36	152	119	FALSE	M2(Oxidation);K4(DSBSO)	M3(Oxidation);K4(DSBSO);C18(Carbamidomethyl)	High
FALSE	DSBSO	Intra	1	1	VLAS[K]TAR	P31350	5	GLSLVD[K]ENTPPALSGTR	P31350	7	Ribonucleoside-diphosphate reductase subunit M2 OS=Homo sapiens OX=9606 GN=RRM2 PE=1 SV=1	Ribonucleoside-diphosphate reductase subunit M2 OS=Homo sapiens OX=9606 GN=RRM2 PE=1 SV=1	268.38	46	30	FALSE	K5(DSBSO)	K7(DSBSO)	High
FALSE	DSBSO	Intra	2	1	VEA[K]PK	P05114	4	LSA[K]PPAK	P05114	4	Non-histone chromosomal protein HMG-14 OS=Homo sapiens OX=9606 GN=HMGN1 PE=1 SV=3	Non-histone chromosomal protein HMG-14 OS=Homo sapiens OX=9606 GN=HMGN1 PE=1 SV=3	268.42	35	27	FALSE	K4(DSBSO)	K4(DSBSO)	High
FALSE	DSBSO	Intra	4	1	IAAEE[K]K	P56385	6	KQDEL[K]R	P56385	6	ATP synthase subunit e, mitochondrial OS=Homo sapiens OX=9606 GN=ATP5ME PE=1 SV=2	ATP synthase subunit e, mitochondrial OS=Homo sapiens OX=9606 GN=ATP5ME PE=1 SV=2	268.43	48	55	FALSE	K6(DSBSO)	K6(DSBSO)	High
FALSE	DSBSO	Intra	5	1	VPVI[K]K	Q13616	5	VDGE[K]DTYSYLA	Q13616	5	Cullin-1 OS=Homo sapiens OX=9606 GN=CUL1 PE=1 SV=2	Cullin-1 OS=Homo sapiens OX=9606 GN=CUL1 PE=1 SV=2	268.43	750	769	FALSE	K5(DSBSO)	K5(DSBSO)	High
FALSE	DSBSO	Intra	1	1	SSVE[K]ENQK	Q13427	5	S[K]GQENDHVHEK	Q13427	2	Peptidyl-prolyl cis-trans isomerase G OS=Homo sapiens OX=9606 GN=PPIG PE=1 SV=2	Peptidyl-prolyl cis-trans isomerase G OS=Homo sapiens OX=9606 GN=PPIG PE=1 SV=2	268.55	720	726	FALSE	K5(DSBSO)	K2(DSBSO)	High
FALSE	DSBSO	Intra	2	2	[K]NLVKK	P07900	1	EMLQQS[K]ILK	P08238;P07900	7	Heat shock protein HSP 90-alpha OS=Homo sapiens OX=9606 GN=HSP90AA1 PE=1 SV=5	Heat shock protein HSP 90-beta OS=Homo sapiens OX=9606 GN=HSP90AB1 PE=1 SV=4;Heat shock protein HSP 90-alpha OS=Homo sapiens OX=9606 GN=HSP90AA1 PE=1 SV=5	268.57	414	399;407	FALSE	K1(DSBSO)	K7(DSBSO)	High
FALSE	DSBSO	Intra	2	1	[K]AAGGATPK	P16403	1	KPVGAAK[K]PK	P16403	8	Histone H1.2 OS=Homo sapiens OX=9606 GN=H1-2 PE=1 SV=2	Histone H1.2 OS=Homo sapiens OX=9606 GN=H1-2 PE=1 SV=2	268.57	140	137	FALSE	K1(DSBSO)	K8(DSBSO)	High
FALSE	DSBSO	Intra	3	1	T[K]QGCTVAEK	Q8TEX9	2	LAELCGVL[K]AVLQR	Q8TEX9	9	Importin-4 OS=Homo sapiens OX=9606 GN=IPO4 PE=1 SV=2	Importin-4 OS=Homo sapiens OX=9606 GN=IPO4 PE=1 SV=2	268.6	867	801	FALSE	K2(DSBSO);C5(Carbamidomethyl)	C5(Carbamidomethyl);K9(DSBSO)	High
FALSE	DSBSO	Intra	2	1	FIDFF[K]R	P49588	6	ALNEAL[K]LFK	P49588	7	Alanine--tRNA ligase, cytoplasmic OS=Homo sapiens OX=9606 GN=AARS1 PE=1 SV=2	Alanine--tRNA ligase, cytoplasmic OS=Homo sapiens OX=9606 GN=AARS1 PE=1 SV=2	268.61	19	876	FALSE	K6(DSBSO)	K7(DSBSO)	High
FALSE	DSBSO	Intra	1	1	ELAL[K]DK	Q9Y6D9	5	D[K]NSAVTSSAR	Q9Y6D9	2	Mitotic spindle assembly checkpoint protein MAD1 OS=Homo sapiens OX=9606 GN=MAD1L1 PE=1 SV=2	Mitotic spindle assembly checkpoint protein MAD1 OS=Homo sapiens OX=9606 GN=MAD1L1 PE=1 SV=2	268.61	349	351	FALSE	K5(DSBSO)	K2(DSBSO)	High
FALSE	DSBSO	Intra	1	1	Q[K]WLLLTGISAQQNR	Q00610	2	[K]VSQPIEGHAASFAQFK	Q00610	1	Clathrin heavy chain 1 OS=Homo sapiens OX=9606 GN=CLTC PE=1 SV=5	Clathrin heavy chain 1 OS=Homo sapiens OX=9606 GN=CLTC PE=1 SV=5	268.62	163	189	FALSE	K2(DSBSO)	K1(DSBSO)	High
FALSE	DSBSO	Intra	5	1	DMINV[K]R	P41250	6	TVNVVQFEPS[K]GAIGK	P41250	11	Glycine--tRNA ligase OS=Homo sapiens OX=9606 GN=GARS1 PE=1 SV=3	Glycine--tRNA ligase OS=Homo sapiens OX=9606 GN=GARS1 PE=1 SV=3	268.62	559	501	FALSE	M2(Oxidation);K6(DSBSO)	K11(DSBSO)	High
FALSE	DSBSO	Intra	4	1	QPYEQ[K]AAK	P26583	6	RPPSAFFLFCSEHRP[K]IK	P26583	16	High mobility group protein B2 OS=Homo sapiens OX=9606 GN=HMGB2 PE=1 SV=2	High mobility group protein B2 OS=Homo sapiens OX=9606 GN=HMGB2 PE=1 SV=2	268.66	147	112	FALSE	K6(DSBSO)	C10(Carbamidomethyl);K16(DSBSO)	High
FALSE	DSBSO	Intra	7	1	I[K]NTF	O94906	2	AGL[K]NIANTLMAK	O94906	4	Pre-mRNA-processing factor 6 OS=Homo sapiens OX=9606 GN=PRPF6 PE=1 SV=1	Pre-mRNA-processing factor 6 OS=Homo sapiens OX=9606 GN=PRPF6 PE=1 SV=1	268.69	938	793	FALSE	K2(DSBSO)	K4(DSBSO)	High
FALSE	DSBSO	Intra	3	1	L[K]VTELR	Q1KMD3	2	GL[K]VDLAQR	Q1KMD3	3	Heterogeneous nuclear ribonucleoprotein U-like protein 2 OS=Homo sapiens OX=9606 GN=HNRNPUL2 PE=1 SV=1	Heterogeneous nuclear ribonucleoprotein U-like protein 2 OS=Homo sapiens OX=9606 GN=HNRNPUL2 PE=1 SV=1	268.78	7	26	FALSE	K2(DSBSO)	K3(DSBSO)	High
FALSE	DSBSO	Intra	2	1	LF[K]DDIR	Q9UBT2	3	STGYDPV[K]LFTK	Q9UBT2	8	SUMO-activating enzyme subunit 2 OS=Homo sapiens OX=9606 GN=UBA2 PE=1 SV=2	SUMO-activating enzyme subunit 2 OS=Homo sapiens OX=9606 GN=UBA2 PE=1 SV=2	268.8	260	253	FALSE	K3(DSBSO)	K8(DSBSO)	High
FALSE	DSBSO	Intra	3	1	KPVVG[K]K	P36578	6	SDE[K]AAVAGK	P36578	4	Large ribosomal subunit protein uL4 OS=Homo sapiens OX=9606 GN=RPL4 PE=1 SV=5	Large ribosomal subunit protein uL4 OS=Homo sapiens OX=9606 GN=RPL4 PE=1 SV=5	268.81	380	368	FALSE	K6(DSBSO)	K4(DSBSO)	High
FALSE	DSBSO	Intra	1	1	SD[K]MNIFGGFR	Q6NUK1	3	IIS[K]EGIPGLYR	Q6NUK1	4	Mitochondrial adenyl nucleotide antiporter SLC25A24 OS=Homo sapiens OX=9606 GN=SLC25A24 PE=1 SV=2	Mitochondrial adenyl nucleotide antiporter SLC25A24 OS=Homo sapiens OX=9606 GN=SLC25A24 PE=1 SV=2	268.82	231	437	FALSE	K3(DSBSO)	K4(DSBSO)	High
FALSE	DSBSO	Inter	1	2	YE[K]LTPVPDSFFAK	O94906	3	ANIPW[K]VPGLPTPIENMILR	Q6P2Q9	6	Pre-mRNA-processing factor 6 OS=Homo sapiens OX=9606 GN=PRPF6 PE=1 SV=1	Pre-mRNA-processing-splicing factor 8 OS=Homo sapiens OX=9606 GN=PRPF8 PE=1 SV=2	268.84	178	727	FALSE	K3(DSBSO)	K6(DSBSO)	High
FALSE	DSBSO	Intra	5	1	G[K]VGRPTASK	Q9H1E3	2	ATVTPSPV[K]GK	Q9H1E3	9	Nuclear ubiquitous casein and cyclin-dependent kinase substrate 1 OS=Homo sapiens OX=9606 GN=NUCKS1 PE=1 SV=1	Nuclear ubiquitous casein and cyclin-dependent kinase substrate 1 OS=Homo sapiens OX=9606 GN=NUCKS1 PE=1 SV=1	268.87	188	184	FALSE	K2(DSBSO)	K9(DSBSO)	High
FALSE	DSBSO	Intra	1	1	L[K]ISLGK	P46013	2	TPTSS[K]QR	P46013	6	Proliferation marker protein Ki-67 OS=Homo sapiens OX=9606 GN=MKI67 PE=1 SV=2	Proliferation marker protein Ki-67 OS=Homo sapiens OX=9606 GN=MKI67 PE=1 SV=2	268.87	2000	1996	FALSE	K2(DSBSO)	K6(DSBSO)	High
FALSE	DSBSO	Intra	1	1	[K]TLLGDGPVVTDPK	P52566	1	ELQEMD[K]DDESLIK	P52566	7	Rho GDP-dissociation inhibitor 2 OS=Homo sapiens OX=9606 GN=ARHGDIB PE=1 SV=3	Rho GDP-dissociation inhibitor 2 OS=Homo sapiens OX=9606 GN=ARHGDIB PE=1 SV=3	268.88	50	40	FALSE	K1(DSBSO)	K7(DSBSO)	High
FALSE	DSBSO	Intra	4	2	G[K]ADAGK	O00479;P05204	2	TDQAQ[K]AEGAGDAK	P05204	6	High mobility group nucleosome-binding domain-containing protein 4 OS=Homo sapiens OX=9606 GN=HMGN4 PE=1 SV=3;Non-histone chromosomal protein HMG-17 OS=Homo sapiens OX=9606 GN=HMGN2 PE=1 SV=3	Non-histone chromosomal protein HMG-17 OS=Homo sapiens OX=9606 GN=HMGN2 PE=1 SV=3	268.92	59;59	82	FALSE	K2(DSBSO)	K6(DSBSO)	High
FALSE	DSBSO	Intra	3	1	VHLSQ[K]YK	P43243	6	I[K]KPEGKPDQK	P43243	2	Matrin-3 OS=Homo sapiens OX=9606 GN=MATR3 PE=1 SV=2	Matrin-3 OS=Homo sapiens OX=9606 GN=MATR3 PE=1 SV=2	268.97	473	478	FALSE	K6(DSBSO)	K2(DSBSO)	High
FALSE	DSBSO	Inter	2	2	TSGSNV[K]IVK	P56381	7	THSDQFLVAF[K]EVGR	P36542	11	ATP synthase subunit epsilon, mitochondrial OS=Homo sapiens OX=9606 GN=ATP5F1E PE=1 SV=2	ATP synthase subunit gamma, mitochondrial OS=Homo sapiens OX=9606 GN=ATP5F1C PE=1 SV=1	269	44	154	FALSE	K7(DSBSO)	K11(DSBSO)	High
FALSE	DSBSO	Intra	3	1	VLQEG[K]AR	P11717	6	HAEPEQNWEAVDGSQTETE[K]K	P11717	20	Cation-independent mannose-6-phosphate receptor OS=Homo sapiens OX=9606 GN=IGF2R PE=1 SV=3	Cation-independent mannose-6-phosphate receptor OS=Homo sapiens OX=9606 GN=IGF2R PE=1 SV=3	269.08	527	511	FALSE	K6(DSBSO)	K20(DSBSO)	High
FALSE	DSBSO	Intra	3	1	A[K]HHAISAK	P27824	2	KDDTDDEIA[K]YDGK	P27824	10	Calnexin OS=Homo sapiens OX=9606 GN=CANX PE=1 SV=2	Calnexin OS=Homo sapiens OX=9606 GN=CANX PE=1 SV=2	269.12	127	99	FALSE	K2(DSBSO)	K10(DSBSO)	High
FALSE	DSBSO	Intra	2	1	[K]DDTDDEIAK	P27824	1	TPELNLDQFHD[K]TPYTIMFGPDK	P27824	12	Calnexin OS=Homo sapiens OX=9606 GN=CANX PE=1 SV=2	Calnexin OS=Homo sapiens OX=9606 GN=CANX PE=1 SV=2	269.15	90	182	FALSE	K1(DSBSO)	K12(DSBSO)	High
FALSE	DSBSO	Intra	1	1	FTPELQP[K]ASQSR	Q14676	8	SLATMDSPPHQ[K]QPQR	Q14676	12	Mediator of DNA damage checkpoint protein 1 OS=Homo sapiens OX=9606 GN=MDC1 PE=1 SV=3	Mediator of DNA damage checkpoint protein 1 OS=Homo sapiens OX=9606 GN=MDC1 PE=1 SV=3	269.22	1806	1825	FALSE	K8(DSBSO)	K12(DSBSO)	High
FALSE	DSBSO	Inter	1	3	DDGSTLMEIDGD[K]GK	O96019	13	DLTDYLM[K]ILTER	P60709;P68032	8	Actin-like protein 6A OS=Homo sapiens OX=9606 GN=ACTL6A PE=1 SV=1	Actin, cytoplasmic 1 OS=Homo sapiens OX=9606 GN=ACTB PE=1 SV=1;Actin, alpha cardiac muscle 1 OS=Homo sapiens OX=9606 GN=ACTC1 PE=1 SV=1	269.22	60	191;193	FALSE	K13(DSBSO)	K8(DSBSO)	High
FALSE	DSBSO	Inter	2	2	LFVGGI[K]EDTEEHHLR	P22626	7	GFGFVTYATVEEVDAAMNARPH[K]VDGR	P09651	23	Heterogeneous nuclear ribonucleoproteins A2/B1 OS=Homo sapiens OX=9606 GN=HNRNPA2B1 PE=1 SV=2	Heterogeneous nuclear ribonucleoprotein A1 OS=Homo sapiens OX=9606 GN=HNRNPA1 PE=1 SV=5	269.24	120	78	FALSE	K7(DSBSO)	K23(DSBSO)	High
FALSE	DSBSO	Intra	3	1	[K]FYEAFSK	P08238	1	SIYYITGES[K]EQVANSAFVER	P08238	10	Heat shock protein HSP 90-beta OS=Homo sapiens OX=9606 GN=HSP90AB1 PE=1 SV=4	Heat shock protein HSP 90-beta OS=Homo sapiens OX=9606 GN=HSP90AB1 PE=1 SV=4	269.24	428	491	FALSE	K1(DSBSO)	K10(DSBSO)	High
FALSE	DSBSO	Intra	5	1	[K]SHEAEVLK	P16949	1	LTH[K]MEANK	P16949	4	Stathmin OS=Homo sapiens OX=9606 GN=STMN1 PE=1 SV=3	Stathmin OS=Homo sapiens OX=9606 GN=STMN1 PE=1 SV=3	269.32	62	104	FALSE	K1(DSBSO)	K4(DSBSO)	High
FALSE	DSBSO	Intra	1	1	TDMAGP[K]ATK	P16152	7	AL[K]SCSPELQQK	P16152	3	Carbonyl reductase [NADPH] 1 OS=Homo sapiens OX=9606 GN=CBR1 PE=1 SV=3	Carbonyl reductase [NADPH] 1 OS=Homo sapiens OX=9606 GN=CBR1 PE=1 SV=3	269.33	239	148	FALSE	K7(DSBSO)	K3(DSBSO);C5(Carbamidomethyl)	High
FALSE	DSBSO	Intra	2	1	AQQD[K]LDK	Q9NTJ3	5	LHNTIVEINNH[K]LK	Q9NTJ3	12	Structural maintenance of chromosomes protein 4 OS=Homo sapiens OX=9606 GN=SMC4 PE=1 SV=2	Structural maintenance of chromosomes protein 4 OS=Homo sapiens OX=9606 GN=SMC4 PE=1 SV=2	269.34	905	898	FALSE	K5(DSBSO)	K12(DSBSO)	High
FALSE	DSBSO	Inter	3	2	I[K]ELDHNISK	O95347	2	VIQENEHALQ[K]DALSIK	Q9NTJ3	11	Structural maintenance of chromosomes protein 2 OS=Homo sapiens OX=9606 GN=SMC2 PE=1 SV=2	Structural maintenance of chromosomes protein 4 OS=Homo sapiens OX=9606 GN=SMC4 PE=1 SV=2	269.34	911	1009	FALSE	K2(DSBSO)	K11(DSBSO)	High
FALSE	DSBSO	Intra	7	1	V[K]TLHPAVHAGILAR	P31939	2	APGQLALFSVSD[K]TGLVEFAR	P31939	13	Bifunctional purine biosynthesis protein ATIC OS=Homo sapiens OX=9606 GN=ATIC PE=1 SV=3	Bifunctional purine biosynthesis protein ATIC OS=Homo sapiens OX=9606 GN=ATIC PE=1 SV=3	269.37	66	14	FALSE	K2(DSBSO)	K13(DSBSO)	High
FALSE	DSBSO	Intra	2	2	AVVV[K]K	P05787	5	[K]LLEGEESR	P05787;P08670	1	Keratin, type II cytoskeletal 8 OS=Homo sapiens OX=9606 GN=KRT8 PE=1 SV=7	Keratin, type II cytoskeletal 8 OS=Homo sapiens OX=9606 GN=KRT8 PE=1 SV=7;Vimentin OS=Homo sapiens OX=9606 GN=VIM PE=1 SV=4	269.39	464	393;402	FALSE	K5(DSBSO)	K1(DSBSO)	High
FALSE	DSBSO	Intra	2	1	GSS[K]SGK	P07910	4	GSS[K]SGK	P07910	4	Heterogeneous nuclear ribonucleoproteins C1/C2 OS=Homo sapiens OX=9606 GN=HNRNPC PE=1 SV=4	Heterogeneous nuclear ribonucleoproteins C1/C2 OS=Homo sapiens OX=9606 GN=HNRNPC PE=1 SV=4	269.41	184	184	FALSE	K4(DSBSO)	K4(DSBSO)	High
FALSE	DSBSO	Intra	4	1	VPDGKPENEFAFNAEF[K]DK	Q15181	17	VIAINVDDPDAANYNDINDV[K]R	Q15181	21	Inorganic pyrophosphatase OS=Homo sapiens OX=9606 GN=PPA1 PE=1 SV=2	Inorganic pyrophosphatase OS=Homo sapiens OX=9606 GN=PPA1 PE=1 SV=2	269.51	211	176	FALSE	K17(DSBSO)	K21(DSBSO)	High
FALSE	DSBSO	Intra	5	1	EHE[K]EVLQK	P16949	4	SHEAEVL[K]QLAEK	P16949	8	Stathmin OS=Homo sapiens OX=9606 GN=STMN1 PE=1 SV=3	Stathmin OS=Homo sapiens OX=9606 GN=STMN1 PE=1 SV=3	269.54	80	70	FALSE	K4(DSBSO)	K8(DSBSO)	High
FALSE	DSBSO	Intra	3	1	VIAQLSECE[K]HK	Q92878	10	LLNQE[K]SELLVEQGR	Q92878	6	DNA repair protein RAD50 OS=Homo sapiens OX=9606 GN=RAD50 PE=1 SV=1	DNA repair protein RAD50 OS=Homo sapiens OX=9606 GN=RAD50 PE=1 SV=1	269.57	992	343	FALSE	C8(Carbamidomethyl);K10(DSBSO)	K6(DSBSO)	High
FALSE	DSBSO	Inter	7	2	SIN[K]LIR	P05198	4	VGQEIEVRPGIVS[K]DSEGK	P41091	14	Eukaryotic translation initiation factor 2 subunit 1 OS=Homo sapiens OX=9606 GN=EIF2S1 PE=1 SV=3	Eukaryotic translation initiation factor 2 subunit 3 OS=Homo sapiens OX=9606 GN=EIF2S3 PE=1 SV=3	269.57	61	303	FALSE	K4(DSBSO)	K14(DSBSO)	High
FALSE	DSBSO	Intra	10	2	EA[K]HIAEEADR	P67936;P06753	3	ALKDEE[K]MELQEIQLK	P06753	7	Tropomyosin alpha-4 chain OS=Homo sapiens OX=9606 GN=TPM4 PE=1 SV=3;Tropomyosin alpha-3 chain OS=Homo sapiens OX=9606 GN=TPM3 PE=1 SV=2	Tropomyosin alpha-3 chain OS=Homo sapiens OX=9606 GN=TPM3 PE=1 SV=2	269.57	116;153	141	FALSE	K3(DSBSO)	K7(DSBSO);M8(Oxidation)	High
FALSE	DSBSO	Intra	11	5	NIV[K]K	Q15397;P08238;P20936;Q9NU22	4	IL[K]VIR	P08238;P07900	3	Pumilio homolog 3 OS=Homo sapiens OX=9606 GN=PUM3 PE=1 SV=3;Heat shock protein HSP 90-beta OS=Homo sapiens OX=9606 GN=HSP90AB1 PE=1 SV=4;Ras GTPase-activating protein 1 OS=Homo sapiens OX=9606 GN=RASA1 PE=1 SV=1;Midasin OS=Homo sapiens OX=9606 GN=MDN1 PE=1 SV=2	Heat shock protein HSP 90-beta OS=Homo sapiens OX=9606 GN=HSP90AB1 PE=1 SV=4;Heat shock protein HSP 90-alpha OS=Homo sapiens OX=9606 GN=HSP90AA1 PE=1 SV=5	269.57	220;410;477;1918	402;410	FALSE	K4(DSBSO)	K3(DSBSO)	High
FALSE	DSBSO	Intra	4	1	A[K]AEEMLSK	P62993	2	GDFIHVMDNSDPNWW[K]GACHGQTGMFPR	P62993	16	Growth factor receptor-bound protein 2 OS=Homo sapiens OX=9606 GN=GRB2 PE=1 SV=1	Growth factor receptor-bound protein 2 OS=Homo sapiens OX=9606 GN=GRB2 PE=1 SV=1	269.61	69	195	FALSE	K2(DSBSO)	K16(DSBSO);C19(Carbamidomethyl)	High
FALSE	DSBSO	Intra	3	1	LGAL[K]LKPNTK	Q8WVY7	5	V[K]GKPAENDVK	Q8WVY7	2	Ubiquitin-like domain-containing CTD phosphatase 1 OS=Homo sapiens OX=9606 GN=UBLCP1 PE=1 SV=2	Ubiquitin-like domain-containing CTD phosphatase 1 OS=Homo sapiens OX=9606 GN=UBLCP1 PE=1 SV=2	269.62	65	51	FALSE	K5(DSBSO)	K2(DSBSO)	High
FALSE	DSBSO	Intra	2	1	IQA[K]IPGLK	Q9NQC3	4	HQAQIDHYLGLAN[K]NVK	Q9NQC3	14	Reticulon-4 OS=Homo sapiens OX=9606 GN=RTN4 PE=1 SV=2	Reticulon-4 OS=Homo sapiens OX=9606 GN=RTN4 PE=1 SV=2	269.63	1183	1171	FALSE	K4(DSBSO)	K14(DSBSO)	High
FALSE	DSBSO	Intra	8	1	DL[K]DYFTK	Q99729	3	GFGFILF[K]DAASVEK	Q99729	8	Heterogeneous nuclear ribonucleoprotein A/B OS=Homo sapiens OX=9606 GN=HNRNPAB PE=1 SV=2	Heterogeneous nuclear ribonucleoprotein A/B OS=Homo sapiens OX=9606 GN=HNRNPAB PE=1 SV=2	269.67	86	118	FALSE	K3(DSBSO)	K8(DSBSO)	High
FALSE	DSBSO	Inter	2	2	G[K]GAYQDR	P50991	2	LHPES[K]DDK	P17987	6	T-complex protein 1 subunit delta OS=Homo sapiens OX=9606 GN=CCT4 PE=1 SV=4	T-complex protein 1 subunit alpha OS=Homo sapiens OX=9606 GN=TCP1 PE=1 SV=1	269.68	21	538	FALSE	K2(DSBSO)	K6(DSBSO)	High
FALSE	DSBSO	Intra	3	1	LN[K]AMR	P50995	3	DIE[K]SICR	P50995	4	Annexin A11 OS=Homo sapiens OX=9606 GN=ANXA11 PE=1 SV=1	Annexin A11 OS=Homo sapiens OX=9606 GN=ANXA11 PE=1 SV=1	269.7	442	408	FALSE	K3(DSBSO)	K4(DSBSO);C7(Carbamidomethyl)	High
FALSE	DSBSO	Intra	2	1	SENGSVW[K]EHR	P16157	8	V[K]LALQAQPVPDELVTK	P16157	2	Ankyrin-1 OS=Homo sapiens OX=9606 GN=ANK1 PE=1 SV=3	Ankyrin-1 OS=Homo sapiens OX=9606 GN=ANK1 PE=1 SV=3	269.82	1018	1105	FALSE	K8(DSBSO)	K2(DSBSO)	High
FALSE	DSBSO	Intra	4	1	VV[K]DTTR	P36543	3	ARDDLITDLLNEA[K]QR	P36543	14	V-type proton ATPase subunit E 1 OS=Homo sapiens OX=9606 GN=ATP6V1E1 PE=1 SV=1	V-type proton ATPase subunit E 1 OS=Homo sapiens OX=9606 GN=ATP6V1E1 PE=1 SV=1	269.84	107	99	FALSE	K3(DSBSO)	K14(DSBSO)	High
FALSE	DSBSO	Intra	4	1	SSGAASSAPGGGDGAEY[K]TLK	Q96T37	18	FGDVSV[K]ISHLSGSGSGDER	Q96T37	7	RNA-binding protein 15 OS=Homo sapiens OX=9606 GN=RBM15 PE=1 SV=2	RNA-binding protein 15 OS=Homo sapiens OX=9606 GN=RBM15 PE=1 SV=2	269.92	170	203	FALSE	K18(DSBSO)	K7(DSBSO)	High
FALSE	DSBSO	Intra	1	1	FDDTNPE[K]EK	P07814	8	AYVDDTPAEQM[K]AER	P07814	12	Bifunctional glutamate/proline--tRNA ligase OS=Homo sapiens OX=9606 GN=EPRS1 PE=1 SV=5	Bifunctional glutamate/proline--tRNA ligase OS=Homo sapiens OX=9606 GN=EPRS1 PE=1 SV=5	269.96	243	300	FALSE	K8(DSBSO)	K12(DSBSO)	High
FALSE	DSBSO	Intra	1	2	ETQ[K]SIYYITGESK	P08238	4	EGLELPEDEEE[K]KK	P08238;P07900	12	Heat shock protein HSP 90-beta OS=Homo sapiens OX=9606 GN=HSP90AB1 PE=1 SV=4	Heat shock protein HSP 90-beta OS=Homo sapiens OX=9606 GN=HSP90AB1 PE=1 SV=4;Heat shock protein HSP 90-alpha OS=Homo sapiens OX=9606 GN=HSP90AA1 PE=1 SV=5	269.96	481	550;558	FALSE	K4(DSBSO)	K12(DSBSO)	High
FALSE	DSBSO	Intra	2	1	GV[K]EEVK	Q13547	3	T[K]EEKPEAK	Q13547	2	Histone deacetylase 1 OS=Homo sapiens OX=9606 GN=HDAC1 PE=1 SV=1	Histone deacetylase 1 OS=Homo sapiens OX=9606 GN=HDAC1 PE=1 SV=1	269.98	476	466	FALSE	K3(DSBSO)	K2(DSBSO)	High
FALSE	DSBSO	Intra	2	1	DEQSEE[K]K	P35579	7	E[K]QLAAENR	P35579	2	Myosin-9 OS=Homo sapiens OX=9606 GN=MYH9 PE=1 SV=4	Myosin-9 OS=Homo sapiens OX=9606 GN=MYH9 PE=1 SV=4	270.01	1583	860	FALSE	K7(DSBSO)	K2(DSBSO)	High
FALSE	DSBSO	Intra	4	1	KVE[K]VVVSNR	P07900	4	ENQ[K]HIYYITGETK	P07900	4	Heat shock protein HSP 90-alpha OS=Homo sapiens OX=9606 GN=HSP90AA1 PE=1 SV=5	Heat shock protein HSP 90-alpha OS=Homo sapiens OX=9606 GN=HSP90AA1 PE=1 SV=5	270.06	585	489	FALSE	K4(DSBSO)	K4(DSBSO)	High
FALSE	DSBSO	Intra	3	1	APLVL[K]D	Q99497	6	EVAAQV[K]APLVLKD	Q99497	7	Parkinson disease protein 7 OS=Homo sapiens OX=9606 GN=PARK7 PE=1 SV=2	Parkinson disease protein 7 OS=Homo sapiens OX=9606 GN=PARK7 PE=1 SV=2	270.12	188	182	FALSE	K6(DSBSO)	K7(DSBSO)	High
FALSE	DSBSO	Intra	1	1	LIPDGCGV[K]YIPSR	P27635	9	FNADEFEDMVAE[K]R	P27635	13	Large ribosomal subunit protein uL16 OS=Homo sapiens OX=9606 GN=RPL10 PE=1 SV=5	Large ribosomal subunit protein uL16 OS=Homo sapiens OX=9606 GN=RPL10 PE=1 SV=5	270.12	198	188	FALSE	C6(Carbamidomethyl);K9(DSBSO)	K13(DSBSO)	High
FALSE	DSBSO	Intra	4	1	WEVADLQPQL[K]IDK	P22695	11	IG[K]VTSEELHYFVQNHFTSAR	P22695	3	Cytochrome b-c1 complex subunit 2, mitochondrial OS=Homo sapiens OX=9606 GN=UQCRC2 PE=1 SV=3	Cytochrome b-c1 complex subunit 2, mitochondrial OS=Homo sapiens OX=9606 GN=UQCRC2 PE=1 SV=3	270.14	159	199	FALSE	K11(DSBSO)	K3(DSBSO)	High
FALSE	DSBSO	Intra	6	1	[V]NFTVDQIR	P13639	1	STLTDSLVC[K]AGIIASAR	P13639	10	Elongation factor 2 OS=Homo sapiens OX=9606 GN=EEF2 PE=1 SV=4	Elongation factor 2 OS=Homo sapiens OX=9606 GN=EEF2 PE=1 SV=4	270.14	2	42	FALSE	Nterm(DSBSO)	C9(Carbamidomethyl);K10(DSBSO)	High
FALSE	DSBSO	Intra	2	1	EVPAG[K]HIITTTR	O95861	6	IIQLIEG[K]ASAYVFASPGCK	O95861	8	3'(2'),5'-bisphosphate nucleotidase 1 OS=Homo sapiens OX=9606 GN=BPNT1 PE=1 SV=1	3'(2'),5'-bisphosphate nucleotidase 1 OS=Homo sapiens OX=9606 GN=BPNT1 PE=1 SV=1	270.14	189	232	FALSE	K6(DSBSO)	K8(DSBSO);C19(Carbamidomethyl)	High
FALSE	DSBSO	Inter	5	2	LVGMPA[K]R	P38646	7	LYGIQAFC[K]DLLEVADVLEK	Q9HAV7	9	Stress-70 protein, mitochondrial OS=Homo sapiens OX=9606 GN=HSPA9 PE=1 SV=2	GrpE protein homolog 1, mitochondrial OS=Homo sapiens OX=9606 GN=GRPEL1 PE=1 SV=2	270.16	106	109	FALSE	M4(Oxidation);K7(DSBSO)	C8(Carbamidomethyl);K9(DSBSO)	High
FALSE	DSBSO	Intra	2	1	EVQTNDL[K]EVVNK	P61247	8	LMELHGEGSSSG[K]ATGDETGAK	P61247	13	Small ribosomal subunit protein eS1 OS=Homo sapiens OX=9606 GN=RPS3A PE=1 SV=2	Small ribosomal subunit protein eS1 OS=Homo sapiens OX=9606 GN=RPS3A PE=1 SV=2	270.21	182	240	FALSE	K8(DSBSO)	K13(DSBSO)	High
FALSE	DSBSO	Intra	1	1	TNE[K]VELQELNDR	P08670	4	FLEQQN[K]ILLAELEQLK	P08670	7	Vimentin OS=Homo sapiens OX=9606 GN=VIM PE=1 SV=4	Vimentin OS=Homo sapiens OX=9606 GN=VIM PE=1 SV=4	270.29	104	129	FALSE	K4(DSBSO)	K7(DSBSO)	High
FALSE	DSBSO	Intra	1	1	SIDL[K]DK	P10809	5	L[K]VGLQVVAVK	P10809	2	60 kDa heat shock protein, mitochondrial OS=Homo sapiens OX=9606 GN=HSPD1 PE=1 SV=2	60 kDa heat shock protein, mitochondrial OS=Homo sapiens OX=9606 GN=HSPD1 PE=1 SV=2	270.4	87	292	FALSE	K5(DSBSO)	K2(DSBSO)	High
FALSE	DSBSO	Inter	2	2	EID[K]AEGK	Q15428	4	KEEEE[K]EK	Q15459	6	Splicing factor 3A subunit 2 OS=Homo sapiens OX=9606 GN=SF3A2 PE=1 SV=2	Splicing factor 3A subunit 1 OS=Homo sapiens OX=9606 GN=SF3A1 PE=1 SV=1	270.46	190	264	FALSE	K4(DSBSO)	K6(DSBSO)	High
FALSE	DSBSO	Intra	1	2	TSGS[K]ER	Q15424	5	TVVMD[K]SK	Q15424;Q14151	6	Scaffold attachment factor B1 OS=Homo sapiens OX=9606 GN=SAFB PE=1 SV=4	Scaffold attachment factor B1 OS=Homo sapiens OX=9606 GN=SAFB PE=1 SV=4;Scaffold attachment factor B2 OS=Homo sapiens OX=9606 GN=SAFB2 PE=1 SV=1	270.55	583	568;576	FALSE	K5(DSBSO)	K6(DSBSO)	High
FALSE	DSBSO	Intra	3	1	S[K]GFGFVSFER	P11940	2	FGPALSV[K]VMTDESGK	P11940	8	Polyadenylate-binding protein 1 OS=Homo sapiens OX=9606 GN=PABPC1 PE=1 SV=2	Polyadenylate-binding protein 1 OS=Homo sapiens OX=9606 GN=PABPC1 PE=1 SV=2	270.57	231	221	FALSE	K2(DSBSO)	K8(DSBSO)	High
FALSE	DSBSO	Intra	2	1	FQNVA[K]EGVK	P14625	6	[K]GYEVIYLTEPVDEYCIQALPEFDGK	P14625	1	Endoplasmin OS=Homo sapiens OX=9606 GN=HSP90B1 PE=1 SV=1	Endoplasmin OS=Homo sapiens OX=9606 GN=HSP90B1 PE=1 SV=1	270.6	593	561	FALSE	K6(DSBSO)	K1(DSBSO);C16(Carbamidomethyl)	High
FALSE	DSBSO	Intra	6	1	[K]YAEAVTR	P00558	1	NGV[K]ITLPVDFVTADKFDENAK	P00558	4	Phosphoglycerate kinase 1 OS=Homo sapiens OX=9606 GN=PGK1 PE=1 SV=3	Phosphoglycerate kinase 1 OS=Homo sapiens OX=9606 GN=PGK1 PE=1 SV=3	270.66	323	279	FALSE	K1(DSBSO)	K4(DSBSO)	High
FALSE	DSBSO	Intra	1	1	YG[K]IVGCSVHK	P07910	3	YG[K]IVGCSVHK	P07910	3	Heterogeneous nuclear ribonucleoproteins C1/C2 OS=Homo sapiens OX=9606 GN=HNRNPC PE=1 SV=4	Heterogeneous nuclear ribonucleoproteins C1/C2 OS=Homo sapiens OX=9606 GN=HNRNPC PE=1 SV=4	270.67	42	42	FALSE	K3(DSBSO);C7(Carbamidomethyl)	K3(DSBSO);C7(Carbamidomethyl)	High
FALSE	DSBSO	Intra	4	1	GQESF[K]K	P06748	6	TP[K]GPSSVEDIK	P06748	3	Nucleophosmin OS=Homo sapiens OX=9606 GN=NPM1 PE=1 SV=2	Nucleophosmin OS=Homo sapiens OX=9606 GN=NPM1 PE=1 SV=2	270.75	229	239	FALSE	K6(DSBSO)	K3(DSBSO)	High
FALSE	DSBSO	Intra	3	1	EIGL[K]TLVFK	Q9UHB9	5	NSL[K]DLPDVQELITQVR	Q9UHB9	4	Signal recognition particle subunit SRP68 OS=Homo sapiens OX=9606 GN=SRP68 PE=1 SV=2	Signal recognition particle subunit SRP68 OS=Homo sapiens OX=9606 GN=SRP68 PE=1 SV=2	270.75	457	508	FALSE	K5(DSBSO)	K4(DSBSO)	High
FALSE	DSBSO	Intra	6	2	V[K]TTAPR	O95292;Q9P0L0	2	EAKPEDLMDS[K]LR	O95292	11	Vesicle-associated membrane protein-associated protein B/C OS=Homo sapiens OX=9606 GN=VAPB PE=1 SV=3;Vesicle-associated membrane protein-associated protein A OS=Homo sapiens OX=9606 GN=VAPA PE=1 SV=3	Vesicle-associated membrane protein-associated protein B/C OS=Homo sapiens OX=9606 GN=VAPB PE=1 SV=3	270.75	45;52	118	FALSE	K2(DSBSO)	M8(Oxidation);K11(DSBSO)	High
FALSE	DSBSO	Intra	5	1	VAHSD[K]PGSTSTASFR	Q9P0L0	6	KVAHSD[K]PGSTSTASFR	Q9P0L0	7	Vesicle-associated membrane protein-associated protein A OS=Homo sapiens OX=9606 GN=VAPA PE=1 SV=3	Vesicle-associated membrane protein-associated protein A OS=Homo sapiens OX=9606 GN=VAPA PE=1 SV=3	270.79	211	211	FALSE	K6(DSBSO)	K7(DSBSO)	High
FALSE	DSBSO	Intra	3	1	EESG[K]PGAHVTVK	P22626	5	EESGKPGAHVTV[K]K	P22626	13	Heterogeneous nuclear ribonucleoproteins A2/B1 OS=Homo sapiens OX=9606 GN=HNRNPA2B1 PE=1 SV=2	Heterogeneous nuclear ribonucleoproteins A2/B1 OS=Homo sapiens OX=9606 GN=HNRNPA2B1 PE=1 SV=2	270.84	104	112	FALSE	K5(DSBSO)	K13(DSBSO)	High
FALSE	DSBSO	Intra	2	1	LTSDDV[K]EQIYK	P62277	7	S[K]GLAPDLPEDLYHLIK	P62277	2	Small ribosomal subunit protein uS15 OS=Homo sapiens OX=9606 GN=RPS13 PE=1 SV=2	Small ribosomal subunit protein uS15 OS=Homo sapiens OX=9606 GN=RPS13 PE=1 SV=2	270.89	34	78	FALSE	K7(DSBSO)	K2(DSBSO)	High
FALSE	DSBSO	Intra	2	1	AAATSA[K]K	P19338	7	[K]AAATPAK	P19338	1	Nucleolin OS=Homo sapiens OX=9606 GN=NCL PE=1 SV=3	Nucleolin OS=Homo sapiens OX=9606 GN=NCL PE=1 SV=3	270.89	62	88	FALSE	K7(DSBSO)	K1(DSBSO)	High
FALSE	DSBSO	Intra	1	1	GYN[K]VSPFFVPK	Q9NWU1	4	SDI[K]SMSSPTIMAIGAAELAMK	Q9NWU1	4	3-oxoacyl-[acyl-carrier-protein] synthase, mitochondrial OS=Homo sapiens OX=9606 GN=OXSM PE=1 SV=1	3-oxoacyl-[acyl-carrier-protein] synthase, mitochondrial OS=Homo sapiens OX=9606 GN=OXSM PE=1 SV=1	270.89	174	113	FALSE	K4(DSBSO)	K4(DSBSO)	High
FALSE	DSBSO	Intra	3	1	EDYAGL[K]EEFR	P78417	7	LEAM[K]LNECVDHTPK	P78417	5	Glutathione S-transferase omega-1 OS=Homo sapiens OX=9606 GN=GSTO1 PE=1 SV=2	Glutathione S-transferase omega-1 OS=Homo sapiens OX=9606 GN=GSTO1 PE=1 SV=2	270.92	143	188	FALSE	K7(DSBSO)	K5(DSBSO);C9(Carbamidomethyl)	High
FALSE	DSBSO	Intra	3	2	NPNEGE[K]FK	P31689	7	LAL[K]YHPDK	P31689;Q9H3Z4	4	DnaJ homolog subfamily A member 1 OS=Homo sapiens OX=9606 GN=DNAJA1 PE=1 SV=2	DnaJ homolog subfamily A member 1 OS=Homo sapiens OX=9606 GN=DNAJA1 PE=1 SV=2;DnaJ homolog subfamily C member 5 OS=Homo sapiens OX=9606 GN=DNAJC5 PE=1 SV=1	270.97	44	32;41	FALSE	K7(DSBSO)	K4(DSBSO)	High
FALSE	DSBSO	Intra	1	1	SAFAPFG[K]ISDAR	Q01085	8	[K]DTSNHFHVFVGDLSPEITTEDIK	Q01085	1	Nucleolysin TIAR OS=Homo sapiens OX=9606 GN=TIAL1 PE=1 SV=1	Nucleolysin TIAR OS=Homo sapiens OX=9606 GN=TIAL1 PE=1 SV=1	270.98	122	91	FALSE	K8(DSBSO)	K1(DSBSO)	High
FALSE	DSBSO	Intra	2	1	IE[K]EQSK	P07910	3	LKGDDLQAI[K]K	P07910	10	Heterogeneous nuclear ribonucleoproteins C1/C2 OS=Homo sapiens OX=9606 GN=HNRNPC PE=1 SV=4	Heterogeneous nuclear ribonucleoproteins C1/C2 OS=Homo sapiens OX=9606 GN=HNRNPC PE=1 SV=4	271.05	219	197	FALSE	K3(DSBSO)	K10(DSBSO)	High
FALSE	DSBSO	Intra	3	2	LNSI[K]K	P30153;P30154	5	D[K]AVESLR	P30153;P30154	2	Serine/threonine-protein phosphatase 2A 65 kDa regulatory subunit A alpha isoform OS=Homo sapiens OX=9606 GN=PPP2R1A PE=1 SV=4;Serine/threonine-protein phosphatase 2A 65 kDa regulatory subunit A beta isoform OS=Homo sapiens OX=9606 GN=PPP2R1B PE=1 SV=3	Serine/threonine-protein phosphatase 2A 65 kDa regulatory subunit A alpha isoform OS=Homo sapiens OX=9606 GN=PPP2R1A PE=1 SV=4;Serine/threonine-protein phosphatase 2A 65 kDa regulatory subunit A beta isoform OS=Homo sapiens OX=9606 GN=PPP2R1B PE=1 SV=3	271.13	33;45	107;119	FALSE	K5(DSBSO)	K2(DSBSO)	High
FALSE	DSBSO	Intra	1	1	[K]MMEIMTR	P61247	1	DIE[K]ACQSIYPLHDVFVR	P61247	4	Small ribosomal subunit protein eS1 OS=Homo sapiens OX=9606 GN=RPS3A PE=1 SV=2	Small ribosomal subunit protein eS1 OS=Homo sapiens OX=9606 GN=RPS3A PE=1 SV=2	271.13	167	199	FALSE	K1(DSBSO)	K4(DSBSO);C6(Carbamidomethyl)	High
FALSE	DSBSO	Intra	3	1	AG[K]SGVK	P53985	3	S[K]ASLEK	P53985	2	Monocarboxylate transporter 1 OS=Homo sapiens OX=9606 GN=SLC16A1 PE=1 SV=3	Monocarboxylate transporter 1 OS=Homo sapiens OX=9606 GN=SLC16A1 PE=1 SV=3	271.19	219	211	FALSE	K3(DSBSO)	K2(DSBSO)	High
FALSE	DSBSO	Intra	1	1	[K]PDDGK	Q04760	1	RFEELGV[K]FVK	Q04760	8	Lactoylglutathione lyase OS=Homo sapiens OX=9606 GN=GLO1 PE=1 SV=4	Lactoylglutathione lyase OS=Homo sapiens OX=9606 GN=GLO1 PE=1 SV=4	271.2	152	148	FALSE	K1(DSBSO)	K8(DSBSO)	High
FALSE	DSBSO	Intra	5	1	LQEE[K]TQEK	Q9NZM3	5	LQEE[K]TQEK	Q9NZM3	5	Intersectin-2 OS=Homo sapiens OX=9606 GN=ITSN2 PE=1 SV=3	Intersectin-2 OS=Homo sapiens OX=9606 GN=ITSN2 PE=1 SV=3	271.24	723	723	FALSE	K5(DSBSO)	K5(DSBSO)	High
FALSE	DSBSO	Intra	1	1	[K]HFGAGGNQR	Q96QK1	1	CQ[K]IFSFAHQTISALIK	Q96QK1	3	Vacuolar protein sorting-associated protein 35 OS=Homo sapiens OX=9606 GN=VPS35 PE=1 SV=2	Vacuolar protein sorting-associated protein 35 OS=Homo sapiens OX=9606 GN=VPS35 PE=1 SV=2	271.25	515	559	FALSE	K1(DSBSO)	C1(Carbamidomethyl);K3(DSBSO)	High
FALSE	DSBSO	Intra	2	1	QLICDPSYV[K]DR	P50395	10	FVSISDLLVP[K]DLGTESQIFISR	P50395	11	Rab GDP dissociation inhibitor beta OS=Homo sapiens OX=9606 GN=GDI2 PE=1 SV=2	Rab GDP dissociation inhibitor beta OS=Homo sapiens OX=9606 GN=GDI2 PE=1 SV=2	271.28	288	390	FALSE	C4(Carbamidomethyl);K10(DSBSO)	K11(DSBSO)	High
FALSE	DSBSO	Intra	3	1	[K]YVHADAPTNK	Q92922	1	AGGALCHILGAAY[K]YK	Q92922	14	SWI/SNF complex subunit SMARCC1 OS=Homo sapiens OX=9606 GN=SMARCC1 PE=1 SV=3	SWI/SNF complex subunit SMARCC1 OS=Homo sapiens OX=9606 GN=SMARCC1 PE=1 SV=3	271.3	65	127	FALSE	K1(DSBSO)	C6(Carbamidomethyl);K14(DSBSO)	High
FALSE	DSBSO	Intra	3	1	YIT[K]SGTR	P06744	4	ELQAAG[K]SPEDLER	P06744	7	Glucose-6-phosphate isomerase OS=Homo sapiens OX=9606 GN=GPI PE=1 SV=4	Glucose-6-phosphate isomerase OS=Homo sapiens OX=9606 GN=GPI PE=1 SV=4	271.33	366	454	FALSE	K4(DSBSO)	K7(DSBSO)	High
FALSE	DSBSO	Inter	2	2	[K]AVTPAPPIK	O95182	1	NDVAH[K]QLSAFGEYVAEILPK	O75489	6	NADH dehydrogenase [ubiquinone] 1 alpha subcomplex subunit 7 OS=Homo sapiens OX=9606 GN=NDUFA7 PE=1 SV=3	NADH dehydrogenase [ubiquinone] iron-sulfur protein 3, mitochondrial OS=Homo sapiens OX=9606 GN=NDUFS3 PE=1 SV=1	271.4	93	56	FALSE	K1(DSBSO)	K6(DSBSO)	High
FALSE	DSBSO	Intra	4	1	GAGT[K]DR	P50995	5	LN[K]AMR	P50995	3	Annexin A11 OS=Homo sapiens OX=9606 GN=ANXA11 PE=1 SV=1	Annexin A11 OS=Homo sapiens OX=9606 GN=ANXA11 PE=1 SV=1	271.43	450	442	FALSE	K5(DSBSO)	K3(DSBSO)	High
FALSE	DSBSO	Inter	2	2	[K]LDQTIAR	Q92925	1	LE[K]LYSTMVR	O14497	3	SWI/SNF-related matrix-associated actin-dependent regulator of chromatin subfamily D member 2 OS=Homo sapiens OX=9606 GN=SMARCD2 PE=1 SV=3	AT-rich interactive domain-containing protein 1A OS=Homo sapiens OX=9606 GN=ARID1A PE=1 SV=3	271.47	168	2146	FALSE	K1(DSBSO)	K3(DSBSO)	High
FALSE	DSBSO	Inter	2	2	SELVQ[K]AK	P31946	6	E[K]VESELR	P27348	2	14-3-3 protein beta/alpha OS=Homo sapiens OX=9606 GN=YWHAB PE=1 SV=3	14-3-3 protein theta OS=Homo sapiens OX=9606 GN=YWHAQ PE=1 SV=1	271.59	11	85	FALSE	K6(DSBSO)	K2(DSBSO)	High
FALSE	DSBSO	Intra	3	1	TVPQY[K]YAAGVR	P11940	6	[K]EFSPFGTITSAK	P11940	1	Polyadenylate-binding protein 1 OS=Homo sapiens OX=9606 GN=PABPC1 PE=1 SV=2	Polyadenylate-binding protein 1 OS=Homo sapiens OX=9606 GN=PABPC1 PE=1 SV=2	271.61	512	312	FALSE	K6(DSBSO)	K1(DSBSO)	High
FALSE	DSBSO	Intra	3	1	TLIEAGLPQ[K]VAER	O43390	10	EFNEEGALSVLQQF[K]ESDLSHVQNK	O43390	15	Heterogeneous nuclear ribonucleoprotein R OS=Homo sapiens OX=9606 GN=HNRNPR PE=1 SV=1	Heterogeneous nuclear ribonucleoprotein R OS=Homo sapiens OX=9606 GN=HNRNPR PE=1 SV=1	271.63	41	84	FALSE	K10(DSBSO)	K15(DSBSO)	High
FALSE	DSBSO	Intra	3	2	QLLE[K]WLK	P53675;Q00610	5	ED[K]LECSEELGDLVK	P53675;Q00610	3	Clathrin heavy chain 2 OS=Homo sapiens OX=9606 GN=CLTCL1 PE=1 SV=2;Clathrin heavy chain 1 OS=Homo sapiens OX=9606 GN=CLTC PE=1 SV=5	Clathrin heavy chain 2 OS=Homo sapiens OX=9606 GN=CLTCL1 PE=1 SV=2;Clathrin heavy chain 1 OS=Homo sapiens OX=9606 GN=CLTC PE=1 SV=5	271.72	450;450	456;456	FALSE	K5(DSBSO)	K3(DSBSO);C6(Carbamidomethyl)	High
FALSE	DSBSO	Intra	1	1	NV[K]GPVR	P62857	3	VT[K]VLGR	P62857	3	Small ribosomal subunit protein eS28 OS=Homo sapiens OX=9606 GN=RPS28 PE=1 SV=1	Small ribosomal subunit protein eS28 OS=Homo sapiens OX=9606 GN=RPS28 PE=1 SV=1	271.75	47	16	FALSE	K3(DSBSO)	K3(DSBSO)	High
FALSE	DSBSO	Intra	3	1	SQL[K]QAVAK	O00232	4	IV[K]MEVDYSATVDQR	O00232	3	26S proteasome non-ATPase regulatory subunit 12 OS=Homo sapiens OX=9606 GN=PSMD12 PE=1 SV=3	26S proteasome non-ATPase regulatory subunit 12 OS=Homo sapiens OX=9606 GN=PSMD12 PE=1 SV=3	271.77	98	15	FALSE	K4(DSBSO)	K3(DSBSO);M4(Oxidation)	High
FALSE	DSBSO	Intra	2	1	GT[K]PIDLGNGQTR	P16930	3	[K]FLLDGDEVIITGYCQGDGYR	P16930	1	Fumarylacetoacetase OS=Homo sapiens OX=9606 GN=FAH PE=1 SV=2	Fumarylacetoacetase OS=Homo sapiens OX=9606 GN=FAH PE=1 SV=2	271.81	371	382	FALSE	K3(DSBSO)	K1(DSBSO);C15(Carbamidomethyl)	High
FALSE	DSBSO	Intra	1	1	FNVPVSLES[K]K	P82979	10	FGISSVPT[K]GLSSDNKPMVNLDK	P82979	9	SAP domain-containing ribonucleoprotein OS=Homo sapiens OX=9606 GN=SARNP PE=1 SV=3	SAP domain-containing ribonucleoprotein OS=Homo sapiens OX=9606 GN=SARNP PE=1 SV=3	271.82	119	135	FALSE	K10(DSBSO)	K9(DSBSO)	High
FALSE	DSBSO	Intra	2	1	EGVFA[K]EVR	P49327	6	VAAAVDLII[K]SHQGLDR	P49327	10	Fatty acid synthase OS=Homo sapiens OX=9606 GN=FASN PE=1 SV=3	Fatty acid synthase OS=Homo sapiens OX=9606 GN=FASN PE=1 SV=3	271.84	673	2406	FALSE	K6(DSBSO)	K10(DSBSO)	High
FALSE	DSBSO	Intra	7	1	[K]INPENSK	Q9Y266	1	L[K]PNLGNGADLPNYR	Q9Y266	2	Nuclear migration protein nudC OS=Homo sapiens OX=9606 GN=NUDC PE=1 SV=1	Nuclear migration protein nudC OS=Homo sapiens OX=9606 GN=NUDC PE=1 SV=1	271.89	268	160	FALSE	K1(DSBSO)	K2(DSBSO)	High
FALSE	DSBSO	Intra	4	1	[K]HDNEGSGSK	P12956	1	RP[K]VEYSEEELK	P12956	3	X-ray repair cross-complementing protein 6 OS=Homo sapiens OX=9606 GN=XRCC6 PE=1 SV=2	X-ray repair cross-complementing protein 6 OS=Homo sapiens OX=9606 GN=XRCC6 PE=1 SV=2	271.89	544	556	FALSE	K1(DSBSO)	K3(DSBSO)	High
FALSE	DSBSO	Intra	6	1	EV[K]LSDYK	P32119	3	IGKPAPDF[K]ATAVVDGAFK	P32119	9	Peroxiredoxin-2 OS=Homo sapiens OX=9606 GN=PRDX2 PE=1 SV=5	Peroxiredoxin-2 OS=Homo sapiens OX=9606 GN=PRDX2 PE=1 SV=5	271.91	29	16	FALSE	K3(DSBSO)	K9(DSBSO)	High
FALSE	DSBSO	Intra	3	1	HALI[K]K	Q12931	5	LNELLV[K]ALER	Q12931	7	Heat shock protein 75 kDa, mitochondrial OS=Homo sapiens OX=9606 GN=TRAP1 PE=1 SV=3	Heat shock protein 75 kDa, mitochondrial OS=Homo sapiens OX=9606 GN=TRAP1 PE=1 SV=3	271.95	652	699	FALSE	K5(DSBSO)	K7(DSBSO)	High
FALSE	DSBSO	Intra	3	1	E[K]GNEILELK	P12270	2	GNEILEL[K]CNLENK	P12270	8	Nucleoprotein TPR OS=Homo sapiens OX=9606 GN=TPR PE=1 SV=3	Nucleoprotein TPR OS=Homo sapiens OX=9606 GN=TPR PE=1 SV=3	272	215	223	FALSE	K2(DSBSO)	K8(DSBSO);C9(Carbamidomethyl)	High
FALSE	DSBSO	Intra	7	1	EAGITE[K]VVFEQTK	P60174	7	TATPQQAQEVHE[K]LR	P60174	13	Triosephosphate isomerase OS=Homo sapiens OX=9606 GN=TPI1 PE=1 SV=4	Triosephosphate isomerase OS=Homo sapiens OX=9606 GN=TPI1 PE=1 SV=4	272.01	142	188	FALSE	K7(DSBSO)	K13(DSBSO)	High
FALSE	DSBSO	Intra	4	1	QI[K]QVEDDIQQLLK	P35998	3	ALDEGDIALL[K]TYGQSTYSR	P35998	11	26S proteasome regulatory subunit 7 OS=Homo sapiens OX=9606 GN=PSMC2 PE=1 SV=3	26S proteasome regulatory subunit 7 OS=Homo sapiens OX=9606 GN=PSMC2 PE=1 SV=3	272.03	46	34	FALSE	K3(DSBSO)	K11(DSBSO)	High
FALSE	DSBSO	Inter	7	5	[K]GNYAER	Q8IUE6	1	LAHYN[K]R	Q6DN03;Q16778;Q99880;O60814	6	Histone H2A type 2-B OS=Homo sapiens OX=9606 GN=H2AC21 PE=1 SV=3	Putative histone H2B type 2-C OS=Homo sapiens OX=9606 GN=H2BC20P PE=5 SV=3;Histone H2B type 2-E OS=Homo sapiens OX=9606 GN=H2BC21 PE=1 SV=3;Histone H2B type 1-L OS=Homo sapiens OX=9606 GN=H2BC13 PE=1 SV=3;Histone H2B type 1-K OS=Homo sapiens OX=9606 GN=H2BC12 PE=1 SV=3	272.03	37	86;86;86;86	FALSE	K1(DSBSO)	K6(DSBSO)	High
FALSE	DSBSO	Intra	1	1	STLQIG[K]R	P49454	7	HQASSSVFSWQQE[K]TPSHLSSNSQR	P49454	14	Centromere protein F OS=Homo sapiens OX=9606 GN=CENPF PE=1 SV=3	Centromere protein F OS=Homo sapiens OX=9606 GN=CENPF PE=1 SV=3	272.05	263	223	FALSE	K7(DSBSO)	K14(DSBSO)	High
FALSE	DSBSO	Intra	4	1	V[K]ILFNK	P26599	2	EGQEDQGLT[K]DYGNSPLHR	P26599	10	Polypyrimidine tract-binding protein 1 OS=Homo sapiens OX=9606 GN=PTBP1 PE=1 SV=2	Polypyrimidine tract-binding protein 1 OS=Homo sapiens OX=9606 GN=PTBP1 PE=1 SV=2	272.1	394	454	FALSE	K2(DSBSO)	K10(DSBSO)	High
FALSE	DSBSO	Intra	3	1	[K]NHLEGK	P22234	1	VLLQS[K]DQITAGNAAR	P22234	6	Bifunctional phosphoribosylaminoimidazole carboxylase/phosphoribosylaminoimidazole succinocarboxamide synthetase OS=Homo sapiens OX=9606 GN=PAICS PE=1 SV=3	Bifunctional phosphoribosylaminoimidazole carboxylase/phosphoribosylaminoimidazole succinocarboxamide synthetase OS=Homo sapiens OX=9606 GN=PAICS PE=1 SV=3	272.16	47	36	FALSE	K1(DSBSO)	K6(DSBSO)	High
FALSE	DSBSO	Inter	2	3	[K]LLEGEESR	P05787;P08670	1	LLEDGEDFNLGDALDSSNSMQTIQ[K]TTTR	P05783	25	Keratin, type II cytoskeletal 8 OS=Homo sapiens OX=9606 GN=KRT8 PE=1 SV=7;Vimentin OS=Homo sapiens OX=9606 GN=VIM PE=1 SV=4	Keratin, type I cytoskeletal 18 OS=Homo sapiens OX=9606 GN=KRT18 PE=1 SV=2	272.24	393;402	407	FALSE	K1(DSBSO)	K25(DSBSO)	High
FALSE	DSBSO	Intra	4	1	TEGAE[K]K	P63104	6	NELVQ[K]AK	P63104	6	14-3-3 protein zeta/delta OS=Homo sapiens OX=9606 GN=YWHAZ PE=1 SV=1	14-3-3 protein zeta/delta OS=Homo sapiens OX=9606 GN=YWHAZ PE=1 SV=1	272.25	74	9	FALSE	K6(DSBSO)	K6(DSBSO)	High
FALSE	DSBSO	Inter	2	2	VAEIEHAE[K]EK	P78371	9	H[K]LDVTSVEDYK	P48643	2	T-complex protein 1 subunit beta OS=Homo sapiens OX=9606 GN=CCT2 PE=1 SV=4	T-complex protein 1 subunit epsilon OS=Homo sapiens OX=9606 GN=CCT5 PE=1 SV=1	272.28	272	265	FALSE	K9(DSBSO)	K2(DSBSO)	High
FALSE	DSBSO	Intra	3	1	E[K]HLDLEK	P55263	2	SLIANLAAANCY[K]K	P55263	13	Adenosine kinase OS=Homo sapiens OX=9606 GN=ADK PE=1 SV=2	Adenosine kinase OS=Homo sapiens OX=9606 GN=ADK PE=1 SV=2	272.28	165	162	FALSE	K2(DSBSO)	C11(Carbamidomethyl);K13(DSBSO)	High
FALSE	DSBSO	Intra	6	1	LAPEFA[K]R	P30041	7	DINAYNCEEPTE[K]LPFPIIDDR	P30041	13	Peroxiredoxin-6 OS=Homo sapiens OX=9606 GN=PRDX6 PE=1 SV=3	Peroxiredoxin-6 OS=Homo sapiens OX=9606 GN=PRDX6 PE=1 SV=3	272.31	63	97	FALSE	K7(DSBSO)	C7(Carbamidomethyl);K13(DSBSO)	High
FALSE	DSBSO	Intra	1	2	VSFS[K]STI	O95758;P26599	5	VLFSSNGGVV[K]GFK	P26599	11	Polypyrimidine tract-binding protein 3 OS=Homo sapiens OX=9606 GN=PTBP3 PE=1 SV=2;Polypyrimidine tract-binding protein 1 OS=Homo sapiens OX=9606 GN=PTBP1 PE=1 SV=2	Polypyrimidine tract-binding protein 1 OS=Homo sapiens OX=9606 GN=PTBP1 PE=1 SV=2	272.31	549;554	508	FALSE	K5(DSBSO)	K11(DSBSO)	High
FALSE	DSBSO	Intra	3	1	[K]VGFNPK	P15170	1	TIAIG[K]VLK	P15170	6	Eukaryotic peptide chain release factor GTP-binding subunit ERF3A OS=Homo sapiens OX=9606 GN=GSPT1 PE=1 SV=1	Eukaryotic peptide chain release factor GTP-binding subunit ERF3A OS=Homo sapiens OX=9606 GN=GSPT1 PE=1 SV=1	272.32	247	490	FALSE	K1(DSBSO)	K6(DSBSO)	High
FALSE	DSBSO	Inter	3	3	FDS[K]PAPSAQPAPPPHPPSR	Q96SB3	4	HQGVMVGMGQ[K]DSYVGDEAQSK	P60709;P68032	11	Neurabin-2 OS=Homo sapiens OX=9606 GN=PPP1R9B PE=1 SV=3	Actin, cytoplasmic 1 OS=Homo sapiens OX=9606 GN=ACTB PE=1 SV=1;Actin, alpha cardiac muscle 1 OS=Homo sapiens OX=9606 GN=ACTC1 PE=1 SV=1	272.44	127	50;52	FALSE	K4(DSBSO)	M8(Oxidation);K11(DSBSO)	High
FALSE	DSBSO	Intra	7	1	FN[K]IVHSSMTR	Q96HS1	3	HSQYHVDGSLE[K]DR	Q96HS1	12	Serine/threonine-protein phosphatase PGAM5, mitochondrial OS=Homo sapiens OX=9606 GN=PGAM5 PE=1 SV=2	Serine/threonine-protein phosphatase PGAM5, mitochondrial OS=Homo sapiens OX=9606 GN=PGAM5 PE=1 SV=2	272.44	144	116	FALSE	K3(DSBSO);M9(Oxidation)	K12(DSBSO)	High
FALSE	DSBSO	Intra	2	3	LLLPGELA[K]HAVSEGTK	Q16778;Q99880;O60814	9	LLLPGELA[K]HAVSEGTK	Q16778;Q99880;O60814	9	Histone H2B type 2-E OS=Homo sapiens OX=9606 GN=H2BC21 PE=1 SV=3;Histone H2B type 1-L OS=Homo sapiens OX=9606 GN=H2BC13 PE=1 SV=3;Histone H2B type 1-K OS=Homo sapiens OX=9606 GN=H2BC12 PE=1 SV=3	Histone H2B type 2-E OS=Homo sapiens OX=9606 GN=H2BC21 PE=1 SV=3;Histone H2B type 1-L OS=Homo sapiens OX=9606 GN=H2BC13 PE=1 SV=3;Histone H2B type 1-K OS=Homo sapiens OX=9606 GN=H2BC12 PE=1 SV=3	272.45	109;109;109	109;109;109	FALSE	K9(DSBSO)	K9(DSBSO)	High
FALSE	DSBSO	Intra	1	1	DALTAE[K]SK	Q9HB71	7	IETEI[K]NK	Q9HB71	6	Calcyclin-binding protein OS=Homo sapiens OX=9606 GN=CACYBP PE=1 SV=2	Calcyclin-binding protein OS=Homo sapiens OX=9606 GN=CACYBP PE=1 SV=2	272.47	33	41	FALSE	K7(DSBSO)	K6(DSBSO)	High
FALSE	DSBSO	Inter	3	2	IMA[K]YYTR	O00232	4	ALSVGLV[K]GSIDEVDK	Q9UNM6	8	26S proteasome non-ATPase regulatory subunit 12 OS=Homo sapiens OX=9606 GN=PSMD12 PE=1 SV=3	26S proteasome non-ATPase regulatory subunit 13 OS=Homo sapiens OX=9606 GN=PSMD13 PE=1 SV=2	272.47	368	321	FALSE	K4(DSBSO)	K8(DSBSO)	High
FALSE	DSBSO	Intra	2	1	SASASHQADI[K]EAR	Q14739	11	SASASHQADI[K]EAR	Q14739	11	Delta(14)-sterol reductase LBR OS=Homo sapiens OX=9606 GN=LBR PE=1 SV=2	Delta(14)-sterol reductase LBR OS=Homo sapiens OX=9606 GN=LBR PE=1 SV=2	272.49	107	107	FALSE	K11(DSBSO)	K11(DSBSO)	High
FALSE	DSBSO	Intra	1	1	SESP[K]EPEQLR	P09651	5	SSGPYGGGGQYFA[K]PR	P09651	14	Heterogeneous nuclear ribonucleoprotein A1 OS=Homo sapiens OX=9606 GN=HNRNPA1 PE=1 SV=5	Heterogeneous nuclear ribonucleoprotein A1 OS=Homo sapiens OX=9606 GN=HNRNPA1 PE=1 SV=5	272.5	8	350	FALSE	K5(DSBSO)	K14(DSBSO)	High
FALSE	DSBSO	Intra	1	1	VVNGAAASQPPS[K]R	O75533	13	[K]LSSWDQAETPGHTPSLR	O75533	1	Splicing factor 3B subunit 1 OS=Homo sapiens OX=9606 GN=SF3B1 PE=1 SV=3	Splicing factor 3B subunit 1 OS=Homo sapiens OX=9606 GN=SF3B1 PE=1 SV=3	272.56	195	214	FALSE	K13(DSBSO)	K1(DSBSO)	High
FALSE	DSBSO	Intra	3	1	LA[K]GESGILGK	O43172	3	KPHIYYGSLEE[K]ER	O43172	12	U4/U6 small nuclear ribonucleoprotein Prp4 OS=Homo sapiens OX=9606 GN=PRPF4 PE=1 SV=2	U4/U6 small nuclear ribonucleoprotein Prp4 OS=Homo sapiens OX=9606 GN=PRPF4 PE=1 SV=2	272.63	45	38	FALSE	K3(DSBSO)	K12(DSBSO)	High
FALSE	DSBSO	Intra	2	1	NQGIEEAL[K]NR	P18206	9	ALASIDS[K]LNQAK	P18206	8	Vinculin OS=Homo sapiens OX=9606 GN=VCL PE=1 SV=4	Vinculin OS=Homo sapiens OX=9606 GN=VCL PE=1 SV=4	272.66	228	276	FALSE	K9(DSBSO)	K8(DSBSO)	High
FALSE	DSBSO	Intra	3	1	DQQEG[K]K	Q92499	6	TTI[K]TGASVLNK	Q92499	4	ATP-dependent RNA helicase DDX1 OS=Homo sapiens OX=9606 GN=DDX1 PE=1 SV=2	ATP-dependent RNA helicase DDX1 OS=Homo sapiens OX=9606 GN=DDX1 PE=1 SV=2	272.68	75	82	FALSE	K6(DSBSO)	K4(DSBSO)	High
FALSE	DSBSO	Intra	2	1	LD[K]INK	Q9NTJ3	3	L[K]AQQDK	Q9NTJ3	2	Structural maintenance of chromosomes protein 4 OS=Homo sapiens OX=9606 GN=SMC4 PE=1 SV=2	Structural maintenance of chromosomes protein 4 OS=Homo sapiens OX=9606 GN=SMC4 PE=1 SV=2	272.7	908	900	FALSE	K3(DSBSO)	K2(DSBSO)	High
FALSE	DSBSO	Intra	5	1	TGTCL[K]SFIQK	Q9BY44	6	NVNNEVHFFENNNFNTIAN[K]LHLQK	Q9BY44	20	Eukaryotic translation initiation factor 2A OS=Homo sapiens OX=9606 GN=EIF2A PE=1 SV=3	Eukaryotic translation initiation factor 2A OS=Homo sapiens OX=9606 GN=EIF2A PE=1 SV=3	272.7	121	164	FALSE	C4(Carbamidomethyl);K6(DSBSO)	K20(DSBSO)	High
FALSE	DSBSO	Intra	2	1	FIDFF[K]R	P49588	6	GGG[K]DVSAQATGK	P49588	4	Alanine--tRNA ligase, cytoplasmic OS=Homo sapiens OX=9606 GN=AARS1 PE=1 SV=2	Alanine--tRNA ligase, cytoplasmic OS=Homo sapiens OX=9606 GN=AARS1 PE=1 SV=2	272.79	19	934	FALSE	K6(DSBSO)	K4(DSBSO)	High
FALSE	DSBSO	Inter	3	2	HDSPEDV[K]R	P31948	8	APFDLFEN[K]K	P08238	9	Stress-induced-phosphoprotein 1 OS=Homo sapiens OX=9606 GN=STIP1 PE=1 SV=1	Heat shock protein HSP 90-beta OS=Homo sapiens OX=9606 GN=HSP90AB1 PE=1 SV=4	272.8	486	347	FALSE	K8(DSBSO)	K9(DSBSO)	High
FALSE	DSBSO	Inter	1	2	E[K]IYVLLR	P84090	2	FTSYQ[K]ATEEHSTR	Q9NYF8	6	Enhancer of rudimentary homolog OS=Homo sapiens OX=9606 GN=ERH PE=1 SV=1	Bcl-2-associated transcription factor 1 OS=Homo sapiens OX=9606 GN=BCLAF1 PE=1 SV=2	272.85	90	637	FALSE	K2(DSBSO)	K6(DSBSO)	High
FALSE	DSBSO	Intra	4	1	LVDTGD[K]FR	Q01082	7	E[K]LLQLTEK	Q01082	2	Spectrin beta chain, non-erythrocytic 1 OS=Homo sapiens OX=9606 GN=SPTBN1 PE=1 SV=2	Spectrin beta chain, non-erythrocytic 1 OS=Homo sapiens OX=9606 GN=SPTBN1 PE=1 SV=2	272.87	1913	1991	FALSE	K7(DSBSO)	K2(DSBSO)	High
FALSE	DSBSO	Inter	3	2	FVVE[K]AEQQKK	P35232	5	AAQNIS[K]TIATSQNR	Q99623	7	Prohibitin 1 OS=Homo sapiens OX=9606 GN=PHB1 PE=1 SV=1	Prohibitin-2 OS=Homo sapiens OX=9606 GN=PHB2 PE=1 SV=2	272.9	202	262	FALSE	K5(DSBSO)	K7(DSBSO)	High
FALSE	DSBSO	Intra	1	1	YIEVF[K]SHR	P52597	6	GLPY[K]ATENDIYNFFSPLNPVR	P52597	5	Heterogeneous nuclear ribonucleoprotein F OS=Homo sapiens OX=9606 GN=HNRNPF PE=1 SV=3	Heterogeneous nuclear ribonucleoprotein F OS=Homo sapiens OX=9606 GN=HNRNPF PE=1 SV=3	272.91	87	299	FALSE	K6(DSBSO)	K5(DSBSO)	High
FALSE	DSBSO	Intra	2	1	VLV[K]QK	P13010	4	EEAI[K]FSEEQR	P13010	5	X-ray repair cross-complementing protein 5 OS=Homo sapiens OX=9606 GN=XRCC5 PE=1 SV=3	X-ray repair cross-complementing protein 5 OS=Homo sapiens OX=9606 GN=XRCC5 PE=1 SV=3	272.94	603	648	FALSE	K4(DSBSO)	K5(DSBSO)	High
FALSE	DSBSO	Intra	3	1	[K]QLYNIYAK	Q16740	1	GQATDIAIQAEEIM[K]LK	Q16740	15	ATP-dependent Clp protease proteolytic subunit, mitochondrial OS=Homo sapiens OX=9606 GN=CLPP PE=1 SV=1	ATP-dependent Clp protease proteolytic subunit, mitochondrial OS=Homo sapiens OX=9606 GN=CLPP PE=1 SV=1	272.95	203	200	FALSE	K1(DSBSO)	K15(DSBSO)	High
FALSE	DSBSO	Intra	1	1	LSPATEN[K]LR	Q8N1F7	8	AQHQLGEF[K]TWFQEYMNSK	Q8N1F7	9	Nuclear pore complex protein Nup93 OS=Homo sapiens OX=9606 GN=NUP93 PE=1 SV=2	Nuclear pore complex protein Nup93 OS=Homo sapiens OX=9606 GN=NUP93 PE=1 SV=2	273	370	349	FALSE	K8(DSBSO)	K9(DSBSO)	High
FALSE	DSBSO	Inter	3	2	VDSTA[K]VAEIEHAEK	P78371	6	HKLDVTSVEDY[K]ALQK	P48643	12	T-complex protein 1 subunit beta OS=Homo sapiens OX=9606 GN=CCT2 PE=1 SV=4	T-complex protein 1 subunit epsilon OS=Homo sapiens OX=9606 GN=CCT5 PE=1 SV=1	273	263	275	FALSE	K6(DSBSO)	K12(DSBSO)	High
FALSE	DSBSO	Intra	1	3	GM[K]VIENR	P67936;P06753	3	LEEAE[K]AADESER	P67936;P09493;P06753	6	Tropomyosin alpha-4 chain OS=Homo sapiens OX=9606 GN=TPM4 PE=1 SV=3;Tropomyosin alpha-3 chain OS=Homo sapiens OX=9606 GN=TPM3 PE=1 SV=2	Tropomyosin alpha-4 chain OS=Homo sapiens OX=9606 GN=TPM4 PE=1 SV=3;Tropomyosin alpha-1 chain OS=Homo sapiens OX=9606 GN=TPM1 PE=1 SV=2;Tropomyosin alpha-3 chain OS=Homo sapiens OX=9606 GN=TPM3 PE=1 SV=2	273.04	92;129	82;118;119	FALSE	K3(DSBSO)	K6(DSBSO)	High
FALSE	DSBSO	Intra	2	2	[K]DVEVTK	O75746;Q9UJS0	1	[K]IYSTLAGTR	O75746;Q9UJS0	1	Electrogenic aspartate/glutamate antiporter SLC25A12, mitochondrial OS=Homo sapiens OX=9606 GN=SLC25A12 PE=1 SV=2;Electrogenic aspartate/glutamate antiporter SLC25A13, mitochondrial OS=Homo sapiens OX=9606 GN=SLC25A13 PE=1 SV=2	Electrogenic aspartate/glutamate antiporter SLC25A12, mitochondrial OS=Homo sapiens OX=9606 GN=SLC25A12 PE=1 SV=2;Electrogenic aspartate/glutamate antiporter SLC25A13, mitochondrial OS=Homo sapiens OX=9606 GN=SLC25A13 PE=1 SV=2	273.04	244;245	234;235	FALSE	K1(DSBSO)	K1(DSBSO)	High
FALSE	DSBSO	Intra	3	1	DIQ[K]WEYVPLGPFLGK	P16930	4	D[K]ENALMPNWLHLPVGYHGR	P16930	2	Fumarylacetoacetase OS=Homo sapiens OX=9606 GN=FAH PE=1 SV=2	Fumarylacetoacetase OS=Homo sapiens OX=9606 GN=FAH PE=1 SV=2	273.05	241	144	FALSE	K4(DSBSO)	K2(DSBSO)	High
FALSE	DSBSO	Intra	4	2	[K]NIILEEGK	P23528	1	ESKKEDLVFIFWAPESAPL[K]SK	Q9Y281;P23528	20	Cofilin-1 OS=Homo sapiens OX=9606 GN=CFL1 PE=1 SV=3	Cofilin-2 OS=Homo sapiens OX=9606 GN=CFL2 PE=1 SV=1;Cofilin-1 OS=Homo sapiens OX=9606 GN=CFL1 PE=1 SV=3	273.16	45	112;112	FALSE	K1(DSBSO)	K20(DSBSO)	High
FALSE	DSBSO	Intra	2	1	STAL[K]ILAGK	P61221	5	GTVGSILDR[K]DETK	P61221	10	ATP-binding cassette sub-family E member 1 OS=Homo sapiens OX=9606 GN=ABCE1 PE=1 SV=1	ATP-binding cassette sub-family E member 1 OS=Homo sapiens OX=9606 GN=ABCE1 PE=1 SV=1	273.19	121	191	FALSE	K5(DSBSO)	K10(DSBSO)	High
FALSE	DSBSO	Intra	3	1	T[K]ENDAHLVEVNLNNIK	Q9NYL9	2	ILPVFDEPPNPTNVEESL[K]R	Q9NYL9	19	Tropomodulin-3 OS=Homo sapiens OX=9606 GN=TMOD3 PE=1 SV=1	Tropomodulin-3 OS=Homo sapiens OX=9606 GN=TMOD3 PE=1 SV=1	273.19	194	191	FALSE	K2(DSBSO)	K19(DSBSO)	High
FALSE	DSBSO	Intra	2	1	VA[K]TDSK	Q96D71	3	TEE[K]TAASAPANVSK	Q96D71	4	RalBP1-associated Eps domain-containing protein 1 OS=Homo sapiens OX=9606 GN=REPS1 PE=1 SV=3	RalBP1-associated Eps domain-containing protein 1 OS=Homo sapiens OX=9606 GN=REPS1 PE=1 SV=3	273.28	672	680	FALSE	K3(DSBSO)	K4(DSBSO)	High
FALSE	DSBSO	Intra	2	1	LDV[K]TK	P45880	4	DIFN[K]GFGFGLVK	P45880	5	Voltage-dependent anion-selective channel protein 2 OS=Homo sapiens OX=9606 GN=VDAC2 PE=1 SV=2	Voltage-dependent anion-selective channel protein 2 OS=Homo sapiens OX=9606 GN=VDAC2 PE=1 SV=2	273.29	43	31	FALSE	K4(DSBSO)	K5(DSBSO)	High
FALSE	DSBSO	Inter	5	2	L[K]GGPK	Q01831	2	AILE[K]SR	O94906	5	DNA repair protein complementing XP-C cells OS=Homo sapiens OX=9606 GN=XPC PE=1 SV=4	Pre-mRNA-processing factor 6 OS=Homo sapiens OX=9606 GN=PRPF6 PE=1 SV=1	273.31	917	768	FALSE	K2(DSBSO)	K5(DSBSO)	High
FALSE	DSBSO	Intra	6	1	D[K]FSFDLGK	Q02790	2	GEHSIVYL[K]PSYAFGSVGK	Q02790	9	Peptidyl-prolyl cis-trans isomerase FKBP4 OS=Homo sapiens OX=9606 GN=FKBP4 PE=1 SV=3	Peptidyl-prolyl cis-trans isomerase FKBP4 OS=Homo sapiens OX=9606 GN=FKBP4 PE=1 SV=3	273.32	76	222	FALSE	K2(DSBSO)	K9(DSBSO)	High
FALSE	DSBSO	Intra	3	1	[K]LESTESR	P02545	1	ASSHSSQTQGGGSVT[K]K	P02545	16	Prelamin-A/C OS=Homo sapiens OX=9606 GN=LMNA PE=1 SV=1	Prelamin-A/C OS=Homo sapiens OX=9606 GN=LMNA PE=1 SV=1	273.35	420	417	FALSE	K1(DSBSO)	K16(DSBSO)	High
FALSE	DSBSO	Intra	1	3	[K]IQNDAGVR	Q96I24;Q96AE4;Q92945	1	IQF[K]QDDGTGPEK	Q92945	4	Far upstream element-binding protein 3 OS=Homo sapiens OX=9606 GN=FUBP3 PE=1 SV=2;Far upstream element-binding protein 1 OS=Homo sapiens OX=9606 GN=FUBP1 PE=1 SV=3;Far upstream element-binding protein 2 OS=Homo sapiens OX=9606 GN=KHSRP PE=1 SV=4	Far upstream element-binding protein 2 OS=Homo sapiens OX=9606 GN=KHSRP PE=1 SV=4	273.36	278;300;347	359	FALSE	K1(DSBSO)	K4(DSBSO)	High
FALSE	DSBSO	Intra	1	1	VE[K]VESPAK	Q7KZF4	3	A[K]QFLPFLQR	Q7KZF4	2	Staphylococcal nuclease domain-containing protein 1 OS=Homo sapiens OX=9606 GN=SND1 PE=1 SV=1	Staphylococcal nuclease domain-containing protein 1 OS=Homo sapiens OX=9606 GN=SND1 PE=1 SV=1	273.45	752	515	FALSE	K3(DSBSO)	K2(DSBSO)	High
FALSE	DSBSO	Intra	2	1	LGNDSQ[K]AVK	O95396	7	LPHALHIPL[K]HLER	O95396	10	Adenylyltransferase and sulfurtransferase MOCS3 OS=Homo sapiens OX=9606 GN=MOCS3 PE=1 SV=1	Adenylyltransferase and sulfurtransferase MOCS3 OS=Homo sapiens OX=9606 GN=MOCS3 PE=1 SV=1	273.45	420	376	FALSE	K7(DSBSO)	K10(DSBSO)	High
FALSE	DSBSO	Intra	1	3	G[K]QSLETICLLLAYK	P62140;P62136;P36873	2	LLEVQGSRPG[K]NVQLTENEIR	P62136	11	Serine/threonine-protein phosphatase PP1-beta catalytic subunit OS=Homo sapiens OX=9606 GN=PPP1CB PE=1 SV=3;Serine/threonine-protein phosphatase PP1-alpha catalytic subunit OS=Homo sapiens OX=9606 GN=PPP1CA PE=1 SV=1;Serine/threonine-protein phosphatase PP1-gamma catalytic subunit OS=Homo sapiens OX=9606 GN=PPP1CC PE=1 SV=1	Serine/threonine-protein phosphatase PP1-alpha catalytic subunit OS=Homo sapiens OX=9606 GN=PPP1CA PE=1 SV=1	273.46	97;98;98	26	FALSE	K2(DSBSO);C9(Carbamidomethyl)	K11(DSBSO)	High
FALSE	DSBSO	Intra	1	1	YHIGDEV[K]CR	Q14690	8	YHDIEPGAVV[K]GTVLTIK	Q14690	11	Protein RRP5 homolog OS=Homo sapiens OX=9606 GN=PDCD11 PE=1 SV=3	Protein RRP5 homolog OS=Homo sapiens OX=9606 GN=PDCD11 PE=1 SV=3	273.61	504	457	FALSE	K8(DSBSO);C9(Carbamidomethyl)	K11(DSBSO)	High
FALSE	DSBSO	Intra	6	1	YGE[K]RPVD	P68036	4	NAEEFT[K]K	P68036	7	Ubiquitin-conjugating enzyme E2 L3 OS=Homo sapiens OX=9606 GN=UBE2L3 PE=1 SV=1	Ubiquitin-conjugating enzyme E2 L3 OS=Homo sapiens OX=9606 GN=UBE2L3 PE=1 SV=1	273.62	150	145	FALSE	K4(DSBSO)	K7(DSBSO)	High
FALSE	DSBSO	Intra	3	1	GQESF[K]K	P06748	6	GPSSVEDI[K]AK	P06748	9	Nucleophosmin OS=Homo sapiens OX=9606 GN=NPM1 PE=1 SV=2	Nucleophosmin OS=Homo sapiens OX=9606 GN=NPM1 PE=1 SV=2	273.62	229	248	FALSE	K6(DSBSO)	K9(DSBSO)	High
FALSE	DSBSO	Intra	2	1	GGED[K]LK	P62258	5	IISSIEQ[K]EENK	P62258	8	14-3-3 protein epsilon OS=Homo sapiens OX=9606 GN=YWHAE PE=1 SV=1	14-3-3 protein epsilon OS=Homo sapiens OX=9606 GN=YWHAE PE=1 SV=1	273.63	78	69	FALSE	K5(DSBSO)	K8(DSBSO)	High
FALSE	DSBSO	Intra	4	1	ISGNN[K]GVSPEPIHLK	O00429	6	VPVGDQP[K]DIELQIR	O00429	8	Dynamin-1-like protein OS=Homo sapiens OX=9606 GN=DNM1L PE=1 SV=2	Dynamin-1-like protein OS=Homo sapiens OX=9606 GN=DNM1L PE=1 SV=2	273.81	123	160	FALSE	K6(DSBSO)	K8(DSBSO)	High
FALSE	DSBSO	Intra	3	1	KEPAVLELEG[K]K	Q01518	11	VENQENVSNLVIEDTEL[K]QVAYIYK	Q01518	18	Adenylyl cyclase-associated protein 1 OS=Homo sapiens OX=9606 GN=CAP1 PE=1 SV=5	Adenylyl cyclase-associated protein 1 OS=Homo sapiens OX=9606 GN=CAP1 PE=1 SV=5	273.82	327	348	FALSE	K11(DSBSO)	K18(DSBSO)	High
FALSE	DSBSO	Intra	4	1	ELVLDNC[K]SNDGK	Q92688	8	LPNLTHLNLSGN[K]LK	Q92688	13	Acidic leucine-rich nuclear phosphoprotein 32 family member B OS=Homo sapiens OX=9606 GN=ANP32B PE=1 SV=1	Acidic leucine-rich nuclear phosphoprotein 32 family member B OS=Homo sapiens OX=9606 GN=ANP32B PE=1 SV=1	273.83	28	99	FALSE	C7(Carbamidomethyl);K8(DSBSO)	K13(DSBSO)	High
FALSE	DSBSO	Intra	3	1	GHD[K]SDR	O60828	4	SHD[K]SDR	O60828	4	Polyglutamine-binding protein 1 OS=Homo sapiens OX=9606 GN=PQBP1 PE=1 SV=1	Polyglutamine-binding protein 1 OS=Homo sapiens OX=9606 GN=PQBP1 PE=1 SV=1	273.83	116	109	FALSE	K4(DSBSO)	K4(DSBSO)	High
FALSE	DSBSO	Intra	7	1	LQL[K]PR	Q15056	4	EEVVQ[K]EQE	Q15056	6	Eukaryotic translation initiation factor 4H OS=Homo sapiens OX=9606 GN=EIF4H PE=1 SV=5	Eukaryotic translation initiation factor 4H OS=Homo sapiens OX=9606 GN=EIF4H PE=1 SV=5	273.84	214	245	FALSE	K4(DSBSO)	K6(DSBSO)	High
FALSE	DSBSO	Intra	3	3	ITITND[K]GR	P0DMV9;P11142;P34931	7	IINEPTAAAIAYGLD[K]K	P11142	16	Heat shock 70 kDa protein 1B OS=Homo sapiens OX=9606 GN=HSPA1B PE=1 SV=1;Heat shock cognate 71 kDa protein OS=Homo sapiens OX=9606 GN=HSPA8 PE=1 SV=1;Heat shock 70 kDa protein 1-like OS=Homo sapiens OX=9606 GN=HSPA1L PE=1 SV=2	Heat shock cognate 71 kDa protein OS=Homo sapiens OX=9606 GN=HSPA8 PE=1 SV=1	273.86	507;507;509	187	FALSE	K7(DSBSO)	K16(DSBSO)	High
FALSE	DSBSO	Intra	2	1	ALESPERPFLAILGGA[K]VADK	P00558	17	VSHVSTGGGASLELLEG[K]VLPGVDALSNI	P00558	18	Phosphoglycerate kinase 1 OS=Homo sapiens OX=9606 GN=PGK1 PE=1 SV=3	Phosphoglycerate kinase 1 OS=Homo sapiens OX=9606 GN=PGK1 PE=1 SV=3	273.88	216	406	FALSE	K17(DSBSO)	K18(DSBSO)	High
FALSE	DSBSO	Intra	1	1	[K]DLTEYLSR	O14979	1	GFGFVLF[K]DAASVDK	O14979	8	Heterogeneous nuclear ribonucleoprotein D-like OS=Homo sapiens OX=9606 GN=HNRNPDL PE=1 SV=3	Heterogeneous nuclear ribonucleoprotein D-like OS=Homo sapiens OX=9606 GN=HNRNPDL PE=1 SV=3	273.9	162	197	FALSE	K1(DSBSO)	K8(DSBSO)	High
FALSE	DSBSO	Intra	2	1	VQEE[K]IK	Q8TCG1	5	LANLHQ[K]TK	Q8TCG1	7	Protein CIP2A OS=Homo sapiens OX=9606 GN=CIP2A PE=1 SV=2	Protein CIP2A OS=Homo sapiens OX=9606 GN=CIP2A PE=1 SV=2	273.91	814	807	FALSE	K5(DSBSO)	K7(DSBSO)	High
FALSE	DSBSO	Intra	3	1	AVA[K]YLR	Q99442	4	IQEVGEPS[K]EEK	Q99442	9	Translocation protein SEC62 OS=Homo sapiens OX=9606 GN=SEC62 PE=1 SV=1	Translocation protein SEC62 OS=Homo sapiens OX=9606 GN=SEC62 PE=1 SV=1	273.96	26	19	FALSE	K4(DSBSO)	K9(DSBSO)	High
FALSE	DSBSO	Intra	1	3	RHTPLS[K]LMK	P55854;P61956	7	VAGQDGSVVQF[K]IK	P55854;P61956;Q6EEV6	12	Small ubiquitin-related modifier 3 OS=Homo sapiens OX=9606 GN=SUMO3 PE=1 SV=2;Small ubiquitin-related modifier 2 OS=Homo sapiens OX=9606 GN=SUMO2 PE=1 SV=3	Small ubiquitin-related modifier 3 OS=Homo sapiens OX=9606 GN=SUMO3 PE=1 SV=2;Small ubiquitin-related modifier 2 OS=Homo sapiens OX=9606 GN=SUMO2 PE=1 SV=3;Small ubiquitin-related modifier 4 OS=Homo sapiens OX=9606 GN=SUMO4 PE=1 SV=3	273.96	41;42	32;33;33	FALSE	K7(DSBSO)	K12(DSBSO)	High
FALSE	DSBSO	Intra	1	1	GSE[K]SDDNSYDEK	P49591	4	[K]EVMQEVAQLSQFDEELYK	P49591	1	Serine--tRNA ligase, cytoplasmic OS=Homo sapiens OX=9606 GN=SARS1 PE=1 SV=3	Serine--tRNA ligase, cytoplasmic OS=Homo sapiens OX=9606 GN=SARS1 PE=1 SV=3	274.01	257	231	FALSE	K4(DSBSO)	K1(DSBSO)	High
FALSE	DSBSO	Intra	1	1	V[K]VLEER	Q14980	2	HREELEQS[K]QAAGGLR	Q14980	9	Nuclear mitotic apparatus protein 1 OS=Homo sapiens OX=9606 GN=NUMA1 PE=1 SV=2	Nuclear mitotic apparatus protein 1 OS=Homo sapiens OX=9606 GN=NUMA1 PE=1 SV=2	274.09	1518	1389	FALSE	K2(DSBSO)	K9(DSBSO)	High
FALSE	DSBSO	Inter	2	2	KVE[K]VVVSNR	P07900	4	DPQALSEHL[K]NPVIAQK	P31948	10	Heat shock protein HSP 90-alpha OS=Homo sapiens OX=9606 GN=HSP90AA1 PE=1 SV=5	Stress-induced-phosphoprotein 1 OS=Homo sapiens OX=9606 GN=STIP1 PE=1 SV=1	274.11	585	523	FALSE	K4(DSBSO)	K10(DSBSO)	High
FALSE	DSBSO	Intra	5	1	IHLDE[K]SFR	P37837	6	LGGSQEDQI[K]NAIDK	P37837	10	Transaldolase OS=Homo sapiens OX=9606 GN=TALDO1 PE=1 SV=2	Transaldolase OS=Homo sapiens OX=9606 GN=TALDO1 PE=1 SV=2	274.17	292	81	FALSE	K6(DSBSO)	K10(DSBSO)	High
FALSE	DSBSO	Inter	1	2	EID[K]AEGK	Q15428	4	EEEE[K]EK	Q15459	5	Splicing factor 3A subunit 2 OS=Homo sapiens OX=9606 GN=SF3A2 PE=1 SV=2	Splicing factor 3A subunit 1 OS=Homo sapiens OX=9606 GN=SF3A1 PE=1 SV=1	274.19	190	264	FALSE	K4(DSBSO)	K5(DSBSO)	High
FALSE	DSBSO	Intra	3	1	[K]EAEDSLR	O43776	1	EQM[K]SESR	O43776	4	Asparagine--tRNA ligase, cytoplasmic OS=Homo sapiens OX=9606 GN=NARS1 PE=1 SV=1	Asparagine--tRNA ligase, cytoplasmic OS=Homo sapiens OX=9606 GN=NARS1 PE=1 SV=1	274.19	83	76	FALSE	K1(DSBSO)	K4(DSBSO)	High
FALSE	DSBSO	Intra	1	1	GAIE[K]VK	Q9Y5X1	5	FPGFA[K]PGTEQYLLAK	Q9Y5X1	6	Sorting nexin-9 OS=Homo sapiens OX=9606 GN=SNX9 PE=1 SV=1	Sorting nexin-9 OS=Homo sapiens OX=9606 GN=SNX9 PE=1 SV=1	274.26	516	213	FALSE	K5(DSBSO)	K6(DSBSO)	High
FALSE	DSBSO	Intra	4	1	L[K]EEYQSLIR	Q9Y3C8	2	VVSEIPVL[K]TNAGPR	Q9Y3C8	9	Ubiquitin-fold modifier-conjugating enzyme 1 OS=Homo sapiens OX=9606 GN=UFC1 PE=1 SV=3	Ubiquitin-fold modifier-conjugating enzyme 1 OS=Homo sapiens OX=9606 GN=UFC1 PE=1 SV=3	274.27	33	17	FALSE	K2(DSBSO)	K9(DSBSO)	High
FALSE	DSBSO	Intra	1	1	[K]HNLLASK	Q01082	1	DLTSVNILL[K]K	Q01082	10	Spectrin beta chain, non-erythrocytic 1 OS=Homo sapiens OX=9606 GN=SPTBN1 PE=1 SV=2	Spectrin beta chain, non-erythrocytic 1 OS=Homo sapiens OX=9606 GN=SPTBN1 PE=1 SV=2	274.35	1478	1420	FALSE	K1(DSBSO)	K10(DSBSO)	High
FALSE	DSBSO	Intra	3	1	AS[K]ADVQK	P49588	3	AQTAPN[K]DVQR	P49588	7	Alanine--tRNA ligase, cytoplasmic OS=Homo sapiens OX=9606 GN=AARS1 PE=1 SV=2	Alanine--tRNA ligase, cytoplasmic OS=Homo sapiens OX=9606 GN=AARS1 PE=1 SV=2	274.35	834	789	FALSE	K3(DSBSO)	K7(DSBSO)	High
FALSE	DSBSO	Intra	2	1	[K]EILQVITSK	Q9BVQ7	1	EVVIGTPTL[K]QR	Q9BVQ7	10	ATPase family gene 2 protein homolog B OS=Homo sapiens OX=9606 GN=AFG2B PE=1 SV=2	ATPase family gene 2 protein homolog B OS=Homo sapiens OX=9606 GN=AFG2B PE=1 SV=2	274.37	375	372	FALSE	K1(DSBSO)	K10(DSBSO)	High
FALSE	DSBSO	Intra	1	1	GHLSGLA[K]R	Q15149	8	A[K]AVVQLKPR	Q15149	2	Plectin OS=Homo sapiens OX=9606 GN=PLEC PE=1 SV=3	Plectin OS=Homo sapiens OX=9606 GN=PLEC PE=1 SV=3	274.38	923	926	FALSE	K8(DSBSO)	K2(DSBSO)	High
FALSE	DSBSO	Intra	4	1	LVDEYSLNAG[K]QR	P19367	11	GF[K]ATDCVGHDVVTLLR	P19367	3	Hexokinase-1 OS=Homo sapiens OX=9606 GN=HK1 PE=1 SV=3	Hexokinase-1 OS=Homo sapiens OX=9606 GN=HK1 PE=1 SV=3	274.42	738	624	FALSE	K11(DSBSO)	K3(DSBSO);C7(Carbamidomethyl)	High
FALSE	DSBSO	Intra	2	1	[K]TTEENQELVTR	Q676U5	1	DEYDALQITFTALEG[K]LR	Q676U5	16	Autophagy-related protein 16-1 OS=Homo sapiens OX=9606 GN=ATG16L1 PE=1 SV=2	Autophagy-related protein 16-1 OS=Homo sapiens OX=9606 GN=ATG16L1 PE=1 SV=2	274.5	182	179	FALSE	K1(DSBSO)	K16(DSBSO)	High
FALSE	DSBSO	Intra	5	2	TG[K]GER	P0DMV9	3	LS[K]EEIER	P0DMV9;P34931	3	Heat shock 70 kDa protein 1B OS=Homo sapiens OX=9606 GN=HSPA1B PE=1 SV=1	Heat shock 70 kDa protein 1B OS=Homo sapiens OX=9606 GN=HSPA1B PE=1 SV=1;Heat shock 70 kDa protein 1-like OS=Homo sapiens OX=9606 GN=HSPA1L PE=1 SV=2	274.53	190	512;514	FALSE	K3(DSBSO)	K3(DSBSO)	High
FALSE	DSBSO	Intra	2	1	TSGTEP[K]IK	Q96G03	7	YPNPEEG[K]GVLTLSFALADK	Q96G03	8	Phosphopentomutase OS=Homo sapiens OX=9606 GN=PGM2 PE=1 SV=4	Phosphopentomutase OS=Homo sapiens OX=9606 GN=PGM2 PE=1 SV=4	274.61	565	300	FALSE	K7(DSBSO)	K8(DSBSO)	High
FALSE	DSBSO	Intra	2	1	E[K]TESGTHPK	Q8IYB8	2	E[K]TESGTHPK	Q8IYB8	2	ATP-dependent RNA helicase SUPV3L1, mitochondrial OS=Homo sapiens OX=9606 GN=SUPV3L1 PE=1 SV=1	ATP-dependent RNA helicase SUPV3L1, mitochondrial OS=Homo sapiens OX=9606 GN=SUPV3L1 PE=1 SV=1	274.62	766	766	FALSE	K2(DSBSO)	K2(DSBSO)	High
FALSE	DSBSO	Intra	4	1	HNGTGG[K]SIYGEK	P62937	7	TEWLDG[K]HVVFGK	P62937	7	Peptidyl-prolyl cis-trans isomerase A OS=Homo sapiens OX=9606 GN=PPIA PE=1 SV=2	Peptidyl-prolyl cis-trans isomerase A OS=Homo sapiens OX=9606 GN=PPIA PE=1 SV=2	274.67	76	125	FALSE	K7(DSBSO)	K7(DSBSO)	High
FALSE	DSBSO	Intra	3	1	E[K]EHYQVLE	Q86UP2	2	AQLNETLT[K]LR	Q86UP2	9	Kinectin OS=Homo sapiens OX=9606 GN=KTN1 PE=1 SV=1	Kinectin OS=Homo sapiens OX=9606 GN=KTN1 PE=1 SV=1	274.69	1350	1268	FALSE	K2(DSBSO)	K9(DSBSO)	High
FALSE	DSBSO	Intra	5	1	[K]ALYASK	P52209	1	GPQ[K]FQFDGDK	P52209	4	6-phosphogluconate dehydrogenase, decarboxylating OS=Homo sapiens OX=9606 GN=PGD PE=1 SV=3	6-phosphogluconate dehydrogenase, decarboxylating OS=Homo sapiens OX=9606 GN=PGD PE=1 SV=3	274.72	325	309	FALSE	K1(DSBSO)	K4(DSBSO)	High
FALSE	DSBSO	Intra	1	1	IM[K]IDIEK	Q7KZ85	3	LDNGVTGFIPT[K]FLSDK	Q7KZ85	12	Transcription elongation factor SPT6 OS=Homo sapiens OX=9606 GN=SUPT6H PE=1 SV=2	Transcription elongation factor SPT6 OS=Homo sapiens OX=9606 GN=SUPT6H PE=1 SV=2	274.74	1269	1243	FALSE	K3(DSBSO)	K12(DSBSO)	High
FALSE	DSBSO	Inter	2	3	IL[K]VIR	P08238;P07900	3	EELV[K]NLGTIAK	P14625	5	Heat shock protein HSP 90-beta OS=Homo sapiens OX=9606 GN=HSP90AB1 PE=1 SV=4;Heat shock protein HSP 90-alpha OS=Homo sapiens OX=9606 GN=HSP90AA1 PE=1 SV=5	Endoplasmin OS=Homo sapiens OX=9606 GN=HSP90B1 PE=1 SV=1	274.75	402;410	161	FALSE	K3(DSBSO)	K5(DSBSO)	High
FALSE	DSBSO	Intra	2	2	LNVEE[K]K	Q9UN86;Q13283	6	INSGG[K]LPNFGFVVFDDSEPVQK	Q13283	6	Ras GTPase-activating protein-binding protein 2 OS=Homo sapiens OX=9606 GN=G3BP2 PE=1 SV=2;Ras GTPase-activating protein-binding protein 1 OS=Homo sapiens OX=9606 GN=G3BP1 PE=1 SV=1	Ras GTPase-activating protein-binding protein 1 OS=Homo sapiens OX=9606 GN=G3BP1 PE=1 SV=1	274.76	407;413	376	FALSE	K6(DSBSO)	K6(DSBSO)	High
FALSE	DSBSO	Intra	2	1	KMDQPPQA[K]K	P34932	9	VTPQSDGSSS[K]VK	P34932	11	Heat shock 70 kDa protein 4 OS=Homo sapiens OX=9606 GN=HSPA4 PE=1 SV=4	Heat shock 70 kDa protein 4 OS=Homo sapiens OX=9606 GN=HSPA4 PE=1 SV=4	274.78	568	477	FALSE	K9(DSBSO)	K11(DSBSO)	High
FALSE	DSBSO	Intra	2	3	L[K]EAETR	P67936;P09493;P06753	2	EDKYEEEI[K]ILTDK	P06753	9	Tropomyosin alpha-4 chain OS=Homo sapiens OX=9606 GN=TPM4 PE=1 SV=3;Tropomyosin alpha-1 chain OS=Homo sapiens OX=9606 GN=TPM1 PE=1 SV=2;Tropomyosin alpha-3 chain OS=Homo sapiens OX=9606 GN=TPM3 PE=1 SV=2	Tropomyosin alpha-3 chain OS=Homo sapiens OX=9606 GN=TPM3 PE=1 SV=2	274.81	197;233;234	227	FALSE	K2(DSBSO)	K9(DSBSO)	High
FALSE	DSBSO	Intra	1	1	AL[K]LNSNEAR	P78527	3	KEEENASVIDSAELQAYPALVVE[K]MLK	P78527	24	DNA-dependent protein kinase catalytic subunit OS=Homo sapiens OX=9606 GN=PRKDC PE=1 SV=3	DNA-dependent protein kinase catalytic subunit OS=Homo sapiens OX=9606 GN=PRKDC PE=1 SV=3	274.82	3455	3449	FALSE	K3(DSBSO)	K24(DSBSO)	High
FALSE	DSBSO	Intra	1	1	VLE[K]LGVTVR	P61160	4	QEYQE[K]GVR	P61160	6	Actin-related protein 2 OS=Homo sapiens OX=9606 GN=ACTR2 PE=1 SV=1	Actin-related protein 2 OS=Homo sapiens OX=9606 GN=ACTR2 PE=1 SV=1	274.84	388	381	FALSE	K4(DSBSO)	K6(DSBSO)	High
FALSE	DSBSO	Intra	3	1	TGVV[K]R	O75347	5	VMYE[K]EAK	O75347	5	Tubulin-specific chaperone A OS=Homo sapiens OX=9606 GN=TBCA PE=1 SV=3	Tubulin-specific chaperone A OS=Homo sapiens OX=9606 GN=TBCA PE=1 SV=3	274.88	17	28	FALSE	K5(DSBSO)	K5(DSBSO)	High
FALSE	DSBSO	Inter	3	4	[K]PALVAK	P24534;P29692	1	TIE[K]FEK	Q05639;P68104	4	Elongation factor 1-beta OS=Homo sapiens OX=9606 GN=EEF1B2 PE=1 SV=3;Elongation factor 1-delta OS=Homo sapiens OX=9606 GN=EEF1D PE=1 SV=5	Elongation factor 1-alpha 2 OS=Homo sapiens OX=9606 GN=EEF1A2 PE=1 SV=1;Elongation factor 1-alpha 1 OS=Homo sapiens OX=9606 GN=EEF1A1 PE=1 SV=1	274.92	133;189	41;41	FALSE	K1(DSBSO)	K4(DSBSO)	High
FALSE	DSBSO	Intra	3	1	IL[K]EQER	P31948	3	Y[K]DAIHFYNK	P31948	2	Stress-induced-phosphoprotein 1 OS=Homo sapiens OX=9606 GN=STIP1 PE=1 SV=1	Stress-induced-phosphoprotein 1 OS=Homo sapiens OX=9606 GN=STIP1 PE=1 SV=1	274.95	347	317	FALSE	K3(DSBSO)	K2(DSBSO)	High
FALSE	DSBSO	Intra	1	1	ADLE[K]AWVQR	Q13813	5	IAALQAFADQLIAAGHYA[K]GDISSR	Q13813	19	Spectrin alpha chain, non-erythrocytic 1 OS=Homo sapiens OX=9606 GN=SPTAN1 PE=1 SV=3	Spectrin alpha chain, non-erythrocytic 1 OS=Homo sapiens OX=9606 GN=SPTAN1 PE=1 SV=3	274.96	1432	1519	FALSE	K5(DSBSO)	K19(DSBSO)	High
FALSE	DSBSO	Intra	3	1	IVSG[K]VR	P17612	5	FPSHFSSDL[K]DLLR	P17612	10	cAMP-dependent protein kinase catalytic subunit alpha OS=Homo sapiens OX=9606 GN=PRKACA PE=1 SV=2	cAMP-dependent protein kinase catalytic subunit alpha OS=Homo sapiens OX=9606 GN=PRKACA PE=1 SV=2	275	255	267	FALSE	K5(DSBSO)	K10(DSBSO)	High
FALSE	DSBSO	Intra	2	1	FYEAFS[K]NLK	P08238	7	APFDLFENK[K]K	P08238	10	Heat shock protein HSP 90-beta OS=Homo sapiens OX=9606 GN=HSP90AB1 PE=1 SV=4	Heat shock protein HSP 90-beta OS=Homo sapiens OX=9606 GN=HSP90AB1 PE=1 SV=4	275.01	435	348	FALSE	K7(DSBSO)	K10(DSBSO)	High
FALSE	DSBSO	Intra	5	1	DAQEQYN[K]LR	O60610	8	LQFSEQVENI[K]PEIVSVTAACEELRK	O60610	11	Protein diaphanous homolog 1 OS=Homo sapiens OX=9606 GN=DIAPH1 PE=1 SV=2	Protein diaphanous homolog 1 OS=Homo sapiens OX=9606 GN=DIAPH1 PE=1 SV=2	275.01	1103	954	FALSE	K8(DSBSO)	K11(DSBSO);C21(Carbamidomethyl)	High
FALSE	DSBSO	Inter	1	2	ESSPSGS[K]SQR	Q9NX63	8	AFDSAVA[K]ALEHHR	Q16891	8	MICOS complex subunit MIC19 OS=Homo sapiens OX=9606 GN=CHCHD3 PE=1 SV=1	MICOS complex subunit MIC60 OS=Homo sapiens OX=9606 GN=IMMT PE=1 SV=1	275.02	45	451	FALSE	K8(DSBSO)	K8(DSBSO)	High
FALSE	DSBSO	Intra	7	2	[K]NIILEEGK	P23528	1	EDLVFIFWAPESAPL[K]SK	Q9Y281;P23528	16	Cofilin-1 OS=Homo sapiens OX=9606 GN=CFL1 PE=1 SV=3	Cofilin-2 OS=Homo sapiens OX=9606 GN=CFL2 PE=1 SV=1;Cofilin-1 OS=Homo sapiens OX=9606 GN=CFL1 PE=1 SV=3	275.08	45	112;112	FALSE	K1(DSBSO)	K16(DSBSO)	High
FALSE	DSBSO	Intra	3	1	[K]GATPGK	P19338	1	ALVATPG[K]K	P19338	8	Nucleolin OS=Homo sapiens OX=9606 GN=NCL PE=1 SV=3	Nucleolin OS=Homo sapiens OX=9606 GN=NCL PE=1 SV=3	275.08	110	124	FALSE	K1(DSBSO)	K8(DSBSO)	High
FALSE	DSBSO	Inter	1	3	TVQVEQS[K]VLIK	Q16181	8	DTDPDS[K]PFSLQETYEAK	Q9NVA2;Q14141	7	Septin-7 OS=Homo sapiens OX=9606 GN=SEPTIN7 PE=1 SV=2	Septin-11 OS=Homo sapiens OX=9606 GN=SEPTIN11 PE=1 SV=3;Septin-6 OS=Homo sapiens OX=9606 GN=SEPTIN6 PE=1 SV=4	275.1	97	315;316	FALSE	K8(DSBSO)	K7(DSBSO)	High
FALSE	DSBSO	Intra	3	1	FDSE[K]AGDR	P17980	5	APSIIFIDELDAIGT[K]R	P17980	16	26S proteasome regulatory subunit 6A OS=Homo sapiens OX=9606 GN=PSMC3 PE=1 SV=3	26S proteasome regulatory subunit 6A OS=Homo sapiens OX=9606 GN=PSMC3 PE=1 SV=3	275.13	300	294	FALSE	K5(DSBSO)	K16(DSBSO)	High
FALSE	DSBSO	Intra	3	1	AQAH[K]ALK	Q15785	5	NGPAQ[K]LR	Q15785	6	Mitochondrial import receptor subunit TOM34 OS=Homo sapiens OX=9606 GN=TOMM34 PE=1 SV=2	Mitochondrial import receptor subunit TOM34 OS=Homo sapiens OX=9606 GN=TOMM34 PE=1 SV=2	275.15	272	299	FALSE	K5(DSBSO)	K6(DSBSO)	High
FALSE	DSBSO	Intra	14	1	DILE[K]K	P07900	5	DNSTMGYMAA[K]K	P07900	11	Heat shock protein HSP 90-alpha OS=Homo sapiens OX=9606 GN=HSP90AA1 PE=1 SV=5	Heat shock protein HSP 90-alpha OS=Homo sapiens OX=9606 GN=HSP90AA1 PE=1 SV=5	275.19	581	631	FALSE	K5(DSBSO)	M5(Oxidation);M8(Oxidation);K11(DSBSO)	High
FALSE	DSBSO	Intra	2	1	HGFSDNQ[K]LWER	Q8WW12	8	NI[K]SHLGNVHDQDN	Q8WW12	3	PEST proteolytic signal-containing nuclear protein OS=Homo sapiens OX=9606 GN=PCNP PE=1 SV=2	PEST proteolytic signal-containing nuclear protein OS=Homo sapiens OX=9606 GN=PCNP PE=1 SV=2	275.19	160	167	FALSE	K8(DSBSO)	K3(DSBSO)	High
FALSE	DSBSO	Intra	1	1	GQ[K]VGEFSGANK	P10599	3	QIES[K]TAFQEALDAAGDK	P10599	5	Thioredoxin OS=Homo sapiens OX=9606 GN=TXN PE=1 SV=3	Thioredoxin OS=Homo sapiens OX=9606 GN=TXN PE=1 SV=3	275.21	85	8	FALSE	K3(DSBSO)	K5(DSBSO)	High
FALSE	DSBSO	Intra	2	1	LI[K]SLEAAR	P62495	3	FGATLEIVTD[K]SQEGSQFVK	P62495	11	Eukaryotic peptide chain release factor subunit 1 OS=Homo sapiens OX=9606 GN=ETF1 PE=1 SV=3	Eukaryotic peptide chain release factor subunit 1 OS=Homo sapiens OX=9606 GN=ETF1 PE=1 SV=3	275.25	22	395	FALSE	K3(DSBSO)	K11(DSBSO)	High
FALSE	DSBSO	Intra	5	1	LAPD[K]LK	Q92878	5	EEIE[K]SSK	Q92878	5	DNA repair protein RAD50 OS=Homo sapiens OX=9606 GN=RAD50 PE=1 SV=1	DNA repair protein RAD50 OS=Homo sapiens OX=9606 GN=RAD50 PE=1 SV=1	275.25	711	651	FALSE	K5(DSBSO)	K5(DSBSO)	High
FALSE	DSBSO	Intra	10	1	STM[K]PVQK	P11021	4	[K]SDIDEIVLVGGSTR	P11021	1	Endoplasmic reticulum chaperone BiP OS=Homo sapiens OX=9606 GN=HSPA5 PE=1 SV=2	Endoplasmic reticulum chaperone BiP OS=Homo sapiens OX=9606 GN=HSPA5 PE=1 SV=2	275.3	340	353	FALSE	M3(Oxidation);K4(DSBSO)	K1(DSBSO)	High
FALSE	DSBSO	Intra	2	2	VIDP[K]K	Q99729	5	EEEPV[K]K	Q99729;Q14103	6	Heterogeneous nuclear ribonucleoprotein A/B OS=Homo sapiens OX=9606 GN=HNRNPAB PE=1 SV=2	Heterogeneous nuclear ribonucleoprotein A/B OS=Homo sapiens OX=9606 GN=HNRNPAB PE=1 SV=2;Heterogeneous nuclear ribonucleoprotein D0 OS=Homo sapiens OX=9606 GN=HNRNPD PE=1 SV=1	275.37	142	209;237	FALSE	K5(DSBSO)	K6(DSBSO)	High
FALSE	DSBSO	Intra	3	1	[K]ELCELKPK	Q9UHD1	1	HNSEKPPEPV[K]PEVK	Q9UHD1	11	Cysteine and histidine-rich domain-containing protein 1 OS=Homo sapiens OX=9606 GN=CHORDC1 PE=1 SV=2	Cysteine and histidine-rich domain-containing protein 1 OS=Homo sapiens OX=9606 GN=CHORDC1 PE=1 SV=2	275.39	83	74	FALSE	K1(DSBSO);C4(Carbamidomethyl)	K11(DSBSO)	High
FALSE	DSBSO	Intra	4	1	HLTASEA[K]K	P39748	8	GIQGLA[K]LIADVAPSAIR	P39748	7	Flap endonuclease 1 OS=Homo sapiens OX=9606 GN=FEN1 PE=1 SV=1	Flap endonuclease 1 OS=Homo sapiens OX=9606 GN=FEN1 PE=1 SV=1	275.42	200	8	FALSE	K8(DSBSO)	K7(DSBSO)	High
FALSE	DSBSO	Intra	1	1	SA[K]VPER	Q14978	3	SA[K]VPERK	Q14978	3	Nucleolar and coiled-body phosphoprotein 1 OS=Homo sapiens OX=9606 GN=NOLC1 PE=1 SV=2	Nucleolar and coiled-body phosphoprotein 1 OS=Homo sapiens OX=9606 GN=NOLC1 PE=1 SV=2	275.43	62	62	FALSE	K3(DSBSO)	K3(DSBSO)	High
FALSE	DSBSO	Intra	5	1	ISGFP[K]NR	P00338	6	DQLIYNLL[K]EEQTPQNK	P00338	9	L-lactate dehydrogenase A chain OS=Homo sapiens OX=9606 GN=LDHA PE=1 SV=2	L-lactate dehydrogenase A chain OS=Homo sapiens OX=9606 GN=LDHA PE=1 SV=2	275.5	155	14	FALSE	K6(DSBSO)	K9(DSBSO)	High
FALSE	DSBSO	Inter	3	4	YQ[K]STELLIR	Q5TEC6;P84243	3	VTIAQGGVLPNIQAVLLP[K]K	P04908;P20671	19	Histone H3-7 OS=Homo sapiens OX=9606 GN=H3-7 PE=1 SV=1;Histone H3.3 OS=Homo sapiens OX=9606 GN=H3-3B PE=1 SV=2	Histone H2A type 1-B/E OS=Homo sapiens OX=9606 GN=H2AC8 PE=1 SV=2;Histone H2A type 1-D OS=Homo sapiens OX=9606 GN=H2AC7 PE=1 SV=2	275.5	57;57	119;119	FALSE	K3(DSBSO)	K19(DSBSO)	High
FALSE	DSBSO	Inter	3	2	[K]MGVNLTR	Q96C36	1	HANA[K]PFEVPFLK	Q9UKK9	5	Pyrroline-5-carboxylate reductase 2 OS=Homo sapiens OX=9606 GN=PYCR2 PE=1 SV=1	ADP-sugar pyrophosphatase OS=Homo sapiens OX=9606 GN=NUDT5 PE=1 SV=1	275.58	47	210	FALSE	K1(DSBSO)	K5(DSBSO)	High
FALSE	DSBSO	Intra	3	1	IEAE[K]GR	P54725	5	TLQQQTF[K]IR	P54725	8	UV excision repair protein RAD23 homolog A OS=Homo sapiens OX=9606 GN=RAD23A PE=1 SV=1	UV excision repair protein RAD23 homolog A OS=Homo sapiens OX=9606 GN=RAD23A PE=1 SV=1	275.6	36	16	FALSE	K5(DSBSO)	K8(DSBSO)	High
FALSE	DSBSO	Intra	3	1	VE[K]LFQR	Q12996	3	E[K]MAQAYDFALDK	Q12996	2	Cleavage stimulation factor subunit 3 OS=Homo sapiens OX=9606 GN=CSTF3 PE=1 SV=1	Cleavage stimulation factor subunit 3 OS=Homo sapiens OX=9606 GN=CSTF3 PE=1 SV=1	275.61	86	121	FALSE	K3(DSBSO)	K2(DSBSO)	High
FALSE	DSBSO	Intra	3	1	TCNEIIVP[K]APSHK	Q9BXL5	9	THQESAEP[K]YLPHK	Q9BXL5	9	Hemogen OS=Homo sapiens OX=9606 GN=HEMGN PE=1 SV=1	Hemogen OS=Homo sapiens OX=9606 GN=HEMGN PE=1 SV=1	275.64	336	322	FALSE	C2(Carbamidomethyl);K9(DSBSO)	K9(DSBSO)	High
FALSE	DSBSO	Intra	3	1	GEVQVSD[K]ER	Q9Y3A5	8	FEIACY[K]NK	Q9Y3A5	7	Ribosome maturation protein SBDS OS=Homo sapiens OX=9606 GN=SBDS PE=1 SV=4	Ribosome maturation protein SBDS OS=Homo sapiens OX=9606 GN=SBDS PE=1 SV=4	275.68	98	33	FALSE	K8(DSBSO)	C5(Carbamidomethyl);K7(DSBSO)	High
FALSE	DSBSO	Intra	4	1	[K]DETNVK	P07910	1	ND[K]SEEEQSSSSVK	P07910	3	Heterogeneous nuclear ribonucleoproteins C1/C2 OS=Homo sapiens OX=9606 GN=HNRNPC PE=1 SV=4	Heterogeneous nuclear ribonucleoproteins C1/C2 OS=Homo sapiens OX=9606 GN=HNRNPC PE=1 SV=4	275.71	244	232	FALSE	K1(DSBSO)	K3(DSBSO)	High
FALSE	DSBSO	Intra	2	1	TVPIA[K]LDR	A6NHR9	6	TI[K]TLPLFYGSIVR	A6NHR9	3	Structural maintenance of chromosomes flexible hinge domain-containing protein 1 OS=Homo sapiens OX=9606 GN=SMCHD1 PE=1 SV=2	Structural maintenance of chromosomes flexible hinge domain-containing protein 1 OS=Homo sapiens OX=9606 GN=SMCHD1 PE=1 SV=2	275.71	668	619	FALSE	K6(DSBSO)	K3(DSBSO)	High
FALSE	DSBSO	Intra	3	1	[K]VVFCMDR	Q99615	1	IAETDFE[K]R	Q99615	8	DnaJ homolog subfamily C member 7 OS=Homo sapiens OX=9606 GN=DNAJC7 PE=1 SV=2	DnaJ homolog subfamily C member 7 OS=Homo sapiens OX=9606 GN=DNAJC7 PE=1 SV=2	275.72	160	155	FALSE	K1(DSBSO);C5(Carbamidomethyl)	K8(DSBSO)	High
FALSE	DSBSO	Inter	1	2	GQ[K]VLDSGAPIK	P06576	3	IGE[K]YVDMSVK	P48047	4	ATP synthase subunit beta, mitochondrial OS=Homo sapiens OX=9606 GN=ATP5F1B PE=1 SV=3	ATP synthase subunit O, mitochondrial OS=Homo sapiens OX=9606 GN=ATP5PO PE=1 SV=1	275.76	124	192	FALSE	K3(DSBSO)	K4(DSBSO)	High
FALSE	DSBSO	Intra	2	1	I[K]SLNWEEMEK	Q969U7	2	YLLTPSMQ[K]SVQNK	Q969U7	9	Proteasome assembly chaperone 2 OS=Homo sapiens OX=9606 GN=PSMG2 PE=1 SV=1	Proteasome assembly chaperone 2 OS=Homo sapiens OX=9606 GN=PSMG2 PE=1 SV=1	275.89	156	149	FALSE	K2(DSBSO)	K9(DSBSO)	High
FALSE	DSBSO	Intra	1	2	NLFS[K]YGK	Q15424;Q14151	5	VVGA[K]VVTNAR	Q15424;Q14151	5	Scaffold attachment factor B1 OS=Homo sapiens OX=9606 GN=SAFB PE=1 SV=4;Scaffold attachment factor B2 OS=Homo sapiens OX=9606 GN=SAFB2 PE=1 SV=1	Scaffold attachment factor B1 OS=Homo sapiens OX=9606 GN=SAFB PE=1 SV=4;Scaffold attachment factor B2 OS=Homo sapiens OX=9606 GN=SAFB2 PE=1 SV=1	276.09	428;429	436;437	FALSE	K5(DSBSO)	K5(DSBSO)	High
FALSE	DSBSO	Intra	1	1	FYHDA[K]EIFGR	Q01082	6	LQAAYAGD[K]ADDIQKR	Q01082	9	Spectrin beta chain, non-erythrocytic 1 OS=Homo sapiens OX=9606 GN=SPTBN1 PE=1 SV=2	Spectrin beta chain, non-erythrocytic 1 OS=Homo sapiens OX=9606 GN=SPTBN1 PE=1 SV=2	276.16	1815	1878	FALSE	K6(DSBSO)	K9(DSBSO)	High
FALSE	DSBSO	Intra	6	1	QHITLALE[K]QK	Q16891	9	ATE[K]QHITLALEK	Q16891	4	MICOS complex subunit MIC60 OS=Homo sapiens OX=9606 GN=IMMT PE=1 SV=1	MICOS complex subunit MIC60 OS=Homo sapiens OX=9606 GN=IMMT PE=1 SV=1	276.16	436	427	FALSE	K9(DSBSO)	K4(DSBSO)	High
FALSE	DSBSO	Intra	1	1	ETDSSSASAATPS[K]K	P54578	14	[K]SLIDQFFGVEFETTMK	P54578	1	Ubiquitin carboxyl-terminal hydrolase 14 OS=Homo sapiens OX=9606 GN=USP14 PE=1 SV=3	Ubiquitin carboxyl-terminal hydrolase 14 OS=Homo sapiens OX=9606 GN=USP14 PE=1 SV=3	276.17	238	240	FALSE	K14(DSBSO)	K1(DSBSO)	High
FALSE	DSBSO	Intra	4	1	[K]TVTPAK	P19338	1	VAVATPA[K]K	P19338	8	Nucleolin OS=Homo sapiens OX=9606 GN=NCL PE=1 SV=3	Nucleolin OS=Homo sapiens OX=9606 GN=NCL PE=1 SV=3	276.2	96	79	FALSE	K1(DSBSO)	K8(DSBSO)	High
FALSE	DSBSO	Intra	4	1	EGVFA[K]EVR	P49327	6	[K]DHRDNLEFFLAGIGR	P49327	1	Fatty acid synthase OS=Homo sapiens OX=9606 GN=FASN PE=1 SV=3	Fatty acid synthase OS=Homo sapiens OX=9606 GN=FASN PE=1 SV=3	276.27	673	787	FALSE	K6(DSBSO)	K1(DSBSO)	High
FALSE	DSBSO	Intra	2	1	QAL[K]NMGEILK	P52758	4	VISTA[K]APGAIGPYSQAVLVDR	P52758	6	2-iminobutanoate/2-iminopropanoate deaminase OS=Homo sapiens OX=9606 GN=RIDA PE=1 SV=1	2-iminobutanoate/2-iminopropanoate deaminase OS=Homo sapiens OX=9606 GN=RIDA PE=1 SV=1	276.36	60	13	FALSE	K4(DSBSO)	K6(DSBSO)	High
FALSE	DSBSO	Intra	1	1	TGPTVTQV[K]AEK	Q13428	9	TGPTVTQV[K]AEK	Q13428	9	Treacle protein OS=Homo sapiens OX=9606 GN=TCOF1 PE=1 SV=3	Treacle protein OS=Homo sapiens OX=9606 GN=TCOF1 PE=1 SV=3	276.4	755	755	FALSE	K9(DSBSO)	K9(DSBSO)	High
FALSE	DSBSO	Intra	3	1	TQE[K]EQIK	P05787	4	AEAESMYQI[K]YEELQSLAGK	P05787	10	Keratin, type II cytoskeletal 8 OS=Homo sapiens OX=9606 GN=KRT8 PE=1 SV=7	Keratin, type II cytoskeletal 8 OS=Homo sapiens OX=9606 GN=KRT8 PE=1 SV=7	276.46	92	285	FALSE	K4(DSBSO)	K10(DSBSO)	High
FALSE	DSBSO	Inter	2	3	RGEEGHDP[K]EPEQLR	P51991	9	IFVGGI[K]EDTEEHHLR	P09651;Q32P51	7	Heterogeneous nuclear ribonucleoprotein A3 OS=Homo sapiens OX=9606 GN=HNRNPA3 PE=1 SV=2	Heterogeneous nuclear ribonucleoprotein A1 OS=Homo sapiens OX=9606 GN=HNRNPA1 PE=1 SV=5;Heterogeneous nuclear ribonucleoprotein A1-like 2 OS=Homo sapiens OX=9606 GN=HNRNPA1L2 PE=1 SV=2	276.58	29	113;113	FALSE	K9(DSBSO)	K7(DSBSO)	High
FALSE	DSBSO	Intra	4	3	[K]SAGAAK	P10412	1	[K]ASGPPVSELITK	P16403;P10412;P16402	1	Histone H1.4 OS=Homo sapiens OX=9606 GN=H1-4 PE=1 SV=2	Histone H1.2 OS=Homo sapiens OX=9606 GN=H1-2 PE=1 SV=2;Histone H1.4 OS=Homo sapiens OX=9606 GN=H1-4 PE=1 SV=2;Histone H1.3 OS=Homo sapiens OX=9606 GN=H1-3 PE=1 SV=2	276.65	26	34;34;35	FALSE	K1(DSBSO)	K1(DSBSO)	High
[truncated: 4,036 more rows]
