# Supplementary material for: In vivo crosslinking and effective 2D enrichment for proteome wide interactome studies
Source: Commun Chem. 2025 Aug 13;8:245. doi: 10.1038/s42004-025-01644-6 (PMC12350791; doi:10.1038/s42004-025-01644-6)
Supplement: Supplementary file 9 — Supplementary Data 6 [file 42004_2025_1644_MOESM9_ESM.xlsx]

## Sheet: Crosslinks
Crosslinker	Crosslink Type	# CSMs	# Proteins	Sequence A	Accession A	Position A	Sequence B	Accession B	Position B	Protein Descriptions A	Protein Descriptions B	Best CSM Score	In protein A	In protein B	Decoy	Modifications A	Modifications B	Confidence
DSBSO	Inter	3	2	AVVPS[K]R	P07910	6	SSGPYGGGGQYFA[K]PR	P09651	14	Heterogeneous nuclear ribonucleoproteins C1/C2 OS=Homo sapiens OX=9606 GN=HNRNPC PE=1 SV=4	Heterogeneous nuclear ribonucleoprotein A1 OS=Homo sapiens OX=9606 GN=HNRNPA1 PE=1 SV=5	251.9	157	350	FALSE	K6(DSBSO)	K14(DSBSO)	High
DSBSO	Inter	4	2	[K]QAGVAIGR	Q7RTV0	1	AVMISAIE[K]QK	Q15393	9	PHD finger-like domain-containing protein 5A OS=Homo sapiens OX=9606 GN=PHF5A PE=1 SV=1	Splicing factor 3B subunit 3 OS=Homo sapiens OX=9606 GN=SF3B3 PE=1 SV=4	317.55	13	137	FALSE	K1(DSBSO)	K9(DSBSO)	High
DSBSO	Inter	2	2	VTIA[K]AGIHAR	P25205	5	VAIHEAMEQQTISIA[K]AGITTTLNSR	P33992	16	DNA replication licensing factor MCM3 OS=Homo sapiens OX=9606 GN=MCM3 PE=1 SV=3	DNA replication licensing factor MCM5 OS=Homo sapiens OX=9606 GN=MCM5 PE=1 SV=5	238.89	435	471	FALSE	K5(DSBSO)	K16(DSBSO)	High
DSBSO	Inter	4	2	YE[K]LTPVPDSFFAK	O94906	3	ANIPW[K]VPGLPTPIENMILR	Q6P2Q9	6	Pre-mRNA-processing factor 6 OS=Homo sapiens OX=9606 GN=PRPF6 PE=1 SV=1	Pre-mRNA-processing-splicing factor 8 OS=Homo sapiens OX=9606 GN=PRPF8 PE=1 SV=2	361.02	178	727	FALSE	K3(DSBSO)	K6(DSBSO)	High
DSBSO	Inter	3	2	SY[K]VSTSGPR	P05787	3	FLEQQN[K]ILLAELEQLK	P08670	7	Keratin, type II cytoskeletal 8 OS=Homo sapiens OX=9606 GN=KRT8 PE=1 SV=7	Vimentin OS=Homo sapiens OX=9606 GN=VIM PE=1 SV=4	387.47	11	129	FALSE	K3(DSBSO)	K7(DSBSO)	High
DSBSO	Inter	1	2	[K]ELQLIPDQLR	Q99567	1	DSGYLHLLY[K]RPLDPK	P35658	10	Nuclear pore complex protein Nup88 OS=Homo sapiens OX=9606 GN=NUP88 PE=1 SV=2	Nuclear pore complex protein Nup214 OS=Homo sapiens OX=9606 GN=NUP214 PE=1 SV=2	241.13	663	800	FALSE	K1(DSBSO)	K10(DSBSO)	High
DSBSO	Inter	5	2	YVPV[K]GDHVIGIVTAK	Q9NQT5	5	VEIY[K]SFRPGDIVLAK	Q9Y3B2	5	Exosome complex component RRP40 OS=Homo sapiens OX=9606 GN=EXOSC3 PE=1 SV=3	Exosome complex component CSL4 OS=Homo sapiens OX=9606 GN=EXOSC1 PE=1 SV=1	257.12	113	120	FALSE	K5(DSBSO)	K5(DSBSO)	High
DSBSO	Inter	4	2	AL[K]QLLSLAANGIQR	Q9BVL2	3	TLIENGE[K]ITSLHR	P37198	8	Nucleoporin p58/p45 OS=Homo sapiens OX=9606 GN=NUP58 PE=1 SV=1	Nuclear pore glycoprotein p62 OS=Homo sapiens OX=9606 GN=NUP62 PE=1 SV=3	465.66	291	371	FALSE	K3(DSBSO)	K8(DSBSO)	High
DSBSO	Inter	2	2	E[K]IYVLLR	P84090	2	GTEQEAA[K]NK	Q9Y2W1	8	Enhancer of rudimentary homolog OS=Homo sapiens OX=9606 GN=ERH PE=1 SV=1	Thyroid hormone receptor-associated protein 3 OS=Homo sapiens OX=9606 GN=THRAP3 PE=1 SV=2	261.06	90	668	FALSE	K2(DSBSO)	K8(DSBSO)	High
DSBSO	Inter	3	2	SISPEW[K]QQLQQK	O00159	7	EAFSLFD[K]DGDGTITTK	P0DP25	8	Unconventional myosin-Ic OS=Homo sapiens OX=9606 GN=MYO1C PE=1 SV=4	Calmodulin-3 OS=Homo sapiens OX=9606 GN=CALM3 PE=1 SV=1	510.57	868	22	FALSE	K7(DSBSO)	K8(DSBSO)	High
DSBSO	Inter	3	2	AVVV[K]K	P05787	5	FLEQQN[K]ILLAELEQLK	P08670	7	Keratin, type II cytoskeletal 8 OS=Homo sapiens OX=9606 GN=KRT8 PE=1 SV=7	Vimentin OS=Homo sapiens OX=9606 GN=VIM PE=1 SV=4	309.1	464	129	FALSE	K5(DSBSO)	K7(DSBSO)	High
DSBSO	Inter	6	2	LAA[K]GLR	O43676	4	Q[K]LFQEDDEIPLYLK	P14406	2	NADH dehydrogenase [ubiquinone] 1 beta subcomplex subunit 3 OS=Homo sapiens OX=9606 GN=NDUFB3 PE=1 SV=3	Cytochrome c oxidase subunit 7A2, mitochondrial OS=Homo sapiens OX=9606 GN=COX7A2 PE=1 SV=1	273.33	39	33	FALSE	K4(DSBSO)	K2(DSBSO)	High
DSBSO	Inter	2	2	IGTPV[K]VR	Q92598	6	IQ[K]LLQDFFNGK	P11142	3	Heat shock protein 105 kDa OS=Homo sapiens OX=9606 GN=HSPH1 PE=1 SV=1	Heat shock cognate 71 kDa protein OS=Homo sapiens OX=9606 GN=HSPA8 PE=1 SV=1	262.35	703	348	FALSE	K6(DSBSO)	K3(DSBSO)	High
DSBSO	Inter	2	2	AVMISAIE[K]QK	Q15393	9	IVNLGSS[K]TDLFYER	Q7RTV0	8	Splicing factor 3B subunit 3 OS=Homo sapiens OX=9606 GN=SF3B3 PE=1 SV=4	PHD finger-like domain-containing protein 5A OS=Homo sapiens OX=9606 GN=PHF5A PE=1 SV=1	512.04	137	95	FALSE	K9(DSBSO)	K8(DSBSO)	High
DSBSO	Inter	4	2	DVYD[K]VDYLSSLGK	Q14254	5	DIHDDQDYLHSLG[K]AR	O75955	14	Flotillin-2 OS=Homo sapiens OX=9606 GN=FLOT2 PE=1 SV=2	Flotillin-1 OS=Homo sapiens OX=9606 GN=FLOT1 PE=1 SV=3	244.08	160	166	FALSE	K5(DSBSO)	K14(DSBSO)	High
DSBSO	Inter	3	2	LMVA[K]EAR	P49458	5	EVN[K]FQMAYSNLLR	P37108	4	Signal recognition particle 9 kDa protein OS=Homo sapiens OX=9606 GN=SRP9 PE=1 SV=2	Signal recognition particle 14 kDa protein OS=Homo sapiens OX=9606 GN=SRP14 PE=1 SV=2	322.49	76	78	FALSE	K5(DSBSO)	K4(DSBSO)	High
DSBSO	Inter	3	5	YQ[K]STELLIR	Q5TEC6;P84243	3	MQIFV[K]TLTGK	P62979;P62987;P0CG47	6	Histone H3-7 OS=Homo sapiens OX=9606 GN=H3-7 PE=1 SV=1;Histone H3.3 OS=Homo sapiens OX=9606 GN=H3-3B PE=1 SV=2	Ubiquitin-ribosomal protein eS31 fusion protein OS=Homo sapiens OX=9606 GN=RPS27A PE=1 SV=2;Ubiquitin-ribosomal protein eL40 fusion protein OS=Homo sapiens OX=9606 GN=UBA52 PE=1 SV=2;Polyubiquitin-B OS=Homo sapiens OX=9606 GN=UBB PE=1 SV=1	301.62	57;57	6;6;6	FALSE	K3(DSBSO)	K6(DSBSO)	High
DSBSO	Inter	5	4	NDEELN[K]LLGK	P20671	7	LLLPGELA[K]HAVSEGTK	O60814;Q99880;Q16778	9	Histone H2A type 1-D OS=Homo sapiens OX=9606 GN=H2AC7 PE=1 SV=2	Histone H2B type 1-K OS=Homo sapiens OX=9606 GN=H2BC12 PE=1 SV=3;Histone H2B type 1-L OS=Homo sapiens OX=9606 GN=H2BC13 PE=1 SV=3;Histone H2B type 2-E OS=Homo sapiens OX=9606 GN=H2BC21 PE=1 SV=3	392.99	96	109;109;109	FALSE	K7(DSBSO)	K9(DSBSO)	High
DSBSO	Inter	3	2	EYTAAVEA[K]QVAQQEAQR	Q99623	9	NVPVITGS[K]DLQNVNITLR	P35232	9	Prohibitin-2 OS=Homo sapiens OX=9606 GN=PHB2 PE=1 SV=2	Prohibitin 1 OS=Homo sapiens OX=9606 GN=PHB1 PE=1 SV=1	648.98	200	83	FALSE	K9(DSBSO)	K9(DSBSO)	High
DSBSO	Inter	2	2	EIAE[K]LGFK	O95299	5	ILYT[K]ILDVLEEIPK	Q16718	5	NADH dehydrogenase [ubiquinone] 1 alpha subcomplex subunit 10, mitochondrial OS=Homo sapiens OX=9606 GN=NDUFA10 PE=1 SV=1	NADH dehydrogenase [ubiquinone] 1 alpha subcomplex subunit 5 OS=Homo sapiens OX=9606 GN=NDUFA5 PE=1 SV=3	236.07	80	30	FALSE	K5(DSBSO)	K5(DSBSO)	High
DSBSO	Inter	1	2	STAVTTSSA[K]IK	Q9UKM9	10	VDSLLENLE[K]IEK	P07910	10	RNA-binding protein Raly OS=Homo sapiens OX=9606 GN=RALY PE=1 SV=1	Heterogeneous nuclear ribonucleoproteins C1/C2 OS=Homo sapiens OX=9606 GN=HNRNPC PE=1 SV=4	425.89	179	216	FALSE	K10(DSBSO)	K10(DSBSO)	High
DSBSO	Inter	3	3	I[K]IIAPPER	P60709;P68032	2	MA[K]YQAAVSK	Q9UHB6	3	Actin, cytoplasmic 1 OS=Homo sapiens OX=9606 GN=ACTB PE=1 SV=1;Actin, alpha cardiac muscle 1 OS=Homo sapiens OX=9606 GN=ACTC1 PE=1 SV=1	LIM domain and actin-binding protein 1 OS=Homo sapiens OX=9606 GN=LIMA1 PE=1 SV=1	420.81	328;330	273	FALSE	K2(DSBSO)	K3(DSBSO)	High
DSBSO	Inter	3	2	VLIGVG[K]LLR	Q15393	7	QLVARPDVVEMHDVTAQDP[K]LLVHLK	Q13435	20	Splicing factor 3B subunit 3 OS=Homo sapiens OX=9606 GN=SF3B3 PE=1 SV=4	Splicing factor 3B subunit 2 OS=Homo sapiens OX=9606 GN=SF3B2 PE=1 SV=2	265.5	965	486	FALSE	K7(DSBSO)	M11(Oxidation);K20(DSBSO)	High
DSBSO	Inter	3	2	GSP[K]NVESFASMLR	Q9Y2Q9	4	YTELQ[K]LGETDEEK	Q9Y3D9	6	Small ribosomal subunit protein bS1m OS=Homo sapiens OX=9606 GN=MRPS28 PE=1 SV=1	Small ribosomal subunit protein mS23 OS=Homo sapiens OX=9606 GN=MRPS23 PE=1 SV=2	422.66	75	108	FALSE	K4(DSBSO)	K6(DSBSO)	High
DSBSO	Inter	5	2	SEMTPEELQ[K]R	P62316	10	YFILPDSLPLDTLLVDVEP[K]VK	P62314	20	Small nuclear ribonucleoprotein Sm D2 OS=Homo sapiens OX=9606 GN=SNRPD2 PE=1 SV=1	Small nuclear ribonucleoprotein Sm D1 OS=Homo sapiens OX=9606 GN=SNRPD1 PE=1 SV=1	311.99	18	86	FALSE	M3(Oxidation);K10(DSBSO)	K20(DSBSO)	High
DSBSO	Inter	1	2	D[K]VQAGDVITIDK	Q9Y230	2	LDPSIFESLQ[K]ER	Q9Y265	11	RuvB-like 2 OS=Homo sapiens OX=9606 GN=RUVBL2 PE=1 SV=3	RuvB-like 1 OS=Homo sapiens OX=9606 GN=RUVBL1 PE=1 SV=1	487.65	186	182	FALSE	K2(DSBSO)	K11(DSBSO)	High
DSBSO	Inter	3	2	DLVAIEA[K]LSDLQK	Q01082	8	HQ[K]HQAFEAELHANADR	Q13813	3	Spectrin beta chain, non-erythrocytic 1 OS=Homo sapiens OX=9606 GN=SPTBN1 PE=1 SV=2	Spectrin alpha chain, non-erythrocytic 1 OS=Homo sapiens OX=9606 GN=SPTAN1 PE=1 SV=3	382.37	1011	1591	FALSE	K8(DSBSO)	K3(DSBSO)	High
DSBSO	Inter	4	2	VQEDI[K]ALK	Q9BVL2	6	QQQEGLSHLISII[K]DDLEDIK	Q7Z3B4	14	Nucleoporin p58/p45 OS=Homo sapiens OX=9606 GN=NUP58 PE=1 SV=1	Nucleoporin p54 OS=Homo sapiens OX=9606 GN=NUP54 PE=1 SV=2	269.73	288	482	FALSE	K6(DSBSO)	K14(DSBSO)	High
DSBSO	Inter	6	2	AQFLVE[K]AK	Q99623	7	FVVE[K]AEQQK	P35232	5	Prohibitin-2 OS=Homo sapiens OX=9606 GN=PHB2 PE=1 SV=2	Prohibitin 1 OS=Homo sapiens OX=9606 GN=PHB1 PE=1 SV=1	507.79	216	202	FALSE	K7(DSBSO)	K5(DSBSO)	High
DSBSO	Inter	5	2	LAE[K]YR	Q13769	4	ELEALG[K]ELEHLSHIK	Q6I9Y2	7	THO complex subunit 5 OS=Homo sapiens OX=9606 GN=THOC5 PE=1 SV=2	THO complex subunit 7 OS=Homo sapiens OX=9606 GN=THOC7 PE=1 SV=3	264.1	204	144	FALSE	K4(DSBSO)	K7(DSBSO)	High
DSBSO	Inter	3	2	[K]SAVADK	O15372	1	LQLLSNLFHGMD[K]NTPVR	Q7L2H7	13	Eukaryotic translation initiation factor 3 subunit H OS=Homo sapiens OX=9606 GN=EIF3H PE=1 SV=1	Eukaryotic translation initiation factor 3 subunit M OS=Homo sapiens OX=9606 GN=EIF3M PE=1 SV=1	267.8	221	115	FALSE	K1(DSBSO)	K13(DSBSO)	High
DSBSO	Inter	3	2	L[K]LSEELSGGR	P61158	2	NYEI[K]NEADR	O15145	5	Actin-related protein 3 OS=Homo sapiens OX=9606 GN=ACTR3 PE=1 SV=3	Actin-related protein 2/3 complex subunit 3 OS=Homo sapiens OX=9606 GN=ARPC3 PE=1 SV=3	491.35	348	61	FALSE	K2(DSBSO)	K5(DSBSO)	High
DSBSO	Inter	2	2	NLLQVDLT[K]R	P17612	9	IVDVIGE[K]IYK	P13861	8	cAMP-dependent protein kinase catalytic subunit alpha OS=Homo sapiens OX=9606 GN=PRKACA PE=1 SV=2	cAMP-dependent protein kinase type II-alpha regulatory subunit OS=Homo sapiens OX=9606 GN=PRKAR2A PE=1 SV=2	520.68	280	280	FALSE	K9(DSBSO)	K8(DSBSO)	High
DSBSO	Inter	1	2	AAPGAEFAPN[K]R	Q15233	11	LFVGNLPADITEDEF[K]R	P23246	16	Non-POU domain-containing octamer-binding protein OS=Homo sapiens OX=9606 GN=NONO PE=1 SV=4	Splicing factor, proline- and glutamine-rich OS=Homo sapiens OX=9606 GN=SFPQ PE=1 SV=2	310.98	467	314	FALSE	K11(DSBSO)	K16(DSBSO)	High
DSBSO	Inter	2	2	TWTVVDA[K]TLK	P13010	8	TFNTSTGGLLLPSDT[K]R	P12956	16	X-ray repair cross-complementing protein 5 OS=Homo sapiens OX=9606 GN=XRCC5 PE=1 SV=3	X-ray repair cross-complementing protein 6 OS=Homo sapiens OX=9606 GN=XRCC6 PE=1 SV=2	280.99	282	317	FALSE	K8(DSBSO)	K16(DSBSO)	High
DSBSO	Inter	4	2	LDITTLTGVPEEHI[K]TR	O43181	15	FFHETEAPRP[K]DFLSK	P56556	11	NADH dehydrogenase [ubiquinone] iron-sulfur protein 4, mitochondrial OS=Homo sapiens OX=9606 GN=NDUFS4 PE=1 SV=1	NADH dehydrogenase [ubiquinone] 1 alpha subcomplex subunit 6 OS=Homo sapiens OX=9606 GN=NDUFA6 PE=1 SV=4	240.35	73	116	FALSE	K15(DSBSO)	K11(DSBSO)	High
DSBSO	Inter	1	2	LQAEIEGL[K]GQR	P05787	9	[K]VESLQEEIAFLK	P08670	1	Keratin, type II cytoskeletal 8 OS=Homo sapiens OX=9606 GN=KRT8 PE=1 SV=7	Vimentin OS=Homo sapiens OX=9606 GN=VIM PE=1 SV=4	306.53	325	223	FALSE	K9(DSBSO)	K1(DSBSO)	High
DSBSO	Inter	3	2	TT[K]DIILPFR	Q96CW1	3	DSDYYNMLL[K]K	P63010	10	AP-2 complex subunit mu OS=Homo sapiens OX=9606 GN=AP2M1 PE=1 SV=2	AP-2 complex subunit beta OS=Homo sapiens OX=9606 GN=AP2B1 PE=1 SV=1	406.83	281	282	FALSE	K3(DSBSO)	K10(DSBSO)	High
DSBSO	Inter	2	2	VFIGNLNTLVV[K]K	P07910	12	SSGPYGGGGQYFA[K]PR	P09651	14	Heterogeneous nuclear ribonucleoproteins C1/C2 OS=Homo sapiens OX=9606 GN=HNRNPC PE=1 SV=4	Heterogeneous nuclear ribonucleoprotein A1 OS=Homo sapiens OX=9606 GN=HNRNPA1 PE=1 SV=5	416.19	29	350	FALSE	K12(DSBSO)	K14(DSBSO)	High
DSBSO	Inter	5	2	VAIHYINPPNPA[K]DNFTFK	P78406	13	FNPPTGTDTMV[K]AGVSTNISTK	P52948	12	mRNA export factor RAE1 OS=Homo sapiens OX=9606 GN=RAE1 PE=1 SV=1	Nuclear pore complex protein Nup98-Nup96 OS=Homo sapiens OX=9606 GN=NUP98 PE=1 SV=4	259.62	252	175	FALSE	K13(DSBSO)	K12(DSBSO)	High
DSBSO	Inter	2	2	QAVEM[K]NDK	P07910	6	STAVTTSSA[K]IK	Q9UKM9	10	Heterogeneous nuclear ribonucleoproteins C1/C2 OS=Homo sapiens OX=9606 GN=HNRNPC PE=1 SV=4	RNA-binding protein Raly OS=Homo sapiens OX=9606 GN=RALY PE=1 SV=1	289.95	229	179	FALSE	K6(DSBSO)	K10(DSBSO)	High
DSBSO	Inter	2	5	LASYLD[K]VR	P08727;P19012;P13645	7	EQI[K]TLNNK	P05787;P35908	4	Keratin, type I cytoskeletal 19 OS=Homo sapiens OX=9606 GN=KRT19 PE=1 SV=4;Keratin, type I cytoskeletal 15 OS=Homo sapiens OX=9606 GN=KRT15 PE=1 SV=3;Keratin, type I cytoskeletal 10 OS=Homo sapiens OX=9606 GN=KRT10 PE=1 SV=6	Keratin, type II cytoskeletal 8 OS=Homo sapiens OX=9606 GN=KRT8 PE=1 SV=7;Keratin, type II cytoskeletal 2 epidermal OS=Homo sapiens OX=9606 GN=KRT2 PE=1 SV=2	281.66	97;122;163	96;183	FALSE	K7(DSBSO)	K4(DSBSO)	High
DSBSO	Inter	3	2	AYE[K]PPEK	Q12905	4	LAAFGQLH[K]VLGMDPLPSK	Q12906	9	Interleukin enhancer-binding factor 2 OS=Homo sapiens OX=9606 GN=ILF2 PE=1 SV=2	Interleukin enhancer-binding factor 3 OS=Homo sapiens OX=9606 GN=ILF3 PE=1 SV=3	244.66	360	332	FALSE	K4(DSBSO)	K9(DSBSO)	High
DSBSO	Inter	3	4	LLLPGELA[K]HAVSEGTK	O60814;Q99880;Q16778	9	ATIAGGGVIPHIH[K]SLIGK	P0C0S5	14	Histone H2B type 1-K OS=Homo sapiens OX=9606 GN=H2BC12 PE=1 SV=3;Histone H2B type 1-L OS=Homo sapiens OX=9606 GN=H2BC13 PE=1 SV=3;Histone H2B type 2-E OS=Homo sapiens OX=9606 GN=H2BC21 PE=1 SV=3	Histone H2A.Z OS=Homo sapiens OX=9606 GN=H2AZ1 PE=1 SV=2	289.34	109;109;109	116	FALSE	K9(DSBSO)	K14(DSBSO)	High
DSBSO	Inter	4	2	YVPV[K]GDHVIGIVTAK	Q9NQT5	5	DKVEIY[K]SFRPGDIVLAK	Q9Y3B2	7	Exosome complex component RRP40 OS=Homo sapiens OX=9606 GN=EXOSC3 PE=1 SV=3	Exosome complex component CSL4 OS=Homo sapiens OX=9606 GN=EXOSC1 PE=1 SV=1	322.4	113	120	FALSE	K5(DSBSO)	K7(DSBSO)	High
DSBSO	Inter	3	2	TDSDIIS[K]MR	P08579	8	G[K]LIEAEDNMNCQMSNITVTYR	P62318	2	U2 small nuclear ribonucleoprotein B'' OS=Homo sapiens OX=9606 GN=SNRPB2 PE=1 SV=1	Small nuclear ribonucleoprotein Sm D3 OS=Homo sapiens OX=9606 GN=SNRPD3 PE=1 SV=1	438.94	93	31	FALSE	K8(DSBSO)	K2(DSBSO);C12(Carbamidomethyl)	High
DSBSO	Inter	2	2	[K]AAIISAEGDSK	P35232	1	IVQAEGEAEAA[K]MLGEALSK	Q99623	12	Prohibitin 1 OS=Homo sapiens OX=9606 GN=PHB1 PE=1 SV=1	Prohibitin-2 OS=Homo sapiens OX=9606 GN=PHB2 PE=1 SV=2	431.09	208	236	FALSE	K1(DSBSO)	K12(DSBSO)	High
DSBSO	Inter	4	3	DDGSTLMEIDGD[K]GK	O96019	13	DLTDYLM[K]ILTER	P60709;P68032	8	Actin-like protein 6A OS=Homo sapiens OX=9606 GN=ACTL6A PE=1 SV=1	Actin, cytoplasmic 1 OS=Homo sapiens OX=9606 GN=ACTB PE=1 SV=1;Actin, alpha cardiac muscle 1 OS=Homo sapiens OX=9606 GN=ACTC1 PE=1 SV=1	512.25	60	191;193	FALSE	M7(Oxidation);K13(DSBSO)	M7(Oxidation);K8(DSBSO)	High
DSBSO	Inter	2	2	ENSPE[K]FALK	Q12824	6	AYFDLQTHVIQVPQG[K]YK	Q8WUB8	16	SWI/SNF-related matrix-associated actin-dependent regulator of chromatin subfamily B member 1 OS=Homo sapiens OX=9606 GN=SMARCB1 PE=1 SV=2	PHD finger protein 10 OS=Homo sapiens OX=9606 GN=PHF10 PE=1 SV=3	239.87	292	239	FALSE	K6(DSBSO)	K16(DSBSO)	High
DSBSO	Inter	2	2	LA[K]ADGIVSK	P63220	3	FLAAGTHLGGTNLDFQMEQYIY[K]R	P08865	23	Small ribosomal subunit protein eS21 OS=Homo sapiens OX=9606 GN=RPS21 PE=1 SV=1	Small ribosomal subunit protein uS2 OS=Homo sapiens OX=9606 GN=RPSA PE=1 SV=4	325.11	74	40	FALSE	K3(DSBSO)	K23(DSBSO)	High
DSBSO	Inter	4	2	ISSPTGS[K]DLQMVNISLR	Q99623	8	EFTEAVEA[K]QVAQQEAER	P35232	9	Prohibitin-2 OS=Homo sapiens OX=9606 GN=PHB2 PE=1 SV=2	Prohibitin 1 OS=Homo sapiens OX=9606 GN=PHB1 PE=1 SV=1	495.78	97	186	FALSE	K8(DSBSO)	K9(DSBSO)	High
DSBSO	Inter	4	2	TQEEL[K]ELLNK	O60341	6	E[K]LDGGIEPYRLPEVIQK	Q9UKL0	2	Lysine-specific histone demethylase 1A OS=Homo sapiens OX=9606 GN=KDM1A PE=1 SV=2	REST corepressor 1 OS=Homo sapiens OX=9606 GN=RCOR1 PE=1 SV=2	245.63	442	365	FALSE	K6(DSBSO)	K2(DSBSO)	High
DSBSO	Inter	3	2	AM[K]QVAGTMK	P25705	3	AD[K]LAEEHSS	P06576	3	ATP synthase subunit alpha, mitochondrial OS=Homo sapiens OX=9606 GN=ATP5F1A PE=1 SV=1	ATP synthase subunit beta, mitochondrial OS=Homo sapiens OX=9606 GN=ATP5F1B PE=1 SV=3	306.06	427	522	FALSE	K3(DSBSO)	K3(DSBSO)	High
DSBSO	Inter	1	3	SSGPYGGGGQYFA[K]PR	P09651	14	GFAFVTFESPADA[K]DAAR	Q96E39;P38159	14	Heterogeneous nuclear ribonucleoprotein A1 OS=Homo sapiens OX=9606 GN=HNRNPA1 PE=1 SV=5	RNA binding motif protein, X-linked-like-1 OS=Homo sapiens OX=9606 GN=RBMXL1 PE=1 SV=1;RNA-binding motif protein, X chromosome OS=Homo sapiens OX=9606 GN=RBMX PE=1 SV=3	422.78	350	63;63	FALSE	K14(DSBSO)	K14(DSBSO)	High
DSBSO	Inter	3	2	[K]ALGTK	Q9NZ32	1	AALL[K]ASPK	P50914	5	Actin-related protein 10 OS=Homo sapiens OX=9606 GN=ACTR10 PE=1 SV=1	Large ribosomal subunit protein eL14 OS=Homo sapiens OX=9606 GN=RPL14 PE=1 SV=4	264.58	334	137	FALSE	K1(DSBSO)	K5(DSBSO)	High
DSBSO	Inter	2	2	STT[K]VGNIEIK	P61160	4	NYEI[K]NEADR	O15145	5	Actin-related protein 2 OS=Homo sapiens OX=9606 GN=ACTR2 PE=1 SV=1	Actin-related protein 2/3 complex subunit 3 OS=Homo sapiens OX=9606 GN=ARPC3 PE=1 SV=3	321.03	46	61	FALSE	K4(DSBSO)	K5(DSBSO)	High
DSBSO	Inter	4	2	S[K]TFNPGAGLPTDK	P09661	2	[K]EELNAISGPNEFAEFYNR	Q12874	1	U2 small nuclear ribonucleoprotein A' OS=Homo sapiens OX=9606 GN=SNRPA1 PE=1 SV=2	Splicing factor 3A subunit 3 OS=Homo sapiens OX=9606 GN=SF3A3 PE=1 SV=1	548.97	179	69	FALSE	K2(DSBSO)	K1(DSBSO)	High
DSBSO	Inter	3	2	GQVA[K]LEAALGEAK	P02545	5	DQIAQLEASLAAA[K]K	P20700	14	Prelamin-A/C OS=Homo sapiens OX=9606 GN=LMNA PE=1 SV=1	Lamin-B1 OS=Homo sapiens OX=9606 GN=LMNB1 PE=1 SV=2	617.73	171	181	FALSE	K5(DSBSO)	K14(DSBSO)	High
DSBSO	Inter	1	3	HQGVMVGMGQ[K]DSYVGDEAQSK	P60709;P68032	11	LDADAVSPTVSQLSAVFE[K]ADSR	Q96SB3	19	Actin, cytoplasmic 1 OS=Homo sapiens OX=9606 GN=ACTB PE=1 SV=1;Actin, alpha cardiac muscle 1 OS=Homo sapiens OX=9606 GN=ACTC1 PE=1 SV=1	Neurabin-2 OS=Homo sapiens OX=9606 GN=PPP1R9B PE=1 SV=3	266.78	50;52	217	FALSE	K11(DSBSO)	K19(DSBSO)	High
DSBSO	Inter	2	2	L[K]SVVGNLHR	P46087	2	LVSLGTCFG[K]FTK	Q9Y221	10	28S rRNA (cytosine(4447)-C(5))-methyltransferase OS=Homo sapiens OX=9606 GN=NOP2 PE=1 SV=2	60S ribosome subunit biogenesis protein NIP7 homolog OS=Homo sapiens OX=9606 GN=NIP7 PE=1 SV=1	372.89	423	72	FALSE	K2(DSBSO)	C7(Carbamidomethyl);K10(DSBSO)	High
DSBSO	Inter	4	2	DYEL[K]K	O75955	5	FMADT[K]IADSK	Q14254	6	Flotillin-1 OS=Homo sapiens OX=9606 GN=FLOT1 PE=1 SV=3	Flotillin-2 OS=Homo sapiens OX=9606 GN=FLOT2 PE=1 SV=2	289.49	219	211	FALSE	K5(DSBSO)	K6(DSBSO)	High
DSBSO	Inter	3	2	SSLLVGNL[K]K	Q8IXK0	9	TTGNATVDHLS[K]YLALR	Q06587	12	Polyhomeotic-like protein 2 OS=Homo sapiens OX=9606 GN=PHC2 PE=1 SV=1	E3 ubiquitin-protein ligase RING1 OS=Homo sapiens OX=9606 GN=RING1 PE=1 SV=2	327.18	598	297	FALSE	K9(DSBSO)	K12(DSBSO)	High
DSBSO	Inter	2	3	[K]EEILK	Q14571;Q14643	1	QLDDL[K]VELSQLR	P42766	6	Inositol 1,4,5-trisphosphate-gated calcium channel ITPR2 OS=Homo sapiens OX=9606 GN=ITPR2 PE=1 SV=2;Inositol 1,4,5-trisphosphate-gated calcium channel ITPR1 OS=Homo sapiens OX=9606 GN=ITPR1 PE=1 SV=3	Large ribosomal subunit protein uL29 OS=Homo sapiens OX=9606 GN=RPL35 PE=1 SV=2	257.64	2554;2611	25	FALSE	K1(DSBSO)	K6(DSBSO)	High
DSBSO	Inter	2	2	TFNPGAGLPTD[K]K	P09661	12	[K]EELNAISGPNEFAEFYNR	Q12874	1	U2 small nuclear ribonucleoprotein A' OS=Homo sapiens OX=9606 GN=SNRPA1 PE=1 SV=2	Splicing factor 3A subunit 3 OS=Homo sapiens OX=9606 GN=SF3A3 PE=1 SV=1	337.66	191	69	FALSE	K12(DSBSO)	K1(DSBSO)	High
DSBSO	Inter	2	2	VAPEEHPVLLTEAPLNP[K]ANR	P60709	18	GILTL[K]YPIEHGIITNWDDMEK	P68032	6	Actin, cytoplasmic 1 OS=Homo sapiens OX=9606 GN=ACTB PE=1 SV=1	Actin, alpha cardiac muscle 1 OS=Homo sapiens OX=9606 GN=ACTC1 PE=1 SV=1	247.65	113	70	FALSE	K18(DSBSO)	K6(DSBSO);M20(Oxidation)	High
DSBSO	Inter	5	2	YAEIVHLTLPDGT[K]R	P21281	14	ARDDLITDLLNEA[K]QR	P36543	14	V-type proton ATPase subunit B, brain isoform OS=Homo sapiens OX=9606 GN=ATP6V1B2 PE=1 SV=3	V-type proton ATPase subunit E 1 OS=Homo sapiens OX=9606 GN=ATP6V1E1 PE=1 SV=1	389.25	81	99	FALSE	K14(DSBSO)	K14(DSBSO)	High
DSBSO	Inter	3	2	GLI[K]LVSK	P62851	4	IAGQVAAAN[K]K	P39019	10	Small ribosomal subunit protein eS25 OS=Homo sapiens OX=9606 GN=RPS25 PE=1 SV=1	Small ribosomal subunit protein eS19 OS=Homo sapiens OX=9606 GN=RPS19 PE=1 SV=2	418.6	98	143	FALSE	K4(DSBSO)	K10(DSBSO)	High
DSBSO	Inter	5	2	NVTDVVNTCHDAGIS[K]K	Q9Y3I0	16	EGLPVALD[K]HILGFDTGDAVLNEAAQILR	Q9Y224	9	RNA-splicing ligase RtcB homolog OS=Homo sapiens OX=9606 GN=RTCB PE=1 SV=1	RNA transcription, translation and transport factor protein OS=Homo sapiens OX=9606 GN=RTRAF PE=1 SV=1	411.82	492	185	FALSE	C9(Carbamidomethyl);K16(DSBSO)	K9(DSBSO)	High
DSBSO	Inter	4	4	FASFID[K]VR	P05787;Q7Z794;P35908	7	SQDLA[K]IMADIR	P05783	6	Keratin, type II cytoskeletal 8 OS=Homo sapiens OX=9606 GN=KRT8 PE=1 SV=7;Keratin, type II cytoskeletal 1b OS=Homo sapiens OX=9606 GN=KRT77 PE=1 SV=3;Keratin, type II cytoskeletal 2 epidermal OS=Homo sapiens OX=9606 GN=KRT2 PE=1 SV=2	Keratin, type I cytoskeletal 18 OS=Homo sapiens OX=9606 GN=KRT18 PE=1 SV=2	483.63	108;181;195	247	FALSE	K7(DSBSO)	K6(DSBSO)	High
DSBSO	Inter	4	2	[K]ELASALK	P07355	1	L[K]GDDLQAIK	P07910	2	Annexin A2 OS=Homo sapiens OX=9606 GN=ANXA2 PE=1 SV=2	Heterogeneous nuclear ribonucleoproteins C1/C2 OS=Homo sapiens OX=9606 GN=HNRNPC PE=1 SV=4	351.53	81	189	FALSE	K1(DSBSO)	K2(DSBSO)	High
DSBSO	Inter	3	2	T[K]SLSFR	P60228	2	QIH[K]FEELNR	Q9Y262	4	Eukaryotic translation initiation factor 3 subunit E OS=Homo sapiens OX=9606 GN=EIF3E PE=1 SV=1	Eukaryotic translation initiation factor 3 subunit L OS=Homo sapiens OX=9606 GN=EIF3L PE=1 SV=1	268.55	409	549	FALSE	K2(DSBSO)	K4(DSBSO)	High
DSBSO	Inter	3	2	DIVENLETQS[K]IK	Q68CZ6	11	TTEMETIYDLGT[K]MIESLTK	Q9Y230	13	HAUS augmin-like complex subunit 3 OS=Homo sapiens OX=9606 GN=HAUS3 PE=1 SV=1	RuvB-like 2 OS=Homo sapiens OX=9606 GN=RUVBL2 PE=1 SV=3	238.71	595	177	FALSE	K11(DSBSO)	K13(DSBSO)	High
DSBSO	Inter	3	2	HLQGGE[K]QR	Q8N163	7	L[K]VGLQVVAVK	P10809	2	Cell cycle and apoptosis regulator protein 2 OS=Homo sapiens OX=9606 GN=CCAR2 PE=1 SV=2	60 kDa heat shock protein, mitochondrial OS=Homo sapiens OX=9606 GN=HSPD1 PE=1 SV=2	273.07	54	292	FALSE	K7(DSBSO)	K2(DSBSO)	High
DSBSO	Inter	4	2	SL[K]QNINLSAPIMSR	Q14566	3	GVCLIDEFD[K]MNDQDR	P49736	10	DNA replication licensing factor MCM6 OS=Homo sapiens OX=9606 GN=MCM6 PE=1 SV=1	DNA replication licensing factor MCM2 OS=Homo sapiens OX=9606 GN=MCM2 PE=1 SV=4	839.68	517	591	FALSE	K3(DSBSO)	C3(Carbamidomethyl);K10(DSBSO);M11(Oxidation)	High
DSBSO	Inter	11	2	DLIGVQNLL[K]K	Q13813	10	MPLATSTDHGHNLQTVQLLI[K]K	Q01082	21	Spectrin alpha chain, non-erythrocytic 1 OS=Homo sapiens OX=9606 GN=SPTAN1 PE=1 SV=3	Spectrin beta chain, non-erythrocytic 1 OS=Homo sapiens OX=9606 GN=SPTBN1 PE=1 SV=2	344.9	824	1525	FALSE	K10(DSBSO)	M1(Oxidation);K21(DSBSO)	High
DSBSO	Inter	4	2	LLI[K]LK	O95831	4	QITD[K]AR	O75533	5	Apoptosis-inducing factor 1, mitochondrial OS=Homo sapiens OX=9606 GN=AIFM1 PE=1 SV=1	Splicing factor 3B subunit 1 OS=Homo sapiens OX=9606 GN=SF3B1 PE=1 SV=3	304.15	382	522	FALSE	K4(DSBSO)	K5(DSBSO)	High
DSBSO	Inter	8	2	[K]VEEVTK	P37198	1	DDLEDI[K]LVEHGLNETIHIR	Q7Z3B4	7	Nuclear pore glycoprotein p62 OS=Homo sapiens OX=9606 GN=NUP62 PE=1 SV=3	Nucleoporin p54 OS=Homo sapiens OX=9606 GN=NUP54 PE=1 SV=2	286.6	498	489	FALSE	K1(DSBSO)	K7(DSBSO)	High
DSBSO	Inter	2	2	SITAA[K]YR	Q8TDN6	6	GLL[K]PGLNVVLEGPK	Q99848	4	Ribosome biogenesis protein BRX1 homolog OS=Homo sapiens OX=9606 GN=BRIX1 PE=1 SV=2	Probable rRNA-processing protein EBP2 OS=Homo sapiens OX=9606 GN=EBNA1BP2 PE=1 SV=2	334.7	276	33	FALSE	K6(DSBSO)	K4(DSBSO)	High
DSBSO	Inter	1	2	NAPML[K]SMK	P62318	6	IFIGTF[K]AFDK	P14678	7	Small nuclear ribonucleoprotein Sm D3 OS=Homo sapiens OX=9606 GN=SNRPD3 PE=1 SV=1	Small nuclear ribonucleoprotein-associated proteins B and B' OS=Homo sapiens OX=9606 GN=SNRPB PE=1 SV=2	301.69	84	32	FALSE	K6(DSBSO)	K7(DSBSO)	High
DSBSO	Inter	1	3	LFVGGI[K]EDTEEHHLR	P22626	7	[K]LFIGGLSFETTDESLR	P09651;Q32P51	1	Heterogeneous nuclear ribonucleoproteins A2/B1 OS=Homo sapiens OX=9606 GN=HNRNPA2B1 PE=1 SV=2	Heterogeneous nuclear ribonucleoprotein A1 OS=Homo sapiens OX=9606 GN=HNRNPA1 PE=1 SV=5;Heterogeneous nuclear ribonucleoprotein A1-like 2 OS=Homo sapiens OX=9606 GN=HNRNPA1L2 PE=1 SV=2	317.93	120	15;15	FALSE	K7(DSBSO)	K1(DSBSO)	High
DSBSO	Inter	5	6	MQIFV[K]TLTGK	P62979;P62987;P0CG47	6	LLLPGELA[K]HAVSEGTK	O60814;Q99880;Q16778	9	Ubiquitin-ribosomal protein eS31 fusion protein OS=Homo sapiens OX=9606 GN=RPS27A PE=1 SV=2;Ubiquitin-ribosomal protein eL40 fusion protein OS=Homo sapiens OX=9606 GN=UBA52 PE=1 SV=2;Polyubiquitin-B OS=Homo sapiens OX=9606 GN=UBB PE=1 SV=1	Histone H2B type 1-K OS=Homo sapiens OX=9606 GN=H2BC12 PE=1 SV=3;Histone H2B type 1-L OS=Homo sapiens OX=9606 GN=H2BC13 PE=1 SV=3;Histone H2B type 2-E OS=Homo sapiens OX=9606 GN=H2BC21 PE=1 SV=3	464.01	6;6;6	109;109;109	FALSE	K6(DSBSO)	K9(DSBSO)	High
DSBSO	Inter	2	4	NDEELN[K]LLGR	P04908	7	LLLPGELA[K]HAVSEGTK	O60814;Q99880;Q16778	9	Histone H2A type 1-B/E OS=Homo sapiens OX=9606 GN=H2AC8 PE=1 SV=2	Histone H2B type 1-K OS=Homo sapiens OX=9606 GN=H2BC12 PE=1 SV=3;Histone H2B type 1-L OS=Homo sapiens OX=9606 GN=H2BC13 PE=1 SV=3;Histone H2B type 2-E OS=Homo sapiens OX=9606 GN=H2BC21 PE=1 SV=3	307.53	96	109;109;109	FALSE	K7(DSBSO)	K9(DSBSO)	High
DSBSO	Inter	3	2	ILQL[K]ESR	Q13435	5	[K]EELNAISGPNEFAEFYNR	Q12874	1	Splicing factor 3B subunit 2 OS=Homo sapiens OX=9606 GN=SF3B2 PE=1 SV=2	Splicing factor 3A subunit 3 OS=Homo sapiens OX=9606 GN=SF3A3 PE=1 SV=1	284.72	280	69	FALSE	K5(DSBSO)	K1(DSBSO)	High
DSBSO	Inter	1	2	VVLIGG[K]PDR	P61978	7	IFVGGLSPDTPEE[K]IR	Q14103	14	Heterogeneous nuclear ribonucleoprotein K OS=Homo sapiens OX=9606 GN=HNRNPK PE=1 SV=1	Heterogeneous nuclear ribonucleoprotein D0 OS=Homo sapiens OX=9606 GN=HNRNPD PE=1 SV=1	342.11	198	197	FALSE	K7(DSBSO)	K14(DSBSO)	High
DSBSO	Inter	3	2	[K]QDAFYK	Q9NX63	1	SEFEQNLSE[K]LSEQELQFR	Q16891	10	MICOS complex subunit MIC19 OS=Homo sapiens OX=9606 GN=CHCHD3 PE=1 SV=1	MICOS complex subunit MIC60 OS=Homo sapiens OX=9606 GN=IMMT PE=1 SV=1	242.79	136	516	FALSE	K1(DSBSO)	K10(DSBSO)	High
DSBSO	Inter	1	2	[K]GGSTSSSPSR	Q14739	1	AFVDFLSDEI[K]EER	Q07021	11	Delta(14)-sterol reductase LBR OS=Homo sapiens OX=9606 GN=LBR PE=1 SV=2	Complement component 1 Q subcomponent-binding protein, mitochondrial OS=Homo sapiens OX=9606 GN=C1QBP PE=1 SV=1	364.97	64	91	FALSE	K1(DSBSO)	K11(DSBSO)	High
DSBSO	Inter	2	2	SE[K]VYTR	O75955	3	DVYD[K]VDYLSSLGK	Q14254	5	Flotillin-1 OS=Homo sapiens OX=9606 GN=FLOT1 PE=1 SV=3	Flotillin-2 OS=Homo sapiens OX=9606 GN=FLOT2 PE=1 SV=2	239.08	54	160	FALSE	K3(DSBSO)	K5(DSBSO)	High
DSBSO	Inter	4	2	SLTQ[K]VQAGAYPTEK	Q8NEJ9	5	AV[K]NQIALWDQLLEGR	Q9NY61	3	Neuroguidin OS=Homo sapiens OX=9606 GN=NGDN PE=1 SV=1	Protein AATF OS=Homo sapiens OX=9606 GN=AATF PE=1 SV=1	617.75	38	228	FALSE	K5(DSBSO)	K3(DSBSO)	High
DSBSO	Inter	5	2	L[K]PLEVELR	P49755	2	GQDMETEAHQN[K]LEEMINELAVAMTAVK	Q15363	12	Transmembrane emp24 domain-containing protein 10 OS=Homo sapiens OX=9606 GN=TMED10 PE=1 SV=2	Transmembrane emp24 domain-containing protein 2 OS=Homo sapiens OX=9606 GN=TMED2 PE=1 SV=1	269.99	145	129	FALSE	K2(DSBSO)	M4(Oxidation);K12(DSBSO)	High
DSBSO	Inter	3	2	DLVHSN[K]K	Q9Y2W1	7	LPQAS[K]STSESFIQHIVSLVHHVK	Q9NYF8	6	Thyroid hormone receptor-associated protein 3 OS=Homo sapiens OX=9606 GN=THRAP3 PE=1 SV=2	Bcl-2-associated transcription factor 1 OS=Homo sapiens OX=9606 GN=BCLAF1 PE=1 SV=2	235.39	602	599	FALSE	K7(DSBSO)	K6(DSBSO)	High
DSBSO	Inter	2	2	ELSQV[K]VIDMTGR	Q9UBB9	6	DDVDVALLPTIVE[K]VILPK	Q9Y5B6	14	Tuftelin-interacting protein 11 OS=Homo sapiens OX=9606 GN=TFIP11 PE=1 SV=1	PAX3- and PAX7-binding protein 1 OS=Homo sapiens OX=9606 GN=PAXBP1 PE=1 SV=2	308.27	267	682	FALSE	K6(DSBSO)	K14(DSBSO)	High
DSBSO	Inter	8	2	D[K]LTELQLR	Q7Z7H5	2	GQDMETEAHQN[K]LEEMINELAVAMTAVK	Q15363	12	Transmembrane emp24 domain-containing protein 4 OS=Homo sapiens OX=9606 GN=TMED4 PE=1 SV=1	Transmembrane emp24 domain-containing protein 2 OS=Homo sapiens OX=9606 GN=TMED2 PE=1 SV=1	346.67	152	129	FALSE	K2(DSBSO)	M4(Oxidation);K12(DSBSO);M16(Oxidation)	High
DSBSO	Inter	3	2	EQS[K]QAVEMK	P07910	4	STAVTTSSA[K]IK	Q9UKM9	10	Heterogeneous nuclear ribonucleoproteins C1/C2 OS=Homo sapiens OX=9606 GN=HNRNPC PE=1 SV=4	RNA-binding protein Raly OS=Homo sapiens OX=9606 GN=RALY PE=1 SV=1	264.02	223	179	FALSE	K4(DSBSO)	K10(DSBSO)	High
DSBSO	Inter	2	2	QEAL[K]NDLVEALK	P47756	5	VAPEEHPVLLTEAPLNP[K]ANR	P60709	18	F-actin-capping protein subunit beta OS=Homo sapiens OX=9606 GN=CAPZB PE=1 SV=5	Actin, cytoplasmic 1 OS=Homo sapiens OX=9606 GN=ACTB PE=1 SV=1	301.38	259	113	FALSE	K5(DSBSO)	K18(DSBSO)	High
DSBSO	Inter	2	2	TNVPV[K]LFAR	Q9UKM9	6	VFIGNLNTLVV[K]K	P07910	12	RNA-binding protein Raly OS=Homo sapiens OX=9606 GN=RALY PE=1 SV=1	Heterogeneous nuclear ribonucleoproteins C1/C2 OS=Homo sapiens OX=9606 GN=HNRNPC PE=1 SV=4	256.75	165	29	FALSE	K6(DSBSO)	K12(DSBSO)	High
DSBSO	Inter	5	2	EDPNLVPSISN[K]R	P10606	12	AHESVV[K]SEDFSLPAYMDR	P13073	7	Cytochrome c oxidase subunit 5B, mitochondrial OS=Homo sapiens OX=9606 GN=COX5B PE=1 SV=2	Cytochrome c oxidase subunit 4 isoform 1, mitochondrial OS=Homo sapiens OX=9606 GN=COX4I1 PE=1 SV=1	295.01	86	29	FALSE	K12(DSBSO)	K7(DSBSO);M17(Oxidation)	High
DSBSO	Inter	2	3	YQ[K]STELLIR	Q5TEC6;P84243	3	TVTAMDVVYAL[K]R	P62805	12	Histone H3-7 OS=Homo sapiens OX=9606 GN=H3-7 PE=1 SV=1;Histone H3.3 OS=Homo sapiens OX=9606 GN=H3-3B PE=1 SV=2	Histone H4 OS=Homo sapiens OX=9606 GN=H4C16 PE=1 SV=2	315.98	57;57	92	FALSE	K3(DSBSO)	K12(DSBSO)	High
DSBSO	Inter	4	2	VWNLANC[K]LK	P63244	8	GG[K]PEPPAMPQPVPTA	P23396	3	Small ribosomal subunit protein RACK1 OS=Homo sapiens OX=9606 GN=RACK1 PE=1 SV=3	Small ribosomal subunit protein uS3 OS=Homo sapiens OX=9606 GN=RPS3 PE=1 SV=2	249.1	183	230	FALSE	C7(Carbamidomethyl);K8(DSBSO)	K3(DSBSO)	High
DSBSO	Inter	5	2	EESG[K]PGAHVTVK	P22626	5	VFIGNLNTLVV[K]K	P07910	12	Heterogeneous nuclear ribonucleoproteins A2/B1 OS=Homo sapiens OX=9606 GN=HNRNPA2B1 PE=1 SV=2	Heterogeneous nuclear ribonucleoproteins C1/C2 OS=Homo sapiens OX=9606 GN=HNRNPC PE=1 SV=4	279.11	104	29	FALSE	K5(DSBSO)	K12(DSBSO)	High
DSBSO	Inter	4	2	INLLV[K]SFIK	Q6I9Y2	6	[S]PTPPLFSLPEAR	Q96FV9	1	THO complex subunit 7 OS=Homo sapiens OX=9606 GN=THOC7 PE=1 SV=3	THO complex subunit 1 OS=Homo sapiens OX=9606 GN=THOC1 PE=1 SV=1	301.19	32	2	FALSE	K6(DSBSO)	Nterm(DSBSO)	High
DSBSO	Inter	4	2	GYTIPLD[K]R	Q13573	8	ANIPW[K]VPGLPTPIENMILR	Q6P2Q9	6	SNW domain-containing protein 1 OS=Homo sapiens OX=9606 GN=SNW1 PE=1 SV=1	Pre-mRNA-processing-splicing factor 8 OS=Homo sapiens OX=9606 GN=PRPF8 PE=1 SV=2	292.67	266	727	FALSE	K8(DSBSO)	K6(DSBSO)	High
DSBSO	Inter	4	2	DLASVNNLL[K]K	Q13813	10	IVSSSDVGHDEYSTQSLV[K]K	Q01082	19	Spectrin alpha chain, non-erythrocytic 1 OS=Homo sapiens OX=9606 GN=SPTAN1 PE=1 SV=3	Spectrin beta chain, non-erythrocytic 1 OS=Homo sapiens OX=9606 GN=SPTBN1 PE=1 SV=2	322.51	1698	784	FALSE	K10(DSBSO)	K19(DSBSO)	High
DSBSO	Inter	1	3	SQDLA[K]IMADIR	P05783	6	TLNN[K]FASFIDK	P05787;P35908	5	Keratin, type I cytoskeletal 18 OS=Homo sapiens OX=9606 GN=KRT18 PE=1 SV=2	Keratin, type II cytoskeletal 8 OS=Homo sapiens OX=9606 GN=KRT8 PE=1 SV=7;Keratin, type II cytoskeletal 2 epidermal OS=Homo sapiens OX=9606 GN=KRT2 PE=1 SV=2	476.05	247	101;188	FALSE	K6(DSBSO)	K5(DSBSO)	High
DSBSO	Inter	4	2	[K]LDQTIAR	Q92925	1	LE[K]LYSTMVR	O14497	3	SWI/SNF-related matrix-associated actin-dependent regulator of chromatin subfamily D member 2 OS=Homo sapiens OX=9606 GN=SMARCD2 PE=1 SV=3	AT-rich interactive domain-containing protein 1A OS=Homo sapiens OX=9606 GN=ARID1A PE=1 SV=3	284.81	168	2146	FALSE	K1(DSBSO)	K3(DSBSO)	High
DSBSO	Inter	2	3	MMFE[K]GEPTQTK	Q9UHB6	5	HQGVMVGMGQ[K]DSYVGDEAQSK	P60709;P68032	11	LIM domain and actin-binding protein 1 OS=Homo sapiens OX=9606 GN=LIMA1 PE=1 SV=1	Actin, cytoplasmic 1 OS=Homo sapiens OX=9606 GN=ACTB PE=1 SV=1;Actin, alpha cardiac muscle 1 OS=Homo sapiens OX=9606 GN=ACTC1 PE=1 SV=1	237.24	203	50;52	FALSE	K5(DSBSO)	K11(DSBSO)	High
DSBSO	Inter	7	2	EVPNY[K]LITPAVVSER	P62851	6	TIAECLADELINAA[K]GSSNSYAIK	P46782	15	Small ribosomal subunit protein eS25 OS=Homo sapiens OX=9606 GN=RPS25 PE=1 SV=1	Small ribosomal subunit protein uS7 OS=Homo sapiens OX=9606 GN=RPS5 PE=1 SV=4	434.97	66	182	FALSE	K6(DSBSO)	C5(Carbamidomethyl);K15(DSBSO)	High
DSBSO	Inter	7	2	[K]YVNGSTYQR	Q6P2Q9	1	TLDELGIHLT[K]EELK	Q15029	11	Pre-mRNA-processing-splicing factor 8 OS=Homo sapiens OX=9606 GN=PRPF8 PE=1 SV=2	116 kDa U5 small nuclear ribonucleoprotein component OS=Homo sapiens OX=9606 GN=EFTUD2 PE=1 SV=1	448.61	218	405	FALSE	K1(DSBSO)	K11(DSBSO)	High
DSBSO	Inter	3	3	RVTIMP[K]DIQLAR	P84243	7	VTIAQGGVLPNIQAVLLP[K]K	P20671;P04908	19	Histone H3.3 OS=Homo sapiens OX=9606 GN=H3-3B PE=1 SV=2	Histone H2A type 1-D OS=Homo sapiens OX=9606 GN=H2AC7 PE=1 SV=2;Histone H2A type 1-B/E OS=Homo sapiens OX=9606 GN=H2AC8 PE=1 SV=2	251.57	123	119;119	FALSE	M5(Oxidation);K7(DSBSO)	K19(DSBSO)	High
DSBSO	Inter	5	2	[K]VYDQMPEPR	O75251	1	DTIV[K]NITLNFGPQHPAAHGVLR	O75306	5	NADH dehydrogenase [ubiquinone] iron-sulfur protein 7, mitochondrial OS=Homo sapiens OX=9606 GN=NDUFS7 PE=1 SV=3	NADH dehydrogenase [ubiquinone] iron-sulfur protein 2, mitochondrial OS=Homo sapiens OX=9606 GN=NDUFS2 PE=1 SV=2	271.42	136	78	FALSE	K1(DSBSO);M6(Oxidation)	K5(DSBSO)	High
DSBSO	Inter	2	2	NTLNID[K]LK	Q9BVL2	7	DDLEDI[K]LVEHGLNETIHIR	Q7Z3B4	7	Nucleoporin p58/p45 OS=Homo sapiens OX=9606 GN=NUP58 PE=1 SV=1	Nucleoporin p54 OS=Homo sapiens OX=9606 GN=NUP54 PE=1 SV=2	294.9	310	489	FALSE	K7(DSBSO)	K7(DSBSO)	High
DSBSO	Inter	3	2	NP[K]NPGLWLESVR	O94906	3	EGSQL[K]QQIQSIQQSIER	P55769	6	Pre-mRNA-processing factor 6 OS=Homo sapiens OX=9606 GN=PRPF6 PE=1 SV=1	NHP2-like protein 1 OS=Homo sapiens OX=9606 GN=SNU13 PE=1 SV=3	449.71	775	113	FALSE	K3(DSBSO)	K6(DSBSO)	High
DSBSO	Inter	3	2	G[K]YYAVNYPLR	Q13547	2	EFEEES[K]QPGVSEQQR	O94776	7	Histone deacetylase 1 OS=Homo sapiens OX=9606 GN=HDAC1 PE=1 SV=1	Metastasis-associated protein MTA2 OS=Homo sapiens OX=9606 GN=MTA2 PE=1 SV=1	350.02	220	71	FALSE	K2(DSBSO)	K7(DSBSO)	High
DSBSO	Inter	3	2	VALE[K]SVSQK	Q13573	5	LPGHAGSINEVAFHPDEPIIISASSD[K]R	Q96DI7	27	SNW domain-containing protein 1 OS=Homo sapiens OX=9606 GN=SNW1 PE=1 SV=1	U5 small nuclear ribonucleoprotein 40 kDa protein OS=Homo sapiens OX=9606 GN=SNRNP40 PE=1 SV=1	344.49	153	349	FALSE	K5(DSBSO)	K27(DSBSO)	High
DSBSO	Inter	3	2	LAQSDMA[K]R	P52948	8	[K]AGTVMFEYGMR	Q12769	1	Nuclear pore complex protein Nup98-Nup96 OS=Homo sapiens OX=9606 GN=NUP98 PE=1 SV=4	Nuclear pore complex protein Nup160 OS=Homo sapiens OX=9606 GN=NUP160 PE=1 SV=3	440.97	1749	1096	FALSE	K8(DSBSO)	K1(DSBSO)	High
DSBSO	Inter	4	2	VPNGA[K]QADSDIPLDR	Q14197	6	YGYILPDIT[K]DELFK	Q9P015	10	Large ribosomal subunit protein mL62 OS=Homo sapiens OX=9606 GN=MRPL58 PE=1 SV=1	Large ribosomal subunit protein uL15m OS=Homo sapiens OX=9606 GN=MRPL15 PE=1 SV=1	535.5	66	249	FALSE	K6(DSBSO)	K10(DSBSO)	High
DSBSO	Inter	4	2	[K]VEEVTK	P37198	1	QQQEGLSHLISII[K]DDLEDIK	Q7Z3B4	14	Nuclear pore glycoprotein p62 OS=Homo sapiens OX=9606 GN=NUP62 PE=1 SV=3	Nucleoporin p54 OS=Homo sapiens OX=9606 GN=NUP54 PE=1 SV=2	242.63	498	482	FALSE	K1(DSBSO)	K14(DSBSO)	High
DSBSO	Inter	1	2	GF[K]GLVVPSGGGR	Q9UKX7	3	LGETE[K]LSIMIEECGGLDK	P52292	6	Nuclear pore complex protein Nup50 OS=Homo sapiens OX=9606 GN=NUP50 PE=1 SV=2	Importin subunit alpha-1 OS=Homo sapiens OX=9606 GN=KPNA2 PE=1 SV=1	321.39	62	459	FALSE	K3(DSBSO)	K6(DSBSO);C14(Carbamidomethyl)	High
DSBSO	Inter	3	2	IAL[K]K	P62753	4	FFSDC[K]IQNGAQGIR	P31943	6	Small ribosomal subunit protein eS6 OS=Homo sapiens OX=9606 GN=RPS6 PE=1 SV=1	Heterogeneous nuclear ribonucleoprotein H OS=Homo sapiens OX=9606 GN=HNRNPH1 PE=1 SV=4	245.41	195	35	FALSE	K4(DSBSO)	C5(Carbamidomethyl);K6(DSBSO)	High
DSBSO	Inter	2	2	[K]TYEIWHR	Q14839	1	TLETHI[K]IFHAPNASAPSSSLSTFK	Q9H2P0	7	Chromodomain-helicase-DNA-binding protein 4 OS=Homo sapiens OX=9606 GN=CHD4 PE=1 SV=2	Activity-dependent neuroprotector homeobox protein OS=Homo sapiens OX=9606 GN=ADNP PE=1 SV=1	240.35	1724	126	FALSE	K1(DSBSO)	K7(DSBSO)	High
DSBSO	Inter	3	2	NDEELN[K]LLGK	P20671	7	GVL[K]VFLENVIR	P62805	4	Histone H2A type 1-D OS=Homo sapiens OX=9606 GN=H2AC7 PE=1 SV=2	Histone H4 OS=Homo sapiens OX=9606 GN=H4C16 PE=1 SV=2	699.42	96	60	FALSE	K7(DSBSO)	K4(DSBSO)	High
DSBSO	Inter	5	2	IAGQVAAAN[K]K	P39019	10	LLEPVLLLG[K]ER	P62249	10	Small ribosomal subunit protein eS19 OS=Homo sapiens OX=9606 GN=RPS19 PE=1 SV=2	Small ribosomal subunit protein uS9 OS=Homo sapiens OX=9606 GN=RPS16 PE=1 SV=2	518.42	143	60	FALSE	K10(DSBSO)	K10(DSBSO)	High
DSBSO	Inter	1	2	LES[K]LDYKPV	P62333	4	APSIIFIDELDAIGT[K]R	P17980	16	26S proteasome regulatory subunit 10B OS=Homo sapiens OX=9606 GN=PSMC6 PE=1 SV=1	26S proteasome regulatory subunit 6A OS=Homo sapiens OX=9606 GN=PSMC3 PE=1 SV=3	287.73	383	294	FALSE	K4(DSBSO)	K16(DSBSO)	High
DSBSO	Inter	2	2	[K]EYLSSLQPR	Q13769	1	DDVVTFIDA[K]THR	Q96J01	10	THO complex subunit 5 OS=Homo sapiens OX=9606 GN=THOC5 PE=1 SV=2	THO complex subunit 3 OS=Homo sapiens OX=9606 GN=THOC3 PE=1 SV=1	335.46	223	171	FALSE	K1(DSBSO)	K10(DSBSO)	High
DSBSO	Inter	2	2	E[K]LCYVGYNIEQEQK	P61160	2	VHEL[K]EHNGQVTGIDWAPESNR	O15143	5	Actin-related protein 2 OS=Homo sapiens OX=9606 GN=ACTR2 PE=1 SV=1	Actin-related protein 2/3 complex subunit 1B OS=Homo sapiens OX=9606 GN=ARPC1B PE=1 SV=3	443.37	219	49	FALSE	K2(DSBSO);C4(Carbamidomethyl)	K5(DSBSO)	High
DSBSO	Inter	1	2	APGFAHLAGLD[K]MSK	O75306	12	ASFLQTVQ[K]FAEHSVR	Q9BQ95	9	NADH dehydrogenase [ubiquinone] iron-sulfur protein 2, mitochondrial OS=Homo sapiens OX=9606 GN=NDUFS2 PE=1 SV=2	Evolutionarily conserved signaling intermediate in Toll pathway, mitochondrial OS=Homo sapiens OX=9606 GN=ECSIT PE=1 SV=1	246.28	437	95	FALSE	K12(DSBSO)	K9(DSBSO)	High
DSBSO	Inter	3	2	Y[K]VLPTER	Q8WUB8	2	ENSPE[K]FALK	Q12824	6	PHD finger protein 10 OS=Homo sapiens OX=9606 GN=PHF10 PE=1 SV=3	SWI/SNF-related matrix-associated actin-dependent regulator of chromatin subfamily B member 1 OS=Homo sapiens OX=9606 GN=SMARCB1 PE=1 SV=2	280.03	241	292	FALSE	K2(DSBSO)	K6(DSBSO)	High
DSBSO	Inter	1	3	DDGYST[K]DSYSSR	Q96E39;P38159	7	ITPENLPQILLQL[K]R	P43243	14	RNA binding motif protein, X-linked-like-1 OS=Homo sapiens OX=9606 GN=RBMXL1 PE=1 SV=1;RNA-binding motif protein, X chromosome OS=Homo sapiens OX=9606 GN=RBMX PE=1 SV=3	Matrin-3 OS=Homo sapiens OX=9606 GN=MATR3 PE=1 SV=2	290.92	217;217	146	FALSE	K7(DSBSO)	K14(DSBSO)	High
DSBSO	Inter	2	2	NDEELN[K]LLGR	P04908	7	TVTAMDVVYAL[K]R	P62805	12	Histone H2A type 1-B/E OS=Homo sapiens OX=9606 GN=H2AC8 PE=1 SV=2	Histone H4 OS=Homo sapiens OX=9606 GN=H4C16 PE=1 SV=2	530.79	96	92	FALSE	K7(DSBSO)	K12(DSBSO)	High
DSBSO	Inter	4	2	ELHAI[K]ER	Q9BUQ8	6	TSYEEFTH[K]DGVWNLQNEVTK	Q6P2Q9	9	Probable ATP-dependent RNA helicase DDX23 OS=Homo sapiens OX=9606 GN=DDX23 PE=1 SV=3	Pre-mRNA-processing-splicing factor 8 OS=Homo sapiens OX=9606 GN=PRPF8 PE=1 SV=2	261.68	251	1210	FALSE	K6(DSBSO)	K9(DSBSO)	High
DSBSO	Inter	3	2	[K]LFVGGLK	Q13151	1	LFVGGI[K]EDTEEHHLR	P22626	7	Heterogeneous nuclear ribonucleoprotein A0 OS=Homo sapiens OX=9606 GN=HNRNPA0 PE=1 SV=1	Heterogeneous nuclear ribonucleoproteins A2/B1 OS=Homo sapiens OX=9606 GN=HNRNPA2B1 PE=1 SV=2	238.26	99	120	FALSE	K1(DSBSO)	K7(DSBSO)	High
DSBSO	Inter	6	2	H[K]SETDTSLIR	P40227	2	AVDDGVNTF[K]VLTR	P50990	10	T-complex protein 1 subunit zeta OS=Homo sapiens OX=9606 GN=CCT6A PE=1 SV=3	T-complex protein 1 subunit theta OS=Homo sapiens OX=9606 GN=CCT8 PE=1 SV=4	238.8	199	400	FALSE	K2(DSBSO)	K10(DSBSO)	High
DSBSO	Inter	4	2	TLFGFLG[K]IDELR	Q05519	8	LGLPPLTPEQQEALQ[K]AK	Q9UHX1	16	Serine/arginine-rich splicing factor 11 OS=Homo sapiens OX=9606 GN=SRSF11 PE=1 SV=1	Poly(U)-binding-splicing factor PUF60 OS=Homo sapiens OX=9606 GN=PUF60 PE=1 SV=1	384.55	58	69	FALSE	K8(DSBSO)	K16(DSBSO)	High
DSBSO	Inter	2	2	RFDD[K]YTLK	Q15005	5	HPL[K]WLPVQESSTDDK	Q9Y6A9	4	Signal peptidase complex subunit 2 OS=Homo sapiens OX=9606 GN=SPCS2 PE=1 SV=3	Signal peptidase complex subunit 1 OS=Homo sapiens OX=9606 GN=SPCS1 PE=1 SV=5	254.13	169	143	FALSE	K5(DSBSO)	K4(DSBSO)	High
DSBSO	Inter	3	2	[K]AAVHYDR	Q86V81	1	G[K]FGHEFLEFEFRPDGK	Q96A72	2	THO complex subunit 4 OS=Homo sapiens OX=9606 GN=ALYREF PE=1 SV=3	Protein mago nashi homolog 2 OS=Homo sapiens OX=9606 GN=MAGOHB PE=1 SV=1	258.47	134	18	FALSE	K1(DSBSO)	K2(DSBSO)	High
DSBSO	Inter	8	2	ILIPP[K]GLFSK	Q15459	6	[K]EELNAISGPNEFAEFYNR	Q12874	1	Splicing factor 3A subunit 1 OS=Homo sapiens OX=9606 GN=SF3A1 PE=1 SV=1	Splicing factor 3A subunit 3 OS=Homo sapiens OX=9606 GN=SF3A3 PE=1 SV=1	313.52	223	69	FALSE	K6(DSBSO)	K1(DSBSO)	High
DSBSO	Inter	8	3	DLTDYLM[K]ILTER	P60709;P68032	8	G[K]QGGPTYYIDTNALR	O96019	2	Actin, cytoplasmic 1 OS=Homo sapiens OX=9606 GN=ACTB PE=1 SV=1;Actin, alpha cardiac muscle 1 OS=Homo sapiens OX=9606 GN=ACTC1 PE=1 SV=1	Actin-like protein 6A OS=Homo sapiens OX=9606 GN=ACTL6A PE=1 SV=1	651.69	191;193	62	FALSE	M7(Oxidation);K8(DSBSO)	K2(DSBSO)	High
DSBSO	Inter	2	2	NDEELN[K]LLGK	P20671	7	TVTAMDVVYAL[K]R	P62805	12	Histone H2A type 1-D OS=Homo sapiens OX=9606 GN=H2AC7 PE=1 SV=2	Histone H4 OS=Homo sapiens OX=9606 GN=H4C16 PE=1 SV=2	473.17	96	92	FALSE	K7(DSBSO)	K12(DSBSO)	High
DSBSO	Inter	3	2	LELEAAQ[K]FLER	Q14974	8	FNVWDTAGQE[K]FGGLR	P62826	11	Importin subunit beta-1 OS=Homo sapiens OX=9606 GN=KPNB1 PE=1 SV=2	GTP-binding nuclear protein Ran OS=Homo sapiens OX=9606 GN=RAN PE=1 SV=3	585.93	23	71	FALSE	K8(DSBSO)	K11(DSBSO)	High
DSBSO	Inter	3	4	[K]IFVGGIK	P09651;Q32P51;P51991	1	AEIIAD[K]QSGK	Q13151	7	Heterogeneous nuclear ribonucleoprotein A1 OS=Homo sapiens OX=9606 GN=HNRNPA1 PE=1 SV=5;Heterogeneous nuclear ribonucleoprotein A1-like 2 OS=Homo sapiens OX=9606 GN=HNRNPA1L2 PE=1 SV=2;Heterogeneous nuclear ribonucleoprotein A3 OS=Homo sapiens OX=9606 GN=HNRNPA3 PE=1 SV=2	Heterogeneous nuclear ribonucleoprotein A0 OS=Homo sapiens OX=9606 GN=HNRNPA0 PE=1 SV=1	257.01	106;106;127	133	FALSE	K1(DSBSO)	K7(DSBSO)	High
DSBSO	Inter	3	2	[K]TFQITK	Q53GS9	1	[K]MYSEIDIK	Q15029	1	Ubiquitin carboxyl-terminal hydrolase 39 OS=Homo sapiens OX=9606 GN=USP39 PE=1 SV=2	116 kDa U5 small nuclear ribonucleoprotein component OS=Homo sapiens OX=9606 GN=EFTUD2 PE=1 SV=1	241.08	309	646	FALSE	K1(DSBSO)	K1(DSBSO)	High
DSBSO	Inter	4	2	NYEHLF[K]VNDK	Q9Y3D7	7	IMLLNHPD[K]GGSPYIAAK	Q96DA6	9	Mitochondrial import inner membrane translocase subunit TIM16 OS=Homo sapiens OX=9606 GN=PAM16 PE=1 SV=2	Mitochondrial import inner membrane translocase subunit TIM14 OS=Homo sapiens OX=9606 GN=DNAJC19 PE=1 SV=3	251.04	82	93	FALSE	K7(DSBSO)	M2(Oxidation);K9(DSBSO)	High
DSBSO	Inter	2	2	LTSSLTT[K]GASSFK	P22695	8	YEEENFYLEPYL[K]EVIR	P14927	13	Cytochrome b-c1 complex subunit 2, mitochondrial OS=Homo sapiens OX=9606 GN=UQCRC2 PE=1 SV=3	Cytochrome b-c1 complex subunit 7 OS=Homo sapiens OX=9606 GN=UQCRB PE=1 SV=2	532.17	92	96	FALSE	K8(DSBSO)	K13(DSBSO)	High
DSBSO	Inter	13	2	FLILPDML[K]NAPMLK	P62318	9	WMEEQAQSLID[K]TTAAFQQGK	P09234	12	Small nuclear ribonucleoprotein Sm D3 OS=Homo sapiens OX=9606 GN=SNRPD3 PE=1 SV=1	U1 small nuclear ribonucleoprotein C OS=Homo sapiens OX=9606 GN=SNRPC PE=1 SV=1	503.92	78	52	FALSE	M7(Oxidation);K9(DSBSO);M13(Oxidation)	M2(Oxidation);K12(DSBSO)	High
DSBSO	Inter	5	2	MSS[K]AMLK	Q9BVL2	4	QQQEGLSHLISII[K]DDLEDIK	Q7Z3B4	14	Nucleoporin p58/p45 OS=Homo sapiens OX=9606 GN=NUP58 PE=1 SV=1	Nucleoporin p54 OS=Homo sapiens OX=9606 GN=NUP54 PE=1 SV=2	250.28	278	482	FALSE	M1(Oxidation);K4(DSBSO);M6(Oxidation)	K14(DSBSO)	High
DSBSO	Inter	6	2	TGQEL[K]EAALEPSMEK	Q9H3K2	6	GEDFPANNIV[K]FLVGFTNK	P43307	11	Growth hormone-inducible transmembrane protein OS=Homo sapiens OX=9606 GN=GHITM PE=1 SV=2	Translocon-associated protein subunit alpha OS=Homo sapiens OX=9606 GN=SSR1 PE=1 SV=3	677.61	63	102	FALSE	K6(DSBSO);M14(Oxidation)	K11(DSBSO)	High
DSBSO	Inter	3	2	IG[K]PAPDFK	P32119	3	TIAQDYGVL[K]ADEGISFR	Q06830	10	Peroxiredoxin-2 OS=Homo sapiens OX=9606 GN=PRDX2 PE=1 SV=5	Peroxiredoxin-1 OS=Homo sapiens OX=9606 GN=PRDX1 PE=1 SV=1	263.86	10	120	FALSE	K3(DSBSO)	K10(DSBSO)	High
DSBSO	Inter	5	2	[K]GDLLLNR	Q15008	1	TYEAALETIQNMS[K]VVDSLYNK	O00231	14	26S proteasome non-ATPase regulatory subunit 6 OS=Homo sapiens OX=9606 GN=PSMD6 PE=1 SV=1	26S proteasome non-ATPase regulatory subunit 11 OS=Homo sapiens OX=9606 GN=PSMD11 PE=1 SV=3	344.45	372	409	FALSE	K1(DSBSO)	K14(DSBSO)	High
DSBSO	Inter	3	2	ITTT[K]K	P06576	5	VVDALGNAIDG[K]GPIGSK	P25705	12	ATP synthase subunit beta, mitochondrial OS=Homo sapiens OX=9606 GN=ATP5F1B PE=1 SV=3	ATP synthase subunit alpha, mitochondrial OS=Homo sapiens OX=9606 GN=ATP5F1A PE=1 SV=1	238.99	350	161	FALSE	K5(DSBSO)	K12(DSBSO)	High
DSBSO	Inter	1	2	NEILD[K]LAR	Q96JI7	6	LLEPVLLLG[K]ER	P62249	10	Spatacsin OS=Homo sapiens OX=9606 GN=SPG11 PE=1 SV=3	Small ribosomal subunit protein uS9 OS=Homo sapiens OX=9606 GN=RPS16 PE=1 SV=2	265.33	942	60	FALSE	K6(DSBSO)	K10(DSBSO)	High
DSBSO	Inter	5	2	LYPVLLV[K]QDGSTIHIR	Q7Z7F7	8	VEESYAMPT[K]TIEVLQLQDQGSK	Q96GC5	10	Large ribosomal subunit protein mL55 OS=Homo sapiens OX=9606 GN=MRPL55 PE=1 SV=1	Large ribosomal subunit protein mL48 OS=Homo sapiens OX=9606 GN=MRPL48 PE=1 SV=2	407.9	58	130	FALSE	K8(DSBSO)	M7(Oxidation);K10(DSBSO)	High
DSBSO	Inter	2	2	[K]GLDPYNVLAPK	P10606	1	V[K]ATAAPAGAPPQPQDLEFTK	P22695	2	Cytochrome c oxidase subunit 5B, mitochondrial OS=Homo sapiens OX=9606 GN=COX5B PE=1 SV=2	Cytochrome b-c1 complex subunit 2, mitochondrial OS=Homo sapiens OX=9606 GN=UQCRC2 PE=1 SV=3	349.62	57	23	FALSE	K1(DSBSO)	K2(DSBSO)	High
DSBSO	Inter	2	2	IA[K]LEK	P62424	3	AMELL[K]VSK	Q9Y3U8	6	Large ribosomal subunit protein eL8 OS=Homo sapiens OX=9606 GN=RPL7A PE=1 SV=2	Large ribosomal subunit protein eL36 OS=Homo sapiens OX=9606 GN=RPL36 PE=1 SV=3	296.49	252	62	FALSE	K3(DSBSO)	K6(DSBSO)	High
DSBSO	Inter	3	3	ID[K]PILK	P62917	3	VVGA[K]VVTNAR	Q15424;Q14151	5	Large ribosomal subunit protein uL2 OS=Homo sapiens OX=9606 GN=RPL8 PE=1 SV=2	Scaffold attachment factor B1 OS=Homo sapiens OX=9606 GN=SAFB PE=1 SV=4;Scaffold attachment factor B2 OS=Homo sapiens OX=9606 GN=SAFB2 PE=1 SV=1	244.63	177	436;437	FALSE	K3(DSBSO)	K5(DSBSO)	High
DSBSO	Inter	3	2	AVVV[K]K	P05787	5	TLLI[K]TVETR	P08670	5	Keratin, type II cytoskeletal 8 OS=Homo sapiens OX=9606 GN=KRT8 PE=1 SV=7	Vimentin OS=Homo sapiens OX=9606 GN=VIM PE=1 SV=4	267.57	464	445	FALSE	K5(DSBSO)	K5(DSBSO)	High
DSBSO	Inter	1	4	MQIFV[K]TLTGK	P62979;P62987;P0CG47	6	VTIMP[K]DIQLAR	P84243	6	Ubiquitin-ribosomal protein eS31 fusion protein OS=Homo sapiens OX=9606 GN=RPS27A PE=1 SV=2;Ubiquitin-ribosomal protein eL40 fusion protein OS=Homo sapiens OX=9606 GN=UBA52 PE=1 SV=2;Polyubiquitin-B OS=Homo sapiens OX=9606 GN=UBB PE=1 SV=1	Histone H3.3 OS=Homo sapiens OX=9606 GN=H3-3B PE=1 SV=2	337.93	6;6;6	123	FALSE	K6(DSBSO)	K6(DSBSO)	High
DSBSO	Inter	3	2	FVDFQ[K]VR	Q14566	6	GSSAVGLTAYVM[K]DPETR	P33991	13	DNA replication licensing factor MCM6 OS=Homo sapiens OX=9606 GN=MCM6 PE=1 SV=1	DNA replication licensing factor MCM4 OS=Homo sapiens OX=9606 GN=MCM4 PE=1 SV=5	310.23	205	549	FALSE	K6(DSBSO)	K13(DSBSO)	High
DSBSO	Inter	4	2	IYNDD[K]NTYIR	O75533	6	QLVARPDVVEMHDVTAQDP[K]LLVHLK	Q13435	20	Splicing factor 3B subunit 1 OS=Homo sapiens OX=9606 GN=SF3B1 PE=1 SV=3	Splicing factor 3B subunit 2 OS=Homo sapiens OX=9606 GN=SF3B2 PE=1 SV=2	289.64	1292	486	FALSE	K6(DSBSO)	M11(Oxidation);K20(DSBSO)	High
DSBSO	Inter	4	2	[K]DAEAWFTSR	P08727	1	AEAESMYQI[K]YEELQSLAGK	P05787	10	Keratin, type I cytoskeletal 19 OS=Homo sapiens OX=9606 GN=KRT19 PE=1 SV=4	Keratin, type II cytoskeletal 8 OS=Homo sapiens OX=9606 GN=KRT8 PE=1 SV=7	468.61	265	285	FALSE	K1(DSBSO)	K10(DSBSO)	High
DSBSO	Inter	1	2	ADGIVS[K]NF	P63220	7	KSDGIYIINL[K]R	P08865	11	Small ribosomal subunit protein eS21 OS=Homo sapiens OX=9606 GN=RPS21 PE=1 SV=1	Small ribosomal subunit protein uS2 OS=Homo sapiens OX=9606 GN=RPSA PE=1 SV=4	300.03	81	52	FALSE	K7(DSBSO)	K11(DSBSO)	High
DSBSO	Inter	3	2	VA[K]SNR	P46782	3	VQPI[K]LAR	P62857	5	Small ribosomal subunit protein uS7 OS=Homo sapiens OX=9606 GN=RPS5 PE=1 SV=4	Small ribosomal subunit protein eS28 OS=Homo sapiens OX=9606 GN=RPS28 PE=1 SV=1	293.33	201	10	FALSE	K3(DSBSO)	K5(DSBSO)	High
DSBSO	Inter	9	2	AYEKPPE[K]K	Q12905	8	LAAFGQLH[K]VLGMDPLPSK	Q12906	9	Interleukin enhancer-binding factor 2 OS=Homo sapiens OX=9606 GN=ILF2 PE=1 SV=2	Interleukin enhancer-binding factor 3 OS=Homo sapiens OX=9606 GN=ILF3 PE=1 SV=3	316.3	364	332	FALSE	K8(DSBSO)	K9(DSBSO);M13(Oxidation)	High
DSBSO	Inter	2	2	LEAQ[K]R	Q02818	5	YTVF[K]VLK	Q93009	5	Nucleobindin-1 OS=Homo sapiens OX=9606 GN=NUCB1 PE=1 SV=4	Ubiquitin carboxyl-terminal hydrolase 7 OS=Homo sapiens OX=9606 GN=USP7 PE=1 SV=2	292.52	386	595	FALSE	K5(DSBSO)	K5(DSBSO)	High
DSBSO	Inter	1	2	IFVGGLSPDTPEE[K]IR	Q14103	14	NYYEQWG[K]LTDCVVMR	P22626	8	Heterogeneous nuclear ribonucleoprotein D0 OS=Homo sapiens OX=9606 GN=HNRNPD PE=1 SV=1	Heterogeneous nuclear ribonucleoproteins A2/B1 OS=Homo sapiens OX=9606 GN=HNRNPA2B1 PE=1 SV=2	412.55	197	46	FALSE	K14(DSBSO)	K8(DSBSO);C12(Carbamidomethyl)	High
DSBSO	Inter	3	2	MIESLT[K]DK	Q9Y230	7	LDPSIFESLQ[K]ER	Q9Y265	11	RuvB-like 2 OS=Homo sapiens OX=9606 GN=RUVBL2 PE=1 SV=3	RuvB-like 1 OS=Homo sapiens OX=9606 GN=RUVBL1 PE=1 SV=1	308.98	184	182	FALSE	K7(DSBSO)	K11(DSBSO)	High
DSBSO	Inter	3	3	IDWN[K]ILSYK	P52907;P47755	5	VAPEEHPVLLTEAPLNP[K]ANR	P60709	18	F-actin-capping protein subunit alpha-1 OS=Homo sapiens OX=9606 GN=CAPZA1 PE=1 SV=3;F-actin-capping protein subunit alpha-2 OS=Homo sapiens OX=9606 GN=CAPZA2 PE=1 SV=3	Actin, cytoplasmic 1 OS=Homo sapiens OX=9606 GN=ACTB PE=1 SV=1	326.69	273;273	113	FALSE	K5(DSBSO)	K18(DSBSO)	High
DSBSO	Inter	3	2	IAL[K]K	P62753	4	YVEVF[K]SNNVEMDWVLK	P31943	6	Small ribosomal subunit protein eS6 OS=Homo sapiens OX=9606 GN=RPS6 PE=1 SV=1	Heterogeneous nuclear ribonucleoprotein H OS=Homo sapiens OX=9606 GN=HNRNPH1 PE=1 SV=4	259.15	195	87	FALSE	K4(DSBSO)	K6(DSBSO)	High
DSBSO	Inter	4	2	AEAEQMA[K]K	O75955	8	AEAYQ[K]YGDAAK	Q14254	6	Flotillin-1 OS=Homo sapiens OX=9606 GN=FLOT1 PE=1 SV=3	Flotillin-2 OS=Homo sapiens OX=9606 GN=FLOT2 PE=1 SV=2	312.33	340	350	FALSE	M6(Oxidation);K8(DSBSO)	K6(DSBSO)	High
DSBSO	Inter	2	3	IDFS[K]LTSLNVK	O95758;P26599	5	ITPENLPQILLQL[K]R	P43243	14	Polypyrimidine tract-binding protein 3 OS=Homo sapiens OX=9606 GN=PTBP3 PE=1 SV=2;Polypyrimidine tract-binding protein 1 OS=Homo sapiens OX=9606 GN=PTBP1 PE=1 SV=2	Matrin-3 OS=Homo sapiens OX=9606 GN=MATR3 PE=1 SV=2	398.82	257;259	146	FALSE	K5(DSBSO)	K14(DSBSO)	High
DSBSO	Inter	2	2	TAVAHA[K]EYIQQLR	Q9NWU5	7	LEE[K]VEHLEEGPMIEQLSK	Q9Y6G3	4	Large ribosomal subunit protein uL22m OS=Homo sapiens OX=9606 GN=MRPL22 PE=1 SV=1	Large ribosomal subunit protein mL42 OS=Homo sapiens OX=9606 GN=MRPL42 PE=1 SV=1	296.83	191	99	FALSE	K7(DSBSO)	K4(DSBSO)	High
DSBSO	Inter	2	2	T[K]TEISEMNR	P05787	2	FLEQQN[K]ILLAELEQLK	P08670	7	Keratin, type II cytoskeletal 8 OS=Homo sapiens OX=9606 GN=KRT8 PE=1 SV=7	Vimentin OS=Homo sapiens OX=9606 GN=VIM PE=1 SV=4	302.88	304	129	FALSE	K2(DSBSO)	K7(DSBSO)	High
DSBSO	Inter	3	2	LTQAIQ[K]AR	Q9Y676	7	ILTPIIF[K]EENLR	P82650	8	Small ribosomal subunit protein mS40 OS=Homo sapiens OX=9606 GN=MRPS18B PE=1 SV=1	Small ribosomal subunit protein mS22 OS=Homo sapiens OX=9606 GN=MRPS22 PE=1 SV=1	395.14	156	211	FALSE	K7(DSBSO)	K8(DSBSO)	High
DSBSO	Inter	1	2	DQVAIHEAMEQQTISIT[K]AGVK	Q14566	18	SVLHEVMEQQTLSIA[K]AGIICQLNAR	P33991	16	DNA replication licensing factor MCM6 OS=Homo sapiens OX=9606 GN=MCM6 PE=1 SV=1	DNA replication licensing factor MCM4 OS=Homo sapiens OX=9606 GN=MCM4 PE=1 SV=5	339.47	486	600	FALSE	M9(Oxidation);K18(DSBSO)	K16(DSBSO);C21(Carbamidomethyl)	High
DSBSO	Inter	4	2	[K]EMASGFSK	Q96N66	1	GEDFPANNIV[K]FLVGFTNK	P43307	11	Lysophospholipid acyltransferase 7 OS=Homo sapiens OX=9606 GN=MBOAT7 PE=1 SV=2	Translocon-associated protein subunit alpha OS=Homo sapiens OX=9606 GN=SSR1 PE=1 SV=3	253.32	128	102	FALSE	K1(DSBSO)	K11(DSBSO)	High
DSBSO	Inter	1	5	VVEP[K]R	P09651;Q32P51;P22626;P51991	5	YG[K]IVGCSVHK	P07910	3	Heterogeneous nuclear ribonucleoprotein A1 OS=Homo sapiens OX=9606 GN=HNRNPA1 PE=1 SV=5;Heterogeneous nuclear ribonucleoprotein A1-like 2 OS=Homo sapiens OX=9606 GN=HNRNPA1L2 PE=1 SV=2;Heterogeneous nuclear ribonucleoproteins A2/B1 OS=Homo sapiens OX=9606 GN=HNRNPA2B1 PE=1 SV=2;Heterogeneous nuclear ribonucleoprotein A3 OS=Homo sapiens OX=9606 GN=HNRNPA3 PE=1 SV=2	Heterogeneous nuclear ribonucleoproteins C1/C2 OS=Homo sapiens OX=9606 GN=HNRNPC PE=1 SV=4	262.71	87;87;94;108	42	FALSE	K5(DSBSO)	K3(DSBSO);C7(Carbamidomethyl)	High
DSBSO	Inter	4	2	VTIA[K]AGIHAR	P25205	5	FAIGSQVSEHSII[K]DFTK	P33992	14	DNA replication licensing factor MCM3 OS=Homo sapiens OX=9606 GN=MCM3 PE=1 SV=3	DNA replication licensing factor MCM5 OS=Homo sapiens OX=9606 GN=MCM5 PE=1 SV=5	266.01	435	696	FALSE	K5(DSBSO)	K14(DSBSO)	High
DSBSO	Inter	2	2	[K]MYSEIDIK	Q15029	1	AHVSPHEMLQAVVLCS[K]K	Q53GS9	17	116 kDa U5 small nuclear ribonucleoprotein component OS=Homo sapiens OX=9606 GN=EFTUD2 PE=1 SV=1	Ubiquitin carboxyl-terminal hydrolase 39 OS=Homo sapiens OX=9606 GN=USP39 PE=1 SV=2	302.06	646	308	FALSE	K1(DSBSO)	C15(Carbamidomethyl);K17(DSBSO)	High
DSBSO	Inter	6	2	LDFLRPYTVPN[K]K	Q99436	12	EVLE[K]QPVLSQTEAR	P28070	5	Proteasome subunit beta type-7 OS=Homo sapiens OX=9606 GN=PSMB7 PE=1 SV=1	Proteasome subunit beta type-4 OS=Homo sapiens OX=9606 GN=PSMB4 PE=1 SV=4	315.49	237	201	FALSE	K12(DSBSO)	K5(DSBSO)	High
DSBSO	Inter	2	2	TFLE[K]R	P25787	5	NIH[K]LLDEVFFSEK	P25789	4	Proteasome subunit alpha type-2 OS=Homo sapiens OX=9606 GN=PSMA2 PE=1 SV=2	Proteasome subunit alpha type-4 OS=Homo sapiens OX=9606 GN=PSMA4 PE=1 SV=1	247.35	176	54	FALSE	K5(DSBSO)	K4(DSBSO)	High
DSBSO	Inter	3	2	LNG[K]VIDPK	Q14103	4	APQCLG[K]FIEIAAR	Q00839	7	Heterogeneous nuclear ribonucleoprotein D0 OS=Homo sapiens OX=9606 GN=HNRNPD PE=1 SV=1	Heterogeneous nuclear ribonucleoprotein U OS=Homo sapiens OX=9606 GN=HNRNPU PE=1 SV=6	375.8	165	565	FALSE	K4(DSBSO)	C4(Carbamidomethyl);K7(DSBSO)	High
DSBSO	Inter	1	2	[K]EELTLEGIR	P60842	1	AIIPCI[K]GYDVIAQAQSGTGK	Q14240	7	Eukaryotic initiation factor 4A-I OS=Homo sapiens OX=9606 GN=EIF4A1 PE=1 SV=1	Eukaryotic initiation factor 4A-II OS=Homo sapiens OX=9606 GN=EIF4A2 PE=1 SV=2	352.04	238	69	FALSE	K1(DSBSO)	C5(Carbamidomethyl);K7(DSBSO)	High
DSBSO	Inter	4	2	ILGQ[K]STDR	P09622	5	VVQVV[K]PHTPLIR	P82909	6	Dihydrolipoyl dehydrogenase, mitochondrial OS=Homo sapiens OX=9606 GN=DLD PE=1 SV=2	Alpha-ketoglutarate dehydrogenase component 4 OS=Homo sapiens OX=9606 GN=KGD4 PE=1 SV=2	331.56	445	17	FALSE	K5(DSBSO)	K6(DSBSO)	High
DSBSO	Inter	1	4	SQEDEISSPVN[K]VR	Q5UIP0	12	AHQVVEDGYEFFA[K]R	P62140;P36873;P62136	14	Telomere-associated protein RIF1 OS=Homo sapiens OX=9606 GN=RIF1 PE=1 SV=2	Serine/threonine-protein phosphatase PP1-beta catalytic subunit OS=Homo sapiens OX=9606 GN=PPP1CB PE=1 SV=3;Serine/threonine-protein phosphatase PP1-gamma catalytic subunit OS=Homo sapiens OX=9606 GN=PPP1CC PE=1 SV=1;Serine/threonine-protein phosphatase PP1-alpha catalytic subunit OS=Homo sapiens OX=9606 GN=PPP1CA PE=1 SV=1	324.63	2200	259;260;260	FALSE	K12(DSBSO)	K14(DSBSO)	High
DSBSO	Inter	2	2	GLLETTVQ[K]VAR	O43290	9	IM[K]ANPALYVLR	Q6P2Q9	3	U4/U6.U5 tri-snRNP-associated protein 1 OS=Homo sapiens OX=9606 GN=SART1 PE=1 SV=1	Pre-mRNA-processing-splicing factor 8 OS=Homo sapiens OX=9606 GN=PRPF8 PE=1 SV=2	466.91	657	1735	FALSE	K9(DSBSO)	K3(DSBSO)	High
DSBSO	Inter	2	2	FANYID[K]VR	P08670	7	T[K]TEISEMNR	P05787	2	Vimentin OS=Homo sapiens OX=9606 GN=VIM PE=1 SV=4	Keratin, type II cytoskeletal 8 OS=Homo sapiens OX=9606 GN=KRT8 PE=1 SV=7	287.36	120	304	FALSE	K7(DSBSO)	K2(DSBSO)	High
DSBSO	Inter	1	2	SESP[K]EPEQLR	P09651	5	DYFEEYG[K]IDTIEIITDR	P22626	8	Heterogeneous nuclear ribonucleoprotein A1 OS=Homo sapiens OX=9606 GN=HNRNPA1 PE=1 SV=5	Heterogeneous nuclear ribonucleoproteins A2/B1 OS=Homo sapiens OX=9606 GN=HNRNPA2B1 PE=1 SV=2	247.8	8	137	FALSE	K5(DSBSO)	K8(DSBSO)	High
DSBSO	Inter	5	2	VVML[K]GDTALDMR	Q92878	5	VANP[K]DIIHFFR	P49959	5	DNA repair protein RAD50 OS=Homo sapiens OX=9606 GN=RAD50 PE=1 SV=1	Double-strand break repair protein MRE11 OS=Homo sapiens OX=9606 GN=MRE11 PE=1 SV=3	338.01	1190	393	FALSE	K5(DSBSO)	K5(DSBSO)	High
DSBSO	Inter	6	2	YSYVCPDLV[K]EFNK	P61158	10	LCE[K]VFDPQNDKPSK	O15145	4	Actin-related protein 3 OS=Homo sapiens OX=9606 GN=ACTR3 PE=1 SV=3	Actin-related protein 2/3 complex subunit 3 OS=Homo sapiens OX=9606 GN=ARPC3 PE=1 SV=3	391.91	240	147	FALSE	C5(Carbamidomethyl);K10(DSBSO)	C2(Carbamidomethyl);K4(DSBSO)	High
DSBSO	Inter	6	2	VVEIV[K]K	O43290	6	SPTLYGISHDDL[K]GDPLLDQR	O75643	13	U4/U6.U5 tri-snRNP-associated protein 1 OS=Homo sapiens OX=9606 GN=SART1 PE=1 SV=1	U5 small nuclear ribonucleoprotein 200 kDa helicase OS=Homo sapiens OX=9606 GN=SNRNP200 PE=1 SV=2	242.78	530	944	FALSE	K6(DSBSO)	K13(DSBSO)	High
DSBSO	Inter	3	2	NMQLTAGS[K]LR	O75934	9	LECL[K]EDVQR	Q99459	5	Pre-mRNA-splicing factor SPF27 OS=Homo sapiens OX=9606 GN=BCAS2 PE=1 SV=1	Cell division cycle 5-like protein OS=Homo sapiens OX=9606 GN=CDC5L PE=1 SV=2	451.73	177	771	FALSE	K9(DSBSO)	C3(Carbamidomethyl);K5(DSBSO)	High
DSBSO	Inter	2	2	DLTLEENQV[K]K	Q14683	10	AELGTDLLSQLSLEDQ[K]R	Q9UQE7	17	Structural maintenance of chromosomes protein 1A OS=Homo sapiens OX=9606 GN=SMC1A PE=1 SV=2	Structural maintenance of chromosomes protein 3 OS=Homo sapiens OX=9606 GN=SMC3 PE=1 SV=2	351.24	373	795	FALSE	K10(DSBSO)	K17(DSBSO)	High
DSBSO	Inter	3	2	NYEI[K]NEADR	O15145	5	YSYVCPDLV[K]EFNK	P61158	10	Actin-related protein 2/3 complex subunit 3 OS=Homo sapiens OX=9606 GN=ARPC3 PE=1 SV=3	Actin-related protein 3 OS=Homo sapiens OX=9606 GN=ACTR3 PE=1 SV=3	376.89	61	240	FALSE	K5(DSBSO)	C5(Carbamidomethyl);K10(DSBSO)	High
DSBSO	Inter	1	2	E[K]LDGGIEPYR	Q9UKL0	2	TQEEL[K]ELLNK	O60341	6	REST corepressor 1 OS=Homo sapiens OX=9606 GN=RCOR1 PE=1 SV=2	Lysine-specific histone demethylase 1A OS=Homo sapiens OX=9606 GN=KDM1A PE=1 SV=2	323.46	365	442	FALSE	K2(DSBSO)	K6(DSBSO)	High
DSBSO	Inter	2	2	IS[K]EAK	O95347	3	AGLS[K]LPDLK	Q15388	5	Structural maintenance of chromosomes protein 2 OS=Homo sapiens OX=9606 GN=SMC2 PE=1 SV=2	Mitochondrial import receptor subunit TOM20 homolog OS=Homo sapiens OX=9606 GN=TOMM20 PE=1 SV=1	259.99	1181	56	FALSE	K3(DSBSO)	K5(DSBSO)	High
DSBSO	Inter	4	2	YG[K]AGEVFIHK	Q15233	3	SEE[K]ISDSEGFK	P23246	4	Non-POU domain-containing octamer-binding protein OS=Homo sapiens OX=9606 GN=NONO PE=1 SV=4	Splicing factor, proline- and glutamine-rich OS=Homo sapiens OX=9606 GN=SFPQ PE=1 SV=2	375.69	99	271	FALSE	K3(DSBSO)	K4(DSBSO)	High
DSBSO	Inter	2	2	L[K]SSELQAIK	Q9UKM9	2	EQS[K]QAVEMK	P07910	4	RNA-binding protein Raly OS=Homo sapiens OX=9606 GN=RALY PE=1 SV=1	Heterogeneous nuclear ribonucleoproteins C1/C2 OS=Homo sapiens OX=9606 GN=HNRNPC PE=1 SV=4	334.14	183	223	FALSE	K2(DSBSO)	K4(DSBSO)	High
DSBSO	Inter	5	2	SVLMSL[K]QTPLSR	P09497	7	DSLY[K]DAMQYASESK	Q00610	5	Clathrin light chain B OS=Homo sapiens OX=9606 GN=CLTB PE=1 SV=1	Clathrin heavy chain 1 OS=Homo sapiens OX=9606 GN=CLTC PE=1 SV=5	538.89	223	1535	FALSE	M4(Oxidation);K7(DSBSO)	K5(DSBSO);M8(Oxidation)	High
DSBSO	Inter	1	3	VAQP[K]EVYR	O14979	5	IFVGGI[K]EDTEEHHLR	P09651;Q32P51	7	Heterogeneous nuclear ribonucleoprotein D-like OS=Homo sapiens OX=9606 GN=HNRNPDL PE=1 SV=3	Heterogeneous nuclear ribonucleoprotein A1 OS=Homo sapiens OX=9606 GN=HNRNPA1 PE=1 SV=5;Heterogeneous nuclear ribonucleoprotein A1-like 2 OS=Homo sapiens OX=9606 GN=HNRNPA1L2 PE=1 SV=2	243.72	311	113;113	FALSE	K5(DSBSO)	K7(DSBSO)	High
DSBSO	Inter	4	2	LSGLP[K]HR	P07195	6	DQLIYNLL[K]EEQTPQNK	P00338	9	L-lactate dehydrogenase B chain OS=Homo sapiens OX=9606 GN=LDHB PE=1 SV=2	L-lactate dehydrogenase A chain OS=Homo sapiens OX=9606 GN=LDHA PE=1 SV=2	257.13	156	14	FALSE	K6(DSBSO)	K9(DSBSO)	High
DSBSO	Inter	3	2	[K]ELTQIK	P07910	1	STAVTTSSA[K]IK	Q9UKM9	10	Heterogeneous nuclear ribonucleoproteins C1/C2 OS=Homo sapiens OX=9606 GN=HNRNPC PE=1 SV=4	RNA-binding protein Raly OS=Homo sapiens OX=9606 GN=RALY PE=1 SV=1	271.31	198	179	FALSE	K1(DSBSO)	K10(DSBSO)	High
DSBSO	Inter	3	3	[K]LLEGEESR	P05787;P08670	1	IVDG[K]VVSETNDTK	P05783	5	Keratin, type II cytoskeletal 8 OS=Homo sapiens OX=9606 GN=KRT8 PE=1 SV=7;Vimentin OS=Homo sapiens OX=9606 GN=VIM PE=1 SV=4	Keratin, type I cytoskeletal 18 OS=Homo sapiens OX=9606 GN=KRT18 PE=1 SV=2	313.41	393;402	417	FALSE	K1(DSBSO)	K5(DSBSO)	High
DSBSO	Inter	4	3	I[K]IIAPPER	P60709;P68032	2	HELQANCYEEV[K]DR	P23528	12	Actin, cytoplasmic 1 OS=Homo sapiens OX=9606 GN=ACTB PE=1 SV=1;Actin, alpha cardiac muscle 1 OS=Homo sapiens OX=9606 GN=ACTC1 PE=1 SV=1	Cofilin-1 OS=Homo sapiens OX=9606 GN=CFL1 PE=1 SV=3	349.83	328;330	144	FALSE	K2(DSBSO)	C7(Carbamidomethyl);K12(DSBSO)	High
DSBSO	Inter	4	5	LAHYN[K]R	O60814;Q99880;Q6DN03;Q16778	6	TVTAMDVVYAL[K]R	P62805	12	Histone H2B type 1-K OS=Homo sapiens OX=9606 GN=H2BC12 PE=1 SV=3;Histone H2B type 1-L OS=Homo sapiens OX=9606 GN=H2BC13 PE=1 SV=3;Putative histone H2B type 2-C OS=Homo sapiens OX=9606 GN=H2BC20P PE=5 SV=3;Histone H2B type 2-E OS=Homo sapiens OX=9606 GN=H2BC21 PE=1 SV=3	Histone H4 OS=Homo sapiens OX=9606 GN=H4C16 PE=1 SV=2	250.92	86;86;86;86	92	FALSE	K6(DSBSO)	K12(DSBSO)	High
DSBSO	Inter	4	2	LMVA[K]EAR	P49458	5	ISTVVSS[K]EVNK	P37108	8	Signal recognition particle 9 kDa protein OS=Homo sapiens OX=9606 GN=SRP9 PE=1 SV=2	Signal recognition particle 14 kDa protein OS=Homo sapiens OX=9606 GN=SRP14 PE=1 SV=2	397.63	76	74	FALSE	K5(DSBSO)	K8(DSBSO)	High
DSBSO	Inter	1	2	L[K]GDDLQAIK	P07910	2	LEQIAAEQ[K]ANPDGK	Q9UKM9	9	Heterogeneous nuclear ribonucleoproteins C1/C2 OS=Homo sapiens OX=9606 GN=HNRNPC PE=1 SV=4	RNA-binding protein Raly OS=Homo sapiens OX=9606 GN=RALY PE=1 SV=1	269.99	189	216	FALSE	K2(DSBSO)	K9(DSBSO)	High
DSBSO	Inter	1	2	TESVLI[K]R	Q92797	7	IVDPEIAL[K]ILHR	P33240	9	Symplekin OS=Homo sapiens OX=9606 GN=SYMPK PE=1 SV=2	Cleavage stimulation factor subunit 2 OS=Homo sapiens OX=9606 GN=CSTF2 PE=1 SV=1	430.92	490	189	FALSE	K7(DSBSO)	K9(DSBSO)	High
DSBSO	Inter	2	2	D[K]LSELQLR	Q9BVK6	2	[K]YITGTDILDMK	Q9Y3A6	1	Transmembrane emp24 domain-containing protein 9 OS=Homo sapiens OX=9606 GN=TMED9 PE=1 SV=2	Transmembrane emp24 domain-containing protein 5 OS=Homo sapiens OX=9606 GN=TMED5 PE=1 SV=1	317.2	160	141	FALSE	K2(DSBSO)	K1(DSBSO)	High
DSBSO	Inter	3	2	GG[K]NIK	P61978	3	FYEQFS[K]NIK	P07900	7	Heterogeneous nuclear ribonucleoprotein K OS=Homo sapiens OX=9606 GN=HNRNPK PE=1 SV=1	Heat shock protein HSP 90-alpha OS=Homo sapiens OX=9606 GN=HSP90AA1 PE=1 SV=5	248.39	63	443	FALSE	K3(DSBSO)	K7(DSBSO)	High
DSBSO	Inter	1	3	AVVPS[K]R	P07910	6	GPLPV[K]R	Q96E39;P38159	6	Heterogeneous nuclear ribonucleoproteins C1/C2 OS=Homo sapiens OX=9606 GN=HNRNPC PE=1 SV=4	RNA binding motif protein, X-linked-like-1 OS=Homo sapiens OX=9606 GN=RBMXL1 PE=1 SV=1;RNA-binding motif protein, X chromosome OS=Homo sapiens OX=9606 GN=RBMX PE=1 SV=3	260.41	157	150;150	FALSE	K6(DSBSO)	K6(DSBSO)	High
DSBSO	Inter	4	2	VSNV[K]SVYK	P33991	5	FQEM[K]MQEHSDQVPVGNIPR	P33993	5	DNA replication licensing factor MCM4 OS=Homo sapiens OX=9606 GN=MCM4 PE=1 SV=5	DNA replication licensing factor MCM7 OS=Homo sapiens OX=9606 GN=MCM7 PE=1 SV=4	294.43	409	236	FALSE	K5(DSBSO)	K5(DSBSO)	High
DSBSO	Inter	1	3	NPAL[K]AQSGPVR	Q01518	5	DSYVGDEAQS[K]R	P60709;P68032	11	Adenylyl cyclase-associated protein 1 OS=Homo sapiens OX=9606 GN=CAP1 PE=1 SV=5	Actin, cytoplasmic 1 OS=Homo sapiens OX=9606 GN=ACTB PE=1 SV=1;Actin, alpha cardiac muscle 1 OS=Homo sapiens OX=9606 GN=ACTC1 PE=1 SV=1	390.51	287	61;63	FALSE	K5(DSBSO)	K11(DSBSO)	High
DSBSO	Inter	3	5	A[K]LAEQAER	P27348;P31947;P63104;P31946	2	IISSIEQ[K]EENK	P62258	8	14-3-3 protein theta OS=Homo sapiens OX=9606 GN=YWHAQ PE=1 SV=1;14-3-3 protein sigma OS=Homo sapiens OX=9606 GN=SFN PE=1 SV=1;14-3-3 protein zeta/delta OS=Homo sapiens OX=9606 GN=YWHAZ PE=1 SV=1;14-3-3 protein beta/alpha OS=Homo sapiens OX=9606 GN=YWHAB PE=1 SV=3	14-3-3 protein epsilon OS=Homo sapiens OX=9606 GN=YWHAE PE=1 SV=1	348.01	11;11;11;13	69	FALSE	K2(DSBSO)	K8(DSBSO)	High
DSBSO	Inter	2	2	TITG[K]TFSSR	O15144	5	[K]ASSEGGTAAGAGLDSLHK	O15143	1	Actin-related protein 2/3 complex subunit 2 OS=Homo sapiens OX=9606 GN=ARPC2 PE=1 SV=1	Actin-related protein 2/3 complex subunit 1B OS=Homo sapiens OX=9606 GN=ARPC1B PE=1 SV=3	327.92	295	308	FALSE	K5(DSBSO)	K1(DSBSO)	High
DSBSO	Inter	4	4	V[K]TLTGK	Q15843	2	TLSDYNIQ[K]ESTLHLVLR	P62979;P62987;P0CG47	9	NEDD8 OS=Homo sapiens OX=9606 GN=NEDD8 PE=1 SV=1	Ubiquitin-ribosomal protein eS31 fusion protein OS=Homo sapiens OX=9606 GN=RPS27A PE=1 SV=2;Ubiquitin-ribosomal protein eL40 fusion protein OS=Homo sapiens OX=9606 GN=UBA52 PE=1 SV=2;Polyubiquitin-B OS=Homo sapiens OX=9606 GN=UBB PE=1 SV=1	250.68	6	63;63;63	FALSE	K2(DSBSO)	K9(DSBSO)	High
DSBSO	Inter	2	2	NELVQ[K]AK	P63104	6	E[K]VESELR	P27348	2	14-3-3 protein zeta/delta OS=Homo sapiens OX=9606 GN=YWHAZ PE=1 SV=1	14-3-3 protein theta OS=Homo sapiens OX=9606 GN=YWHAQ PE=1 SV=1	239.43	9	85	FALSE	K6(DSBSO)	K2(DSBSO)	High
DSBSO	Inter	3	2	TNVPV[K]LFAR	Q9UKM9	6	Q[K]VDSLLENLEK	P07910	2	RNA-binding protein Raly OS=Homo sapiens OX=9606 GN=RALY PE=1 SV=1	Heterogeneous nuclear ribonucleoproteins C1/C2 OS=Homo sapiens OX=9606 GN=HNRNPC PE=1 SV=4	283.29	165	206	FALSE	K6(DSBSO)	K2(DSBSO)	High
DSBSO	Inter	1	3	LGSASP[K]VPR	Q96FS4	7	HQGVMVGMGQ[K]DSYVGDEAQSK	P60709;P68032	11	Signal-induced proliferation-associated protein 1 OS=Homo sapiens OX=9606 GN=SIPA1 PE=1 SV=1	Actin, cytoplasmic 1 OS=Homo sapiens OX=9606 GN=ACTB PE=1 SV=1;Actin, alpha cardiac muscle 1 OS=Homo sapiens OX=9606 GN=ACTC1 PE=1 SV=1	438.79	316	50;52	FALSE	K7(DSBSO)	K11(DSBSO)	High
DSBSO	Inter	1	2	RIVEAAN[K]K	Q8N183	8	GTEQEAA[K]NK	Q9Y2W1	8	NADH dehydrogenase [ubiquinone] 1 alpha subcomplex assembly factor 2 OS=Homo sapiens OX=9606 GN=NDUFAF2 PE=1 SV=1	Thyroid hormone receptor-associated protein 3 OS=Homo sapiens OX=9606 GN=THRAP3 PE=1 SV=2	259.4	57	668	FALSE	K8(DSBSO)	K8(DSBSO)	High
DSBSO	Inter	3	3	[K]LLEGEESR	P05787;P08670	1	VVSETNDT[K]VLR	P05783	9	Keratin, type II cytoskeletal 8 OS=Homo sapiens OX=9606 GN=KRT8 PE=1 SV=7;Vimentin OS=Homo sapiens OX=9606 GN=VIM PE=1 SV=4	Keratin, type I cytoskeletal 18 OS=Homo sapiens OX=9606 GN=KRT18 PE=1 SV=2	360.19	393;402	426	FALSE	K1(DSBSO)	K9(DSBSO)	High
DSBSO	Inter	1	2	AVVPS[K]R	P07910	6	IVLQ[K]YHTINGHNAEVR	P22626	5	Heterogeneous nuclear ribonucleoproteins C1/C2 OS=Homo sapiens OX=9606 GN=HNRNPC PE=1 SV=4	Heterogeneous nuclear ribonucleoproteins A2/B1 OS=Homo sapiens OX=9606 GN=HNRNPA2B1 PE=1 SV=2	269.58	157	173	FALSE	K6(DSBSO)	K5(DSBSO)	High
DSBSO	Inter	20	2	SVLISL[K]QAPLVH	P09496	7	DSLY[K]DAMQYASESK	Q00610	5	Clathrin light chain A OS=Homo sapiens OX=9606 GN=CLTA PE=1 SV=1	Clathrin heavy chain 1 OS=Homo sapiens OX=9606 GN=CLTC PE=1 SV=5	815.11	242	1535	FALSE	K7(DSBSO)	K5(DSBSO);M8(Oxidation)	High
DSBSO	Inter	1	2	IDLV[K]ESQAK	P41091	5	E[K]NPDMVAGEK	P20042	2	Eukaryotic translation initiation factor 2 subunit 3 OS=Homo sapiens OX=9606 GN=EIF2S3 PE=1 SV=3	Eukaryotic translation initiation factor 2 subunit 2 OS=Homo sapiens OX=9606 GN=EIF2S2 PE=1 SV=2	344.8	196	190	FALSE	K5(DSBSO)	K2(DSBSO)	High
DSBSO	Inter	2	3	V[K]LLK	P49643;Q9BZ29	2	AEAE[K]IK	P52815	5	DNA primase large subunit OS=Homo sapiens OX=9606 GN=PRIM2 PE=1 SV=2;Dedicator of cytokinesis protein 9 OS=Homo sapiens OX=9606 GN=DOCK9 PE=1 SV=2	Large ribosomal subunit protein bL12m OS=Homo sapiens OX=9606 GN=MRPL12 PE=1 SV=2	278.85	51;2014	183	FALSE	K2(DSBSO)	K5(DSBSO)	High
DSBSO	Inter	2	2	V[K]LLCDQK	Q99567	2	TS[K]ACFQVGTSEEMK	P35658	3	Nuclear pore complex protein Nup88 OS=Homo sapiens OX=9606 GN=NUP88 PE=1 SV=2	Nuclear pore complex protein Nup214 OS=Homo sapiens OX=9606 GN=NUP214 PE=1 SV=2	335.29	592	726	FALSE	K2(DSBSO);C5(Carbamidomethyl)	K3(DSBSO);C5(Carbamidomethyl)	High
DSBSO	Inter	2	2	F[K]QESTVATER	Q9H307	2	TALHGV[K]WPQSNPK	Q9UKV3	7	Pinin OS=Homo sapiens OX=9606 GN=PNN PE=1 SV=5	Apoptotic chromatin condensation inducer in the nucleus OS=Homo sapiens OX=9606 GN=ACIN1 PE=1 SV=2	348.79	157	1073	FALSE	K2(DSBSO)	K7(DSBSO)	High
DSBSO	Inter	3	2	[K]AEEELK	Q5VU43	1	LHNMIVDLDNVV[K]K	Q16891	13	Myomegalin OS=Homo sapiens OX=9606 GN=PDE4DIP PE=1 SV=3	MICOS complex subunit MIC60 OS=Homo sapiens OX=9606 GN=IMMT PE=1 SV=1	253.38	1022	343	FALSE	K1(DSBSO)	M4(Oxidation);K13(DSBSO)	High
DSBSO	Inter	1	4	LLSISG[K]R	P06748	7	[K]ALAAAGYDVEK	P10412;P16403;P16402	1	Nucleophosmin OS=Homo sapiens OX=9606 GN=NPM1 PE=1 SV=2	Histone H1.4 OS=Homo sapiens OX=9606 GN=H1-4 PE=1 SV=2;Histone H1.2 OS=Homo sapiens OX=9606 GN=H1-2 PE=1 SV=2;Histone H1.3 OS=Homo sapiens OX=9606 GN=H1-3 PE=1 SV=2	294.21	141	64;64;65	FALSE	K7(DSBSO)	K1(DSBSO)	High
DSBSO	Inter	3	2	DAVTYTEHA[K]R	P62805	10	EIAQDF[K]TDLR	P84243	7	Histone H4 OS=Homo sapiens OX=9606 GN=H4C16 PE=1 SV=2	Histone H3.3 OS=Homo sapiens OX=9606 GN=H3-3B PE=1 SV=2	504.49	78	80	FALSE	K10(DSBSO)	K7(DSBSO)	High
DSBSO	Inter	4	2	E[K]EPIVGSTDYGK	Q13813	2	NQTLQ[K]EIQGHQPR	Q01082	6	Spectrin alpha chain, non-erythrocytic 1 OS=Homo sapiens OX=9606 GN=SPTAN1 PE=1 SV=3	Spectrin beta chain, non-erythrocytic 1 OS=Homo sapiens OX=9606 GN=SPTBN1 PE=1 SV=2	256.17	909	1532	FALSE	K2(DSBSO)	K6(DSBSO)	High
DSBSO	Inter	2	2	MIS[K]QFHHQLR	Q99613	4	VADWTGATYQD[K]R	O15371	12	Eukaryotic translation initiation factor 3 subunit C OS=Homo sapiens OX=9606 GN=EIF3C PE=1 SV=1	Eukaryotic translation initiation factor 3 subunit D OS=Homo sapiens OX=9606 GN=EIF3D PE=1 SV=1	237.64	712	53	FALSE	K4(DSBSO)	K12(DSBSO)	High
DSBSO	Inter	2	3	MFVGGLSWDTS[K]K	Q99729	12	IFVGGI[K]EDTEEHHLR	P09651;Q32P51	7	Heterogeneous nuclear ribonucleoprotein A/B OS=Homo sapiens OX=9606 GN=HNRNPAB PE=1 SV=2	Heterogeneous nuclear ribonucleoprotein A1 OS=Homo sapiens OX=9606 GN=HNRNPA1 PE=1 SV=5;Heterogeneous nuclear ribonucleoprotein A1-like 2 OS=Homo sapiens OX=9606 GN=HNRNPA1L2 PE=1 SV=2	278.25	82	113;113	FALSE	K12(DSBSO)	K7(DSBSO)	High
DSBSO	Inter	3	2	S[K]QALGR	P55769	2	VDSFHESTEG[K]VGYELK	Q8WWY3	11	NHP2-like protein 1 OS=Homo sapiens OX=9606 GN=SNU13 PE=1 SV=3	U4/U6 small nuclear ribonucleoprotein Prp31 OS=Homo sapiens OX=9606 GN=PRPF31 PE=1 SV=2	253.8	86	315	FALSE	K2(DSBSO)	K11(DSBSO)	High
DSBSO	Inter	2	2	LQAG[K]K	Q9ULX6	5	AAAAAAALQA[K]SDEK	P36578	11	A-kinase anchor protein 8-like OS=Homo sapiens OX=9606 GN=AKAP8L PE=1 SV=4	Large ribosomal subunit protein uL4 OS=Homo sapiens OX=9606 GN=RPL4 PE=1 SV=5	238.94	369	364	FALSE	K5(DSBSO)	K11(DSBSO)	High
DSBSO	Inter	3	2	[K]MCLFAGFQR	Q00839	1	IFVGGLSPDTPEE[K]IR	Q14103	14	Heterogeneous nuclear ribonucleoprotein U OS=Homo sapiens OX=9606 GN=HNRNPU PE=1 SV=6	Heterogeneous nuclear ribonucleoprotein D0 OS=Homo sapiens OX=9606 GN=HNRNPD PE=1 SV=1	306.2	592	197	FALSE	K1(DSBSO);C3(Carbamidomethyl)	K14(DSBSO)	High
DSBSO	Inter	4	3	GEPTQT[K]ILR	Q9UHB6	7	HQGVMVGMGQ[K]DSYVGDEAQSK	P60709;P68032	11	LIM domain and actin-binding protein 1 OS=Homo sapiens OX=9606 GN=LIMA1 PE=1 SV=1	Actin, cytoplasmic 1 OS=Homo sapiens OX=9606 GN=ACTB PE=1 SV=1;Actin, alpha cardiac muscle 1 OS=Homo sapiens OX=9606 GN=ACTC1 PE=1 SV=1	284.22	210	50;52	FALSE	K7(DSBSO)	M8(Oxidation);K11(DSBSO)	High
DSBSO	Inter	1	2	GELAI[K]DANAK	P05787	6	QA[K]QESTEYR	P08670	3	Keratin, type II cytoskeletal 8 OS=Homo sapiens OX=9606 GN=KRT8 PE=1 SV=7	Vimentin OS=Homo sapiens OX=9606 GN=VIM PE=1 SV=4	300.84	347	313	FALSE	K6(DSBSO)	K3(DSBSO)	High
DSBSO	Inter	3	2	DEDSAEALL[K]K	Q13813	10	DLTSVNILL[K]K	Q01082	10	Spectrin alpha chain, non-erythrocytic 1 OS=Homo sapiens OX=9606 GN=SPTAN1 PE=1 SV=3	Spectrin beta chain, non-erythrocytic 1 OS=Homo sapiens OX=9606 GN=SPTBN1 PE=1 SV=2	596.1	930	1420	FALSE	K10(DSBSO)	K10(DSBSO)	High
DSBSO	Inter	5	3	[K]DAEAWFTSR	P08727	1	TLNN[K]FASFIDK	P05787;P35908	5	Keratin, type I cytoskeletal 19 OS=Homo sapiens OX=9606 GN=KRT19 PE=1 SV=4	Keratin, type II cytoskeletal 8 OS=Homo sapiens OX=9606 GN=KRT8 PE=1 SV=7;Keratin, type II cytoskeletal 2 epidermal OS=Homo sapiens OX=9606 GN=KRT2 PE=1 SV=2	454.4	265	101;188	FALSE	K1(DSBSO)	K5(DSBSO)	High
DSBSO	Inter	1	2	LEMEQAQ[K]AK	Q5UCC4	8	YVNYI[K]TSEVVR	Q9NPA0	6	ER membrane protein complex subunit 10 OS=Homo sapiens OX=9606 GN=EMC10 PE=1 SV=1	Endoplasmic reticulum membrane protein complex subunit 7 OS=Homo sapiens OX=9606 GN=EMC7 PE=1 SV=1	408.9	212	127	FALSE	K8(DSBSO)	K6(DSBSO)	High
DSBSO	Inter	1	2	SY[K]VSTSGPR	P05787	3	TLLI[K]TVETR	P08670	5	Keratin, type II cytoskeletal 8 OS=Homo sapiens OX=9606 GN=KRT8 PE=1 SV=7	Vimentin OS=Homo sapiens OX=9606 GN=VIM PE=1 SV=4	337.43	11	445	FALSE	K3(DSBSO)	K5(DSBSO)	High
DSBSO	Inter	1	2	GI[K]VVGK	Q9GZR7	3	EY[K]VVGR	Q02543	3	ATP-dependent RNA helicase DDX24 OS=Homo sapiens OX=9606 GN=DDX24 PE=1 SV=1	Large ribosomal subunit protein eL20 OS=Homo sapiens OX=9606 GN=RPL18A PE=1 SV=2	247.22	24	11	FALSE	K3(DSBSO)	K3(DSBSO)	High
DSBSO	Inter	3	3	[K]LLEGEESR	P05787;P08670	1	LLEDGEDFNLGDALDSSNSMQTIQ[K]TTTR	P05783	25	Keratin, type II cytoskeletal 8 OS=Homo sapiens OX=9606 GN=KRT8 PE=1 SV=7;Vimentin OS=Homo sapiens OX=9606 GN=VIM PE=1 SV=4	Keratin, type I cytoskeletal 18 OS=Homo sapiens OX=9606 GN=KRT18 PE=1 SV=2	260.93	393;402	407	FALSE	K1(DSBSO)	K25(DSBSO)	High
DSBSO	Inter	3	3	[K]ESYSVYVYK	O60814;Q99880	1	TVTAMDVVYAL[K]R	P62805	12	Histone H2B type 1-K OS=Homo sapiens OX=9606 GN=H2BC12 PE=1 SV=3;Histone H2B type 1-L OS=Homo sapiens OX=9606 GN=H2BC13 PE=1 SV=3	Histone H4 OS=Homo sapiens OX=9606 GN=H4C16 PE=1 SV=2	286.57	35;35	92	FALSE	K1(DSBSO)	K12(DSBSO)	High
DSBSO	Inter	1	3	VVLIGG[K]PDR	P61978	7	IFVGGI[K]EDTEEHHLR	P09651;Q32P51	7	Heterogeneous nuclear ribonucleoprotein K OS=Homo sapiens OX=9606 GN=HNRNPK PE=1 SV=1	Heterogeneous nuclear ribonucleoprotein A1 OS=Homo sapiens OX=9606 GN=HNRNPA1 PE=1 SV=5;Heterogeneous nuclear ribonucleoprotein A1-like 2 OS=Homo sapiens OX=9606 GN=HNRNPA1L2 PE=1 SV=2	314.15	198	113;113	FALSE	K7(DSBSO)	K7(DSBSO)	High
DSBSO	Inter	3	2	TSGSNV[K]IVK	P56381	7	THSDQFLVAF[K]EVGR	P36542	11	ATP synthase subunit epsilon, mitochondrial OS=Homo sapiens OX=9606 GN=ATP5F1E PE=1 SV=2	ATP synthase subunit gamma, mitochondrial OS=Homo sapiens OX=9606 GN=ATP5F1C PE=1 SV=1	308.27	44	154	FALSE	K7(DSBSO)	K11(DSBSO)	High
DSBSO	Inter	1	2	YHQIGSG[K]CEIK	O14979	8	SSGPYGGGGQYFA[K]PR	P09651	14	Heterogeneous nuclear ribonucleoprotein D-like OS=Homo sapiens OX=9606 GN=HNRNPDL PE=1 SV=3	Heterogeneous nuclear ribonucleoprotein A1 OS=Homo sapiens OX=9606 GN=HNRNPA1 PE=1 SV=5	257.07	302	350	FALSE	K8(DSBSO);C9(Carbamidomethyl)	K14(DSBSO)	High
DSBSO	Inter	3	2	[K]ALGTK	Q9NZ32	1	LQ[K]AALLK	P50914	3	Actin-related protein 10 OS=Homo sapiens OX=9606 GN=ACTR10 PE=1 SV=1	Large ribosomal subunit protein eL14 OS=Homo sapiens OX=9606 GN=RPL14 PE=1 SV=4	263.22	334	132	FALSE	K1(DSBSO)	K3(DSBSO)	High
DSBSO	Inter	4	2	AP[K]VVAACAMPVMK	P28331	3	WSFMN[K]PSDGRPK	P49821	6	NADH-ubiquinone oxidoreductase 75 kDa subunit, mitochondrial OS=Homo sapiens OX=9606 GN=NDUFS1 PE=1 SV=3	NADH dehydrogenase [ubiquinone] flavoprotein 1, mitochondrial OS=Homo sapiens OX=9606 GN=NDUFV1 PE=1 SV=4	357.74	87	104	FALSE	K3(DSBSO);C8(Carbamidomethyl)	K6(DSBSO)	High
DSBSO	Inter	3	2	LCDFNP[K]SSK	P09496	7	MYDAA[K]LLYNNVSNFGR	Q00610	6	Clathrin light chain A OS=Homo sapiens OX=9606 GN=CLTA PE=1 SV=1	Clathrin heavy chain 1 OS=Homo sapiens OX=9606 GN=CLTC PE=1 SV=5	386.99	223	1215	FALSE	C2(Carbamidomethyl);K7(DSBSO)	K6(DSBSO)	High
DSBSO	Inter	3	2	SCAEWVSLS[K]AR	O75947	10	QASIQHIQNAIDTE[K]SQQALVQK	P24539	15	ATP synthase subunit d, mitochondrial OS=Homo sapiens OX=9606 GN=ATP5PD PE=1 SV=3	ATP synthase F(0) complex subunit B1, mitochondrial OS=Homo sapiens OX=9606 GN=ATP5PB PE=1 SV=2	507.04	109	154	FALSE	C2(Carbamidomethyl);K10(DSBSO)	K15(DSBSO)	High
DSBSO	Inter	3	2	AAA[K]DK	P05114	4	AMELL[K]VSK	Q9Y3U8	6	Non-histone chromosomal protein HMG-14 OS=Homo sapiens OX=9606 GN=HMGN1 PE=1 SV=3	Large ribosomal subunit protein eL36 OS=Homo sapiens OX=9606 GN=RPL36 PE=1 SV=3	251.89	42	62	FALSE	K4(DSBSO)	K6(DSBSO)	High
DSBSO	Inter	5	2	NMQLTAGS[K]LR	O75934	9	CV[K]IFQGNVHNFEK	Q96DI7	3	Pre-mRNA-splicing factor SPF27 OS=Homo sapiens OX=9606 GN=BCAS2 PE=1 SV=1	U5 small nuclear ribonucleoprotein 40 kDa protein OS=Homo sapiens OX=9606 GN=SNRNP40 PE=1 SV=1	407.2	177	275	FALSE	K9(DSBSO)	C1(Carbamidomethyl);K3(DSBSO)	High
DSBSO	Inter	5	2	SVQTFAD[K]SK	P47756	8	VAPEEHPVLLTEAPLNP[K]ANR	P60709	18	F-actin-capping protein subunit beta OS=Homo sapiens OX=9606 GN=CAPZB PE=1 SV=5	Actin, cytoplasmic 1 OS=Homo sapiens OX=9606 GN=ACTB PE=1 SV=1	355.09	252	113	FALSE	K8(DSBSO)	K18(DSBSO)	High
DSBSO	Inter	1	2	FLAS[K]K	P57740	5	LLAG[K]LR	P28838	5	Nuclear pore complex protein Nup107 OS=Homo sapiens OX=9606 GN=NUP107 PE=1 SV=1	Cytosol aminopeptidase OS=Homo sapiens OX=9606 GN=LAP3 PE=1 SV=3	255.27	703	66	FALSE	K5(DSBSO)	K5(DSBSO)	High
DSBSO	Inter	2	3	[K]ALWFQGR	P43243	1	IFVGGI[K]EDTEEHHLR	P09651;Q32P51	7	Matrin-3 OS=Homo sapiens OX=9606 GN=MATR3 PE=1 SV=2	Heterogeneous nuclear ribonucleoprotein A1 OS=Homo sapiens OX=9606 GN=HNRNPA1 PE=1 SV=5;Heterogeneous nuclear ribonucleoprotein A1-like 2 OS=Homo sapiens OX=9606 GN=HNRNPA1L2 PE=1 SV=2	250.71	555	113;113	FALSE	K1(DSBSO)	K7(DSBSO)	High
DSBSO	Inter	1	2	[K]SGYAIQADEEQLR	Q7Z3B4	1	TQ[K]TPPGLQHEYAAPADYFR	Q9BVL2	3	Nucleoporin p54 OS=Homo sapiens OX=9606 GN=NUP54 PE=1 SV=2	Nucleoporin p58/p45 OS=Homo sapiens OX=9606 GN=NUP58 PE=1 SV=1	344.16	398	330	FALSE	K1(DSBSO)	K3(DSBSO)	High
DSBSO	Inter	4	2	AMELL[K]VSK	Q9Y3U8	6	HWGGNVLGP[K]SVAR	P62424	10	Large ribosomal subunit protein eL36 OS=Homo sapiens OX=9606 GN=RPL36 PE=1 SV=3	Large ribosomal subunit protein eL8 OS=Homo sapiens OX=9606 GN=RPL7A PE=1 SV=2	424.52	62	245	FALSE	K6(DSBSO)	K10(DSBSO)	High
DSBSO	Inter	2	2	NPDMVAGE[K]R	P20042	9	IDLV[K]ESQAK	P41091	5	Eukaryotic translation initiation factor 2 subunit 2 OS=Homo sapiens OX=9606 GN=EIF2S2 PE=1 SV=2	Eukaryotic translation initiation factor 2 subunit 3 OS=Homo sapiens OX=9606 GN=EIF2S3 PE=1 SV=3	390.65	199	196	FALSE	K9(DSBSO)	K5(DSBSO)	High
DSBSO	Inter	4	2	DPAS[K]R	P22626	5	SSGPYGGGGQYFA[K]PR	P09651	14	Heterogeneous nuclear ribonucleoproteins A2/B1 OS=Homo sapiens OX=9606 GN=HNRNPA2B1 PE=1 SV=2	Heterogeneous nuclear ribonucleoprotein A1 OS=Homo sapiens OX=9606 GN=HNRNPA1 PE=1 SV=5	243.88	59	350	FALSE	K5(DSBSO)	K14(DSBSO)	High
DSBSO	Inter	3	2	VYDLG[K]K	Q15393	6	TYEDL[K]R	Q12874	6	Splicing factor 3B subunit 3 OS=Homo sapiens OX=9606 GN=SF3B3 PE=1 SV=4	Splicing factor 3A subunit 3 OS=Homo sapiens OX=9606 GN=SF3A3 PE=1 SV=1	323.85	974	496	FALSE	K6(DSBSO)	K6(DSBSO)	High
DSBSO	Inter	3	3	D[K]DNFWMTR	P61160	2	HQGVMVGMGQ[K]DSYVGDEAQSK	P60709;P68032	11	Actin-related protein 2 OS=Homo sapiens OX=9606 GN=ACTR2 PE=1 SV=1	Actin, cytoplasmic 1 OS=Homo sapiens OX=9606 GN=ACTB PE=1 SV=1;Actin, alpha cardiac muscle 1 OS=Homo sapiens OX=9606 GN=ACTC1 PE=1 SV=1	339.85	368	50;52	FALSE	K2(DSBSO)	K11(DSBSO)	High
DSBSO	Inter	4	2	ID[K]WDGSAVK	Q15005	3	HPL[K]WLPVQESSTDDK	Q9Y6A9	4	Signal peptidase complex subunit 2 OS=Homo sapiens OX=9606 GN=SPCS2 PE=1 SV=3	Signal peptidase complex subunit 1 OS=Homo sapiens OX=9606 GN=SPCS1 PE=1 SV=5	279.52	50	143	FALSE	K3(DSBSO)	K4(DSBSO)	High
DSBSO	Inter	1	2	GG[K]PEPPAMPQPVPTA	P23396	3	L[K]TNHIGHTGYLNTVTVSPDGSLCASGGK	P63244	2	Small ribosomal subunit protein uS3 OS=Homo sapiens OX=9606 GN=RPS3 PE=1 SV=2	Small ribosomal subunit protein RACK1 OS=Homo sapiens OX=9606 GN=RACK1 PE=1 SV=3	378.76	230	185	FALSE	K3(DSBSO)	K2(DSBSO);C24(Carbamidomethyl)	High
DSBSO	Inter	4	2	E[K]IYVLLR	P84090	2	FTSYQ[K]ATEEHSTR	Q9NYF8	6	Enhancer of rudimentary homolog OS=Homo sapiens OX=9606 GN=ERH PE=1 SV=1	Bcl-2-associated transcription factor 1 OS=Homo sapiens OX=9606 GN=BCLAF1 PE=1 SV=2	261.56	90	637	FALSE	K2(DSBSO)	K6(DSBSO)	High
DSBSO	Inter	2	4	MQIFV[K]TLTGK	P62979;P62987;P0CG47	6	NDEELN[K]LLGK	P20671	7	Ubiquitin-ribosomal protein eS31 fusion protein OS=Homo sapiens OX=9606 GN=RPS27A PE=1 SV=2;Ubiquitin-ribosomal protein eL40 fusion protein OS=Homo sapiens OX=9606 GN=UBA52 PE=1 SV=2;Polyubiquitin-B OS=Homo sapiens OX=9606 GN=UBB PE=1 SV=1	Histone H2A type 1-D OS=Homo sapiens OX=9606 GN=H2AC7 PE=1 SV=2	605.64	6;6;6	96	FALSE	K6(DSBSO)	K7(DSBSO)	High
DSBSO	Inter	3	2	L[K]GLLQSGQIPGR	P09661	2	[K]EELNAISGPNEFAEFYNR	Q12874	1	U2 small nuclear ribonucleoprotein A' OS=Homo sapiens OX=9606 GN=SNRPA1 PE=1 SV=2	Splicing factor 3A subunit 3 OS=Homo sapiens OX=9606 GN=SF3A3 PE=1 SV=1	494.97	221	69	FALSE	K2(DSBSO)	K1(DSBSO)	High
DSBSO	Inter	3	3	EQFWEQA[K]K	Q16643	8	HQGVMVGMGQ[K]DSYVGDEAQSK	P60709;P68032	11	Drebrin OS=Homo sapiens OX=9606 GN=DBN1 PE=1 SV=4	Actin, cytoplasmic 1 OS=Homo sapiens OX=9606 GN=ACTB PE=1 SV=1;Actin, alpha cardiac muscle 1 OS=Homo sapiens OX=9606 GN=ACTC1 PE=1 SV=1	338.61	185	50;52	FALSE	K8(DSBSO)	K11(DSBSO)	High
DSBSO	Inter	2	2	KIKE[K]DK	P49761	5	VSEL[K]EELK	Q00839	5	Dual specificity protein kinase CLK3 OS=Homo sapiens OX=9606 GN=CLK3 PE=1 SV=4	Heterogeneous nuclear ribonucleoprotein U OS=Homo sapiens OX=9606 GN=HNRNPU PE=1 SV=6	274.46	211	17	FALSE	K5(DSBSO)	K5(DSBSO)	High
DSBSO	Inter	3	3	SRPFTVAASFQSTSV[K]SPK	Q9UHB6	16	HQGVMVGMGQ[K]DSYVGDEAQSK	P60709;P68032	11	LIM domain and actin-binding protein 1 OS=Homo sapiens OX=9606 GN=LIMA1 PE=1 SV=1	Actin, cytoplasmic 1 OS=Homo sapiens OX=9606 GN=ACTB PE=1 SV=1;Actin, alpha cardiac muscle 1 OS=Homo sapiens OX=9606 GN=ACTC1 PE=1 SV=1	547.46	603	50;52	FALSE	K16(DSBSO)	M5(Oxidation);K11(DSBSO)	High
DSBSO	Inter	2	2	[K]DVDVYSQILR	Q9BW27	1	ANYMDNW[K]CTGILK	Q96EE3	8	Nuclear pore complex protein Nup85 OS=Homo sapiens OX=9606 GN=NUP85 PE=1 SV=1	Nucleoporin SEH1 OS=Homo sapiens OX=9606 GN=SEH1L PE=1 SV=3	431.47	59	314	FALSE	K1(DSBSO)	K8(DSBSO);C9(Carbamidomethyl)	High
DSBSO	Inter	2	2	AVVV[K]K	P05787	5	S[K]FADLSEAANR	P08670	2	Keratin, type II cytoskeletal 8 OS=Homo sapiens OX=9606 GN=KRT8 PE=1 SV=7	Vimentin OS=Homo sapiens OX=9606 GN=VIM PE=1 SV=4	241.62	464	294	FALSE	K5(DSBSO)	K2(DSBSO)	High
DSBSO	Inter	3	2	EHLE[K]K	P05783	5	WSLLQQQ[K]TAR	P05787	8	Keratin, type I cytoskeletal 18 OS=Homo sapiens OX=9606 GN=KRT18 PE=1 SV=2	Keratin, type II cytoskeletal 8 OS=Homo sapiens OX=9606 GN=KRT8 PE=1 SV=7	255.16	118	130	FALSE	K5(DSBSO)	K8(DSBSO)	High
DSBSO	Inter	3	2	VQEDI[K]ALK	Q9BVL2	6	TLIENGE[K]ITSLHR	P37198	8	Nucleoporin p58/p45 OS=Homo sapiens OX=9606 GN=NUP58 PE=1 SV=1	Nuclear pore glycoprotein p62 OS=Homo sapiens OX=9606 GN=NUP62 PE=1 SV=3	417.44	288	371	FALSE	K6(DSBSO)	K8(DSBSO)	High
DSBSO	Inter	1	2	SQ[K]AIQDEIR	Q13257	3	LTSLYAEHPGDCLIF[K]ATSPSGSK	Q9Y6D9	16	Mitotic spindle assembly checkpoint protein MAD2A OS=Homo sapiens OX=9606 GN=MAD2L1 PE=1 SV=1	Mitotic spindle assembly checkpoint protein MAD1 OS=Homo sapiens OX=9606 GN=MAD1L1 PE=1 SV=2	333.48	122	666	FALSE	K3(DSBSO)	C12(Carbamidomethyl);K16(DSBSO)	High
DSBSO	Inter	3	2	[K]LAEQFPR	Q96K17	1	NILFVIT[K]PDVYK	E9PAV3	8	Transcription factor BTF3 homolog 4 OS=Homo sapiens OX=9606 GN=BTF3L4 PE=1 SV=1	Nascent polypeptide-associated complex subunit alpha, muscle-specific form OS=Homo sapiens OX=9606 GN=NACA PE=1 SV=1	329.05	115	1971	FALSE	K1(DSBSO)	K8(DSBSO)	High
DSBSO	Inter	2	2	WS[K]QTDVGITHFR	Q6P2Q9	3	APN[K]SLPSAVYCIEDK	O43290	4	Pre-mRNA-processing-splicing factor 8 OS=Homo sapiens OX=9606 GN=PRPF8 PE=1 SV=2	U4/U6.U5 tri-snRNP-associated protein 1 OS=Homo sapiens OX=9606 GN=SART1 PE=1 SV=1	246.04	1344	666	FALSE	K3(DSBSO)	K4(DSBSO);C12(Carbamidomethyl)	High
DSBSO	Inter	7	2	ADGIVS[K]NF	P63220	7	SDGIYIINL[K]R	P08865	10	Small ribosomal subunit protein eS21 OS=Homo sapiens OX=9606 GN=RPS21 PE=1 SV=1	Small ribosomal subunit protein uS2 OS=Homo sapiens OX=9606 GN=RPSA PE=1 SV=4	407.87	81	52	FALSE	K7(DSBSO)	K10(DSBSO)	High
DSBSO	Inter	2	2	VY[K]EVK	P24539	3	STVAQLV[K]R	P25705	8	ATP synthase F(0) complex subunit B1, mitochondrial OS=Homo sapiens OX=9606 GN=ATP5PB PE=1 SV=2	ATP synthase subunit alpha, mitochondrial OS=Homo sapiens OX=9606 GN=ATP5F1A PE=1 SV=1	308.91	191	261	FALSE	K3(DSBSO)	K8(DSBSO)	High
DSBSO	Inter	1	2	AVAP[K]PSSR	O75251	5	DHHFDMINI[K]SIPK	Q9P032	10	NADH dehydrogenase [ubiquinone] iron-sulfur protein 7, mitochondrial OS=Homo sapiens OX=9606 GN=NDUFS7 PE=1 SV=3	NADH dehydrogenase [ubiquinone] 1 alpha subcomplex assembly factor 4 OS=Homo sapiens OX=9606 GN=NDUFAF4 PE=1 SV=1	255.04	55	107	FALSE	K5(DSBSO)	K10(DSBSO)	High
DSBSO	Inter	2	2	SGGPPP[K]R	P38159	7	SSGPYGGGGQYFA[K]PR	P09651	14	RNA-binding motif protein, X chromosome OS=Homo sapiens OX=9606 GN=RBMX PE=1 SV=3	Heterogeneous nuclear ribonucleoprotein A1 OS=Homo sapiens OX=9606 GN=HNRNPA1 PE=1 SV=5	249.73	163	350	FALSE	K7(DSBSO)	K14(DSBSO)	High
DSBSO	Inter	3	2	VIND[K]HDDVMAK	Q99460	5	FVVDVD[K]NIDINDVTPNCR	P62195	7	26S proteasome non-ATPase regulatory subunit 1 OS=Homo sapiens OX=9606 GN=PSMD1 PE=1 SV=2	26S proteasome regulatory subunit 8 OS=Homo sapiens OX=9606 GN=PSMC5 PE=1 SV=1	314.24	720	101	FALSE	K5(DSBSO)	K7(DSBSO);C18(Carbamidomethyl)	High
DSBSO	Inter	1	2	EAEFT[K]SIAK	Q15005	6	RHPL[K]WLPVQESSTDDK	Q9Y6A9	5	Signal peptidase complex subunit 2 OS=Homo sapiens OX=9606 GN=SPCS2 PE=1 SV=3	Signal peptidase complex subunit 1 OS=Homo sapiens OX=9606 GN=SPCS1 PE=1 SV=5	297.42	191	143	FALSE	K6(DSBSO)	K5(DSBSO)	High
DSBSO	Inter	1	2	ASYGVS[K]GK	Q00839	7	I[K]DTVLQR	P22102	2	Heterogeneous nuclear ribonucleoprotein U OS=Homo sapiens OX=9606 GN=HNRNPU PE=1 SV=6	Trifunctional purine biosynthetic protein adenosine-3 OS=Homo sapiens OX=9606 GN=GART PE=1 SV=1	235.59	331	251	FALSE	K7(DSBSO)	K2(DSBSO)	High
DSBSO	Inter	2	4	MQIFV[K]TLTGK	P62979;P62987;P0CG47	6	NDEELN[K]LLGR	P04908	7	Ubiquitin-ribosomal protein eS31 fusion protein OS=Homo sapiens OX=9606 GN=RPS27A PE=1 SV=2;Ubiquitin-ribosomal protein eL40 fusion protein OS=Homo sapiens OX=9606 GN=UBA52 PE=1 SV=2;Polyubiquitin-B OS=Homo sapiens OX=9606 GN=UBB PE=1 SV=1	Histone H2A type 1-B/E OS=Homo sapiens OX=9606 GN=H2AC8 PE=1 SV=2	546.16	6;6;6	96	FALSE	K6(DSBSO)	K7(DSBSO)	High
DSBSO	Inter	4	3	I[K]IIAPPER	P60709;P68032	2	[K]WENPGLGAESHTDSLR	Q9UHB6	1	Actin, cytoplasmic 1 OS=Homo sapiens OX=9606 GN=ACTB PE=1 SV=1;Actin, alpha cardiac muscle 1 OS=Homo sapiens OX=9606 GN=ACTC1 PE=1 SV=1	LIM domain and actin-binding protein 1 OS=Homo sapiens OX=9606 GN=LIMA1 PE=1 SV=1	290.76	328;330	75	FALSE	K2(DSBSO)	K1(DSBSO)	High
DSBSO	Inter	1	2	[K]LFVGGLK	Q13151	1	EESGKPGAHVTV[K]K	P22626	13	Heterogeneous nuclear ribonucleoprotein A0 OS=Homo sapiens OX=9606 GN=HNRNPA0 PE=1 SV=1	Heterogeneous nuclear ribonucleoproteins A2/B1 OS=Homo sapiens OX=9606 GN=HNRNPA2B1 PE=1 SV=2	258.54	99	112	FALSE	K1(DSBSO)	K13(DSBSO)	High
DSBSO	Inter	1	2	MSS[K]AMLK	Q9BVL2	4	L[K]VQDQMTK	Q7Z3B4	2	Nucleoporin p58/p45 OS=Homo sapiens OX=9606 GN=NUP58 PE=1 SV=1	Nucleoporin p54 OS=Homo sapiens OX=9606 GN=NUP54 PE=1 SV=2	307.82	278	338	FALSE	K4(DSBSO)	K2(DSBSO)	High
DSBSO	Inter	1	2	S[K]FADLSEAANR	P08670	2	VVSETNDT[K]VLR	P05783	9	Vimentin OS=Homo sapiens OX=9606 GN=VIM PE=1 SV=4	Keratin, type I cytoskeletal 18 OS=Homo sapiens OX=9606 GN=KRT18 PE=1 SV=2	414.32	294	426	FALSE	K2(DSBSO)	K9(DSBSO)	High
DSBSO	Inter	2	2	[K]AAHEK	P52732	1	YV[K]ALFR	O94826	3	Kinesin-like protein KIF11 OS=Homo sapiens OX=9606 GN=KIF11 PE=1 SV=2	Mitochondrial import receptor subunit TOM70 OS=Homo sapiens OX=9606 GN=TOMM70 PE=1 SV=1	257.68	870	188	FALSE	K1(DSBSO)	K3(DSBSO)	High
DSBSO	Inter	5	2	SFD[K]NLYR	P33991	4	EVVN[K]DVLDVYIEHR	P33993	5	DNA replication licensing factor MCM4 OS=Homo sapiens OX=9606 GN=MCM4 PE=1 SV=5	DNA replication licensing factor MCM7 OS=Homo sapiens OX=9606 GN=MCM7 PE=1 SV=4	313.51	220	96	FALSE	K4(DSBSO)	K5(DSBSO)	High
DSBSO	Inter	3	2	ANGL[K]SCVIVLR	Q96SI9	5	VLGMDPLPS[K]MPK	Q12906	10	Spermatid perinuclear RNA-binding protein OS=Homo sapiens OX=9606 GN=STRBP PE=1 SV=1	Interleukin enhancer-binding factor 3 OS=Homo sapiens OX=9606 GN=ILF3 PE=1 SV=3	444.31	216	342	FALSE	K5(DSBSO);C7(Carbamidomethyl)	K10(DSBSO)	High
DSBSO	Inter	3	2	[K]HEDFDK	Q13813	1	LQALDTGWNELH[K]MWENR	Q01082	13	Spectrin alpha chain, non-erythrocytic 1 OS=Homo sapiens OX=9606 GN=SPTAN1 PE=1 SV=3	Spectrin beta chain, non-erythrocytic 1 OS=Homo sapiens OX=9606 GN=SPTBN1 PE=1 SV=2	259.78	1486	1156	FALSE	K1(DSBSO)	K13(DSBSO)	High
DSBSO	Inter	3	3	[K]GALR	P17252;P05771	1	[K]GAVITQIR	Q00341	1	Protein kinase C alpha type OS=Homo sapiens OX=9606 GN=PRKCA PE=1 SV=4;Protein kinase C beta type OS=Homo sapiens OX=9606 GN=PRKCB PE=1 SV=4	Vigilin OS=Homo sapiens OX=9606 GN=HDLBP PE=1 SV=3	235.36	23;23	1071	FALSE	K1(DSBSO)	K1(DSBSO)	High
DSBSO	Inter	4	2	TY[K]LAENIDAQLK	P37198	3	VQLDTIQGELNAPTQF[K]GR	Q7Z3B4	17	Nuclear pore glycoprotein p62 OS=Homo sapiens OX=9606 GN=NUP62 PE=1 SV=3	Nucleoporin p54 OS=Homo sapiens OX=9606 GN=NUP54 PE=1 SV=2	513.03	435	428	FALSE	K3(DSBSO)	K17(DSBSO)	High
DSBSO	Inter	3	3	IFVGGLSPDTPEE[K]IR	Q14103	14	IFVGGI[K]EDTEEHHLR	P09651;Q32P51	7	Heterogeneous nuclear ribonucleoprotein D0 OS=Homo sapiens OX=9606 GN=HNRNPD PE=1 SV=1	Heterogeneous nuclear ribonucleoprotein A1 OS=Homo sapiens OX=9606 GN=HNRNPA1 PE=1 SV=5;Heterogeneous nuclear ribonucleoprotein A1-like 2 OS=Homo sapiens OX=9606 GN=HNRNPA1L2 PE=1 SV=2	295.57	197	113;113	FALSE	K14(DSBSO)	K7(DSBSO)	High
DSBSO	Inter	2	2	LAC[K]EAVR	P17987	4	TSLGP[K]GMDK	P50991	6	T-complex protein 1 subunit alpha OS=Homo sapiens OX=9606 GN=TCP1 PE=1 SV=1	T-complex protein 1 subunit delta OS=Homo sapiens OX=9606 GN=CCT4 PE=1 SV=4	445.6	126	55	FALSE	C3(Carbamidomethyl);K4(DSBSO)	K6(DSBSO)	High
DSBSO	Inter	2	2	YVDMSV[K]TK	P48047	7	EQEHMINWVE[K]HVVQSISTQQEK	P24539	11	ATP synthase subunit O, mitochondrial OS=Homo sapiens OX=9606 GN=ATP5PO PE=1 SV=1	ATP synthase F(0) complex subunit B1, mitochondrial OS=Homo sapiens OX=9606 GN=ATP5PB PE=1 SV=2	289.1	199	221	FALSE	K7(DSBSO)	K11(DSBSO)	High
DSBSO	Inter	5	2	WIGLDLSNG[K]PR	P17987	10	ANEVIS[K]LYAVHQEGNK	P50990	7	T-complex protein 1 subunit alpha OS=Homo sapiens OX=9606 GN=TCP1 PE=1 SV=1	T-complex protein 1 subunit theta OS=Homo sapiens OX=9606 GN=CCT8 PE=1 SV=4	384.54	494	466	FALSE	K10(DSBSO)	K7(DSBSO)	High
DSBSO	Inter	3	2	GDDLQAI[K]K	P07910	8	LEQIAAEQ[K]ANPDGK	Q9UKM9	9	Heterogeneous nuclear ribonucleoproteins C1/C2 OS=Homo sapiens OX=9606 GN=HNRNPC PE=1 SV=4	RNA-binding protein Raly OS=Homo sapiens OX=9606 GN=RALY PE=1 SV=1	311.49	197	216	FALSE	K8(DSBSO)	K9(DSBSO)	High
DSBSO	Inter	4	2	TIIMW[K]LTR	P63244	6	PS[K]GPLQSVQVFGR	P62249	3	Small ribosomal subunit protein RACK1 OS=Homo sapiens OX=9606 GN=RACK1 PE=1 SV=3	Small ribosomal subunit protein uS9 OS=Homo sapiens OX=9606 GN=RPS16 PE=1 SV=2	426	44	4	FALSE	K6(DSBSO)	K3(DSBSO)	High
DSBSO	Inter	2	2	LAC[K]EAVR	P17987	4	STLGP[K]GMDK	P78371	6	T-complex protein 1 subunit alpha OS=Homo sapiens OX=9606 GN=TCP1 PE=1 SV=1	T-complex protein 1 subunit beta OS=Homo sapiens OX=9606 GN=CCT2 PE=1 SV=4	395.21	126	46	FALSE	C3(Carbamidomethyl);K4(DSBSO)	K6(DSBSO)	High
DSBSO	Inter	4	2	[K]FGFVDAQK	Q6P2Q9	1	LPGHAGSINEVAFHPDEPIIISASSD[K]R	Q96DI7	27	Pre-mRNA-processing-splicing factor 8 OS=Homo sapiens OX=9606 GN=PRPF8 PE=1 SV=2	U5 small nuclear ribonucleoprotein 40 kDa protein OS=Homo sapiens OX=9606 GN=SNRNP40 PE=1 SV=1	330.53	50	349	FALSE	K1(DSBSO)	K27(DSBSO)	High
DSBSO	Inter	2	2	AAD[K]LAPAQYIR	Q13573	4	LPGHAGSINEVAFHPDEPIIISASSD[K]R	Q96DI7	27	SNW domain-containing protein 1 OS=Homo sapiens OX=9606 GN=SNW1 PE=1 SV=1	U5 small nuclear ribonucleoprotein 40 kDa protein OS=Homo sapiens OX=9606 GN=SNRNP40 PE=1 SV=1	259.74	170	349	FALSE	K4(DSBSO)	K27(DSBSO)	High
DSBSO	Inter	9	2	FE[K]MYEK	Q6P2Q9	3	NTTYDLIANIVHDG[K]PSEGSYR	Q53GS9	15	Pre-mRNA-processing-splicing factor 8 OS=Homo sapiens OX=9606 GN=PRPF8 PE=1 SV=2	Ubiquitin carboxyl-terminal hydrolase 39 OS=Homo sapiens OX=9606 GN=USP39 PE=1 SV=2	236.43	983	508	FALSE	K3(DSBSO);M4(Oxidation)	K15(DSBSO)	High
DSBSO	Inter	1	2	[K]SEVNDK	Q14683	1	ISAM[K]EEK	Q9UQE7	5	Structural maintenance of chromosomes protein 1A OS=Homo sapiens OX=9606 GN=SMC1A PE=1 SV=2	Structural maintenance of chromosomes protein 3 OS=Homo sapiens OX=9606 GN=SMC3 PE=1 SV=2	294.23	881	285	FALSE	K1(DSBSO)	K5(DSBSO)	High
DSBSO	Inter	1	2	YSQICA[K]AVR	P56381	7	ANLE[K]AQAELVGTADEATR	P30049	5	ATP synthase subunit epsilon, mitochondrial OS=Homo sapiens OX=9606 GN=ATP5F1E PE=1 SV=2	ATP synthase subunit delta, mitochondrial OS=Homo sapiens OX=9606 GN=ATP5F1D PE=1 SV=2	287.67	21	136	FALSE	C5(Carbamidomethyl);K7(DSBSO)	K5(DSBSO)	High
DSBSO	Inter	6	4	EIAQDF[K]TDLR	P84243	7	LLLPGELA[K]HAVSEGTK	O60814;Q99880;Q16778	9	Histone H3.3 OS=Homo sapiens OX=9606 GN=H3-3B PE=1 SV=2	Histone H2B type 1-K OS=Homo sapiens OX=9606 GN=H2BC12 PE=1 SV=3;Histone H2B type 1-L OS=Homo sapiens OX=9606 GN=H2BC13 PE=1 SV=3;Histone H2B type 2-E OS=Homo sapiens OX=9606 GN=H2BC21 PE=1 SV=3	493.61	80	109;109;109	FALSE	K7(DSBSO)	K9(DSBSO)	High
DSBSO	Inter	1	3	VFIGNLNTLVV[K]K	P07910	12	IFVGGI[K]EDTEEHHLR	P09651;Q32P51	7	Heterogeneous nuclear ribonucleoproteins C1/C2 OS=Homo sapiens OX=9606 GN=HNRNPC PE=1 SV=4	Heterogeneous nuclear ribonucleoprotein A1 OS=Homo sapiens OX=9606 GN=HNRNPA1 PE=1 SV=5;Heterogeneous nuclear ribonucleoprotein A1-like 2 OS=Homo sapiens OX=9606 GN=HNRNPA1L2 PE=1 SV=2	382.98	29	113;113	FALSE	K12(DSBSO)	K7(DSBSO)	High
DSBSO	Inter	3	2	TELIQ[K]AK	P27348	6	E[K]IETELR	P63104	2	14-3-3 protein theta OS=Homo sapiens OX=9606 GN=YWHAQ PE=1 SV=1	14-3-3 protein zeta/delta OS=Homo sapiens OX=9606 GN=YWHAZ PE=1 SV=1	245.43	9	85	FALSE	K6(DSBSO)	K2(DSBSO)	High
DSBSO	Inter	3	2	[K]ACQIFVR	P52272	1	ITPENLPQILLQL[K]R	P43243	14	Heterogeneous nuclear ribonucleoprotein M OS=Homo sapiens OX=9606 GN=HNRNPM PE=1 SV=3	Matrin-3 OS=Homo sapiens OX=9606 GN=MATR3 PE=1 SV=2	284.67	651	146	FALSE	K1(DSBSO);C3(Carbamidomethyl)	K14(DSBSO)	High
DSBSO	Inter	1	2	LQAG[K]K	Q9ULX6	5	AAVGV[K]K	P36578	6	A-kinase anchor protein 8-like OS=Homo sapiens OX=9606 GN=AKAP8L PE=1 SV=4	Large ribosomal subunit protein uL4 OS=Homo sapiens OX=9606 GN=RPL4 PE=1 SV=5	235.62	369	390	FALSE	K5(DSBSO)	K6(DSBSO)	High
DSBSO	Inter	3	2	SFD[K]GPFATFK	Q6UXN9	4	E[K]AVNIPLDPLPGHPLRDPR	Q9UPT8	2	WD repeat-containing protein 82 OS=Homo sapiens OX=9606 GN=WDR82 PE=1 SV=1	Zinc finger CCCH domain-containing protein 4 OS=Homo sapiens OX=9606 GN=ZC3H4 PE=1 SV=3	252.18	181	935	FALSE	K4(DSBSO)	K2(DSBSO)	High
DSBSO	Inter	2	2	VS[K]EIFNK	Q9NQT4	3	AGLLSQA[K]GSAYLEAGGTK	Q5RKV6	8	Exosome complex component RRP46 OS=Homo sapiens OX=9606 GN=EXOSC5 PE=1 SV=1	Exosome complex component MTR3 OS=Homo sapiens OX=9606 GN=EXOSC6 PE=1 SV=1	283.94	68	50	FALSE	K3(DSBSO)	K8(DSBSO)	High
DSBSO	Inter	3	6	LIFAG[K]QLEDGR	P62979;P62987;P0CG47	6	LLLPGELA[K]HAVSEGTK	O60814;Q99880;Q16778	9	Ubiquitin-ribosomal protein eS31 fusion protein OS=Homo sapiens OX=9606 GN=RPS27A PE=1 SV=2;Ubiquitin-ribosomal protein eL40 fusion protein OS=Homo sapiens OX=9606 GN=UBA52 PE=1 SV=2;Polyubiquitin-B OS=Homo sapiens OX=9606 GN=UBB PE=1 SV=1	Histone H2B type 1-K OS=Homo sapiens OX=9606 GN=H2BC12 PE=1 SV=3;Histone H2B type 1-L OS=Homo sapiens OX=9606 GN=H2BC13 PE=1 SV=3;Histone H2B type 2-E OS=Homo sapiens OX=9606 GN=H2BC21 PE=1 SV=3	412.81	48;48;48	109;109;109	FALSE	K6(DSBSO)	K9(DSBSO)	High
DSBSO	Inter	3	2	SY[K]VSTSGPR	P05787	3	S[K]FADLSEAANR	P08670	2	Keratin, type II cytoskeletal 8 OS=Homo sapiens OX=9606 GN=KRT8 PE=1 SV=7	Vimentin OS=Homo sapiens OX=9606 GN=VIM PE=1 SV=4	383.84	11	294	FALSE	K3(DSBSO)	K2(DSBSO)	High
DSBSO	Inter	4	2	LV[K]DVFISAAER	P20618	3	LDFLRPYTVPN[K]K	Q99436	12	Proteasome subunit beta type-1 OS=Homo sapiens OX=9606 GN=PSMB1 PE=1 SV=2	Proteasome subunit beta type-7 OS=Homo sapiens OX=9606 GN=PSMB7 PE=1 SV=1	243.77	204	237	FALSE	K3(DSBSO)	K12(DSBSO)	High
DSBSO	Inter	1	2	LTGVSISQVNH[K]PLR	O75955	12	VDEIVVLSGDNS[K]VTSEVNR	Q14254	13	Flotillin-1 OS=Homo sapiens OX=9606 GN=FLOT1 PE=1 SV=3	Flotillin-2 OS=Homo sapiens OX=9606 GN=FLOT2 PE=1 SV=2	238.52	422	390	FALSE	K12(DSBSO)	K13(DSBSO)	High
DSBSO	Inter	2	2	ITEVQQ[K]R	Q13868	7	VDVGGSEPASLSYLSFEGAT[K]R	Q9NQT5	21	Exosome complex component RRP4 OS=Homo sapiens OX=9606 GN=EXOSC2 PE=1 SV=2	Exosome complex component RRP40 OS=Homo sapiens OX=9606 GN=EXOSC3 PE=1 SV=3	268.59	94	151	FALSE	K7(DSBSO)	K21(DSBSO)	High
DSBSO	Inter	1	2	AASQPTSLAPE[K]LR	Q96N66	12	AMTA[K]GGDISVCEWYQR	P14854	5	Lysophospholipid acyltransferase 7 OS=Homo sapiens OX=9606 GN=MBOAT7 PE=1 SV=2	Cytochrome c oxidase subunit 6B1 OS=Homo sapiens OX=9606 GN=COX6B1 PE=1 SV=2	288.57	468	47	FALSE	K12(DSBSO)	K5(DSBSO);C12(Carbamidomethyl)	High
DSBSO	Inter	3	2	L[K]PLEVELR	P49755	2	D[K]LTELQLR	Q7Z7H5	2	Transmembrane emp24 domain-containing protein 10 OS=Homo sapiens OX=9606 GN=TMED10 PE=1 SV=2	Transmembrane emp24 domain-containing protein 4 OS=Homo sapiens OX=9606 GN=TMED4 PE=1 SV=1	295.63	145	152	FALSE	K2(DSBSO)	K2(DSBSO)	High
DSBSO	Inter	3	2	FD[K]MTVPEIQR	Q9H6R0	3	IEFEPAS[K]SFSYQLEALK	Q9P275	8	ATP-dependent RNA helicase DHX33 OS=Homo sapiens OX=9606 GN=DHX33 PE=1 SV=2	Ubiquitin carboxyl-terminal hydrolase 36 OS=Homo sapiens OX=9606 GN=USP36 PE=1 SV=4	404.06	428	47	FALSE	K3(DSBSO)	K8(DSBSO)	High
DSBSO	Inter	1	2	IG[K]VLDNAIETEK	Q01082	3	ETENV[K]SSEEIESAFR	Q13813	6	Spectrin beta chain, non-erythrocytic 1 OS=Homo sapiens OX=9606 GN=SPTBN1 PE=1 SV=2	Spectrin alpha chain, non-erythrocytic 1 OS=Homo sapiens OX=9606 GN=SPTAN1 PE=1 SV=3	298.62	292	2404	FALSE	K3(DSBSO)	K6(DSBSO)	High
DSBSO	Inter	3	2	SESP[K]EPEQLR	P09651	5	LFVGGI[K]EDTEEHHLR	P22626	7	Heterogeneous nuclear ribonucleoprotein A1 OS=Homo sapiens OX=9606 GN=HNRNPA1 PE=1 SV=5	Heterogeneous nuclear ribonucleoproteins A2/B1 OS=Homo sapiens OX=9606 GN=HNRNPA2B1 PE=1 SV=2	285.8	8	120	FALSE	K5(DSBSO)	K7(DSBSO)	High
DSBSO	Inter	4	2	[K]LAYRPPK	P08574	1	AYPHVFT[K]GIPNVLR	O14949	8	Cytochrome c1, heme protein, mitochondrial OS=Homo sapiens OX=9606 GN=CYC1 PE=1 SV=3	Cytochrome b-c1 complex subunit 8 OS=Homo sapiens OX=9606 GN=UQCRQ PE=1 SV=4	237.71	318	33	FALSE	K1(DSBSO)	K8(DSBSO)	High
DSBSO	Inter	3	3	IFVGGI[K]EDTEEHHLR	P09651;Q32P51	7	IVLQ[K]YHTINGHNAEVR	P22626	5	Heterogeneous nuclear ribonucleoprotein A1 OS=Homo sapiens OX=9606 GN=HNRNPA1 PE=1 SV=5;Heterogeneous nuclear ribonucleoprotein A1-like 2 OS=Homo sapiens OX=9606 GN=HNRNPA1L2 PE=1 SV=2	Heterogeneous nuclear ribonucleoproteins A2/B1 OS=Homo sapiens OX=9606 GN=HNRNPA2B1 PE=1 SV=2	293.59	113;113	173	FALSE	K7(DSBSO)	K5(DSBSO)	High
DSBSO	Inter	1	2	AED[K]EWMPVTK	P15880	4	FIMESGA[K]GCEVVVSGK	P23396	8	Small ribosomal subunit protein uS5 OS=Homo sapiens OX=9606 GN=RPS2 PE=1 SV=2	Small ribosomal subunit protein uS3 OS=Homo sapiens OX=9606 GN=RPS3 PE=1 SV=2	378.08	58	132	FALSE	K4(DSBSO)	K8(DSBSO);C10(Carbamidomethyl)	High
DSBSO	Inter	5	2	HVFG[K]PASK	Q92828	5	VAPEEHPVLLTEAPLNP[K]ANR	P60709	18	Coronin-2A OS=Homo sapiens OX=9606 GN=CORO2A PE=1 SV=2	Actin, cytoplasmic 1 OS=Homo sapiens OX=9606 GN=ACTB PE=1 SV=1	272.2	18	113	FALSE	K5(DSBSO)	K18(DSBSO)	High
DSBSO	Inter	2	3	DSYVGDEAQS[K]R	P60709;P68032	11	[K]WENPGLGAESHTDSLR	Q9UHB6	1	Actin, cytoplasmic 1 OS=Homo sapiens OX=9606 GN=ACTB PE=1 SV=1;Actin, alpha cardiac muscle 1 OS=Homo sapiens OX=9606 GN=ACTC1 PE=1 SV=1	LIM domain and actin-binding protein 1 OS=Homo sapiens OX=9606 GN=LIMA1 PE=1 SV=1	255.55	61;63	75	FALSE	K11(DSBSO)	K1(DSBSO)	High
DSBSO	Inter	2	2	L[K]GLLQSGQIPGR	P09661	2	QFLTQLMQ[K]EQR	Q15459	9	U2 small nuclear ribonucleoprotein A' OS=Homo sapiens OX=9606 GN=SNRPA1 PE=1 SV=2	Splicing factor 3A subunit 1 OS=Homo sapiens OX=9606 GN=SF3A1 PE=1 SV=1	403.61	221	188	FALSE	K2(DSBSO)	K9(DSBSO)	High
DSBSO	Inter	2	3	YIEVF[K]SHR	P52597	6	IFVGGI[K]EDTEEHHLR	P09651;Q32P51	7	Heterogeneous nuclear ribonucleoprotein F OS=Homo sapiens OX=9606 GN=HNRNPF PE=1 SV=3	Heterogeneous nuclear ribonucleoprotein A1 OS=Homo sapiens OX=9606 GN=HNRNPA1 PE=1 SV=5;Heterogeneous nuclear ribonucleoprotein A1-like 2 OS=Homo sapiens OX=9606 GN=HNRNPA1L2 PE=1 SV=2	269.93	87	113;113	FALSE	K6(DSBSO)	K7(DSBSO)	High
DSBSO	Inter	1	3	IFVGGI[K]EDTEEHHLR	P09651;Q32P51	7	LFVGGI[K]EDTEEHHLR	P22626	7	Heterogeneous nuclear ribonucleoprotein A1 OS=Homo sapiens OX=9606 GN=HNRNPA1 PE=1 SV=5;Heterogeneous nuclear ribonucleoprotein A1-like 2 OS=Homo sapiens OX=9606 GN=HNRNPA1L2 PE=1 SV=2	Heterogeneous nuclear ribonucleoproteins A2/B1 OS=Homo sapiens OX=9606 GN=HNRNPA2B1 PE=1 SV=2	256.74	113;113	120	FALSE	K7(DSBSO)	K7(DSBSO)	High
DSBSO	Inter	3	2	YG[K]IVGCSVHK	P07910	3	SSGPYGGGGQYFA[K]PR	P09651	14	Heterogeneous nuclear ribonucleoproteins C1/C2 OS=Homo sapiens OX=9606 GN=HNRNPC PE=1 SV=4	Heterogeneous nuclear ribonucleoprotein A1 OS=Homo sapiens OX=9606 GN=HNRNPA1 PE=1 SV=5	345.87	42	350	FALSE	K3(DSBSO);C7(Carbamidomethyl)	K14(DSBSO)	High
DSBSO	Inter	4	3	DDGYST[K]DSYSSR	Q96E39;P38159	7	SSGPYGGGGQYFA[K]PR	P09651	14	RNA binding motif protein, X-linked-like-1 OS=Homo sapiens OX=9606 GN=RBMXL1 PE=1 SV=1;RNA-binding motif protein, X chromosome OS=Homo sapiens OX=9606 GN=RBMX PE=1 SV=3	Heterogeneous nuclear ribonucleoprotein A1 OS=Homo sapiens OX=9606 GN=HNRNPA1 PE=1 SV=5	560.23	217;217	350	FALSE	K7(DSBSO)	K14(DSBSO)	High
DSBSO	Inter	2	2	EID[K]AEGK	Q15428	4	EEEE[K]EK	Q15459	5	Splicing factor 3A subunit 2 OS=Homo sapiens OX=9606 GN=SF3A2 PE=1 SV=2	Splicing factor 3A subunit 1 OS=Homo sapiens OX=9606 GN=SF3A1 PE=1 SV=1	265.26	190	264	FALSE	K4(DSBSO)	K5(DSBSO)	High
DSBSO	Inter	2	2	EL[K]QLYLER	P61160	3	SS[K]ELLLQPVTISR	P59998	3	Actin-related protein 2 OS=Homo sapiens OX=9606 GN=ACTR2 PE=1 SV=1	Actin-related protein 2/3 complex subunit 4 OS=Homo sapiens OX=9606 GN=ARPC4 PE=1 SV=3	289.8	322	44	FALSE	K3(DSBSO)	K3(DSBSO)	High
DSBSO	Inter	3	2	GYLD[K]LEPSK	P25705	5	THSDQFLVAF[K]EVGR	P36542	11	ATP synthase subunit alpha, mitochondrial OS=Homo sapiens OX=9606 GN=ATP5F1A PE=1 SV=1	ATP synthase subunit gamma, mitochondrial OS=Homo sapiens OX=9606 GN=ATP5F1C PE=1 SV=1	408.29	498	154	FALSE	K5(DSBSO)	K11(DSBSO)	High
DSBSO	Inter	1	2	L[K]LSEELSGGR	P61158	2	STT[K]VGNIEIK	P61160	4	Actin-related protein 3 OS=Homo sapiens OX=9606 GN=ACTR3 PE=1 SV=3	Actin-related protein 2 OS=Homo sapiens OX=9606 GN=ACTR2 PE=1 SV=1	318.25	348	46	FALSE	K2(DSBSO)	K4(DSBSO)	High
DSBSO	Inter	3	2	GVA[K]TVTK	Q6P2Q9	4	MERP[K]IQQQFSDLK	O94906	5	Pre-mRNA-processing-splicing factor 8 OS=Homo sapiens OX=9606 GN=PRPF8 PE=1 SV=2	Pre-mRNA-processing factor 6 OS=Homo sapiens OX=9606 GN=PRPF6 PE=1 SV=1	263.49	670	137	FALSE	K4(DSBSO)	K5(DSBSO)	High
DSBSO	Inter	1	2	MEIQEIQL[K]EAK	P09493	9	ALKDEE[K]MELQEIQLK	P06753	7	Tropomyosin alpha-1 chain OS=Homo sapiens OX=9606 GN=TPM1 PE=1 SV=2	Tropomyosin alpha-3 chain OS=Homo sapiens OX=9606 GN=TPM3 PE=1 SV=2	376.31	149	141	FALSE	K9(DSBSO)	K7(DSBSO)	High
DSBSO	Inter	1	3	EEEPV[K]K	Q99729;Q14103	6	EESGKPGAHVTV[K]K	P22626	13	Heterogeneous nuclear ribonucleoprotein A/B OS=Homo sapiens OX=9606 GN=HNRNPAB PE=1 SV=2;Heterogeneous nuclear ribonucleoprotein D0 OS=Homo sapiens OX=9606 GN=HNRNPD PE=1 SV=1	Heterogeneous nuclear ribonucleoproteins A2/B1 OS=Homo sapiens OX=9606 GN=HNRNPA2B1 PE=1 SV=2	241.28	209;237	112	FALSE	K6(DSBSO)	K13(DSBSO)	High
DSBSO	Inter	1	2	VE[K]VVVSNR	P07900	3	FENLC[K]LMK	P08238	6	Heat shock protein HSP 90-alpha OS=Homo sapiens OX=9606 GN=HSP90AA1 PE=1 SV=5	Heat shock protein HSP 90-beta OS=Homo sapiens OX=9606 GN=HSP90AB1 PE=1 SV=4	347.45	585	565	FALSE	K3(DSBSO)	C5(Carbamidomethyl);K6(DSBSO)	High
DSBSO	Inter	4	2	AVVV[K]K	P05787	5	VVSETNDT[K]VLR	P05783	9	Keratin, type II cytoskeletal 8 OS=Homo sapiens OX=9606 GN=KRT8 PE=1 SV=7	Keratin, type I cytoskeletal 18 OS=Homo sapiens OX=9606 GN=KRT18 PE=1 SV=2	292.75	464	426	FALSE	K5(DSBSO)	K9(DSBSO)	High
DSBSO	Inter	1	2	G[K]SGFNSK	P07910	2	V[K]TNVPVK	Q9UKM9	2	Heterogeneous nuclear ribonucleoproteins C1/C2 OS=Homo sapiens OX=9606 GN=HNRNPC PE=1 SV=4	RNA-binding protein Raly OS=Homo sapiens OX=9606 GN=RALY PE=1 SV=1	234.74	170	159	FALSE	K2(DSBSO)	K2(DSBSO)	High
DSBSO	Inter	1	3	[K]QQTLEAEEAK	Q16643	1	EITALAPSTM[K]IK	P60709;P68032	11	Drebrin OS=Homo sapiens OX=9606 GN=DBN1 PE=1 SV=4	Actin, cytoplasmic 1 OS=Homo sapiens OX=9606 GN=ACTB PE=1 SV=1;Actin, alpha cardiac muscle 1 OS=Homo sapiens OX=9606 GN=ACTC1 PE=1 SV=1	288.27	238	326;328	FALSE	K1(DSBSO)	K11(DSBSO)	High
DSBSO	Inter	3	2	[K]SAVADK	O15372	1	MSI[K]AYVSTLMGVPGR	O00303	4	Eukaryotic translation initiation factor 3 subunit H OS=Homo sapiens OX=9606 GN=EIF3H PE=1 SV=1	Eukaryotic translation initiation factor 3 subunit F OS=Homo sapiens OX=9606 GN=EIF3F PE=1 SV=1	240.12	221	214	FALSE	K1(DSBSO)	K4(DSBSO)	High
DSBSO	Inter	2	2	IAGQVAAAN[K]K	P39019	10	NT[K]GGDAPAAGEDA	P62851	3	Small ribosomal subunit protein eS19 OS=Homo sapiens OX=9606 GN=RPS19 PE=1 SV=2	Small ribosomal subunit protein eS25 OS=Homo sapiens OX=9606 GN=RPS25 PE=1 SV=1	547.61	143	114	FALSE	K10(DSBSO)	K3(DSBSO)	High
DSBSO	Inter	2	2	VCF[K]VK	Q9P0L0	4	EAKPEDLMDS[K]LR	O95292	11	Vesicle-associated membrane protein-associated protein A OS=Homo sapiens OX=9606 GN=VAPA PE=1 SV=3	Vesicle-associated membrane protein-associated protein B/C OS=Homo sapiens OX=9606 GN=VAPB PE=1 SV=3	235.4	50	118	FALSE	C2(Carbamidomethyl);K4(DSBSO)	K11(DSBSO)	High
DSBSO	Inter	4	2	IDL[K]TK	Q9Y277	4	DVFT[K]GYGFGLIK	P21796	5	Voltage-dependent anion-selective channel protein 3 OS=Homo sapiens OX=9606 GN=VDAC3 PE=1 SV=1	Non-selective voltage-gated ion channel VDAC1 OS=Homo sapiens OX=9606 GN=VDAC1 PE=1 SV=2	246.07	32	20	FALSE	K4(DSBSO)	K5(DSBSO)	High
DSBSO	Inter	5	2	MSS[K]AMLK	Q9BVL2	4	VQDQMT[K]QHQTR	Q7Z3B4	7	Nucleoporin p58/p45 OS=Homo sapiens OX=9606 GN=NUP58 PE=1 SV=1	Nucleoporin p54 OS=Homo sapiens OX=9606 GN=NUP54 PE=1 SV=2	262.69	278	345	FALSE	K4(DSBSO)	K7(DSBSO)	High
DSBSO	Inter	2	2	[K]LEMDLK	P35579	1	[K]LENEVEQR	P12270	1	Myosin-9 OS=Homo sapiens OX=9606 GN=MYH9 PE=1 SV=4	Nucleoprotein TPR OS=Homo sapiens OX=9606 GN=TPR PE=1 SV=3	240.86	1614	854	FALSE	K1(DSBSO);M4(Oxidation)	K1(DSBSO)	High
DSBSO	Inter	7	2	SVLISL[K]QAPLVH	P09496	7	KDSLY[K]DAMQYASESK	Q00610	6	Clathrin light chain A OS=Homo sapiens OX=9606 GN=CLTA PE=1 SV=1	Clathrin heavy chain 1 OS=Homo sapiens OX=9606 GN=CLTC PE=1 SV=5	490.26	242	1535	FALSE	K7(DSBSO)	K6(DSBSO);M9(Oxidation)	High
DSBSO	Inter	1	2	LLSISG[K]R	P06748	7	AVL[K]GVHSHK	P62750	4	Nucleophosmin OS=Homo sapiens OX=9606 GN=NPM1 PE=1 SV=2	Large ribosomal subunit protein uL23 OS=Homo sapiens OX=9606 GN=RPL23A PE=1 SV=1	285.01	141	30	FALSE	K7(DSBSO)	K4(DSBSO)	High
DSBSO	Inter	2	2	NTS[K]QQQQK	O15372	4	VADWTGATYQD[K]R	O15371	12	Eukaryotic translation initiation factor 3 subunit H OS=Homo sapiens OX=9606 GN=EIF3H PE=1 SV=1	Eukaryotic translation initiation factor 3 subunit D OS=Homo sapiens OX=9606 GN=EIF3D PE=1 SV=1	267.05	269	53	FALSE	K4(DSBSO)	K12(DSBSO)	High
DSBSO	Inter	2	2	[K]YTEQITNEK	Q16718	1	ALVSG[K]PAESSAVAATEK	O95182	6	NADH dehydrogenase [ubiquinone] 1 alpha subcomplex subunit 5 OS=Homo sapiens OX=9606 GN=NDUFA5 PE=1 SV=3	NADH dehydrogenase [ubiquinone] 1 alpha subcomplex subunit 7 OS=Homo sapiens OX=9606 GN=NDUFA7 PE=1 SV=3	361.5	46	80	FALSE	K1(DSBSO)	K6(DSBSO)	High
DSBSO	Inter	3	2	AVNYFS[K]VK	Q00610	7	KQEAEW[K]EK	P09496	7	Clathrin heavy chain 1 OS=Homo sapiens OX=9606 GN=CLTC PE=1 SV=5	Clathrin light chain A OS=Homo sapiens OX=9606 GN=CLTA PE=1 SV=1	288.56	1441	136	FALSE	K7(DSBSO)	K7(DSBSO)	High
DSBSO	Inter	3	2	L[K]SSELQAIK	Q9UKM9	2	VDSLLENLE[K]IEK	P07910	10	RNA-binding protein Raly OS=Homo sapiens OX=9606 GN=RALY PE=1 SV=1	Heterogeneous nuclear ribonucleoproteins C1/C2 OS=Homo sapiens OX=9606 GN=HNRNPC PE=1 SV=4	300.81	183	216	FALSE	K2(DSBSO)	K10(DSBSO)	High
DSBSO	Inter	3	3	S[K]EAEIK	O95782;O94973	2	MIGGLFIYNH[K]GEVLISR	Q96CW1	11	AP-2 complex subunit alpha-1 OS=Homo sapiens OX=9606 GN=AP2A1 PE=1 SV=3;AP-2 complex subunit alpha-2 OS=Homo sapiens OX=9606 GN=AP2A2 PE=1 SV=2	AP-2 complex subunit mu OS=Homo sapiens OX=9606 GN=AP2M1 PE=1 SV=2	245.03	26;26	11	FALSE	K2(DSBSO)	K11(DSBSO)	High
DSBSO	Inter	1	2	YHQIGSG[K]CEIK	O14979	8	YHNVGLS[K]CEIK	Q14103	8	Heterogeneous nuclear ribonucleoprotein D-like OS=Homo sapiens OX=9606 GN=HNRNPDL PE=1 SV=3	Heterogeneous nuclear ribonucleoprotein D0 OS=Homo sapiens OX=9606 GN=HNRNPD PE=1 SV=1	309.45	302	251	FALSE	K8(DSBSO);C9(Carbamidomethyl)	K8(DSBSO);C9(Carbamidomethyl)	High
DSBSO	Inter	1	2	SGFNS[K]SGQR	P07910	6	TNVPV[K]LFAR	Q9UKM9	6	Heterogeneous nuclear ribonucleoproteins C1/C2 OS=Homo sapiens OX=9606 GN=HNRNPC PE=1 SV=4	RNA-binding protein Raly OS=Homo sapiens OX=9606 GN=RALY PE=1 SV=1	343.33	176	165	FALSE	K6(DSBSO)	K6(DSBSO)	High
DSBSO	Inter	4	2	NIYVLQELDNPGA[K]R	P12956	14	YGSDIVPFS[K]VDEEQMK	P13010	10	X-ray repair cross-complementing protein 6 OS=Homo sapiens OX=9606 GN=XRCC6 PE=1 SV=2	X-ray repair cross-complementing protein 5 OS=Homo sapiens OX=9606 GN=XRCC5 PE=1 SV=3	411.4	114	325	FALSE	K14(DSBSO)	K10(DSBSO);M16(Oxidation)	High
DSBSO	Inter	3	3	L[K]LIANNTTVER	O96019	2	HQEYLNSILQHA[K]DFK	P51531;P51532	13	Actin-like protein 6A OS=Homo sapiens OX=9606 GN=ACTL6A PE=1 SV=1	Probable global transcription activator SNF2L2 OS=Homo sapiens OX=9606 GN=SMARCA2 PE=1 SV=2;Transcription activator BRG1 OS=Homo sapiens OX=9606 GN=SMARCA4 PE=1 SV=2	499.47	379	460;484	FALSE	K2(DSBSO)	K13(DSBSO)	High
DSBSO	Inter	3	3	V[K]LLK	P49643;Q9BZ29	2	LTEA[K]PVDK	P52815	5	DNA primase large subunit OS=Homo sapiens OX=9606 GN=PRIM2 PE=1 SV=2;Dedicator of cytokinesis protein 9 OS=Homo sapiens OX=9606 GN=DOCK9 PE=1 SV=2	Large ribosomal subunit protein bL12m OS=Homo sapiens OX=9606 GN=MRPL12 PE=1 SV=2	278.84	51;2014	138	FALSE	K2(DSBSO)	K5(DSBSO)	High
DSBSO	Inter	1	2	ASEL[K]EEIK	Q9BPX3	5	VSEL[K]EELK	Q00839	5	Condensin complex subunit 3 OS=Homo sapiens OX=9606 GN=NCAPG PE=1 SV=1	Heterogeneous nuclear ribonucleoprotein U OS=Homo sapiens OX=9606 GN=HNRNPU PE=1 SV=6	329.01	522	17	FALSE	K5(DSBSO)	K5(DSBSO)	High
DSBSO	Inter	3	2	LT[K]HTK	Q9Y3U8	3	[K]MGVPYCIIK	P62424	1	Large ribosomal subunit protein eL36 OS=Homo sapiens OX=9606 GN=RPL36 PE=1 SV=3	Large ribosomal subunit protein eL8 OS=Homo sapiens OX=9606 GN=RPL7A PE=1 SV=2	272.94	35	176	FALSE	K3(DSBSO)	K1(DSBSO);C7(Carbamidomethyl)	High
DSBSO	Inter	3	2	IAQY[K]R	Q7Z3B4	5	NTLNID[K]LK	Q9BVL2	7	Nucleoporin p54 OS=Homo sapiens OX=9606 GN=NUP54 PE=1 SV=2	Nucleoporin p58/p45 OS=Homo sapiens OX=9606 GN=NUP58 PE=1 SV=1	296.36	376	310	FALSE	K5(DSBSO)	K7(DSBSO)	High
DSBSO	Inter	2	2	SSGPYGGGGQYFA[K]PR	P09651	14	MIAGQVLDINLAAEP[K]VNR	P07910	16	Heterogeneous nuclear ribonucleoprotein A1 OS=Homo sapiens OX=9606 GN=HNRNPA1 PE=1 SV=5	Heterogeneous nuclear ribonucleoproteins C1/C2 OS=Homo sapiens OX=9606 GN=HNRNPC PE=1 SV=4	354.34	350	89	FALSE	K14(DSBSO)	K16(DSBSO)	High
DSBSO	Inter	1	2	DEQSAVSML[K]K	Q01082	10	AVTQ[K]GNAMVEEGHFAAEDVK	Q13813	5	Spectrin beta chain, non-erythrocytic 1 OS=Homo sapiens OX=9606 GN=SPTBN1 PE=1 SV=2	Spectrin alpha chain, non-erythrocytic 1 OS=Homo sapiens OX=9606 GN=SPTAN1 PE=1 SV=3	240.86	1632	846	FALSE	K10(DSBSO)	K5(DSBSO)	High
DSBSO	Inter	3	2	[K]SYPMFPAPEER	Q9P2I0	1	LSVVEYDPGTHDL[K]TLSLHYFEEPELR	Q10570	14	Cleavage and polyadenylation specificity factor subunit 2 OS=Homo sapiens OX=9606 GN=CPSF2 PE=1 SV=2	Cleavage and polyadenylation specificity factor subunit 1 OS=Homo sapiens OX=9606 GN=CPSF1 PE=1 SV=2	337.48	459	116	FALSE	K1(DSBSO)	K14(DSBSO)	High
DSBSO	Inter	2	2	GDFPTG[K]SSFSITR	Q9Y2W1	7	LPQAS[K]STSESFIQHIVSLVHHVK	Q9NYF8	6	Thyroid hormone receptor-associated protein 3 OS=Homo sapiens OX=9606 GN=THRAP3 PE=1 SV=2	Bcl-2-associated transcription factor 1 OS=Homo sapiens OX=9606 GN=BCLAF1 PE=1 SV=2	334.93	558	599	FALSE	K7(DSBSO)	K6(DSBSO)	High
DSBSO	Inter	3	4	TQE[K]EQIK	P05787	4	LASYLD[K]VR	P08727;P19012;P13645	7	Keratin, type II cytoskeletal 8 OS=Homo sapiens OX=9606 GN=KRT8 PE=1 SV=7	Keratin, type I cytoskeletal 19 OS=Homo sapiens OX=9606 GN=KRT19 PE=1 SV=4;Keratin, type I cytoskeletal 15 OS=Homo sapiens OX=9606 GN=KRT15 PE=1 SV=3;Keratin, type I cytoskeletal 10 OS=Homo sapiens OX=9606 GN=KRT10 PE=1 SV=6	273.08	92	97;122;163	FALSE	K4(DSBSO)	K7(DSBSO)	High
DSBSO	Inter	1	2	TLLI[K]TVETR	P08670	5	VVSETNDT[K]VLR	P05783	9	Vimentin OS=Homo sapiens OX=9606 GN=VIM PE=1 SV=4	Keratin, type I cytoskeletal 18 OS=Homo sapiens OX=9606 GN=KRT18 PE=1 SV=2	400.88	445	426	FALSE	K5(DSBSO)	K9(DSBSO)	High
DSBSO	Inter	2	2	E[K]LTVLSEER	Q13813	2	EIGQSVDEVE[K]LIK	Q01082	11	Spectrin alpha chain, non-erythrocytic 1 OS=Homo sapiens OX=9606 GN=SPTAN1 PE=1 SV=3	Spectrin beta chain, non-erythrocytic 1 OS=Homo sapiens OX=9606 GN=SPTBN1 PE=1 SV=2	364.01	441	2054	FALSE	K2(DSBSO)	K11(DSBSO)	High
DSBSO	Inter	2	4	LLSISG[K]R	P06748	7	ASGPPVSELIT[K]AVAASK	P10412;P16403;P16402	12	Nucleophosmin OS=Homo sapiens OX=9606 GN=NPM1 PE=1 SV=2	Histone H1.4 OS=Homo sapiens OX=9606 GN=H1-4 PE=1 SV=2;Histone H1.2 OS=Homo sapiens OX=9606 GN=H1-2 PE=1 SV=2;Histone H1.3 OS=Homo sapiens OX=9606 GN=H1-3 PE=1 SV=2	304.2	141	46;46;47	FALSE	K7(DSBSO)	K12(DSBSO)	High
DSBSO	Inter	9	2	FVVE[K]AEQQK	P35232	5	AAQNIS[K]TIATSQNR	Q99623	7	Prohibitin 1 OS=Homo sapiens OX=9606 GN=PHB1 PE=1 SV=1	Prohibitin-2 OS=Homo sapiens OX=9606 GN=PHB2 PE=1 SV=2	528.23	202	262	FALSE	K5(DSBSO)	K7(DSBSO)	High
DSBSO	Inter	5	2	[K]LLHSFHSELPVLSDSER	Q99567	1	ELEDLLSPLEELV[K]EQSGTIYLQHADEER	P37198	14	Nuclear pore complex protein Nup88 OS=Homo sapiens OX=9606 GN=NUP88 PE=1 SV=2	Nuclear pore glycoprotein p62 OS=Homo sapiens OX=9606 GN=NUP62 PE=1 SV=3	348.24	642	415	FALSE	K1(DSBSO)	K14(DSBSO)	High
DSBSO	Inter	3	2	L[K]GDDLQAIK	P07910	2	STAVTTSSA[K]IK	Q9UKM9	10	Heterogeneous nuclear ribonucleoproteins C1/C2 OS=Homo sapiens OX=9606 GN=HNRNPC PE=1 SV=4	RNA-binding protein Raly OS=Homo sapiens OX=9606 GN=RALY PE=1 SV=1	417.32	189	179	FALSE	K2(DSBSO)	K10(DSBSO)	High
DSBSO	Inter	2	2	[K]LDQTIAR	Q92925	1	QE[K]FYATLVR	Q8NFD5	3	SWI/SNF-related matrix-associated actin-dependent regulator of chromatin subfamily D member 2 OS=Homo sapiens OX=9606 GN=SMARCD2 PE=1 SV=3	AT-rich interactive domain-containing protein 1B OS=Homo sapiens OX=9606 GN=ARID1B PE=1 SV=3	255.53	168	2180	FALSE	K1(DSBSO)	K3(DSBSO)	High
DSBSO	Inter	2	3	MFIGGLSWDTT[K]K	Q14103	12	IFVGGI[K]EDTEEHHLR	P09651;Q32P51	7	Heterogeneous nuclear ribonucleoprotein D0 OS=Homo sapiens OX=9606 GN=HNRNPD PE=1 SV=1	Heterogeneous nuclear ribonucleoprotein A1 OS=Homo sapiens OX=9606 GN=HNRNPA1 PE=1 SV=5;Heterogeneous nuclear ribonucleoprotein A1-like 2 OS=Homo sapiens OX=9606 GN=HNRNPA1L2 PE=1 SV=2	240.87	110	113;113	FALSE	K12(DSBSO)	K7(DSBSO)	High
DSBSO	Inter	1	4	AVT[K]YTSSK	Q99880;Q16778	4	KTESHH[K]AK	P20671;P04908	7	Histone H2B type 1-L OS=Homo sapiens OX=9606 GN=H2BC13 PE=1 SV=3;Histone H2B type 2-E OS=Homo sapiens OX=9606 GN=H2BC21 PE=1 SV=3	Histone H2A type 1-D OS=Homo sapiens OX=9606 GN=H2AC7 PE=1 SV=2;Histone H2A type 1-B/E OS=Homo sapiens OX=9606 GN=H2AC8 PE=1 SV=2	296.47	121;121	126;126	FALSE	K4(DSBSO)	K7(DSBSO)	High
DSBSO	Inter	2	2	LG[K]HDVTCTVSGGGR	P82933	3	[K]ELLFLSNANPSLLER	P51398	1	Small ribosomal subunit protein uS9m OS=Homo sapiens OX=9606 GN=MRPS9 PE=1 SV=2	Small ribosomal subunit protein mS29 OS=Homo sapiens OX=9606 GN=DAP3 PE=1 SV=1	358.55	325	378	FALSE	K3(DSBSO);C8(Carbamidomethyl)	K1(DSBSO)	High
DSBSO	Inter	4	2	KPAVQ[K]K	Q13459	6	[K]AAGGATPK	P16403	1	Unconventional myosin-IXb OS=Homo sapiens OX=9606 GN=MYO9B PE=1 SV=3	Histone H1.2 OS=Homo sapiens OX=9606 GN=H1-2 PE=1 SV=2	296.21	1390	140	FALSE	K6(DSBSO)	K1(DSBSO)	High
DSBSO	Inter	2	2	INAS[K]NQQDDGK	O14979	5	IFVGGLSPDTPEE[K]IR	Q14103	14	Heterogeneous nuclear ribonucleoprotein D-like OS=Homo sapiens OX=9606 GN=HNRNPDL PE=1 SV=3	Heterogeneous nuclear ribonucleoprotein D0 OS=Homo sapiens OX=9606 GN=HNRNPD PE=1 SV=1	357.02	142	197	FALSE	K5(DSBSO)	K14(DSBSO)	High
DSBSO	Inter	3	2	[K]PIPTWAR	Q9NQS7	1	HFTIDDFEIGRPLG[K]GK	Q96GD4	15	Inner centromere protein OS=Homo sapiens OX=9606 GN=INCENP PE=1 SV=3	Aurora kinase B OS=Homo sapiens OX=9606 GN=AURKB PE=1 SV=3	350.98	840	85	FALSE	K1(DSBSO)	K15(DSBSO)	High
DSBSO	Inter	1	2	VESLQEEIAFL[K]K	P08670	12	EV[K]SLLEELSFQK	Q7Z7A1	3	Vimentin OS=Homo sapiens OX=9606 GN=VIM PE=1 SV=4	Centriolin OS=Homo sapiens OX=9606 GN=CNTRL PE=1 SV=2	252.76	235	1646	FALSE	K12(DSBSO)	K3(DSBSO)	High
DSBSO	Inter	2	2	NA[K]GYTIPLDK	Q13573	3	ANIPW[K]VPGLPTPIENMILR	Q6P2Q9	6	SNW domain-containing protein 1 OS=Homo sapiens OX=9606 GN=SNW1 PE=1 SV=1	Pre-mRNA-processing-splicing factor 8 OS=Homo sapiens OX=9606 GN=PRPF8 PE=1 SV=2	283.89	258	727	FALSE	K3(DSBSO)	K6(DSBSO)	High
DSBSO	Inter	1	2	NL[K]ASLENSLR	P05783	3	[K]VESLQEEIAFLK	P08670	1	Keratin, type I cytoskeletal 18 OS=Homo sapiens OX=9606 GN=KRT18 PE=1 SV=2	Vimentin OS=Homo sapiens OX=9606 GN=VIM PE=1 SV=4	262.43	317	223	FALSE	K3(DSBSO)	K1(DSBSO)	High
DSBSO	Inter	1	2	TLQ[K]QSVVYGGK	Q8WWY3	4	AF[K]EVGIEFMDLYSHLVPVYDVEPLEK	Q6P2Q9	3	U4/U6 small nuclear ribonucleoprotein Prp31 OS=Homo sapiens OX=9606 GN=PRPF31 PE=1 SV=2	Pre-mRNA-processing-splicing factor 8 OS=Homo sapiens OX=9606 GN=PRPF8 PE=1 SV=2	244.14	430	892	FALSE	K4(DSBSO)	K3(DSBSO)	High
DSBSO	Inter	1	2	L[K]SGSGPVR	O75607	2	AD[K]DYHFK	P06748	3	Nucleoplasmin-3 OS=Homo sapiens OX=9606 GN=NPM3 PE=1 SV=3	Nucleophosmin OS=Homo sapiens OX=9606 GN=NPM1 PE=1 SV=2	260.91	125	27	FALSE	K2(DSBSO)	K3(DSBSO)	High
DSBSO	Inter	11	3	VTIMP[K]DIQLAR	P84243	6	VTIAQGGVLPNIQAVLLP[K]K	P20671;P04908	19	Histone H3.3 OS=Homo sapiens OX=9606 GN=H3-3B PE=1 SV=2	Histone H2A type 1-D OS=Homo sapiens OX=9606 GN=H2AC7 PE=1 SV=2;Histone H2A type 1-B/E OS=Homo sapiens OX=9606 GN=H2AC8 PE=1 SV=2	401.84	123	119;119	FALSE	M4(Oxidation);K6(DSBSO)	K19(DSBSO)	High
DSBSO	Inter	1	2	NIVD[K]TASFVAR	Q15459	5	NLPLGWDG[K]PIPYWLYK	Q12874	9	Splicing factor 3A subunit 1 OS=Homo sapiens OX=9606 GN=SF3A1 PE=1 SV=1	Splicing factor 3A subunit 3 OS=Homo sapiens OX=9606 GN=SF3A3 PE=1 SV=1	242.02	55	390	FALSE	K5(DSBSO)	K9(DSBSO)	High
DSBSO	Inter	4	2	IHQETFG[K]SGCR	Q15393	8	YTIHSQLEHLQS[K]YIGTGHADTTK	Q9BWJ5	13	Splicing factor 3B subunit 3 OS=Homo sapiens OX=9606 GN=SF3B3 PE=1 SV=4	Splicing factor 3B subunit 5 OS=Homo sapiens OX=9606 GN=SF3B5 PE=1 SV=1	289.14	109	17	FALSE	K8(DSBSO);C11(Carbamidomethyl)	K13(DSBSO)	High
DSBSO	Inter	7	2	E[K]IYVLLR	P84090	2	HGLAHDEM[K]SPR	Q9Y2W1	9	Enhancer of rudimentary homolog OS=Homo sapiens OX=9606 GN=ERH PE=1 SV=1	Thyroid hormone receptor-associated protein 3 OS=Homo sapiens OX=9606 GN=THRAP3 PE=1 SV=2	264.94	90	697	FALSE	K2(DSBSO)	M8(Oxidation);K9(DSBSO)	High
DSBSO	Inter	1	2	MAQFDA[K]K	P26641	7	GVVQELQQAIS[K]LEAR	P29692	12	Elongation factor 1-gamma OS=Homo sapiens OX=9606 GN=EEF1G PE=1 SV=3	Elongation factor 1-delta OS=Homo sapiens OX=9606 GN=EEF1D PE=1 SV=5	259.72	219	107	FALSE	K7(DSBSO)	K12(DSBSO)	High
DSBSO	Inter	4	3	DPAS[K]R	P22626	5	DPNT[K]R	P09651;Q32P51	5	Heterogeneous nuclear ribonucleoproteins A2/B1 OS=Homo sapiens OX=9606 GN=HNRNPA2B1 PE=1 SV=2	Heterogeneous nuclear ribonucleoprotein A1 OS=Homo sapiens OX=9606 GN=HNRNPA1 PE=1 SV=5;Heterogeneous nuclear ribonucleoprotein A1-like 2 OS=Homo sapiens OX=9606 GN=HNRNPA1L2 PE=1 SV=2	251.04	59	52;52	FALSE	K5(DSBSO)	K5(DSBSO)	High
DSBSO	Inter	2	2	LCDFNP[K]SSK	P09496	7	DSLY[K]DAMQYASESK	Q00610	5	Clathrin light chain A OS=Homo sapiens OX=9606 GN=CLTA PE=1 SV=1	Clathrin heavy chain 1 OS=Homo sapiens OX=9606 GN=CLTC PE=1 SV=5	391.43	223	1535	FALSE	C2(Carbamidomethyl);K7(DSBSO)	K5(DSBSO)	High
DSBSO	Inter	4	2	EAWAS[K]DATYTSAR	P33993	6	TSVLAAANPIESQWNP[K]K	P33991	17	DNA replication licensing factor MCM7 OS=Homo sapiens OX=9606 GN=MCM7 PE=1 SV=4	DNA replication licensing factor MCM4 OS=Homo sapiens OX=9606 GN=MCM4 PE=1 SV=5	461.47	596	627	FALSE	K6(DSBSO)	K17(DSBSO)	High
DSBSO	Inter	2	3	GG[K]GLGK	P62805	3	PEPA[K]SAPAPK	O60814;Q16778	5	Histone H4 OS=Homo sapiens OX=9606 GN=H4C16 PE=1 SV=2	Histone H2B type 1-K OS=Homo sapiens OX=9606 GN=H2BC12 PE=1 SV=3;Histone H2B type 2-E OS=Homo sapiens OX=9606 GN=H2BC21 PE=1 SV=3	249.19	9	6;6	FALSE	K3(DSBSO)	K5(DSBSO)	High
DSBSO	Inter	3	2	YLTTAVITN[K]DVR	P60228	10	MQ[K]GDPQVYEELFSYSCPK	Q9Y262	3	Eukaryotic translation initiation factor 3 subunit E OS=Homo sapiens OX=9606 GN=EIF3E PE=1 SV=1	Eukaryotic translation initiation factor 3 subunit L OS=Homo sapiens OX=9606 GN=EIF3L PE=1 SV=1	396.96	265	403	FALSE	K10(DSBSO)	K3(DSBSO);C17(Carbamidomethyl)	High
DSBSO	Inter	4	2	HEIVP[K]DIR	P25788	6	S[K]THAVLVALK	P25786	2	Proteasome subunit alpha type-3 OS=Homo sapiens OX=9606 GN=PSMA3 PE=1 SV=2	Proteasome subunit alpha type-1 OS=Homo sapiens OX=9606 GN=PSMA1 PE=1 SV=1	412.15	230	41	FALSE	K6(DSBSO)	K2(DSBSO)	High
DSBSO	Inter	3	2	SSGPYGGGGQYFA[K]PR	P09651	14	IVLQ[K]YHTINGHNAEVR	P22626	5	Heterogeneous nuclear ribonucleoprotein A1 OS=Homo sapiens OX=9606 GN=HNRNPA1 PE=1 SV=5	Heterogeneous nuclear ribonucleoproteins A2/B1 OS=Homo sapiens OX=9606 GN=HNRNPA2B1 PE=1 SV=2	243.2	350	173	FALSE	K14(DSBSO)	K5(DSBSO)	High
DSBSO	Inter	12	2	SS[K]MLQHIDYR	P14678	3	NGTQVHGTITGVDVSMNTHL[K]AVK	P62314	21	Small nuclear ribonucleoprotein-associated proteins B and B' OS=Homo sapiens OX=9606 GN=SNRPB PE=1 SV=2	Small nuclear ribonucleoprotein Sm D1 OS=Homo sapiens OX=9606 GN=SNRPD1 PE=1 SV=1	382.36	8	41	FALSE	K3(DSBSO);M4(Oxidation)	M16(Oxidation);K21(DSBSO)	High
DSBSO	Inter	2	2	EFALSNL[K]AGAK	Q9BUQ8	8	DSWLDNIDWV[K]IR	O95400	11	Probable ATP-dependent RNA helicase DDX23 OS=Homo sapiens OX=9606 GN=DDX23 PE=1 SV=3	CD2 antigen cytoplasmic tail-binding protein 2 OS=Homo sapiens OX=9606 GN=CD2BP2 PE=1 SV=1	490.94	711	127	FALSE	K8(DSBSO)	K11(DSBSO)	High
DSBSO	Inter	4	2	QSVYEE[K]LK	Q14152	7	FG[K]ITNDFYPEEDGK	P55884	3	Eukaryotic translation initiation factor 3 subunit A OS=Homo sapiens OX=9606 GN=EIF3A PE=1 SV=1	Eukaryotic translation initiation factor 3 subunit B OS=Homo sapiens OX=9606 GN=EIF3B PE=1 SV=3	409.36	775	216	FALSE	K7(DSBSO)	K3(DSBSO)	High
DSBSO	Inter	2	3	GG[K]GLGK	P62805	3	AVT[K]YTSSK	Q99880;Q16778	4	Histone H4 OS=Homo sapiens OX=9606 GN=H4C16 PE=1 SV=2	Histone H2B type 1-L OS=Homo sapiens OX=9606 GN=H2BC13 PE=1 SV=3;Histone H2B type 2-E OS=Homo sapiens OX=9606 GN=H2BC21 PE=1 SV=3	259.62	9	121;121	FALSE	K3(DSBSO)	K4(DSBSO)	High
DSBSO	Inter	10	2	D[K]LSELQLR	Q9BVK6	2	GQDMETEAHQN[K]LEEMINELAVAMTAVK	Q15363	12	Transmembrane emp24 domain-containing protein 9 OS=Homo sapiens OX=9606 GN=TMED9 PE=1 SV=2	Transmembrane emp24 domain-containing protein 2 OS=Homo sapiens OX=9606 GN=TMED2 PE=1 SV=1	386.08	160	129	FALSE	K2(DSBSO)	M4(Oxidation);K12(DSBSO);M16(Oxidation)	High
DSBSO	Inter	3	2	[K]GGEADNLDEFLK	O60216	1	FALTFGLDQL[K]TR	Q8N3U4	11	Double-strand-break repair protein rad21 homolog OS=Homo sapiens OX=9606 GN=RAD21 PE=1 SV=2	Cohesin subunit SA-2 OS=Homo sapiens OX=9606 GN=STAG2 PE=1 SV=3	496.69	406	965	FALSE	K1(DSBSO)	K11(DSBSO)	High
DSBSO	Inter	3	3	ILSY[K]IGK	P52907;P47755	5	VVG[K]DYLLCDYNR	P47756	4	F-actin-capping protein subunit alpha-1 OS=Homo sapiens OX=9606 GN=CAPZA1 PE=1 SV=3;F-actin-capping protein subunit alpha-2 OS=Homo sapiens OX=9606 GN=CAPZA2 PE=1 SV=3	F-actin-capping protein subunit beta OS=Homo sapiens OX=9606 GN=CAPZB PE=1 SV=5	373.39	278;278	57	FALSE	K5(DSBSO)	K4(DSBSO);C9(Carbamidomethyl)	High
DSBSO	Inter	3	2	LCDFNP[K]SSK	P09496	7	IAAYLF[K]GNNR	Q00610	7	Clathrin light chain A OS=Homo sapiens OX=9606 GN=CLTA PE=1 SV=1	Clathrin heavy chain 1 OS=Homo sapiens OX=9606 GN=CLTC PE=1 SV=5	322.68	223	1516	FALSE	C2(Carbamidomethyl);K7(DSBSO)	K7(DSBSO)	High
DSBSO	Inter	1	2	NIVD[K]TASFVAR	Q15459	5	IPQALE[K]ILQLK	Q13435	7	Splicing factor 3A subunit 1 OS=Homo sapiens OX=9606 GN=SF3A1 PE=1 SV=1	Splicing factor 3B subunit 2 OS=Homo sapiens OX=9606 GN=SF3B2 PE=1 SV=2	249.25	55	275	FALSE	K5(DSBSO)	K7(DSBSO)	High
DSBSO	Inter	1	2	CAVI[K]TSTR	P17980	5	FIV[K]ATNGPR	P62333	4	26S proteasome regulatory subunit 6A OS=Homo sapiens OX=9606 GN=PSMC3 PE=1 SV=3	26S proteasome regulatory subunit 10B OS=Homo sapiens OX=9606 GN=PSMC6 PE=1 SV=1	264.92	125	72	FALSE	C1(Carbamidomethyl);K5(DSBSO)	K4(DSBSO)	High
DSBSO	Inter	1	2	LAG[K]LR	Q7Z2Z2	4	FLQ[K]LR	Q9UL54	4	Elongation factor-like GTPase 1 OS=Homo sapiens OX=9606 GN=EFL1 PE=1 SV=2	Serine/threonine-protein kinase TAO2 OS=Homo sapiens OX=9606 GN=TAOK2 PE=1 SV=2	250.36	53	82	FALSE	K4(DSBSO)	K4(DSBSO)	High
DSBSO	Inter	4	3	EESGKPGAHVTV[K]K	P22626	13	EDSQRPGAHLTV[K]K	P09651;Q32P51	13	Heterogeneous nuclear ribonucleoproteins A2/B1 OS=Homo sapiens OX=9606 GN=HNRNPA2B1 PE=1 SV=2	Heterogeneous nuclear ribonucleoprotein A1 OS=Homo sapiens OX=9606 GN=HNRNPA1 PE=1 SV=5;Heterogeneous nuclear ribonucleoprotein A1-like 2 OS=Homo sapiens OX=9606 GN=HNRNPA1L2 PE=1 SV=2	303.87	112	105;105	FALSE	K13(DSBSO)	K13(DSBSO)	High
DSBSO	Inter	1	2	[K]DAEAWFTSR	P08727	1	FLEQQN[K]ILLAELEQLK	P08670	7	Keratin, type I cytoskeletal 19 OS=Homo sapiens OX=9606 GN=KRT19 PE=1 SV=4	Vimentin OS=Homo sapiens OX=9606 GN=VIM PE=1 SV=4	283.89	265	129	FALSE	K1(DSBSO)	K7(DSBSO)	High
DSBSO	Inter	1	4	SLGNI[K]FIGELFK	Q04637	6	GIYAYGFE[K]PSAIQQR	P60842;Q14240;P38919	9	Eukaryotic translation initiation factor 4 gamma 1 OS=Homo sapiens OX=9606 GN=EIF4G1 PE=1 SV=4	Eukaryotic initiation factor 4A-I OS=Homo sapiens OX=9606 GN=EIF4A1 PE=1 SV=1;Eukaryotic initiation factor 4A-II OS=Homo sapiens OX=9606 GN=EIF4A2 PE=1 SV=2;Eukaryotic initiation factor 4A-III OS=Homo sapiens OX=9606 GN=EIF4A3 PE=1 SV=4	267.06	900	54;55;60	FALSE	K6(DSBSO)	K9(DSBSO)	High
DSBSO	Inter	4	2	S[K]THAVLVALK	P25786	2	HEIVP[K]DIREEAEK	P25788	6	Proteasome subunit alpha type-1 OS=Homo sapiens OX=9606 GN=PSMA1 PE=1 SV=1	Proteasome subunit alpha type-3 OS=Homo sapiens OX=9606 GN=PSMA3 PE=1 SV=2	285.98	41	230	FALSE	K2(DSBSO)	K6(DSBSO)	High
DSBSO	Inter	1	2	DEQSAVSML[K]K	Q01082	10	DLTNVQNLQ[K]K	Q13813	10	Spectrin beta chain, non-erythrocytic 1 OS=Homo sapiens OX=9606 GN=SPTBN1 PE=1 SV=2	Spectrin alpha chain, non-erythrocytic 1 OS=Homo sapiens OX=9606 GN=SPTAN1 PE=1 SV=3	377.96	1632	718	FALSE	K10(DSBSO)	K10(DSBSO)	High
DSBSO	Inter	3	2	VEWA[K]FQER	Q15459	5	V[K]PLQDQNELFGK	Q12874	2	Splicing factor 3A subunit 1 OS=Homo sapiens OX=9606 GN=SF3A1 PE=1 SV=1	Splicing factor 3A subunit 3 OS=Homo sapiens OX=9606 GN=SF3A3 PE=1 SV=1	328.17	251	201	FALSE	K5(DSBSO)	K2(DSBSO)	High
DSBSO	Inter	2	2	LA[K]ADGIVSK	P63220	3	SDGIYIINL[K]R	P08865	10	Small ribosomal subunit protein eS21 OS=Homo sapiens OX=9606 GN=RPS21 PE=1 SV=1	Small ribosomal subunit protein uS2 OS=Homo sapiens OX=9606 GN=RPSA PE=1 SV=4	348.56	74	52	FALSE	K3(DSBSO)	K10(DSBSO)	High
DSBSO	Inter	3	2	ESVED[K]LELR	Q6I9Y2	6	[K]EYLSSLQPR	Q13769	1	THO complex subunit 7 OS=Homo sapiens OX=9606 GN=THOC7 PE=1 SV=3	THO complex subunit 5 OS=Homo sapiens OX=9606 GN=THOC5 PE=1 SV=2	388.95	159	223	FALSE	K6(DSBSO)	K1(DSBSO)	High
DSBSO	Inter	4	2	[K]EYSLDTR	Q9GZS3	1	YFSYLS[K]VGDK	Q6PD62	7	Superkiller complex protein 8 OS=Homo sapiens OX=9606 GN=SKIC8 PE=1 SV=1	RNA polymerase-associated protein CTR9 homolog OS=Homo sapiens OX=9606 GN=CTR9 PE=1 SV=1	342.49	140	798	FALSE	K1(DSBSO)	K7(DSBSO)	High
DSBSO	Inter	7	2	FLILPDML[K]NAPMLK	P62318	9	GENLVSMTVEGPPP[K]DTGIAR	P14678	15	Small nuclear ribonucleoprotein Sm D3 OS=Homo sapiens OX=9606 GN=SNRPD3 PE=1 SV=1	Small nuclear ribonucleoprotein-associated proteins B and B' OS=Homo sapiens OX=9606 GN=SNRPB PE=1 SV=2	490.36	78	88	FALSE	M7(Oxidation);K9(DSBSO);M13(Oxidation)	M7(Oxidation);K15(DSBSO)	High
DSBSO	Inter	4	4	YQ[K]STELLIR	Q5TEC6;P84243	3	VTIAQGGVLPNIQAVLLP[K]K	P20671;P04908	19	Histone H3-7 OS=Homo sapiens OX=9606 GN=H3-7 PE=1 SV=1;Histone H3.3 OS=Homo sapiens OX=9606 GN=H3-3B PE=1 SV=2	Histone H2A type 1-D OS=Homo sapiens OX=9606 GN=H2AC7 PE=1 SV=2;Histone H2A type 1-B/E OS=Homo sapiens OX=9606 GN=H2AC8 PE=1 SV=2	268.21	57;57	119;119	FALSE	K3(DSBSO)	K19(DSBSO)	High
DSBSO	Inter	5	2	GFGFILF[K]DAASVEK	Q99729	8	IFVGGLSPDTPEE[K]IR	Q14103	14	Heterogeneous nuclear ribonucleoprotein A/B OS=Homo sapiens OX=9606 GN=HNRNPAB PE=1 SV=2	Heterogeneous nuclear ribonucleoprotein D0 OS=Homo sapiens OX=9606 GN=HNRNPD PE=1 SV=1	656.93	118	197	FALSE	K8(DSBSO)	K14(DSBSO)	High
DSBSO	Inter	1	2	WSLLQQQ[K]TAR	P05787	8	DWYQ[K]QGPGPSR	P08727	5	Keratin, type II cytoskeletal 8 OS=Homo sapiens OX=9606 GN=KRT8 PE=1 SV=7	Keratin, type I cytoskeletal 19 OS=Homo sapiens OX=9606 GN=KRT19 PE=1 SV=4	356.62	130	118	FALSE	K8(DSBSO)	K5(DSBSO)	High
DSBSO	Inter	1	2	SNTFYSAG[K]NYLLR	Q96FV9	9	ATYE[K]ECGNYPGFLTILR	Q8NI27	5	THO complex subunit 1 OS=Homo sapiens OX=9606 GN=THOC1 PE=1 SV=1	THO complex subunit 2 OS=Homo sapiens OX=9606 GN=THOC2 PE=1 SV=2	552.44	133	1062	FALSE	K9(DSBSO)	K5(DSBSO);C7(Carbamidomethyl)	High
DSBSO	Inter	3	2	VSGILV[K]R	Q9UKF6	7	DSLVSSLQFC[K]AK	Q9P2I0	11	Cleavage and polyadenylation specificity factor subunit 3 OS=Homo sapiens OX=9606 GN=CPSF3 PE=1 SV=1	Cleavage and polyadenylation specificity factor subunit 2 OS=Homo sapiens OX=9606 GN=CPSF2 PE=1 SV=2	441.84	487	622	FALSE	K7(DSBSO)	C10(Carbamidomethyl);K11(DSBSO)	High
DSBSO	Inter	2	2	TQALEMN[K]R	Q5VTR2	8	[K]AVEAAQLAEDLK	O75150	1	E3 ubiquitin-protein ligase BRE1A OS=Homo sapiens OX=9606 GN=RNF20 PE=1 SV=2	E3 ubiquitin-protein ligase BRE1B OS=Homo sapiens OX=9606 GN=RNF40 PE=1 SV=5	405.27	834	862	FALSE	K8(DSBSO)	K1(DSBSO)	High
DSBSO	Inter	5	2	[K]SYPMFPAPEER	Q9P2I0	1	[K]IGTTPDIILDDLLETDR	Q10570	1	Cleavage and polyadenylation specificity factor subunit 2 OS=Homo sapiens OX=9606 GN=CPSF2 PE=1 SV=2	Cleavage and polyadenylation specificity factor subunit 1 OS=Homo sapiens OX=9606 GN=CPSF1 PE=1 SV=2	474.37	459	1421	FALSE	K1(DSBSO);M5(Oxidation)	K1(DSBSO)	High
DSBSO	Inter	4	2	[K]TLNI	P11177	1	GANQWI[K]FK	P08559	7	Pyruvate dehydrogenase E1 component subunit beta, mitochondrial OS=Homo sapiens OX=9606 GN=PDHB PE=1 SV=3	Pyruvate dehydrogenase E1 component subunit alpha, somatic form, mitochondrial OS=Homo sapiens OX=9606 GN=PDHA1 PE=1 SV=3	269.2	355	385	FALSE	K1(DSBSO)	K7(DSBSO)	High
DSBSO	Inter	2	2	[K]QYDSFTFTASK	Q9Y3B3	1	LEDLSESIVNDFAYM[K]K	P49755	16	Transmembrane emp24 domain-containing protein 7 OS=Homo sapiens OX=9606 GN=TMED7 PE=1 SV=2	Transmembrane emp24 domain-containing protein 10 OS=Homo sapiens OX=9606 GN=TMED10 PE=1 SV=2	374.02	91	169	FALSE	K1(DSBSO)	K16(DSBSO)	High
DSBSO	Inter	5	3	DSYVGDEAQS[K]R	P60709;P68032	11	IAALQAFADQLIAAGHYA[K]GDISSR	Q13813	19	Actin, cytoplasmic 1 OS=Homo sapiens OX=9606 GN=ACTB PE=1 SV=1;Actin, alpha cardiac muscle 1 OS=Homo sapiens OX=9606 GN=ACTC1 PE=1 SV=1	Spectrin alpha chain, non-erythrocytic 1 OS=Homo sapiens OX=9606 GN=SPTAN1 PE=1 SV=3	368.73	61;63	1519	FALSE	K11(DSBSO)	K19(DSBSO)	High
DSBSO	Inter	2	2	THIS[K]GTLGK	P12956	5	LGGHGPSFPL[K]GITEQQK	P13010	11	X-ray repair cross-complementing protein 6 OS=Homo sapiens OX=9606 GN=XRCC6 PE=1 SV=2	X-ray repair cross-complementing protein 5 OS=Homo sapiens OX=9606 GN=XRCC5 PE=1 SV=3	274.79	570	195	FALSE	K5(DSBSO)	K11(DSBSO)	High
DSBSO	Inter	1	2	T[K]AVSR	P0C0S5	2	AVT[K]YTSAK	O60814	4	Histone H2A.Z OS=Homo sapiens OX=9606 GN=H2AZ1 PE=1 SV=2	Histone H2B type 1-K OS=Homo sapiens OX=9606 GN=H2BC12 PE=1 SV=3	244.7	16	121	FALSE	K2(DSBSO)	K4(DSBSO)	High
DSBSO	Inter	3	2	[K]SDVEAIFSK	P07910	1	GLPY[K]ATENDIYNFFSPLNPVR	P52597	5	Heterogeneous nuclear ribonucleoproteins C1/C2 OS=Homo sapiens OX=9606 GN=HNRNPC PE=1 SV=4	Heterogeneous nuclear ribonucleoprotein F OS=Homo sapiens OX=9606 GN=HNRNPF PE=1 SV=3	305.46	30	299	FALSE	K1(DSBSO)	K5(DSBSO)	High
DSBSO	Inter	2	2	G[K]LASFFLSR	Q8IZL8	2	GIEGTVPYVTTDYNF[K]LPGASEK	Q5SY16	16	Proline-, glutamic acid- and leucine-rich protein 1 OS=Homo sapiens OX=9606 GN=PELP1 PE=1 SV=2	Polynucleotide 5'-hydroxyl-kinase NOL9 OS=Homo sapiens OX=9606 GN=NOL9 PE=1 SV=1	339.31	216	670	FALSE	K2(DSBSO)	K16(DSBSO)	High
DSBSO	Inter	4	2	[K]SCEMGLQLR	Q9NPD3	1	VLGQVSCELVSP[K]LNR	Q06265	13	Exosome complex component RRP41 OS=Homo sapiens OX=9606 GN=EXOSC4 PE=1 SV=3	Exosome complex component RRP45 OS=Homo sapiens OX=9606 GN=EXOSC9 PE=1 SV=3	389.35	95	67	FALSE	K1(DSBSO);C3(Carbamidomethyl)	C7(Carbamidomethyl);K13(DSBSO)	High
DSBSO	Inter	4	2	DAMHEMEEMIET[K]GR	P78316	13	LYGLLDPSVFHV[K]YR	Q9BVI4	13	Nucleolar protein 14 OS=Homo sapiens OX=9606 GN=NOP14 PE=1 SV=3	Nucleolar complex protein 4 homolog OS=Homo sapiens OX=9606 GN=NOC4L PE=1 SV=1	278.15	535	342	FALSE	K13(DSBSO)	K13(DSBSO)	High
DSBSO	Inter	6	4	LASYLD[K]VR	P08727;P19012;P13645	7	FLEQQN[K]MLETK	P05787	7	Keratin, type I cytoskeletal 19 OS=Homo sapiens OX=9606 GN=KRT19 PE=1 SV=4;Keratin, type I cytoskeletal 15 OS=Homo sapiens OX=9606 GN=KRT15 PE=1 SV=3;Keratin, type I cytoskeletal 10 OS=Homo sapiens OX=9606 GN=KRT10 PE=1 SV=6	Keratin, type II cytoskeletal 8 OS=Homo sapiens OX=9606 GN=KRT8 PE=1 SV=7	424.13	97;122;163	117	FALSE	K7(DSBSO)	K7(DSBSO)	High
DSBSO	Inter	2	2	[K]IIMGLDK	P52298	1	NHPQMIAVLVD[K]MIR	Q09161	12	Nuclear cap-binding protein subunit 2 OS=Homo sapiens OX=9606 GN=NCBP2 PE=1 SV=1	Nuclear cap-binding protein subunit 1 OS=Homo sapiens OX=9606 GN=NCBP1 PE=1 SV=1	266.27	68	607	FALSE	K1(DSBSO)	K12(DSBSO)	High
DSBSO	Inter	4	2	SLNL[K]HIK	Q13838	5	EQLDNQLDAYMS[K]TK	Q9Y3Y2	13	Spliceosome RNA helicase DDX39B OS=Homo sapiens OX=9606 GN=DDX39B PE=1 SV=1	Chromatin target of PRMT1 protein OS=Homo sapiens OX=9606 GN=CHTOP PE=1 SV=2	314.22	188	226	FALSE	K5(DSBSO)	K13(DSBSO)	High
DSBSO	Inter	3	2	AV[K]MTLK	P62314	3	SKPVN[K]DR	P62316	6	Small nuclear ribonucleoprotein Sm D1 OS=Homo sapiens OX=9606 GN=SNRPD1 PE=1 SV=1	Small nuclear ribonucleoprotein Sm D2 OS=Homo sapiens OX=9606 GN=SNRPD2 PE=1 SV=1	269.87	44	92	FALSE	K3(DSBSO)	K6(DSBSO)	High
DSBSO	Inter	1	2	TPAL[K]YQQLFEDIR	P33991	5	VMLESFIDTQ[K]FSVMR	P49736	11	DNA replication licensing factor MCM4 OS=Homo sapiens OX=9606 GN=MCM4 PE=1 SV=5	DNA replication licensing factor MCM2 OS=Homo sapiens OX=9606 GN=MCM2 PE=1 SV=4	389.93	819	807	FALSE	K5(DSBSO)	K11(DSBSO)	High
DSBSO	Inter	4	2	AVTPAPPI[K]R	O95182	9	[K]LEDQLQGGQLEEVILQAEHELNLAR	Q16718	1	NADH dehydrogenase [ubiquinone] 1 alpha subcomplex subunit 7 OS=Homo sapiens OX=9606 GN=NDUFA7 PE=1 SV=3	NADH dehydrogenase [ubiquinone] 1 alpha subcomplex subunit 5 OS=Homo sapiens OX=9606 GN=NDUFA5 PE=1 SV=3	293.15	102	67	FALSE	K9(DSBSO)	K1(DSBSO)	High
DSBSO	Inter	2	2	S[K]FADLSEAANR	P08670	2	L[K]LEAELGNMQGLVEDFK	P05787	2	Vimentin OS=Homo sapiens OX=9606 GN=VIM PE=1 SV=4	Keratin, type II cytoskeletal 8 OS=Homo sapiens OX=9606 GN=KRT8 PE=1 SV=7	394.17	294	160	FALSE	K2(DSBSO)	K2(DSBSO)	High
DSBSO	Inter	2	2	AV[K]MTLK	P62314	3	IKP[K]NSK	P14678	4	Small nuclear ribonucleoprotein Sm D1 OS=Homo sapiens OX=9606 GN=SNRPD1 PE=1 SV=1	Small nuclear ribonucleoprotein-associated proteins B and B' OS=Homo sapiens OX=9606 GN=SNRPB PE=1 SV=2	240.35	44	54	FALSE	K3(DSBSO)	K4(DSBSO)	High
DSBSO	Inter	5	3	ET[K]ALSLAR	P35579;P35580	3	VLDFEHFLPMLQTVA[K]NK	P60660	16	Myosin-9 OS=Homo sapiens OX=9606 GN=MYH9 PE=1 SV=4;Myosin-10 OS=Homo sapiens OX=9606 GN=MYH10 PE=1 SV=3	Myosin light polypeptide 6 OS=Homo sapiens OX=9606 GN=MYL6 PE=1 SV=2	284.87	1477;1484	79	FALSE	K3(DSBSO)	K16(DSBSO)	High
DSBSO	Inter	2	2	[K]LAEQFPR	Q96K17	1	IEDLSQQAQLAAAE[K]FK	E9PAV3	15	Transcription factor BTF3 homolog 4 OS=Homo sapiens OX=9606 GN=BTF3L4 PE=1 SV=1	Nascent polypeptide-associated complex subunit alpha, muscle-specific form OS=Homo sapiens OX=9606 GN=NACA PE=1 SV=1	272.67	115	2005	FALSE	K1(DSBSO)	K15(DSBSO)	High
DSBSO	Inter	5	2	LT[K]HTK	Q9Y3U8	3	AGVNTVTTLVEN[K]K	P62424	13	Large ribosomal subunit protein eL36 OS=Homo sapiens OX=9606 GN=RPL36 PE=1 SV=3	Large ribosomal subunit protein eL8 OS=Homo sapiens OX=9606 GN=RPL7A PE=1 SV=2	250.36	35	150	FALSE	K3(DSBSO)	K13(DSBSO)	High
DSBSO	Inter	1	2	EHTALL[K]IEGVYAR	P18077	7	QAMPF[K]CMQLTDFILK	P50914	6	Large ribosomal subunit protein eL33 OS=Homo sapiens OX=9606 GN=RPL35A PE=1 SV=2	Large ribosomal subunit protein eL14 OS=Homo sapiens OX=9606 GN=RPL14 PE=1 SV=4	397.84	29	53	FALSE	K7(DSBSO)	K6(DSBSO);C7(Carbamidomethyl)	High
DSBSO	Inter	4	2	ESA[K]VGDQAQR	P61158	4	TSDFL[K]VLNR	O15144	6	Actin-related protein 3 OS=Homo sapiens OX=9606 GN=ACTR3 PE=1 SV=3	Actin-related protein 2/3 complex subunit 2 OS=Homo sapiens OX=9606 GN=ARPC2 PE=1 SV=1	384	42	275	FALSE	K4(DSBSO)	K6(DSBSO)	High
DSBSO	Inter	7	3	RPSSV[K]VFSGK	P14866	6	IFVGGI[K]EDTEEHHLR	P09651;Q32P51	7	Heterogeneous nuclear ribonucleoprotein L OS=Homo sapiens OX=9606 GN=HNRNPL PE=1 SV=2	Heterogeneous nuclear ribonucleoprotein A1 OS=Homo sapiens OX=9606 GN=HNRNPA1 PE=1 SV=5;Heterogeneous nuclear ribonucleoprotein A1-like 2 OS=Homo sapiens OX=9606 GN=HNRNPA1L2 PE=1 SV=2	302.39	533	113;113	FALSE	K6(DSBSO)	K7(DSBSO)	High
DSBSO	Inter	3	2	SIN[K]LIR	P05198	4	LMC[K]PIFSK	P41091	4	Eukaryotic translation initiation factor 2 subunit 1 OS=Homo sapiens OX=9606 GN=EIF2S1 PE=1 SV=3	Eukaryotic translation initiation factor 2 subunit 3 OS=Homo sapiens OX=9606 GN=EIF2S3 PE=1 SV=3	367.99	61	312	FALSE	K4(DSBSO)	C3(Carbamidomethyl);K4(DSBSO)	High
DSBSO	Inter	2	2	INEILSNAL[K]R	P52272	10	ITPENLPQILLQL[K]R	P43243	14	Heterogeneous nuclear ribonucleoprotein M OS=Homo sapiens OX=9606 GN=HNRNPM PE=1 SV=3	Matrin-3 OS=Homo sapiens OX=9606 GN=MATR3 PE=1 SV=2	386.33	381	146	FALSE	K10(DSBSO)	K14(DSBSO)	High
DSBSO	Inter	1	2	VIWG[K]VTR	P18077	5	THQ[K]FVIATSTK	Q02878	4	Large ribosomal subunit protein eL33 OS=Homo sapiens OX=9606 GN=RPL35A PE=1 SV=2	Large ribosomal subunit protein eL6 OS=Homo sapiens OX=9606 GN=RPL6 PE=1 SV=3	264.02	73	192	FALSE	K5(DSBSO)	K4(DSBSO)	High
DSBSO	Inter	1	2	DDLITDLLNEA[K]QR	P36543	12	YAEIVHLTLPDGT[K]R	P21281	14	V-type proton ATPase subunit E 1 OS=Homo sapiens OX=9606 GN=ATP6V1E1 PE=1 SV=1	V-type proton ATPase subunit B, brain isoform OS=Homo sapiens OX=9606 GN=ATP6V1B2 PE=1 SV=3	268.53	99	81	FALSE	K12(DSBSO)	K14(DSBSO)	High
DSBSO	Inter	3	2	SE[K]VYTR	O75955	3	VDYLSSLG[K]TQTAVVQR	Q14254	9	Flotillin-1 OS=Homo sapiens OX=9606 GN=FLOT1 PE=1 SV=3	Flotillin-2 OS=Homo sapiens OX=9606 GN=FLOT2 PE=1 SV=2	260.63	54	169	FALSE	K3(DSBSO)	K9(DSBSO)	High
DSBSO	Inter	3	2	LAEALP[K]QSVDGK	P20290	7	IEDLSQQAQLAAAE[K]FK	E9PAV3	15	Transcription factor BTF3 OS=Homo sapiens OX=9606 GN=BTF3 PE=1 SV=1	Nascent polypeptide-associated complex subunit alpha, muscle-specific form OS=Homo sapiens OX=9606 GN=NACA PE=1 SV=1	506.36	171	2005	FALSE	K7(DSBSO)	K15(DSBSO)	High
DSBSO	Inter	3	2	VEDLFLTFA[K]K	Q13813	10	LVSQDNFGFDLPAVEAAT[K]K	Q01082	19	Spectrin alpha chain, non-erythrocytic 1 OS=Homo sapiens OX=9606 GN=SPTAN1 PE=1 SV=3	Spectrin beta chain, non-erythrocytic 1 OS=Homo sapiens OX=9606 GN=SPTBN1 PE=1 SV=2	589.08	2098	462	FALSE	K10(DSBSO)	K19(DSBSO)	High
DSBSO	Inter	3	2	[K]IPVPANR	Q9NRX1	1	VEA[K]FINYVK	P06748	4	RNA-binding protein PNO1 OS=Homo sapiens OX=9606 GN=PNO1 PE=1 SV=1	Nucleophosmin OS=Homo sapiens OX=9606 GN=NPM1 PE=1 SV=2	273.83	77	267	FALSE	K1(DSBSO)	K4(DSBSO)	High
DSBSO	Inter	3	2	[K]LDGFPLLR	P09661	1	MELLQ[K]YASETLQAQSEEAR	Q9ULR0	6	U2 small nuclear ribonucleoprotein A' OS=Homo sapiens OX=9606 GN=SNRPA1 PE=1 SV=2	Pre-mRNA-splicing factor ISY1 homolog OS=Homo sapiens OX=9606 GN=ISY1 PE=1 SV=3	288.19	56	266	FALSE	K1(DSBSO)	K6(DSBSO)	High
DSBSO	Inter	1	3	MA[K]YQAAVSK	Q9UHB6	3	EITALAPSTM[K]IK	P60709;P68032	11	LIM domain and actin-binding protein 1 OS=Homo sapiens OX=9606 GN=LIMA1 PE=1 SV=1	Actin, cytoplasmic 1 OS=Homo sapiens OX=9606 GN=ACTB PE=1 SV=1;Actin, alpha cardiac muscle 1 OS=Homo sapiens OX=9606 GN=ACTC1 PE=1 SV=1	314.03	273	326;328	FALSE	K3(DSBSO)	K11(DSBSO)	High
DSBSO	Inter	2	2	[K]IIPQCIAR	Q9H9Y2	1	QDPAHPHVVATGG[K]ENALK	Q6RFH5	14	Ribosome production factor 1 OS=Homo sapiens OX=9606 GN=RPF1 PE=1 SV=2	WD repeat-containing protein 74 OS=Homo sapiens OX=9606 GN=WDR74 PE=1 SV=1	238.16	182	151	FALSE	K1(DSBSO);C6(Carbamidomethyl)	K14(DSBSO)	High
DSBSO	Inter	2	2	FHTVSGS[K]CEIK	Q99729	8	HLYT[K]DIDIHEVR	Q00839	5	Heterogeneous nuclear ribonucleoprotein A/B OS=Homo sapiens OX=9606 GN=HNRNPAB PE=1 SV=2	Heterogeneous nuclear ribonucleoprotein U OS=Homo sapiens OX=9606 GN=HNRNPU PE=1 SV=6	247.7	223	352	FALSE	K8(DSBSO);C9(Carbamidomethyl)	K5(DSBSO)	High
DSBSO	Inter	4	2	TEDG[K]IYQR	P31040	5	KKDESQEG[K]QQYLQSIEER	P21912	9	Succinate dehydrogenase [ubiquinone] flavoprotein subunit, mitochondrial OS=Homo sapiens OX=9606 GN=SDHA PE=1 SV=2	Succinate dehydrogenase [ubiquinone] iron-sulfur subunit, mitochondrial OS=Homo sapiens OX=9606 GN=SDHB PE=1 SV=3	318.59	167	167	FALSE	K5(DSBSO)	K9(DSBSO)	High
DSBSO	Inter	2	2	GENLVSMTVEGPPP[K]DTGIAR	P14678	15	WMEEQAQSLID[K]TTAAFQQGK	P09234	12	Small nuclear ribonucleoprotein-associated proteins B and B' OS=Homo sapiens OX=9606 GN=SNRPB PE=1 SV=2	U1 small nuclear ribonucleoprotein C OS=Homo sapiens OX=9606 GN=SNRPC PE=1 SV=1	518.46	88	52	FALSE	K15(DSBSO)	K12(DSBSO)	High
DSBSO	Inter	3	2	[K]EIETLK	P30622	1	Q[K]VDSLLENLEK	P07910	2	CAP-Gly domain-containing linker protein 1 OS=Homo sapiens OX=9606 GN=CLIP1 PE=1 SV=2	Heterogeneous nuclear ribonucleoproteins C1/C2 OS=Homo sapiens OX=9606 GN=HNRNPC PE=1 SV=4	260.4	1156	206	FALSE	K1(DSBSO)	K2(DSBSO)	High
DSBSO	Inter	3	3	EDSVKPGAHLTV[K]K	P51991	13	EDSQRPGAHLTV[K]K	P09651;Q32P51	13	Heterogeneous nuclear ribonucleoprotein A3 OS=Homo sapiens OX=9606 GN=HNRNPA3 PE=1 SV=2	Heterogeneous nuclear ribonucleoprotein A1 OS=Homo sapiens OX=9606 GN=HNRNPA1 PE=1 SV=5;Heterogeneous nuclear ribonucleoprotein A1-like 2 OS=Homo sapiens OX=9606 GN=HNRNPA1L2 PE=1 SV=2	385.62	126	105;105	FALSE	K13(DSBSO)	K13(DSBSO)	High
DSBSO	Inter	1	2	A[K]MTDFDR	P50914	2	SVFALTNGIYPH[K]LVF	Q02878	13	Large ribosomal subunit protein eL14 OS=Homo sapiens OX=9606 GN=RPL14 PE=1 SV=4	Large ribosomal subunit protein eL6 OS=Homo sapiens OX=9606 GN=RPL6 PE=1 SV=3	240.42	103	285	FALSE	K2(DSBSO)	K13(DSBSO)	High
DSBSO	Inter	1	2	LELQ[K]LLER	O75643	5	QT[K]EQSQLTATQTR	Q6P2Q9	3	U5 small nuclear ribonucleoprotein 200 kDa helicase OS=Homo sapiens OX=9606 GN=SNRNP200 PE=1 SV=2	Pre-mRNA-processing-splicing factor 8 OS=Homo sapiens OX=9606 GN=PRPF8 PE=1 SV=2	409.87	1039	2034	FALSE	K5(DSBSO)	K3(DSBSO)	High
DSBSO	Inter	3	2	LAE[K]YR	Q13769	4	VIQHHPDRHETL[K]ELEALGK	Q6I9Y2	13	THO complex subunit 5 OS=Homo sapiens OX=9606 GN=THOC5 PE=1 SV=2	THO complex subunit 7 OS=Homo sapiens OX=9606 GN=THOC7 PE=1 SV=3	236.58	204	137	FALSE	K4(DSBSO)	K13(DSBSO)	High
DSBSO	Inter	4	2	SFSL[K]NVK	O00148	5	EQLDNQLDAYMS[K]TK	Q9Y3Y2	13	ATP-dependent RNA helicase DDX39A OS=Homo sapiens OX=9606 GN=DDX39A PE=1 SV=2	Chromatin target of PRMT1 protein OS=Homo sapiens OX=9606 GN=CHTOP PE=1 SV=2	236.34	187	226	FALSE	K5(DSBSO)	K13(DSBSO)	High
DSBSO	Inter	2	3	[K]LLEGEESR	P05787;P08670	1	SLLEGQEDHYNNLSAS[K]VL	P08727	17	Keratin, type II cytoskeletal 8 OS=Homo sapiens OX=9606 GN=KRT8 PE=1 SV=7;Vimentin OS=Homo sapiens OX=9606 GN=VIM PE=1 SV=4	Keratin, type I cytoskeletal 19 OS=Homo sapiens OX=9606 GN=KRT19 PE=1 SV=4	260.2	393;402	398	FALSE	K1(DSBSO)	K17(DSBSO)	High
DSBSO	Inter	4	3	SGFNS[K]SGQR	P07910	6	IFVGGI[K]EDTEEHHLR	P09651;Q32P51	7	Heterogeneous nuclear ribonucleoproteins C1/C2 OS=Homo sapiens OX=9606 GN=HNRNPC PE=1 SV=4	Heterogeneous nuclear ribonucleoprotein A1 OS=Homo sapiens OX=9606 GN=HNRNPA1 PE=1 SV=5;Heterogeneous nuclear ribonucleoprotein A1-like 2 OS=Homo sapiens OX=9606 GN=HNRNPA1L2 PE=1 SV=2	294.92	176	113;113	FALSE	K6(DSBSO)	K7(DSBSO)	High
DSBSO	Inter	1	2	[K]ADVLK	O15182	1	SDQDYIL[K]EGDLVK	Q9UQ80	8	Centrin-3 OS=Homo sapiens OX=9606 GN=CETN3 PE=1 SV=2	Proliferation-associated protein 2G4 OS=Homo sapiens OX=9606 GN=PA2G4 PE=1 SV=3	252	63	101	FALSE	K1(DSBSO)	K8(DSBSO)	High
DSBSO	Inter	1	2	YIGIV[K]QAGLER	P52597	6	SSGPYGGGGQYFA[K]PR	P09651	14	Heterogeneous nuclear ribonucleoprotein F OS=Homo sapiens OX=9606 GN=HNRNPF PE=1 SV=3	Heterogeneous nuclear ribonucleoprotein A1 OS=Homo sapiens OX=9606 GN=HNRNPA1 PE=1 SV=5	408.72	224	350	FALSE	K6(DSBSO)	K14(DSBSO)	High
DSBSO	Inter	3	2	ANEVIS[K]LYAVHQEGNK	P50990	7	SLLVIPNTLAVNAAQDSTDLVA[K]LR	P17987	23	T-complex protein 1 subunit theta OS=Homo sapiens OX=9606 GN=CCT8 PE=1 SV=4	T-complex protein 1 subunit alpha OS=Homo sapiens OX=9606 GN=TCP1 PE=1 SV=1	243.24	466	466	FALSE	K7(DSBSO)	K23(DSBSO)	High
DSBSO	Inter	1	2	G[K]YYAVNFPMR	Q92769	2	EFEEES[K]QPGVSEQQR	O94776	7	Histone deacetylase 2 OS=Homo sapiens OX=9606 GN=HDAC2 PE=1 SV=2	Metastasis-associated protein MTA2 OS=Homo sapiens OX=9606 GN=MTA2 PE=1 SV=1	391.02	221	71	FALSE	K2(DSBSO)	K7(DSBSO)	High
DSBSO	Inter	2	2	AMELL[K]VSK	Q9Y3U8	6	L[K]VPPAINQFTQALDR	P62424	2	Large ribosomal subunit protein eL36 OS=Homo sapiens OX=9606 GN=RPL36 PE=1 SV=3	Large ribosomal subunit protein eL8 OS=Homo sapiens OX=9606 GN=RPL7A PE=1 SV=2	322.36	62	75	FALSE	K6(DSBSO)	K2(DSBSO)	High
DSBSO	Inter	3	2	YHQIGSG[K]CEIK	O14979	8	HLYT[K]DIDIHEVR	Q00839	5	Heterogeneous nuclear ribonucleoprotein D-like OS=Homo sapiens OX=9606 GN=HNRNPDL PE=1 SV=3	Heterogeneous nuclear ribonucleoprotein U OS=Homo sapiens OX=9606 GN=HNRNPU PE=1 SV=6	306.88	302	352	FALSE	K8(DSBSO);C9(Carbamidomethyl)	K5(DSBSO)	High
DSBSO	Inter	3	2	I[K]VSNTLESR	P36543	2	[K]TSCEFTGDILR	P21281	1	V-type proton ATPase subunit E 1 OS=Homo sapiens OX=9606 GN=ATP6V1E1 PE=1 SV=1	V-type proton ATPase subunit B, brain isoform OS=Homo sapiens OX=9606 GN=ATP6V1B2 PE=1 SV=3	322.98	191	109	FALSE	K2(DSBSO)	K1(DSBSO);C4(Carbamidomethyl)	High
DSBSO	Inter	3	2	APS[K]SELR	Q5T4S7	4	E[K]IYVLLR	P84090	2	E3 ubiquitin-protein ligase UBR4 OS=Homo sapiens OX=9606 GN=UBR4 PE=1 SV=1	Enhancer of rudimentary homolog OS=Homo sapiens OX=9606 GN=ERH PE=1 SV=1	276.52	4089	90	FALSE	K4(DSBSO)	K2(DSBSO)	High
DSBSO	Inter	7	3	FDS[K]PAPSAQPAPPPHPPSR	Q96SB3	4	HQGVMVGMGQ[K]DSYVGDEAQSK	P60709;P68032	11	Neurabin-2 OS=Homo sapiens OX=9606 GN=PPP1R9B PE=1 SV=3	Actin, cytoplasmic 1 OS=Homo sapiens OX=9606 GN=ACTB PE=1 SV=1;Actin, alpha cardiac muscle 1 OS=Homo sapiens OX=9606 GN=ACTC1 PE=1 SV=1	308.96	127	50;52	FALSE	K4(DSBSO)	M5(Oxidation);M8(Oxidation);K11(DSBSO)	High
DSBSO	Inter	2	2	II[K]VGGER	P61160	3	TSDFL[K]VLNR	O15144	6	Actin-related protein 2 OS=Homo sapiens OX=9606 GN=ACTR2 PE=1 SV=1	Actin-related protein 2/3 complex subunit 2 OS=Homo sapiens OX=9606 GN=ARPC2 PE=1 SV=1	281.43	253	275	FALSE	K3(DSBSO)	K6(DSBSO)	High
DSBSO	Inter	4	2	SSGPYGGGGQYFA[K]PR	P09651	14	NDQDTWDYTNPNLSGQGDPGSNPN[K]R	P14866	25	Heterogeneous nuclear ribonucleoprotein A1 OS=Homo sapiens OX=9606 GN=HNRNPA1 PE=1 SV=5	Heterogeneous nuclear ribonucleoprotein L OS=Homo sapiens OX=9606 GN=HNRNPL PE=1 SV=2	689.09	350	302	FALSE	K14(DSBSO)	K25(DSBSO)	High
DSBSO	Inter	15	3	E[K]LPQVTR	O96019	2	DLTDYLM[K]ILTER	P60709;P68032	8	Actin-like protein 6A OS=Homo sapiens OX=9606 GN=ACTL6A PE=1 SV=1	Actin, cytoplasmic 1 OS=Homo sapiens OX=9606 GN=ACTB PE=1 SV=1;Actin, alpha cardiac muscle 1 OS=Homo sapiens OX=9606 GN=ACTC1 PE=1 SV=1	255.92	242	191;193	FALSE	K2(DSBSO)	M7(Oxidation);K8(DSBSO)	High
DSBSO	Inter	10	3	ASSQQE[K]EDKPAETK	Q9UHB6	7	HQGVMVGMGQ[K]DSYVGDEAQSK	P60709;P68032	11	LIM domain and actin-binding protein 1 OS=Homo sapiens OX=9606 GN=LIMA1 PE=1 SV=1	Actin, cytoplasmic 1 OS=Homo sapiens OX=9606 GN=ACTB PE=1 SV=1;Actin, alpha cardiac muscle 1 OS=Homo sapiens OX=9606 GN=ACTC1 PE=1 SV=1	333.86	518	50;52	FALSE	K7(DSBSO)	M5(Oxidation);M8(Oxidation);K11(DSBSO)	High
DSBSO	Inter	2	2	SSGPYGGGGQYFA[K]PR	P09651	14	IFVGGLSPDTPEE[K]IR	Q14103	14	Heterogeneous nuclear ribonucleoprotein A1 OS=Homo sapiens OX=9606 GN=HNRNPA1 PE=1 SV=5	Heterogeneous nuclear ribonucleoprotein D0 OS=Homo sapiens OX=9606 GN=HNRNPD PE=1 SV=1	278.64	350	197	FALSE	K14(DSBSO)	K14(DSBSO)	High
DSBSO	Inter	1	2	E[K]IYVLLR	P84090	2	LGA[K]GDFPTGK	Q9Y2W1	4	Enhancer of rudimentary homolog OS=Homo sapiens OX=9606 GN=ERH PE=1 SV=1	Thyroid hormone receptor-associated protein 3 OS=Homo sapiens OX=9606 GN=THRAP3 PE=1 SV=2	249.61	90	551	FALSE	K2(DSBSO)	K4(DSBSO)	High
DSBSO	Inter	6	2	NAPML[K]SMK	P62318	6	TDSDIIS[K]MR	P08579	8	Small nuclear ribonucleoprotein Sm D3 OS=Homo sapiens OX=9606 GN=SNRPD3 PE=1 SV=1	U2 small nuclear ribonucleoprotein B'' OS=Homo sapiens OX=9606 GN=SNRPB2 PE=1 SV=1	299.29	84	93	FALSE	K6(DSBSO)	K8(DSBSO)	High
DSBSO	Inter	4	2	E[K]ILSSDDYGK	Q01082	2	[K]HEAFETDFTVHK	Q13813	1	Spectrin beta chain, non-erythrocytic 1 OS=Homo sapiens OX=9606 GN=SPTBN1 PE=1 SV=2	Spectrin alpha chain, non-erythrocytic 1 OS=Homo sapiens OX=9606 GN=SPTAN1 PE=1 SV=3	388.11	659	1911	FALSE	K2(DSBSO)	K1(DSBSO)	High
DSBSO	Inter	1	9	[K]LAVNMVPFPR	P68371;Q9BVA1;P07437;Q9BUF5;Q9H4B7;Q13509;Q13885	1	LPLQDVY[K]IGGIGTVPVGR	P68104;Q05639	8	Tubulin beta-4B chain OS=Homo sapiens OX=9606 GN=TUBB4B PE=1 SV=1;Tubulin beta-2B chain OS=Homo sapiens OX=9606 GN=TUBB2B PE=1 SV=1;Tubulin beta chain OS=Homo sapiens OX=9606 GN=TUBB PE=1 SV=2;Tubulin beta-6 chain OS=Homo sapiens OX=9606 GN=TUBB6 PE=1 SV=1;Tubulin beta-1 chain OS=Homo sapiens OX=9606 GN=TUBB1 PE=1 SV=1;Tubulin beta-3 chain OS=Homo sapiens OX=9606 GN=TUBB3 PE=1 SV=2;Tubulin beta-2…	Elongation factor 1-alpha 1 OS=Homo sapiens OX=9606 GN=EEF1A1 PE=1 SV=1;Elongation factor 1-alpha 2 OS=Homo sapiens OX=9606 GN=EEF1A2 PE=1 SV=1	307.86	252;252;252;252;252;252;252	255;255	FALSE	K1(DSBSO)	K8(DSBSO)	High
DSBSO	Inter	1	2	ESSPSGS[K]SQR	Q9NX63	8	AFDSAVA[K]ALEHHR	Q16891	8	MICOS complex subunit MIC19 OS=Homo sapiens OX=9606 GN=CHCHD3 PE=1 SV=1	MICOS complex subunit MIC60 OS=Homo sapiens OX=9606 GN=IMMT PE=1 SV=1	308.93	45	451	FALSE	K8(DSBSO)	K8(DSBSO)	High
DSBSO	Inter	4	2	YG[K]IVGCSVHK	P07910	3	YHQIGSG[K]CEIK	O14979	8	Heterogeneous nuclear ribonucleoproteins C1/C2 OS=Homo sapiens OX=9606 GN=HNRNPC PE=1 SV=4	Heterogeneous nuclear ribonucleoprotein D-like OS=Homo sapiens OX=9606 GN=HNRNPDL PE=1 SV=3	292.24	42	302	FALSE	K3(DSBSO);C7(Carbamidomethyl)	K8(DSBSO);C9(Carbamidomethyl)	High
DSBSO	Inter	3	2	Y[K]YGYEIPVDMLCK	P60900	2	[K]LAQQYYLVYQEPIPTAQLVQR	P25787	1	Proteasome subunit alpha type-6 OS=Homo sapiens OX=9606 GN=PSMA6 PE=1 SV=1	Proteasome subunit alpha type-2 OS=Homo sapiens OX=9606 GN=PSMA2 PE=1 SV=2	389.62	104	92	FALSE	K2(DSBSO);C13(Carbamidomethyl)	K1(DSBSO)	High
DSBSO	Inter	8	2	VTIA[K]AGIHAR	P25205	5	FQEM[K]MQEHSDQVPVGNIPR	P33993	5	DNA replication licensing factor MCM3 OS=Homo sapiens OX=9606 GN=MCM3 PE=1 SV=3	DNA replication licensing factor MCM7 OS=Homo sapiens OX=9606 GN=MCM7 PE=1 SV=4	346.65	435	236	FALSE	K5(DSBSO)	K5(DSBSO);M6(Oxidation)	High
DSBSO	Inter	3	2	V[K]FNVNR	O00567	2	DLINLA[K]K	P22087	7	Nucleolar protein 56 OS=Homo sapiens OX=9606 GN=NOP56 PE=1 SV=4	rRNA 2'-O-methyltransferase fibrillarin OS=Homo sapiens OX=9606 GN=FBL PE=1 SV=2	235.86	158	205	FALSE	K2(DSBSO)	K7(DSBSO)	High
DSBSO	Inter	1	2	GQAFVIF[K]ELGSSTNALR	P08579	8	GENLVSMTVEGPPP[K]DTGIAR	P14678	15	U2 small nuclear ribonucleoprotein B'' OS=Homo sapiens OX=9606 GN=SNRPB2 PE=1 SV=1	Small nuclear ribonucleoprotein-associated proteins B and B' OS=Homo sapiens OX=9606 GN=SNRPB PE=1 SV=2	520.26	57	88	FALSE	K8(DSBSO)	K15(DSBSO)	High
DSBSO	Inter	4	3	AVVPS[K]R	P07910	6	IFVGGI[K]EDTEEHHLR	P09651;Q32P51	7	Heterogeneous nuclear ribonucleoproteins C1/C2 OS=Homo sapiens OX=9606 GN=HNRNPC PE=1 SV=4	Heterogeneous nuclear ribonucleoprotein A1 OS=Homo sapiens OX=9606 GN=HNRNPA1 PE=1 SV=5;Heterogeneous nuclear ribonucleoprotein A1-like 2 OS=Homo sapiens OX=9606 GN=HNRNPA1L2 PE=1 SV=2	304.88	157	113;113	FALSE	K6(DSBSO)	K7(DSBSO)	High
DSBSO	Inter	7	2	[K]QGGLGPMNIPLVSDPK	Q06830	1	[K]EGGLGPLNIPLLADVTR	P32119	1	Peroxiredoxin-1 OS=Homo sapiens OX=9606 GN=PRDX1 PE=1 SV=1	Peroxiredoxin-2 OS=Homo sapiens OX=9606 GN=PRDX2 PE=1 SV=5	586.62	93	92	FALSE	K1(DSBSO);M8(Oxidation)	K1(DSBSO)	High
DSBSO	Inter	2	2	VQ[K]VMVQPINLIFR	P62304	3	IYADTFGDINYQEFA[K]R	Q15029	16	Small nuclear ribonucleoprotein E OS=Homo sapiens OX=9606 GN=SNRPE PE=1 SV=1	116 kDa U5 small nuclear ribonucleoprotein component OS=Homo sapiens OX=9606 GN=EFTUD2 PE=1 SV=1	631.21	12	341	FALSE	K3(DSBSO)	K16(DSBSO)	High
DSBSO	Inter	2	2	AL[K]VTSLPAMTDR	Q15648	3	DGEFQELM[K]LALNQGK	Q9NPJ6	9	Mediator of RNA polymerase II transcription subunit 1 OS=Homo sapiens OX=9606 GN=MED1 PE=1 SV=4	Mediator of RNA polymerase II transcription subunit 4 OS=Homo sapiens OX=9606 GN=MED4 PE=1 SV=1	515.63	70	81	FALSE	K3(DSBSO)	K9(DSBSO)	High
DSBSO	Inter	1	2	L[K]VPEWVDTVK	P39019	2	QY[K]IPDWFLNR	P62269	3	Small ribosomal subunit protein eS19 OS=Homo sapiens OX=9606 GN=RPS19 PE=1 SV=2	Small ribosomal subunit protein uS13 OS=Homo sapiens OX=9606 GN=RPS18 PE=1 SV=3	257.12	29	78	FALSE	K2(DSBSO)	K3(DSBSO)	High
DSBSO	Inter	2	2	[K]IQDLSDNR	Q9BZD4	1	AQVYVPL[K]ELLNETEEEINK	O14777	8	Kinetochore protein Nuf2 OS=Homo sapiens OX=9606 GN=NUF2 PE=1 SV=2	Kinetochore protein NDC80 homolog OS=Homo sapiens OX=9606 GN=NDC80 PE=1 SV=1	297.25	299	462	FALSE	K1(DSBSO)	K8(DSBSO)	High
DSBSO	Inter	6	2	E[K]IYVLLR	P84090	2	[K]HGLAHDEMK	Q9Y2W1	1	Enhancer of rudimentary homolog OS=Homo sapiens OX=9606 GN=ERH PE=1 SV=1	Thyroid hormone receptor-associated protein 3 OS=Homo sapiens OX=9606 GN=THRAP3 PE=1 SV=2	301.89	90	688	FALSE	K2(DSBSO)	K1(DSBSO);M9(Oxidation)	High
DSBSO	Inter	2	2	ILLQS[K]NAGAVIGK	P61978	6	SSGPYGGGGQYFA[K]PR	P09651	14	Heterogeneous nuclear ribonucleoprotein K OS=Homo sapiens OX=9606 GN=HNRNPK PE=1 SV=1	Heterogeneous nuclear ribonucleoprotein A1 OS=Homo sapiens OX=9606 GN=HNRNPA1 PE=1 SV=5	561.19	52	350	FALSE	K6(DSBSO)	K14(DSBSO)	High
DSBSO	Inter	6	3	VGC[K]YQAEIPDR	O94776	4	SIRPDNMSEYS[K]QMQR	Q13547;Q92769	12	Metastasis-associated protein MTA2 OS=Homo sapiens OX=9606 GN=MTA2 PE=1 SV=1	Histone deacetylase 1 OS=Homo sapiens OX=9606 GN=HDAC1 PE=1 SV=1;Histone deacetylase 2 OS=Homo sapiens OX=9606 GN=HDAC2 PE=1 SV=2	472.4	152	89;90	FALSE	C3(Carbamidomethyl);K4(DSBSO)	K12(DSBSO);M14(Oxidation)	High
DSBSO	Inter	2	2	[K]DPYANLMLQR	Q86TB9	1	IPDEIIDMV[K]EEVVAK	Q9Y4Z0	10	Protein PAT1 homolog 1 OS=Homo sapiens OX=9606 GN=PATL1 PE=1 SV=2	U6 snRNA-associated Sm-like protein LSm4 OS=Homo sapiens OX=9606 GN=LSM4 PE=1 SV=1	522.82	398	80	FALSE	K1(DSBSO)	K10(DSBSO)	High
DSBSO	Inter	1	2	EVPNY[K]LITPAVVSER	P62851	6	TIAECLADELINAA[K]GSSNSYAIKK	P46782	15	Small ribosomal subunit protein eS25 OS=Homo sapiens OX=9606 GN=RPS25 PE=1 SV=1	Small ribosomal subunit protein uS7 OS=Homo sapiens OX=9606 GN=RPS5 PE=1 SV=4	314.89	66	182	FALSE	K6(DSBSO)	C5(Carbamidomethyl);K15(DSBSO)	High
DSBSO	Inter	1	2	[K]KESILDLSK	Q9UK45	1	IPDEIIDMV[K]EEVVAK	Q9Y4Z0	10	U6 snRNA-associated Sm-like protein LSm7 OS=Homo sapiens OX=9606 GN=LSM7 PE=1 SV=1	U6 snRNA-associated Sm-like protein LSm4 OS=Homo sapiens OX=9606 GN=LSM4 PE=1 SV=1	273.62	8	80	FALSE	K1(DSBSO)	K10(DSBSO)	High
DSBSO	Inter	5	2	VSPP[K]R	O75306	5	RTQPPP[K]LPVGPSHK	O95182	7	NADH dehydrogenase [ubiquinone] iron-sulfur protein 2, mitochondrial OS=Homo sapiens OX=9606 GN=NDUFS2 PE=1 SV=2	NADH dehydrogenase [ubiquinone] 1 alpha subcomplex subunit 7 OS=Homo sapiens OX=9606 GN=NDUFA7 PE=1 SV=3	237.73	367	40	FALSE	K5(DSBSO)	K7(DSBSO)	High
DSBSO	Inter	1	2	TL[K]SQNTELASTASLLR	P17535	3	[K]AEDLSSLNGQLQSEVTLLR	P15336	1	Transcription factor JunD OS=Homo sapiens OX=9606 GN=JUND PE=1 SV=3	Cyclic AMP-dependent transcription factor ATF-2 OS=Homo sapiens OX=9606 GN=ATF2 PE=1 SV=4	350.6	304	383	FALSE	K3(DSBSO)	K1(DSBSO)	High
DSBSO	Inter	2	2	SSGPYGGGGQYFA[K]PR	P09651	14	LFIGGLNTETNE[K]ALEAVFGK	P38159	13	Heterogeneous nuclear ribonucleoprotein A1 OS=Homo sapiens OX=9606 GN=HNRNPA1 PE=1 SV=5	RNA-binding motif protein, X chromosome OS=Homo sapiens OX=9606 GN=RBMX PE=1 SV=3	240.9	350	22	FALSE	K14(DSBSO)	K13(DSBSO)	High
DSBSO	Inter	5	3	VFSG[K]SER	P14866	5	IFVGGI[K]EDTEEHHLR	P09651;Q32P51	7	Heterogeneous nuclear ribonucleoprotein L OS=Homo sapiens OX=9606 GN=HNRNPL PE=1 SV=2	Heterogeneous nuclear ribonucleoprotein A1 OS=Homo sapiens OX=9606 GN=HNRNPA1 PE=1 SV=5;Heterogeneous nuclear ribonucleoprotein A1-like 2 OS=Homo sapiens OX=9606 GN=HNRNPA1L2 PE=1 SV=2	290.15	538	113;113	FALSE	K5(DSBSO)	K7(DSBSO)	High
DSBSO	Inter	3	2	HS[K]GVAK	Q6P2Q9	3	T[K]ASVHTLSGHTNAVATVR	O43660	2	Pre-mRNA-processing-splicing factor 8 OS=Homo sapiens OX=9606 GN=PRPF8 PE=1 SV=2	Pleiotropic regulator 1 OS=Homo sapiens OX=9606 GN=PLRG1 PE=1 SV=1	308.51	666	320	FALSE	K3(DSBSO)	K2(DSBSO)	High
DSBSO	Inter	4	2	VF[K]EENQK	Q9NYF8	3	E[K]IYVLLR	P84090	2	Bcl-2-associated transcription factor 1 OS=Homo sapiens OX=9606 GN=BCLAF1 PE=1 SV=2	Enhancer of rudimentary homolog OS=Homo sapiens OX=9606 GN=ERH PE=1 SV=1	264.39	676	90	FALSE	K3(DSBSO)	K2(DSBSO)	High
DSBSO	Inter	3	2	RPSSV[K]VFSGK	P14866	6	YHNVGLS[K]CEIK	Q14103	8	Heterogeneous nuclear ribonucleoprotein L OS=Homo sapiens OX=9606 GN=HNRNPL PE=1 SV=2	Heterogeneous nuclear ribonucleoprotein D0 OS=Homo sapiens OX=9606 GN=HNRNPD PE=1 SV=1	273.92	533	251	FALSE	K6(DSBSO)	K8(DSBSO);C9(Carbamidomethyl)	High
DSBSO	Inter	3	2	SSGPYGGGGQYFA[K]PR	P09651	14	GLPY[K]ATENDIYNFFSPLNPVR	P52597	5	Heterogeneous nuclear ribonucleoprotein A1 OS=Homo sapiens OX=9606 GN=HNRNPA1 PE=1 SV=5	Heterogeneous nuclear ribonucleoprotein F OS=Homo sapiens OX=9606 GN=HNRNPF PE=1 SV=3	445.59	350	299	FALSE	K14(DSBSO)	K5(DSBSO)	High
DSBSO	Inter	3	2	TDSDIIS[K]MR	P08579	8	FLILPDML[K]NAPMLK	P62318	9	U2 small nuclear ribonucleoprotein B'' OS=Homo sapiens OX=9606 GN=SNRPB2 PE=1 SV=1	Small nuclear ribonucleoprotein Sm D3 OS=Homo sapiens OX=9606 GN=SNRPD3 PE=1 SV=1	377.74	93	78	FALSE	K8(DSBSO)	K9(DSBSO)	High
DSBSO	Inter	2	2	[K]GTPWEGGLFK	P63279	1	LNG[K]LYLDGSEK	P49792	4	SUMO-conjugating enzyme UBC9 OS=Homo sapiens OX=9606 GN=UBE2I PE=1 SV=1	E3 SUMO-protein ligase RanBP2 OS=Homo sapiens OX=9606 GN=RANBP2 PE=1 SV=2	380.5	49	2687	FALSE	K1(DSBSO)	K4(DSBSO)	High
DSBSO	Inter	3	2	DEDSAEALL[K]K	Q13813	10	HNLLAS[K]EIHQFNR	Q01082	7	Spectrin alpha chain, non-erythrocytic 1 OS=Homo sapiens OX=9606 GN=SPTAN1 PE=1 SV=3	Spectrin beta chain, non-erythrocytic 1 OS=Homo sapiens OX=9606 GN=SPTBN1 PE=1 SV=2	420.52	930	1485	FALSE	K10(DSBSO)	K7(DSBSO)	High
DSBSO	Inter	6	2	GT[K]MEATD	Q16621	3	S[K]YEALQTFAR	O15525	2	Transcription factor NF-E2 45 kDa subunit OS=Homo sapiens OX=9606 GN=NFE2 PE=1 SV=1	Transcription factor MafG OS=Homo sapiens OX=9606 GN=MAFG PE=1 SV=1	438	368	110	FALSE	K3(DSBSO)	K2(DSBSO)	High
DSBSO	Inter	1	2	SNL[K]EVLNAVK	Q6PD62	4	LWDLENG[K]QIK	Q9GZS3	8	RNA polymerase-associated protein CTR9 homolog OS=Homo sapiens OX=9606 GN=CTR9 PE=1 SV=1	Superkiller complex protein 8 OS=Homo sapiens OX=9606 GN=SKIC8 PE=1 SV=1	353.53	777	97	FALSE	K4(DSBSO)	K8(DSBSO)	High
DSBSO	Inter	3	3	VTA[K]ELSLVNK	Q9UHB6	4	HQGVMVGMGQ[K]DSYVGDEAQSK	P60709;P68032	11	LIM domain and actin-binding protein 1 OS=Homo sapiens OX=9606 GN=LIMA1 PE=1 SV=1	Actin, cytoplasmic 1 OS=Homo sapiens OX=9606 GN=ACTB PE=1 SV=1;Actin, alpha cardiac muscle 1 OS=Homo sapiens OX=9606 GN=ACTC1 PE=1 SV=1	251.71	21	50;52	FALSE	K4(DSBSO)	K11(DSBSO)	High
DSBSO	Inter	3	6	[K]GNYSER	P20671;P04908	1	LAHYN[K]R	O60814;Q99880;Q6DN03;Q16778	6	Histone H2A type 1-D OS=Homo sapiens OX=9606 GN=H2AC7 PE=1 SV=2;Histone H2A type 1-B/E OS=Homo sapiens OX=9606 GN=H2AC8 PE=1 SV=2	Histone H2B type 1-K OS=Homo sapiens OX=9606 GN=H2BC12 PE=1 SV=3;Histone H2B type 1-L OS=Homo sapiens OX=9606 GN=H2BC13 PE=1 SV=3;Putative histone H2B type 2-C OS=Homo sapiens OX=9606 GN=H2BC20P PE=5 SV=3;Histone H2B type 2-E OS=Homo sapiens OX=9606 GN=H2BC21 PE=1 SV=3	257.24	37;37	86;86;86;86	FALSE	K1(DSBSO)	K6(DSBSO)	High
DSBSO	Inter	3	2	YSYVCPDLV[K]EFNK	P61158	10	ET[K]DTDIVDEAIYYFK	O15145	3	Actin-related protein 3 OS=Homo sapiens OX=9606 GN=ACTR3 PE=1 SV=3	Actin-related protein 2/3 complex subunit 3 OS=Homo sapiens OX=9606 GN=ARPC3 PE=1 SV=3	551.42	240	37	FALSE	C5(Carbamidomethyl);K10(DSBSO)	K3(DSBSO)	High
DSBSO	Inter	2	2	VQDV[K]K	Q9P2J5	5	IAEAE[K]K	P82094	6	Leucine--tRNA ligase, cytoplasmic OS=Homo sapiens OX=9606 GN=LARS1 PE=1 SV=2	TATA element modulatory factor OS=Homo sapiens OX=9606 GN=TMF1 PE=1 SV=2	251.79	491	512	FALSE	K5(DSBSO)	K6(DSBSO)	High
DSBSO	Inter	2	2	DLS[K]SMSGR	O15212	4	YLVEVEELAEEVLAD[K]R	Q9NUG6	16	Prefoldin subunit 6 OS=Homo sapiens OX=9606 GN=PFDN6 PE=1 SV=1	p53 and DNA damage-regulated protein 1 OS=Homo sapiens OX=9606 GN=PDRG1 PE=1 SV=2	267.21	25	27	FALSE	K4(DSBSO)	K16(DSBSO)	High
DSBSO	Inter	3	2	[K]LDQTIMR	Q96GM5	1	LE[K]LYSTMVR	O14497	3	SWI/SNF-related matrix-associated actin-dependent regulator of chromatin subfamily D member 1 OS=Homo sapiens OX=9606 GN=SMARCD1 PE=1 SV=2	AT-rich interactive domain-containing protein 1A OS=Homo sapiens OX=9606 GN=ARID1A PE=1 SV=3	306.78	156	2146	FALSE	K1(DSBSO)	K3(DSBSO)	High
DSBSO	Inter	1	2	MFVGGLSWDTS[K]K	Q99729	12	IFVGGLSPDTPEE[K]IR	Q14103	14	Heterogeneous nuclear ribonucleoprotein A/B OS=Homo sapiens OX=9606 GN=HNRNPAB PE=1 SV=2	Heterogeneous nuclear ribonucleoprotein D0 OS=Homo sapiens OX=9606 GN=HNRNPD PE=1 SV=1	296.13	82	197	FALSE	K12(DSBSO)	K14(DSBSO)	High
DSBSO	Inter	3	2	GFGFVLF[K]DAASVDK	O14979	8	IFVGGLSPDTPEE[K]IR	Q14103	14	Heterogeneous nuclear ribonucleoprotein D-like OS=Homo sapiens OX=9606 GN=HNRNPDL PE=1 SV=3	Heterogeneous nuclear ribonucleoprotein D0 OS=Homo sapiens OX=9606 GN=HNRNPD PE=1 SV=1	584.41	197	197	FALSE	K8(DSBSO)	K14(DSBSO)	High
DSBSO	Inter	3	2	SSGPYGGGGQYFA[K]PR	P09651	14	YPED[K]ITPENLPQILLQLK	P43243	5	Heterogeneous nuclear ribonucleoprotein A1 OS=Homo sapiens OX=9606 GN=HNRNPA1 PE=1 SV=5	Matrin-3 OS=Homo sapiens OX=9606 GN=MATR3 PE=1 SV=2	394.94	350	132	FALSE	K14(DSBSO)	K5(DSBSO)	High
DSBSO	Inter	3	2	ADH[K]EAVR	Q8NFH3	4	TAAVWEEIVGESND[K]LR	Q96EE3	15	Nucleoporin Nup43 OS=Homo sapiens OX=9606 GN=NUP43 PE=1 SV=1	Nucleoporin SEH1 OS=Homo sapiens OX=9606 GN=SEH1L PE=1 SV=3	256.87	161	96	FALSE	K4(DSBSO)	K15(DSBSO)	High
DSBSO	Inter	5	2	L[K]AEIAR	P12270	2	W[K]ALLGR	Q96P11	2	Nucleoprotein TPR OS=Homo sapiens OX=9606 GN=TPR PE=1 SV=3	28S rRNA (cytosine-C(5))-methyltransferase OS=Homo sapiens OX=9606 GN=NSUN5 PE=1 SV=2	291.89	1379	92	FALSE	K2(DSBSO)	K2(DSBSO)	High
DSBSO	Inter	3	2	[K]AVEAGLR	P48200	1	NIE[K]ECNAK	Q15637	4	Iron-responsive element-binding protein 2 OS=Homo sapiens OX=9606 GN=IREB2 PE=1 SV=4	Splicing factor 1 OS=Homo sapiens OX=9606 GN=SF1 PE=1 SV=4	261.86	530	169	FALSE	K1(DSBSO)	K4(DSBSO);C6(Carbamidomethyl)	High
DSBSO	Inter	1	4	LQMAIEES[K]R	Q9Y6I3	9	LIFAG[K]QLEDGR	P62979;P62987;P0CG47	6	Epsin-1 OS=Homo sapiens OX=9606 GN=EPN1 PE=1 SV=2	Ubiquitin-ribosomal protein eS31 fusion protein OS=Homo sapiens OX=9606 GN=RPS27A PE=1 SV=2;Ubiquitin-ribosomal protein eL40 fusion protein OS=Homo sapiens OX=9606 GN=UBA52 PE=1 SV=2;Polyubiquitin-B OS=Homo sapiens OX=9606 GN=UBB PE=1 SV=1	291.93	246	48;48;48	FALSE	K9(DSBSO)	K6(DSBSO)	High
DSBSO	Inter	3	2	SGA[K]WTK	O15143	4	ARPDAE[K]K	O15144	7	Actin-related protein 2/3 complex subunit 1B OS=Homo sapiens OX=9606 GN=ARPC1B PE=1 SV=3	Actin-related protein 2/3 complex subunit 2 OS=Homo sapiens OX=9606 GN=ARPC2 PE=1 SV=1	274.46	41	286	FALSE	K4(DSBSO)	K7(DSBSO)	High
DSBSO	Inter	3	2	FMLG[K]QEVIR	P62942	5	[K]FMQDPMEIFVDDETK	Q13838	1	Peptidyl-prolyl cis-trans isomerase FKBP1A OS=Homo sapiens OX=9606 GN=FKBP1A PE=1 SV=2	Spliceosome RNA helicase DDX39B OS=Homo sapiens OX=9606 GN=DDX39B PE=1 SV=1	249.27	53	241	FALSE	K5(DSBSO)	K1(DSBSO)	High
DSBSO	Inter	2	2	ALAIY[K]QVLR	Q6PD62	6	T[K]QPIPAAYNR	Q6P1J9	2	RNA polymerase-associated protein CTR9 homolog OS=Homo sapiens OX=9606 GN=CTR9 PE=1 SV=1	Parafibromin OS=Homo sapiens OX=9606 GN=CDC73 PE=1 SV=1	321.27	637	283	FALSE	K6(DSBSO)	K2(DSBSO)	High
DSBSO	Inter	2	2	[K]VIDDTNITR	P05783	1	DVDEAYMN[K]VELESR	P05787	9	Keratin, type I cytoskeletal 18 OS=Homo sapiens OX=9606 GN=KRT18 PE=1 SV=2	Keratin, type II cytoskeletal 8 OS=Homo sapiens OX=9606 GN=KRT8 PE=1 SV=7	246.59	187	207	FALSE	K1(DSBSO)	K9(DSBSO)	High
DSBSO	Inter	1	2	FQNLD[K]K	O15143	6	TSDFL[K]VLNR	O15144	6	Actin-related protein 2/3 complex subunit 1B OS=Homo sapiens OX=9606 GN=ARPC1B PE=1 SV=3	Actin-related protein 2/3 complex subunit 2 OS=Homo sapiens OX=9606 GN=ARPC2 PE=1 SV=1	303.26	307	275	FALSE	K6(DSBSO)	K6(DSBSO)	High
DSBSO	Inter	2	3	IG[K]EMQNA	P52907;P47755	3	[K]LEVEANNAFDQYR	P47756	1	F-actin-capping protein subunit alpha-1 OS=Homo sapiens OX=9606 GN=CAPZA1 PE=1 SV=3;F-actin-capping protein subunit alpha-2 OS=Homo sapiens OX=9606 GN=CAPZA2 PE=1 SV=3	F-actin-capping protein subunit beta OS=Homo sapiens OX=9606 GN=CAPZB PE=1 SV=5	333.93	281;281	95	FALSE	K3(DSBSO)	K1(DSBSO)	High
DSBSO	Inter	2	2	TTVN[K]FLSLANK	Q9UMY1	5	DE[K]EISHVLNFLIR	Q8TED0	3	U3 small nucleolar RNA-associated protein NOL7 OS=Homo sapiens OX=9606 GN=NOL7 PE=1 SV=2	U3 small nucleolar RNA-associated protein 15 homolog OS=Homo sapiens OX=9606 GN=UTP15 PE=1 SV=3	357.91	210	416	FALSE	K5(DSBSO)	K3(DSBSO)	High
DSBSO	Inter	3	2	GSP[K]NVESFASMLR	Q9Y2Q9	4	AFDLFNPNF[K]STCQR	Q9Y3D9	10	Small ribosomal subunit protein bS1m OS=Homo sapiens OX=9606 GN=MRPS28 PE=1 SV=1	Small ribosomal subunit protein mS23 OS=Homo sapiens OX=9606 GN=MRPS23 PE=1 SV=2	279.26	75	93	FALSE	K4(DSBSO)	K10(DSBSO);C13(Carbamidomethyl)	High
DSBSO	Inter	1	5	LASYLD[K]VR	P08727;P19012;P13645	7	TLNN[K]FASFIDK	P05787;P35908	5	Keratin, type I cytoskeletal 19 OS=Homo sapiens OX=9606 GN=KRT19 PE=1 SV=4;Keratin, type I cytoskeletal 15 OS=Homo sapiens OX=9606 GN=KRT15 PE=1 SV=3;Keratin, type I cytoskeletal 10 OS=Homo sapiens OX=9606 GN=KRT10 PE=1 SV=6	Keratin, type II cytoskeletal 8 OS=Homo sapiens OX=9606 GN=KRT8 PE=1 SV=7;Keratin, type II cytoskeletal 2 epidermal OS=Homo sapiens OX=9606 GN=KRT2 PE=1 SV=2	446.99	97;122;163	101;188	FALSE	K7(DSBSO)	K5(DSBSO)	High
DSBSO	Inter	2	5	EEN[K]GGEDK	P62258	4	A[K]LAEQAER	P27348;P31947;P63104;P31946	2	14-3-3 protein epsilon OS=Homo sapiens OX=9606 GN=YWHAE PE=1 SV=1	14-3-3 protein theta OS=Homo sapiens OX=9606 GN=YWHAQ PE=1 SV=1;14-3-3 protein sigma OS=Homo sapiens OX=9606 GN=SFN PE=1 SV=1;14-3-3 protein zeta/delta OS=Homo sapiens OX=9606 GN=YWHAZ PE=1 SV=1;14-3-3 protein beta/alpha OS=Homo sapiens OX=9606 GN=YWHAB PE=1 SV=3	315.44	73	11;11;11;13	FALSE	K4(DSBSO)	K2(DSBSO)	High
DSBSO	Inter	4	2	[K]SLEGDLEDLK	P20700	1	DLEALLNS[K]EAALSTALSEK	P02545	9	Lamin-B1 OS=Homo sapiens OX=9606 GN=LMNB1 PE=1 SV=2	Prelamin-A/C OS=Homo sapiens OX=9606 GN=LMNA PE=1 SV=1	405.98	157	144	FALSE	K1(DSBSO)	K9(DSBSO)	High
DSBSO	Inter	1	2	FLLDTN[K]SR	Q14566	7	YA[K]LFADAVQELLPQYK	P33993	3	DNA replication licensing factor MCM6 OS=Homo sapiens OX=9606 GN=MCM6 PE=1 SV=1	DNA replication licensing factor MCM7 OS=Homo sapiens OX=9606 GN=MCM7 PE=1 SV=4	328.19	197	75	FALSE	K7(DSBSO)	K3(DSBSO)	High
DSBSO	Inter	6	2	SS[K]MLQHIDYR	P14678	3	YFILPDSLPLDTLLVDVEP[K]VK	P62314	20	Small nuclear ribonucleoprotein-associated proteins B and B' OS=Homo sapiens OX=9606 GN=SNRPB PE=1 SV=2	Small nuclear ribonucleoprotein Sm D1 OS=Homo sapiens OX=9606 GN=SNRPD1 PE=1 SV=1	278.24	8	86	FALSE	K3(DSBSO);M4(Oxidation)	K20(DSBSO)	High
DSBSO	Inter	3	2	EID[K]AEGK	Q15428	4	KKEEEE[K]EK	Q15459	7	Splicing factor 3A subunit 2 OS=Homo sapiens OX=9606 GN=SF3A2 PE=1 SV=2	Splicing factor 3A subunit 1 OS=Homo sapiens OX=9606 GN=SF3A1 PE=1 SV=1	313.64	190	264	FALSE	K4(DSBSO)	K7(DSBSO)	High
DSBSO	Inter	9	2	L[K]AAEHR	Q9NVI7	2	L[K]ASEHR	Q5T9A4	2	ATPase family AAA domain-containing protein 3A OS=Homo sapiens OX=9606 GN=ATAD3A PE=1 SV=2	ATPase family AAA domain-containing protein 3B OS=Homo sapiens OX=9606 GN=ATAD3B PE=1 SV=1	316.49	262	214	FALSE	K2(DSBSO)	K2(DSBSO)	High
DSBSO	Inter	3	2	D[K]LSELQLR	Q9BVK6	2	LEDILESINSI[K]SR	Q9Y3A6	12	Transmembrane emp24 domain-containing protein 9 OS=Homo sapiens OX=9606 GN=TMED9 PE=1 SV=2	Transmembrane emp24 domain-containing protein 5 OS=Homo sapiens OX=9606 GN=TMED5 PE=1 SV=1	311.96	160	164	FALSE	K2(DSBSO)	K12(DSBSO)	High
DSBSO	Inter	3	2	GAA[K]EAAGK	Q00839	4	NLATTVTEEILE[K]SFSEFGK	O43390	13	Heterogeneous nuclear ribonucleoprotein U OS=Homo sapiens OX=9606 GN=HNRNPU PE=1 SV=6	Heterogeneous nuclear ribonucleoprotein R OS=Homo sapiens OX=9606 GN=HNRNPR PE=1 SV=1	269.37	181	359	FALSE	K4(DSBSO)	K13(DSBSO)	High
DSBSO	Inter	3	2	AAPGAEFAPN[K]R	Q15233	11	GIVEFAS[K]PAAR	P23246	8	Non-POU domain-containing octamer-binding protein OS=Homo sapiens OX=9606 GN=NONO PE=1 SV=4	Splicing factor, proline- and glutamine-rich OS=Homo sapiens OX=9606 GN=SFPQ PE=1 SV=2	458.99	467	421	FALSE	K11(DSBSO)	K8(DSBSO)	High
DSBSO	Inter	3	2	AL[K]QLLSLAANGIQR	Q9BVL2	3	VDNPDSE[K]LIPVPMVGFK	Q7Z3B4	8	Nucleoporin p58/p45 OS=Homo sapiens OX=9606 GN=NUP58 PE=1 SV=1	Nucleoporin p54 OS=Homo sapiens OX=9606 GN=NUP54 PE=1 SV=2	543.93	291	321	FALSE	K3(DSBSO)	K8(DSBSO)	High
DSBSO	Inter	5	2	DVYVDS[K]DPVSSLQVK	Q9P032	7	[K]FDLNSPWEAFPVYR	O75489	1	NADH dehydrogenase [ubiquinone] 1 alpha subcomplex assembly factor 4 OS=Homo sapiens OX=9606 GN=NDUFAF4 PE=1 SV=1	NADH dehydrogenase [ubiquinone] iron-sulfur protein 3, mitochondrial OS=Homo sapiens OX=9606 GN=NDUFS3 PE=1 SV=1	743.35	73	232	FALSE	K7(DSBSO)	K1(DSBSO)	High
DSBSO	Inter	2	2	ALVSG[K]PAESSAVAATEK	O95182	6	NDVAH[K]QLSAFGEYVAEILPK	O75489	6	NADH dehydrogenase [ubiquinone] 1 alpha subcomplex subunit 7 OS=Homo sapiens OX=9606 GN=NDUFA7 PE=1 SV=3	NADH dehydrogenase [ubiquinone] iron-sulfur protein 3, mitochondrial OS=Homo sapiens OX=9606 GN=NDUFS3 PE=1 SV=1	307.93	80	56	FALSE	K6(DSBSO)	K6(DSBSO)	High
DSBSO	Inter	3	2	FQNLD[K]K	O15143	6	H[K]LVDFVIHFMEEIDK	P59998	2	Actin-related protein 2/3 complex subunit 1B OS=Homo sapiens OX=9606 GN=ARPC1B PE=1 SV=3	Actin-related protein 2/3 complex subunit 4 OS=Homo sapiens OX=9606 GN=ARPC4 PE=1 SV=3	253.2	307	130	FALSE	K6(DSBSO)	K2(DSBSO)	High
DSBSO	Inter	3	3	I[K]IIAPPER	P60709;P68032	2	YQAAVS[K]QSSSTNYTNELK	Q9UHB6	7	Actin, cytoplasmic 1 OS=Homo sapiens OX=9606 GN=ACTB PE=1 SV=1;Actin, alpha cardiac muscle 1 OS=Homo sapiens OX=9606 GN=ACTC1 PE=1 SV=1	LIM domain and actin-binding protein 1 OS=Homo sapiens OX=9606 GN=LIMA1 PE=1 SV=1	316.1	328;330	280	FALSE	K2(DSBSO)	K7(DSBSO)	High
DSBSO	Inter	2	2	YSPEF[K]DPLIDK	Q9Y2R9	6	AIAYLFPSGLFE[K]R	P82933	13	Small ribosomal subunit protein uS7m OS=Homo sapiens OX=9606 GN=MRPS7 PE=1 SV=2	Small ribosomal subunit protein uS9m OS=Homo sapiens OX=9606 GN=MRPS9 PE=1 SV=2	273.91	42	119	FALSE	K6(DSBSO)	K13(DSBSO)	High
DSBSO	Inter	5	2	I[K]DINK	Q15643	2	DL[K]ANESR	Q13813	3	Thyroid receptor-interacting protein 11 OS=Homo sapiens OX=9606 GN=TRIP11 PE=1 SV=3	Spectrin alpha chain, non-erythrocytic 1 OS=Homo sapiens OX=9606 GN=SPTAN1 PE=1 SV=3	291.28	316	1141	FALSE	K2(DSBSO)	K3(DSBSO)	High
DSBSO	Inter	9	2	AVMISAIE[K]QK	Q15393	9	YTIHSQLEHLQS[K]YIGTGHADTTK	Q9BWJ5	13	Splicing factor 3B subunit 3 OS=Homo sapiens OX=9606 GN=SF3B3 PE=1 SV=4	Splicing factor 3B subunit 5 OS=Homo sapiens OX=9606 GN=SF3B5 PE=1 SV=1	269.54	137	17	FALSE	M3(Oxidation);K9(DSBSO)	K13(DSBSO)	High
DSBSO	Inter	1	2	FQQ[K]VMEK	O75477	4	VAQVAEITYGQ[K]VMEK	O94905	12	Erlin-1 OS=Homo sapiens OX=9606 GN=ERLIN1 PE=1 SV=2	Erlin-2 OS=Homo sapiens OX=9606 GN=ERLIN2 PE=1 SV=1	291.93	234	232	FALSE	K4(DSBSO)	K12(DSBSO)	High
DSBSO	Inter	6	2	YDDEV[K]R	O75489	6	DHHFDMINI[K]SIPK	Q9P032	10	NADH dehydrogenase [ubiquinone] iron-sulfur protein 3, mitochondrial OS=Homo sapiens OX=9606 GN=NDUFS3 PE=1 SV=1	NADH dehydrogenase [ubiquinone] 1 alpha subcomplex assembly factor 4 OS=Homo sapiens OX=9606 GN=NDUFAF4 PE=1 SV=1	322.02	217	107	FALSE	K6(DSBSO)	M6(Oxidation);K10(DSBSO)	High
DSBSO	Inter	1	2	AD[K]LAEEHSS	P06576	3	L[K]EIVTNFLAGFEA	P25705	2	ATP synthase subunit beta, mitochondrial OS=Homo sapiens OX=9606 GN=ATP5F1B PE=1 SV=3	ATP synthase subunit alpha, mitochondrial OS=Homo sapiens OX=9606 GN=ATP5F1A PE=1 SV=1	245.53	522	541	FALSE	K3(DSBSO)	K2(DSBSO)	High
DSBSO	Inter	3	2	LTPLIL[K]PFGNSISR	Q14739	7	AFVDFLSDEI[K]EER	Q07021	11	Delta(14)-sterol reductase LBR OS=Homo sapiens OX=9606 GN=LBR PE=1 SV=2	Complement component 1 Q subcomponent-binding protein, mitochondrial OS=Homo sapiens OX=9606 GN=C1QBP PE=1 SV=1	384.74	123	91	FALSE	K7(DSBSO)	K11(DSBSO)	High
DSBSO	Inter	1	2	VD[K]GVVPLAGTNGETTTQGLDGLSER	P04075	3	VD[K]GVVPLAGTDGETTTQGLDGLSER	P09972	3	Fructose-bisphosphate aldolase A OS=Homo sapiens OX=9606 GN=ALDOA PE=1 SV=2	Fructose-bisphosphate aldolase C OS=Homo sapiens OX=9606 GN=ALDOC PE=1 SV=2	972.93	111	111	FALSE	K3(DSBSO)	K3(DSBSO)	High
DSBSO	Inter	2	3	GLG[K]GGAK	P62805	4	KTESHH[K]AK	P20671;P04908	7	Histone H4 OS=Homo sapiens OX=9606 GN=H4C16 PE=1 SV=2	Histone H2A type 1-D OS=Homo sapiens OX=9606 GN=H2AC7 PE=1 SV=2;Histone H2A type 1-B/E OS=Homo sapiens OX=9606 GN=H2AC8 PE=1 SV=2	295.12	13	126;126	FALSE	K4(DSBSO)	K7(DSBSO)	High
DSBSO	Inter	3	2	IQAEFE[K]K	Q12874	7	NIVD[K]TASFVAR	Q15459	5	Splicing factor 3A subunit 3 OS=Homo sapiens OX=9606 GN=SF3A3 PE=1 SV=1	Splicing factor 3A subunit 1 OS=Homo sapiens OX=9606 GN=SF3A1 PE=1 SV=1	313.44	219	55	FALSE	K7(DSBSO)	K5(DSBSO)	High
DSBSO	Inter	3	2	WSLLQQQ[K]TAR	P05787	8	IRDWYQ[K]QGPGPSR	P08727	7	Keratin, type II cytoskeletal 8 OS=Homo sapiens OX=9606 GN=KRT8 PE=1 SV=7	Keratin, type I cytoskeletal 19 OS=Homo sapiens OX=9606 GN=KRT19 PE=1 SV=4	444.14	130	118	FALSE	K8(DSBSO)	K7(DSBSO)	High
DSBSO	Inter	2	2	STAVTTSSA[K]IK	Q9UKM9	10	ND[K]SEEEQSSSSVK	P07910	3	RNA-binding protein Raly OS=Homo sapiens OX=9606 GN=RALY PE=1 SV=1	Heterogeneous nuclear ribonucleoproteins C1/C2 OS=Homo sapiens OX=9606 GN=HNRNPC PE=1 SV=4	376.27	179	232	FALSE	K10(DSBSO)	K3(DSBSO)	High
DSBSO	Inter	2	2	IETAQEL[K]NAEIALR	Q9BVL2	8	DDLEDI[K]LVEHGLNETIHIR	Q7Z3B4	7	Nucleoporin p58/p45 OS=Homo sapiens OX=9606 GN=NUP58 PE=1 SV=1	Nucleoporin p54 OS=Homo sapiens OX=9606 GN=NUP54 PE=1 SV=2	274.67	320	489	FALSE	K8(DSBSO)	K7(DSBSO)	High
DSBSO	Inter	2	2	TITG[K]TFSSR	O15144	5	GVDDLDFFIGDEAIEKPTYAT[K]WPIR	P61158	22	Actin-related protein 2/3 complex subunit 2 OS=Homo sapiens OX=9606 GN=ARPC2 PE=1 SV=1	Actin-related protein 3 OS=Homo sapiens OX=9606 GN=ACTR3 PE=1 SV=3	279.32	295	75	FALSE	K5(DSBSO)	K22(DSBSO)	High
DSBSO	Inter	3	2	INEILSNAL[K]R	P52272	10	SSGPYGGGGQYFA[K]PR	P09651	14	Heterogeneous nuclear ribonucleoprotein M OS=Homo sapiens OX=9606 GN=HNRNPM PE=1 SV=3	Heterogeneous nuclear ribonucleoprotein A1 OS=Homo sapiens OX=9606 GN=HNRNPA1 PE=1 SV=5	410	381	350	FALSE	K10(DSBSO)	K14(DSBSO)	High
DSBSO	Inter	4	2	FQQ[K]QIENVLR	P20042	4	SFDVN[K]PGCEVDDLK	P41091	6	Eukaryotic translation initiation factor 2 subunit 2 OS=Homo sapiens OX=9606 GN=EIF2S2 PE=1 SV=2	Eukaryotic translation initiation factor 2 subunit 3 OS=Homo sapiens OX=9606 GN=EIF2S3 PE=1 SV=3	425.55	265	266	FALSE	K4(DSBSO)	K6(DSBSO);C9(Carbamidomethyl)	High
DSBSO	Inter	4	2	[K]AVTPAPPIK	O95182	1	NDVAH[K]QLSAFGEYVAEILPK	O75489	6	NADH dehydrogenase [ubiquinone] 1 alpha subcomplex subunit 7 OS=Homo sapiens OX=9606 GN=NDUFA7 PE=1 SV=3	NADH dehydrogenase [ubiquinone] iron-sulfur protein 3, mitochondrial OS=Homo sapiens OX=9606 GN=NDUFS3 PE=1 SV=1	336.92	93	56	FALSE	K1(DSBSO)	K6(DSBSO)	High
DSBSO	Inter	1	2	DLAGSIIG[K]GGQR	P61978	9	VFIGNLNTLVV[K]K	P07910	12	Heterogeneous nuclear ribonucleoprotein K OS=Homo sapiens OX=9606 GN=HNRNPK PE=1 SV=1	Heterogeneous nuclear ribonucleoproteins C1/C2 OS=Homo sapiens OX=9606 GN=HNRNPC PE=1 SV=4	263.2	405	29	FALSE	K9(DSBSO)	K12(DSBSO)	High
DSBSO	Inter	3	2	IAQVA[K]IR	O75477	6	[K]ISEIEDAAFLAR	O94905	1	Erlin-1 OS=Homo sapiens OX=9606 GN=ERLIN1 PE=1 SV=2	Erlin-2 OS=Homo sapiens OX=9606 GN=ERLIN2 PE=1 SV=1	376.51	228	241	FALSE	K6(DSBSO)	K1(DSBSO)	High
DSBSO	Inter	3	2	L[K]PDDATIPLLAAK	Q86TV6	2	AQLELYPEPLLVANAI[K]ASLPHGPMK	Q9BYI3	17	Tetratricopeptide repeat protein 7B OS=Homo sapiens OX=9606 GN=TTC7B PE=1 SV=3	Hyccin OS=Homo sapiens OX=9606 GN=HYCC1 PE=1 SV=2	260.73	427	283	FALSE	K2(DSBSO)	K17(DSBSO);M25(Oxidation)	High
DSBSO	Inter	3	2	MLVLDEADEMLN[K]GFK	P38919	13	G[K]FGHEFLEFEFRPDGK	Q96A72	2	Eukaryotic initiation factor 4A-III OS=Homo sapiens OX=9606 GN=EIF4A3 PE=1 SV=4	Protein mago nashi homolog 2 OS=Homo sapiens OX=9606 GN=MAGOHB PE=1 SV=1	338.14	195	18	FALSE	M1(Oxidation);K13(DSBSO)	K2(DSBSO)	High
DSBSO	Inter	3	2	FANYID[K]VR	P08670	7	VVSETNDT[K]VLR	P05783	9	Vimentin OS=Homo sapiens OX=9606 GN=VIM PE=1 SV=4	Keratin, type I cytoskeletal 18 OS=Homo sapiens OX=9606 GN=KRT18 PE=1 SV=2	379.28	120	426	FALSE	K7(DSBSO)	K9(DSBSO)	High
DSBSO	Inter	4	2	WSLLQQQ[K]TAR	P05787	8	ALEAANGELEV[K]IR	P08727	12	Keratin, type II cytoskeletal 8 OS=Homo sapiens OX=9606 GN=KRT8 PE=1 SV=7	Keratin, type I cytoskeletal 19 OS=Homo sapiens OX=9606 GN=KRT19 PE=1 SV=4	326.71	130	111	FALSE	K8(DSBSO)	K12(DSBSO)	High
DSBSO	Inter	3	2	LMVA[K]EAR	P49458	5	GTVEGFEPADN[K]CLLR	P37108	12	Signal recognition particle 9 kDa protein OS=Homo sapiens OX=9606 GN=SRP9 PE=1 SV=2	Signal recognition particle 14 kDa protein OS=Homo sapiens OX=9606 GN=SRP14 PE=1 SV=2	325	76	55	FALSE	K5(DSBSO)	K12(DSBSO);C13(Carbamidomethyl)	High
DSBSO	Inter	2	2	AD[K]LAEEHSS	P06576	3	ADG[K]ISEQSDAK	P25705	4	ATP synthase subunit beta, mitochondrial OS=Homo sapiens OX=9606 GN=ATP5F1B PE=1 SV=3	ATP synthase subunit alpha, mitochondrial OS=Homo sapiens OX=9606 GN=ATP5F1A PE=1 SV=1	234.33	522	531	FALSE	K3(DSBSO)	K4(DSBSO)	High
DSBSO	Inter	2	2	SL[K]QNINLSAPIMSR	Q14566	3	GQSDIAIT[K]DMFEEALR	P33991	9	DNA replication licensing factor MCM6 OS=Homo sapiens OX=9606 GN=MCM6 PE=1 SV=1	DNA replication licensing factor MCM4 OS=Homo sapiens OX=9606 GN=MCM4 PE=1 SV=5	513.13	517	837	FALSE	K3(DSBSO)	K9(DSBSO)	High
DSBSO	Inter	1	2	IGELVGVLVNHF[K]SEK	O94832	13	EAFSLFD[K]DGDGTITTK	P0DP25	8	Unconventional myosin-Id OS=Homo sapiens OX=9606 GN=MYO1D PE=1 SV=2	Calmodulin-3 OS=Homo sapiens OX=9606 GN=CALM3 PE=1 SV=1	241.92	954	22	FALSE	K13(DSBSO)	K8(DSBSO)	High
DSBSO	Inter	4	2	E[K]IYVLLR	P84090	2	N[K]QPTPVNIR	Q9Y3Y2	2	Enhancer of rudimentary homolog OS=Homo sapiens OX=9606 GN=ERH PE=1 SV=1	Chromatin target of PRMT1 protein OS=Homo sapiens OX=9606 GN=CHTOP PE=1 SV=2	238.14	90	30	FALSE	K2(DSBSO)	K2(DSBSO)	High
DSBSO	Inter	4	2	ELWN[K]TIDAMK	Q9UHA3	5	IPEIWEGHNIADYIDPAIM[K]K	Q9BZE4	20	Probable ribosome biogenesis protein RLP24 OS=Homo sapiens OX=9606 GN=RSL24D1 PE=1 SV=1	GTP-binding protein 4 OS=Homo sapiens OX=9606 GN=GTPBP4 PE=1 SV=3	307.65	88	448	FALSE	K5(DSBSO)	K20(DSBSO)	High
DSBSO	Inter	2	2	ST[K]NETITK	Q8NI27	3	SLPEYLENMVI[K]LAK	Q96FV9	12	THO complex subunit 2 OS=Homo sapiens OX=9606 GN=THOC2 PE=1 SV=2	THO complex subunit 1 OS=Homo sapiens OX=9606 GN=THOC1 PE=1 SV=1	296.36	970	528	FALSE	K3(DSBSO)	K12(DSBSO)	High
DSBSO	Inter	2	3	VAI[K]DK	Q9UBU8;P52435	4	LGLIPLISDDIVD[K]LQYSR	P19387	14	Mortality factor 4-like protein 1 OS=Homo sapiens OX=9606 GN=MORF4L1 PE=1 SV=2;DNA-directed RNA polymerase II subunit RPB11-a OS=Homo sapiens OX=9606 GN=POLR2J PE=1 SV=1	DNA-directed RNA polymerase II subunit RPB3 OS=Homo sapiens OX=9606 GN=POLR2C PE=1 SV=2	278.61	36;110	81	FALSE	K4(DSBSO)	K14(DSBSO)	High
DSBSO	Inter	3	2	NPPINT[K]SQAVK	O15511	7	SS[K]ELLLQPVTISR	P59998	3	Actin-related protein 2/3 complex subunit 5 OS=Homo sapiens OX=9606 GN=ARPC5 PE=1 SV=3	Actin-related protein 2/3 complex subunit 4 OS=Homo sapiens OX=9606 GN=ARPC4 PE=1 SV=3	423.95	67	44	FALSE	K7(DSBSO)	K3(DSBSO)	High
DSBSO	Inter	1	2	LGFAGLVQEISFGTT[K]DK	P48643	16	SLHDALCVLAQTV[K]DSR	P78371	14	T-complex protein 1 subunit epsilon OS=Homo sapiens OX=9606 GN=CCT5 PE=1 SV=1	T-complex protein 1 subunit beta OS=Homo sapiens OX=9606 GN=CCT2 PE=1 SV=4	329.48	368	402	FALSE	K16(DSBSO)	C7(Carbamidomethyl);K14(DSBSO)	High
DSBSO	Inter	4	2	KVEDLFLTFA[K]K	Q13813	11	LVSQDNFGFDLPAVEAAT[K]K	Q01082	19	Spectrin alpha chain, non-erythrocytic 1 OS=Homo sapiens OX=9606 GN=SPTAN1 PE=1 SV=3	Spectrin beta chain, non-erythrocytic 1 OS=Homo sapiens OX=9606 GN=SPTBN1 PE=1 SV=2	553.17	2098	462	FALSE	K11(DSBSO)	K19(DSBSO)	High
DSBSO	Inter	3	2	[K]QAGVAIGR	Q7RTV0	1	YTIHSQLEHLQS[K]YIGTGHADTTK	Q9BWJ5	13	PHD finger-like domain-containing protein 5A OS=Homo sapiens OX=9606 GN=PHF5A PE=1 SV=1	Splicing factor 3B subunit 5 OS=Homo sapiens OX=9606 GN=SF3B5 PE=1 SV=1	351.52	13	17	FALSE	K1(DSBSO)	K13(DSBSO)	High
DSBSO	Inter	2	2	AIQN[K]DR	Q8NC51	5	DYG[K]ESQAK	P25398	4	SERPINE1 mRNA-binding protein 1 OS=Homo sapiens OX=9606 GN=SERBP1 PE=1 SV=2	Small ribosomal subunit protein eS12 OS=Homo sapiens OX=9606 GN=RPS12 PE=1 SV=3	273.09	299	116	FALSE	K5(DSBSO)	K4(DSBSO)	High
DSBSO	Inter	8	2	[K]FDDFQK	Q13813	1	LTVQT[K]FMELLEPLNER	Q01082	6	Spectrin alpha chain, non-erythrocytic 1 OS=Homo sapiens OX=9606 GN=SPTAN1 PE=1 SV=3	Spectrin beta chain, non-erythrocytic 1 OS=Homo sapiens OX=9606 GN=SPTBN1 PE=1 SV=2	258.76	1132	1466	FALSE	K1(DSBSO)	K6(DSBSO);M8(Oxidation)	High
DSBSO	Inter	3	2	IE[K]QLK	P33992	3	ALADDDFLTVTG[K]TVR	P33991	13	DNA replication licensing factor MCM5 OS=Homo sapiens OX=9606 GN=MCM5 PE=1 SV=5	DNA replication licensing factor MCM4 OS=Homo sapiens OX=9606 GN=MCM4 PE=1 SV=5	240.76	677	858	FALSE	K3(DSBSO)	K13(DSBSO)	High
DSBSO	Inter	3	2	[K]PALQSSVVATSK	Q9H307	1	ELTSLV[K]EVYPEAR	O00422	7	Pinin OS=Homo sapiens OX=9606 GN=PNN PE=1 SV=5	Histone deacetylase complex subunit SAP18 OS=Homo sapiens OX=9606 GN=SAP18 PE=1 SV=1	484.39	109	74	FALSE	K1(DSBSO)	K7(DSBSO)	High
DSBSO	Inter	3	2	TNVPV[K]LFAR	Q9UKM9	6	VDSLLENLE[K]IEK	P07910	10	RNA-binding protein Raly OS=Homo sapiens OX=9606 GN=RALY PE=1 SV=1	Heterogeneous nuclear ribonucleoproteins C1/C2 OS=Homo sapiens OX=9606 GN=HNRNPC PE=1 SV=4	378.95	165	216	FALSE	K6(DSBSO)	K10(DSBSO)	High
DSBSO	Inter	3	2	EID[K]AEGK	Q15428	4	KEEEE[K]EK	Q15459	6	Splicing factor 3A subunit 2 OS=Homo sapiens OX=9606 GN=SF3A2 PE=1 SV=2	Splicing factor 3A subunit 1 OS=Homo sapiens OX=9606 GN=SF3A1 PE=1 SV=1	306.71	190	264	FALSE	K4(DSBSO)	K6(DSBSO)	High
DSBSO	Inter	3	2	[K]LAGSELFAK	Q5T200	1	LGDHLAE[K]TSSLPNHSEPDHDTDAGLER	Q69YN4	8	Zinc finger CCCH domain-containing protein 13 OS=Homo sapiens OX=9606 GN=ZC3H13 PE=1 SV=1	Protein virilizer homolog OS=Homo sapiens OX=9606 GN=VIRMA PE=1 SV=2	292.96	1535	576	FALSE	K1(DSBSO)	K8(DSBSO)	High
DSBSO	Inter	2	2	[K]GDVLTLLSSINK	P02549	1	ELLDFVP[K]LDQVVESPAIPR	P16157	8	Spectrin alpha chain, erythrocytic 1 OS=Homo sapiens OX=9606 GN=SPTA1 PE=1 SV=5	Ankyrin-1 OS=Homo sapiens OX=9606 GN=ANK1 PE=1 SV=3	270.84	1000	849	FALSE	K1(DSBSO)	K8(DSBSO)	High
DSBSO	Inter	2	2	[K]VGIQELGPR	Q9H9Y2	1	ALIAAQLDNAIE[K]ELLER	Q9BXY0	13	Ribosome production factor 1 OS=Homo sapiens OX=9606 GN=RPF1 PE=1 SV=2	Protein MAK16 homolog OS=Homo sapiens OX=9606 GN=MAK16 PE=1 SV=2	288.6	302	164	FALSE	K1(DSBSO)	K13(DSBSO)	High
DSBSO	Inter	2	2	IMA[K]YYTR	O00232	4	ALSVGLV[K]GSIDEVDK	Q9UNM6	8	26S proteasome non-ATPase regulatory subunit 12 OS=Homo sapiens OX=9606 GN=PSMD12 PE=1 SV=3	26S proteasome non-ATPase regulatory subunit 13 OS=Homo sapiens OX=9606 GN=PSMD13 PE=1 SV=2	254.59	368	321	FALSE	K4(DSBSO)	K8(DSBSO)	High
DSBSO	Inter	3	2	SVVA[K]FNASQLITQR	Q99623	5	VLPSITTEIL[K]SVVAR	P35232	11	Prohibitin-2 OS=Homo sapiens OX=9606 GN=PHB2 PE=1 SV=2	Prohibitin 1 OS=Homo sapiens OX=9606 GN=PHB1 PE=1 SV=1	559.91	147	128	FALSE	K5(DSBSO)	K11(DSBSO)	High
DSBSO	Inter	2	2	HNALVH[K]QLPR	Q92766	7	YHSDEYI[K]FLR	Q92769	8	Ras-responsive element-binding protein 1 OS=Homo sapiens OX=9606 GN=RREB1 PE=1 SV=3	Histone deacetylase 2 OS=Homo sapiens OX=9606 GN=HDAC2 PE=1 SV=2	322.45	259	75	FALSE	K7(DSBSO)	K8(DSBSO)	High
DSBSO	Inter	3	2	SSGPYGGGGQYFA[K]PR	P09651	14	GEIIA[K]QGGGGGGGSVPGIER	P52272	6	Heterogeneous nuclear ribonucleoprotein A1 OS=Homo sapiens OX=9606 GN=HNRNPA1 PE=1 SV=5	Heterogeneous nuclear ribonucleoprotein M OS=Homo sapiens OX=9606 GN=HNRNPM PE=1 SV=3	495.75	350	388	FALSE	K14(DSBSO)	K6(DSBSO)	High
DSBSO	Inter	5	2	GHLENNPALE[K]LLPHIR	P05388	11	INALI[K]AAGVNVEPFWPGLFAK	P05386	6	Large ribosomal subunit protein uL10 OS=Homo sapiens OX=9606 GN=RPLP0 PE=1 SV=1	Large ribosomal subunit protein P1 OS=Homo sapiens OX=9606 GN=RPLP1 PE=1 SV=1	390.05	77	33	FALSE	K11(DSBSO)	K6(DSBSO)	High
DSBSO	Inter	13	2	DYG[K]ESQAK	P25398	4	IAIYELLF[K]EGVMVAK	P46783	9	Small ribosomal subunit protein eS12 OS=Homo sapiens OX=9606 GN=RPS12 PE=1 SV=3	Small ribosomal subunit protein eS10 OS=Homo sapiens OX=9606 GN=RPS10 PE=1 SV=1	317.75	116	17	FALSE	K4(DSBSO)	K9(DSBSO);M13(Oxidation)	High
DSBSO	Inter	2	2	[K]ILDSVGIEADDDR	P05387	1	INALI[K]AAGVNVEPFWPGLFAK	P05386	6	Large ribosomal subunit protein P2 OS=Homo sapiens OX=9606 GN=RPLP2 PE=1 SV=1	Large ribosomal subunit protein P1 OS=Homo sapiens OX=9606 GN=RPLP1 PE=1 SV=1	612.95	25	33	FALSE	K1(DSBSO)	K6(DSBSO)	High
DSBSO	Inter	3	2	TSDFL[K]VLNR	O15144	6	[K]ASSEGGTAAGAGLDSLHK	O15143	1	Actin-related protein 2/3 complex subunit 2 OS=Homo sapiens OX=9606 GN=ARPC2 PE=1 SV=1	Actin-related protein 2/3 complex subunit 1B OS=Homo sapiens OX=9606 GN=ARPC1B PE=1 SV=3	408.61	275	308	FALSE	K6(DSBSO)	K1(DSBSO)	High
DSBSO	Inter	4	2	[K]AQAQPVM	P24539	1	IGE[K]YVDMSVK	P48047	4	ATP synthase F(0) complex subunit B1, mitochondrial OS=Homo sapiens OX=9606 GN=ATP5PB PE=1 SV=2	ATP synthase subunit O, mitochondrial OS=Homo sapiens OX=9606 GN=ATP5PO PE=1 SV=1	418.85	249	192	FALSE	K1(DSBSO)	K4(DSBSO)	High
DSBSO	Inter	3	2	HNALVH[K]QLPR	Q92766	7	YHSDDYI[K]FLR	Q13547	8	Ras-responsive element-binding protein 1 OS=Homo sapiens OX=9606 GN=RREB1 PE=1 SV=3	Histone deacetylase 1 OS=Homo sapiens OX=9606 GN=HDAC1 PE=1 SV=1	310.41	259	74	FALSE	K7(DSBSO)	K8(DSBSO)	High
DSBSO	Inter	3	2	NSPVNT[K]NQAVK	Q9BPX5	7	SS[K]ELLLQPVTISR	P59998	3	Actin-related protein 2/3 complex subunit 5-like protein OS=Homo sapiens OX=9606 GN=ARPC5L PE=1 SV=1	Actin-related protein 2/3 complex subunit 4 OS=Homo sapiens OX=9606 GN=ARPC4 PE=1 SV=3	461.96	69	44	FALSE	K7(DSBSO)	K3(DSBSO)	High
DSBSO	Inter	1	2	ELCI[K]NMVWK	O00159	5	DGDGTITT[K]ELGTVMR	P0DP25	9	Unconventional myosin-Ic OS=Homo sapiens OX=9606 GN=MYO1C PE=1 SV=4	Calmodulin-3 OS=Homo sapiens OX=9606 GN=CALM3 PE=1 SV=1	283.71	853	31	FALSE	C3(Carbamidomethyl);K5(DSBSO)	K9(DSBSO)	High
DSBSO	Inter	1	3	VFFV[K]YNDPIYVK	P63010;Q10567	5	SYLSGMPEC[K]FGMNDK	Q96CW1	10	AP-2 complex subunit beta OS=Homo sapiens OX=9606 GN=AP2B1 PE=1 SV=1;AP-1 complex subunit beta-1 OS=Homo sapiens OX=9606 GN=AP1B1 PE=1 SV=3	AP-2 complex subunit mu OS=Homo sapiens OX=9606 GN=AP2M1 PE=1 SV=2	418.7	327;327	213	FALSE	K5(DSBSO)	C9(Carbamidomethyl);K10(DSBSO)	High
DSBSO	Inter	3	2	YQIFSGTS[K]R	Q13287	9	VPFSVP[K]IPLVFR	P80217	7	N-myc-interactor OS=Homo sapiens OX=9606 GN=NMI PE=1 SV=2	Interferon-induced 35 kDa protein OS=Homo sapiens OX=9606 GN=IFI35 PE=1 SV=5	301.26	254	47	FALSE	K9(DSBSO)	K7(DSBSO)	High
DSBSO	Inter	3	2	LGP[K]K	Q14839	4	NV[K]SLEK	P60866	3	Chromodomain-helicase-DNA-binding protein 4 OS=Homo sapiens OX=9606 GN=CHD4 PE=1 SV=2	Small ribosomal subunit protein uS10 OS=Homo sapiens OX=9606 GN=RPS20 PE=1 SV=1	255.01	123	30	FALSE	K4(DSBSO)	K3(DSBSO)	High
DSBSO	Inter	9	5	[K]GNYAER	Q8IUE6	1	LAHYN[K]R	O60814;Q99880;Q6DN03;Q16778	6	Histone H2A type 2-B OS=Homo sapiens OX=9606 GN=H2AC21 PE=1 SV=3	Histone H2B type 1-K OS=Homo sapiens OX=9606 GN=H2BC12 PE=1 SV=3;Histone H2B type 1-L OS=Homo sapiens OX=9606 GN=H2BC13 PE=1 SV=3;Putative histone H2B type 2-C OS=Homo sapiens OX=9606 GN=H2BC20P PE=5 SV=3;Histone H2B type 2-E OS=Homo sapiens OX=9606 GN=H2BC21 PE=1 SV=3	268.15	37	86;86;86;86	FALSE	K1(DSBSO)	K6(DSBSO)	High
DSBSO	Inter	1	2	GA[K]WVTALEEIPSLIIK	Q69YN4	3	TTASEPVEQSEATS[K]DCSR	Q15007	15	Protein virilizer homolog OS=Homo sapiens OX=9606 GN=VIRMA PE=1 SV=2	Pre-mRNA-splicing regulator WTAP OS=Homo sapiens OX=9606 GN=WTAP PE=1 SV=2	560.8	399	268	FALSE	K3(DSBSO)	K15(DSBSO);C17(Carbamidomethyl)	High
DSBSO	Inter	3	2	VLV[K]QK	P13010	4	T[K]AGDLR	P12956	2	X-ray repair cross-complementing protein 5 OS=Homo sapiens OX=9606 GN=XRCC5 PE=1 SV=3	X-ray repair cross-complementing protein 6 OS=Homo sapiens OX=9606 GN=XRCC6 PE=1 SV=2	269.52	603	189	FALSE	K4(DSBSO)	K2(DSBSO)	High
DSBSO	Inter	2	2	MNLPGEVTFLPLN[K]LDVR	Q9UQE7	14	TVALDGTLFQ[K]SGVISGGASDLK	Q14683	11	Structural maintenance of chromosomes protein 3 OS=Homo sapiens OX=9606 GN=SMC3 PE=1 SV=2	Structural maintenance of chromosomes protein 1A OS=Homo sapiens OX=9606 GN=SMC1A PE=1 SV=2	451.89	592	648	FALSE	K14(DSBSO)	K11(DSBSO)	High
DSBSO	Inter	3	3	YG[K]AGEVFIHK	Q15233	3	IFVGGI[K]EDTEEHHLR	P09651;Q32P51	7	Non-POU domain-containing octamer-binding protein OS=Homo sapiens OX=9606 GN=NONO PE=1 SV=4	Heterogeneous nuclear ribonucleoprotein A1 OS=Homo sapiens OX=9606 GN=HNRNPA1 PE=1 SV=5;Heterogeneous nuclear ribonucleoprotein A1-like 2 OS=Homo sapiens OX=9606 GN=HNRNPA1L2 PE=1 SV=2	253.51	99	113;113	FALSE	K3(DSBSO)	K7(DSBSO)	High
DSBSO	Inter	2	2	NDEELN[K]LLGR	P04908	7	LLG[K]VTIAQGGVLPNIQAVLLPK	P20671	4	Histone H2A type 1-B/E OS=Homo sapiens OX=9606 GN=H2AC8 PE=1 SV=2	Histone H2A type 1-D OS=Homo sapiens OX=9606 GN=H2AC7 PE=1 SV=2	325.38	96	100	FALSE	K7(DSBSO)	K4(DSBSO)	High
DSBSO	Inter	2	2	TLIENGE[K]ITSLHR	P37198	8	TESDDLHTFLLEI[K]ETTESLHGDISSLK	P35658	14	Nuclear pore glycoprotein p62 OS=Homo sapiens OX=9606 GN=NUP62 PE=1 SV=3	Nuclear pore complex protein Nup214 OS=Homo sapiens OX=9606 GN=NUP214 PE=1 SV=2	238.76	371	755	FALSE	K8(DSBSO)	K14(DSBSO)	High
DSBSO	Inter	1	3	E[K]DMLLAEAFSLK	Q92614	2	ALGQNPTNAEVL[K]VLGNPK	P60660;P14649	13	Unconventional myosin-XVIIIa OS=Homo sapiens OX=9606 GN=MYO18A PE=1 SV=3	Myosin light polypeptide 6 OS=Homo sapiens OX=9606 GN=MYL6 PE=1 SV=2;Myosin light chain 6B OS=Homo sapiens OX=9606 GN=MYL6B PE=1 SV=1	352.41	1488	50;107	FALSE	K2(DSBSO)	K13(DSBSO)	High
DSBSO	Inter	3	2	DPAS[K]R	P22626	5	YG[K]IVGCSVHK	P07910	3	Heterogeneous nuclear ribonucleoproteins A2/B1 OS=Homo sapiens OX=9606 GN=HNRNPA2B1 PE=1 SV=2	Heterogeneous nuclear ribonucleoproteins C1/C2 OS=Homo sapiens OX=9606 GN=HNRNPC PE=1 SV=4	250.32	59	42	FALSE	K5(DSBSO)	K3(DSBSO);C7(Carbamidomethyl)	High
DSBSO	Inter	1	2	DLASVNNLL[K]K	Q13813	10	QALQDTLALY[K]MFSEADACELWIDEK	Q01082	11	Spectrin alpha chain, non-erythrocytic 1 OS=Homo sapiens OX=9606 GN=SPTAN1 PE=1 SV=3	Spectrin beta chain, non-erythrocytic 1 OS=Homo sapiens OX=9606 GN=SPTBN1 PE=1 SV=2	312.19	1698	853	FALSE	K10(DSBSO)	K11(DSBSO);C19(Carbamidomethyl)	High
DSBSO	Inter	3	2	G[K]YYAVNYPLR	Q13547	2	ATEGIAMEIDYASC[K]R	Q96ST3	15	Histone deacetylase 1 OS=Homo sapiens OX=9606 GN=HDAC1 PE=1 SV=1	Paired amphipathic helix protein Sin3a OS=Homo sapiens OX=9606 GN=SIN3A PE=1 SV=2	464.81	220	552	FALSE	K2(DSBSO)	C14(Carbamidomethyl);K15(DSBSO)	High
DSBSO	Inter	1	2	D[K]ASFLQTVQK	Q9BQ95	2	ILYT[K]ILDVLEEIPK	Q16718	5	Evolutionarily conserved signaling intermediate in Toll pathway, mitochondrial OS=Homo sapiens OX=9606 GN=ECSIT PE=1 SV=1	NADH dehydrogenase [ubiquinone] 1 alpha subcomplex subunit 5 OS=Homo sapiens OX=9606 GN=NDUFA5 PE=1 SV=3	350.55	86	30	FALSE	K2(DSBSO)	K5(DSBSO)	High
DSBSO	Intra	2	1	SL[K]LNTAEDAK	P46060	3	DVI[K]EIEDFDSLEALR	P46060	4	Ran GTPase-activating protein 1 OS=Homo sapiens OX=9606 GN=RANGAP1 PE=1 SV=1	Ran GTPase-activating protein 1 OS=Homo sapiens OX=9606 GN=RANGAP1 PE=1 SV=1	373.83	31	43	FALSE	K3(DSBSO)	K4(DSBSO)	High
DSBSO	Intra	4	2	YQQF[K]DFQR	O00148;Q13838	5	[K]FMQDPMEIFVDDETK	Q13838	1	ATP-dependent RNA helicase DDX39A OS=Homo sapiens OX=9606 GN=DDX39A PE=1 SV=2;Spliceosome RNA helicase DDX39B OS=Homo sapiens OX=9606 GN=DDX39B PE=1 SV=1	Spliceosome RNA helicase DDX39B OS=Homo sapiens OX=9606 GN=DDX39B PE=1 SV=1	236.95	333;334	241	FALSE	K5(DSBSO)	K1(DSBSO)	High
DSBSO	Intra	1	1	LNS[K]WDLR	P50990	4	MVINHLE[K]LFVTNDAATILR	P50990	8	T-complex protein 1 subunit theta OS=Homo sapiens OX=9606 GN=CCT8 PE=1 SV=4	T-complex protein 1 subunit theta OS=Homo sapiens OX=9606 GN=CCT8 PE=1 SV=4	267.29	318	62	FALSE	K4(DSBSO)	K8(DSBSO)	High
DSBSO	Intra	3	3	APFDLFEN[K]K	P08238	9	ADLINNLGTIA[K]SGTK	P08238;Q14568;P07900	12	Heat shock protein HSP 90-beta OS=Homo sapiens OX=9606 GN=HSP90AB1 PE=1 SV=4	Heat shock protein HSP 90-beta OS=Homo sapiens OX=9606 GN=HSP90AB1 PE=1 SV=4;Heat shock protein HSP 90-alpha A2 OS=Homo sapiens OX=9606 GN=HSP90AA2P PE=1 SV=2;Heat shock protein HSP 90-alpha OS=Homo sapiens OX=9606 GN=HSP90AA1 PE=1 SV=5	372.21	347	107;112;112	FALSE	K9(DSBSO)	K12(DSBSO)	High
DSBSO	Intra	4	1	EINASLNQE[K]MNLIQK	P49454	10	MNLIQ[K]SESFANYIDER	P49454	6	Centromere protein F OS=Homo sapiens OX=9606 GN=CENPF PE=1 SV=3	Centromere protein F OS=Homo sapiens OX=9606 GN=CENPF PE=1 SV=3	671.48	990	996	FALSE	K10(DSBSO)	K6(DSBSO)	High
DSBSO	Intra	5	1	A[K]QLVALLR	Q9Y6I3	2	ENMYAVQTL[K]DFQYVDR	Q9Y6I3	10	Epsin-1 OS=Homo sapiens OX=9606 GN=EPN1 PE=1 SV=2	Epsin-1 OS=Homo sapiens OX=9606 GN=EPN1 PE=1 SV=2	369.02	128	107	FALSE	K2(DSBSO)	M3(Oxidation);K10(DSBSO)	High
DSBSO	Intra	3	1	EAQ[K]ISDDLMQK	O43242	4	VYEFLD[K]LDVVR	O43242	7	26S proteasome non-ATPase regulatory subunit 3 OS=Homo sapiens OX=9606 GN=PSMD3 PE=1 SV=2	26S proteasome non-ATPase regulatory subunit 3 OS=Homo sapiens OX=9606 GN=PSMD3 PE=1 SV=2	427.09	186	223	FALSE	K4(DSBSO)	K7(DSBSO)	High
DSBSO	Intra	3	1	[K]VLTSFGDAIK	P02100	1	FFDSFGNLSSPSAILGNP[K]VK	P02100	19	Hemoglobin subunit epsilon OS=Homo sapiens OX=9606 GN=HBE1 PE=1 SV=2	Hemoglobin subunit epsilon OS=Homo sapiens OX=9606 GN=HBE1 PE=1 SV=2	415.82	67	60	FALSE	K1(DSBSO)	K19(DSBSO)	High
DSBSO	Intra	3	1	[K]YITGTDILDMK	Q9Y3A6	1	LEDILESINSI[K]SR	Q9Y3A6	12	Transmembrane emp24 domain-containing protein 5 OS=Homo sapiens OX=9606 GN=TMED5 PE=1 SV=1	Transmembrane emp24 domain-containing protein 5 OS=Homo sapiens OX=9606 GN=TMED5 PE=1 SV=1	427.91	141	164	FALSE	K1(DSBSO)	K12(DSBSO)	High
DSBSO	Intra	2	1	ISTAQ[K]YVLAR	Q92621	6	LQNVEQLPPDEI[K]ELCQSVMPAGVDK	Q92621	13	Nuclear pore complex protein Nup205 OS=Homo sapiens OX=9606 GN=NUP205 PE=1 SV=3	Nuclear pore complex protein Nup205 OS=Homo sapiens OX=9606 GN=NUP205 PE=1 SV=3	272.01	1871	1852	FALSE	K6(DSBSO)	K13(DSBSO);C16(Carbamidomethyl)	High
DSBSO	Intra	3	1	SSSVFAG[K]QGFITLR	Q9NU22	8	[K]QEEIDVIQEVLEK	Q9NU22	1	Midasin OS=Homo sapiens OX=9606 GN=MDN1 PE=1 SV=2	Midasin OS=Homo sapiens OX=9606 GN=MDN1 PE=1 SV=2	582.13	1266	1312	FALSE	K8(DSBSO)	K1(DSBSO)	High
DSBSO	Intra	5	1	SLVQEMVGSFG[K]R	O75643	12	YAQAGFEGF[K]TLNR	O75643	10	U5 small nuclear ribonucleoprotein 200 kDa helicase OS=Homo sapiens OX=9606 GN=SNRNP200 PE=1 SV=2	U5 small nuclear ribonucleoprotein 200 kDa helicase OS=Homo sapiens OX=9606 GN=SNRNP200 PE=1 SV=2	596	557	479	FALSE	M6(Oxidation);K12(DSBSO)	K10(DSBSO)	High
DSBSO	Intra	5	1	DNQLSEVAN[K]FAK	Q14978	10	DNQLSEVAN[K]FAK	Q14978	10	Nucleolar and coiled-body phosphoprotein 1 OS=Homo sapiens OX=9606 GN=NOLC1 PE=1 SV=2	Nucleolar and coiled-body phosphoprotein 1 OS=Homo sapiens OX=9606 GN=NOLC1 PE=1 SV=2	835.12	33	33	FALSE	K10(DSBSO)	K10(DSBSO)	High
DSBSO	Intra	3	1	LG[K]MVVASSK	P11586	3	AAQAPSSFQLLYDL[K]LPVEDK	P11586	15	C-1-tetrahydrofolate synthase, cytoplasmic OS=Homo sapiens OX=9606 GN=MTHFD1 PE=1 SV=4	C-1-tetrahydrofolate synthase, cytoplasmic OS=Homo sapiens OX=9606 GN=MTHFD1 PE=1 SV=4	479	588	819	FALSE	K3(DSBSO)	K15(DSBSO)	High
DSBSO	Intra	3	1	TLLI[K]TVETR	P08670	5	[K]VESLQEEIAFLK	P08670	1	Vimentin OS=Homo sapiens OX=9606 GN=VIM PE=1 SV=4	Vimentin OS=Homo sapiens OX=9606 GN=VIM PE=1 SV=4	490.74	445	223	FALSE	K5(DSBSO)	K1(DSBSO)	High
DSBSO	Intra	2	1	GC[K]QITR	Q9Y2K7	3	YSLTELNMAGCN[K]LTDQTLIYLR	Q9Y2K7	13	Lysine-specific demethylase 2A OS=Homo sapiens OX=9606 GN=KDM2A PE=1 SV=3	Lysine-specific demethylase 2A OS=Homo sapiens OX=9606 GN=KDM2A PE=1 SV=3	294.74	1130	1106	FALSE	C2(Carbamidomethyl);K3(DSBSO)	C11(Carbamidomethyl);K13(DSBSO)	High
DSBSO	Intra	3	1	DVFEA[K]AR	P12268	6	G[K]LPIVNEDDELVAIIAR	P12268	2	Inosine-5'-monophosphate dehydrogenase 2 OS=Homo sapiens OX=9606 GN=IMPDH2 PE=1 SV=2	Inosine-5'-monophosphate dehydrogenase 2 OS=Homo sapiens OX=9606 GN=IMPDH2 PE=1 SV=2	315.28	134	208	FALSE	K6(DSBSO)	K2(DSBSO)	High
DSBSO	Intra	1	2	NFVVVMVT[K]PK	P54727	9	DAFPVAGQ[K]LIYAGK	P54727;P54725	9	UV excision repair protein RAD23 homolog B OS=Homo sapiens OX=9606 GN=RAD23B PE=1 SV=1	UV excision repair protein RAD23 homolog B OS=Homo sapiens OX=9606 GN=RAD23B PE=1 SV=1;UV excision repair protein RAD23 homolog A OS=Homo sapiens OX=9606 GN=RAD23A PE=1 SV=1	490.85	76	45;47	FALSE	K9(DSBSO)	K9(DSBSO)	High
DSBSO	Intra	7	1	L[K]VQDQMTK	Q7Z3B4	2	LIPVPMVGF[K]ELLR	Q7Z3B4	10	Nucleoporin p54 OS=Homo sapiens OX=9606 GN=NUP54 PE=1 SV=2	Nucleoporin p54 OS=Homo sapiens OX=9606 GN=NUP54 PE=1 SV=2	292.12	338	331	FALSE	K2(DSBSO);M7(Oxidation)	M6(Oxidation);K10(DSBSO)	High
DSBSO	Intra	3	1	ST[K]TGTAYTFFTPNNIK	P17844	3	GLDVEDV[K]FVINYDYPNSSEDYIHR	P17844	8	Probable ATP-dependent RNA helicase DDX5 OS=Homo sapiens OX=9606 GN=DDX5 PE=1 SV=1	Probable ATP-dependent RNA helicase DDX5 OS=Homo sapiens OX=9606 GN=DDX5 PE=1 SV=1	454.39	437	411	FALSE	K3(DSBSO)	K8(DSBSO)	High
DSBSO	Intra	5	4	SLVS[K]GTLVQTK	P10412;P16403;P16402;P16401	5	ATGPPVSELIT[K]AVAASK	P16401	12	Histone H1.4 OS=Homo sapiens OX=9606 GN=H1-4 PE=1 SV=2;Histone H1.2 OS=Homo sapiens OX=9606 GN=H1-2 PE=1 SV=2;Histone H1.3 OS=Homo sapiens OX=9606 GN=H1-3 PE=1 SV=2;Histone H1.5 OS=Homo sapiens OX=9606 GN=H1-5 PE=1 SV=3	Histone H1.5 OS=Homo sapiens OX=9606 GN=H1-5 PE=1 SV=3	482.02	90;90;91;93	49	FALSE	K5(DSBSO)	K12(DSBSO)	High
DSBSO	Intra	4	1	SQETPAT[K]K	P09012	8	GQAFVIF[K]EVSSATNALR	P09012	8	U1 small nuclear ribonucleoprotein A OS=Homo sapiens OX=9606 GN=SNRPA PE=1 SV=3	U1 small nuclear ribonucleoprotein A OS=Homo sapiens OX=9606 GN=SNRPA PE=1 SV=3	368.56	122	60	FALSE	K8(DSBSO)	K8(DSBSO)	High
DSBSO	Intra	3	1	IQF[K]PDDGTTPER	Q96AE4	4	VQQA[K]EMVLELIR	Q96AE4	5	Far upstream element-binding protein 1 OS=Homo sapiens OX=9606 GN=FUBP1 PE=1 SV=3	Far upstream element-binding protein 1 OS=Homo sapiens OX=9606 GN=FUBP1 PE=1 SV=3	394.39	312	248	FALSE	K4(DSBSO)	K5(DSBSO)	High
DSBSO	Intra	3	2	DDGYST[K]DSYSSR	Q96E39;P38159	7	LFIGGLNTETNE[K]ALEAVFGK	P38159	13	RNA binding motif protein, X-linked-like-1 OS=Homo sapiens OX=9606 GN=RBMXL1 PE=1 SV=1;RNA-binding motif protein, X chromosome OS=Homo sapiens OX=9606 GN=RBMX PE=1 SV=3	RNA-binding motif protein, X chromosome OS=Homo sapiens OX=9606 GN=RBMX PE=1 SV=3	451.77	217;217	22	FALSE	K7(DSBSO)	K13(DSBSO)	High
DSBSO	Intra	5	1	MLGEALS[K]NPGYIK	Q99623	8	IVQAEGEAEAA[K]MLGEALSK	Q99623	12	Prohibitin-2 OS=Homo sapiens OX=9606 GN=PHB2 PE=1 SV=2	Prohibitin-2 OS=Homo sapiens OX=9606 GN=PHB2 PE=1 SV=2	632.97	244	236	FALSE	M1(Oxidation);K8(DSBSO)	K12(DSBSO);M13(Oxidation)	High
DSBSO	Intra	2	1	L[K]ESAEFQTQLEK	P12270	2	SNASLTNNQNLIQSL[K]EDLNK	P12270	16	Nucleoprotein TPR OS=Homo sapiens OX=9606 GN=TPR PE=1 SV=3	Nucleoprotein TPR OS=Homo sapiens OX=9606 GN=TPR PE=1 SV=3	254.71	995	1400	FALSE	K2(DSBSO)	K16(DSBSO)	High
DSBSO	Intra	4	2	TLNN[K]FASFIDK	P05787;P35908	5	AEAESMYQI[K]YEELQSLAGK	P05787	10	Keratin, type II cytoskeletal 8 OS=Homo sapiens OX=9606 GN=KRT8 PE=1 SV=7;Keratin, type II cytoskeletal 2 epidermal OS=Homo sapiens OX=9606 GN=KRT2 PE=1 SV=2	Keratin, type II cytoskeletal 8 OS=Homo sapiens OX=9606 GN=KRT8 PE=1 SV=7	380.74	101;188	285	FALSE	K5(DSBSO)	K10(DSBSO)	High
DSBSO	Intra	4	1	[K]YIIYAK	P49736	1	VAVGELTDEDV[K]MITSLSK	P49736	12	DNA replication licensing factor MCM2 OS=Homo sapiens OX=9606 GN=MCM2 PE=1 SV=4	DNA replication licensing factor MCM2 OS=Homo sapiens OX=9606 GN=MCM2 PE=1 SV=4	276.3	722	462	FALSE	K1(DSBSO)	K12(DSBSO)	High
DSBSO	Intra	3	1	GTAYTFFTPGNL[K]QAR	Q92841	13	ELI[K]VLEEANQAINPK	Q92841	4	Probable ATP-dependent RNA helicase DDX17 OS=Homo sapiens OX=9606 GN=DDX17 PE=1 SV=2	Probable ATP-dependent RNA helicase DDX17 OS=Homo sapiens OX=9606 GN=DDX17 PE=1 SV=2	382.23	528	535	FALSE	K13(DSBSO)	K4(DSBSO)	High
DSBSO	Intra	5	1	S[K]FADLSEAANR	P08670	2	FLEQQN[K]ILLAELEQLK	P08670	7	Vimentin OS=Homo sapiens OX=9606 GN=VIM PE=1 SV=4	Vimentin OS=Homo sapiens OX=9606 GN=VIM PE=1 SV=4	582.22	294	129	FALSE	K2(DSBSO)	K7(DSBSO)	High
DSBSO	Intra	2	1	[K]NLNGILADEAGLGK	Q96L91	1	VTTSV[K]FNAPSLLYGALR	Q96L91	6	E1A-binding protein p400 OS=Homo sapiens OX=9606 GN=EP400 PE=1 SV=4	E1A-binding protein p400 OS=Homo sapiens OX=9606 GN=EP400 PE=1 SV=4	368.02	1108	1080	FALSE	K1(DSBSO)	K6(DSBSO)	High
DSBSO	Intra	3	1	GLL[K]PGLNVVLEGPK	Q99848	4	AVNDVNGL[K]QCLAEFK	Q99848	9	Probable rRNA-processing protein EBP2 OS=Homo sapiens OX=9606 GN=EBNA1BP2 PE=1 SV=2	Probable rRNA-processing protein EBP2 OS=Homo sapiens OX=9606 GN=EBNA1BP2 PE=1 SV=2	332.56	33	54	FALSE	K4(DSBSO)	K9(DSBSO);C11(Carbamidomethyl)	High
DSBSO	Intra	4	1	LNESTFDTQIT[K]K	P78527	12	MGYY[K]ILDVMYSR	P78527	5	DNA-dependent protein kinase catalytic subunit OS=Homo sapiens OX=9606 GN=PRKDC PE=1 SV=3	DNA-dependent protein kinase catalytic subunit OS=Homo sapiens OX=9606 GN=PRKDC PE=1 SV=3	479.69	1869	1875	FALSE	K12(DSBSO)	M1(Oxidation);K5(DSBSO)	High
DSBSO	Intra	3	1	VTQNLPM[K]EGCTEVSLLR	Q1KMD3	8	YGGQPLFSE[K]FPTLWSGAR	Q1KMD3	10	Heterogeneous nuclear ribonucleoprotein U-like protein 2 OS=Homo sapiens OX=9606 GN=HNRNPUL2 PE=1 SV=1	Heterogeneous nuclear ribonucleoprotein U-like protein 2 OS=Homo sapiens OX=9606 GN=HNRNPUL2 PE=1 SV=1	665.58	305	273	FALSE	K8(DSBSO);C11(Carbamidomethyl)	K10(DSBSO)	High
DSBSO	Intra	3	1	[K]VLTWDGK	Q9P275	1	ESDVVQELL[K]YSSDK	Q9P275	10	Ubiquitin carboxyl-terminal hydrolase 36 OS=Homo sapiens OX=9606 GN=USP36 PE=1 SV=4	Ubiquitin carboxyl-terminal hydrolase 36 OS=Homo sapiens OX=9606 GN=USP36 PE=1 SV=4	246.72	1041	1031	FALSE	K1(DSBSO)	K10(DSBSO)	High
DSBSO	Intra	3	1	[K]LDLISELR	Q2M389	1	SIFANVEA[K]LGEPSEIDQR	Q2M389	9	WASH complex subunit 4 OS=Homo sapiens OX=9606 GN=WASHC4 PE=1 SV=2	WASH complex subunit 4 OS=Homo sapiens OX=9606 GN=WASHC4 PE=1 SV=2	336.1	586	302	FALSE	K1(DSBSO)	K9(DSBSO)	High
DSBSO	Intra	3	1	LA[K]LSDGVAVLK	P10809	3	TLNDELEIIEGM[K]FDR	P10809	13	60 kDa heat shock protein, mitochondrial OS=Homo sapiens OX=9606 GN=HSPD1 PE=1 SV=2	60 kDa heat shock protein, mitochondrial OS=Homo sapiens OX=9606 GN=HSPD1 PE=1 SV=2	459.25	396	218	FALSE	K3(DSBSO)	K13(DSBSO)	High
DSBSO	Intra	4	1	[K]TGCNVLLIQK	P50991	1	AYILNLV[K]QIK	P50991	8	T-complex protein 1 subunit delta OS=Homo sapiens OX=9606 GN=CCT4 PE=1 SV=4	T-complex protein 1 subunit delta OS=Homo sapiens OX=9606 GN=CCT4 PE=1 SV=4	561.32	292	288	FALSE	K1(DSBSO);C4(Carbamidomethyl)	K8(DSBSO)	High
DSBSO	Intra	3	2	LNVEE[K]K	Q9UN86;Q13283	6	INSGG[K]LPNFGFVVFDDSEPVQK	Q13283	6	Ras GTPase-activating protein-binding protein 2 OS=Homo sapiens OX=9606 GN=G3BP2 PE=1 SV=2;Ras GTPase-activating protein-binding protein 1 OS=Homo sapiens OX=9606 GN=G3BP1 PE=1 SV=1	Ras GTPase-activating protein-binding protein 1 OS=Homo sapiens OX=9606 GN=G3BP1 PE=1 SV=1	274.01	407;413	376	FALSE	K6(DSBSO)	K6(DSBSO)	High
DSBSO	Intra	2	1	TQLLQDVQDEN[K]LFK	Q86UP2	12	ESDLSS[K]TQLLQDVQDENK	Q86UP2	7	Kinectin OS=Homo sapiens OX=9606 GN=KTN1 PE=1 SV=1	Kinectin OS=Homo sapiens OX=9606 GN=KTN1 PE=1 SV=1	497.6	971	959	FALSE	K12(DSBSO)	K7(DSBSO)	High
DSBSO	Intra	3	1	EL[K]TDSSPNQAR	P26599	3	[K]LPIDVTEGEVISLGLPFGK	P26599	1	Polypyrimidine tract-binding protein 1 OS=Homo sapiens OX=9606 GN=PTBP1 PE=1 SV=2	Polypyrimidine tract-binding protein 1 OS=Homo sapiens OX=9606 GN=PTBP1 PE=1 SV=2	341.31	137	65	FALSE	K3(DSBSO)	K1(DSBSO)	High
DSBSO	Intra	4	1	FVD[K]LFEAVEEGR	O43395	4	ELDELKPWIE[K]TVK	O43395	11	U4/U6 small nuclear ribonucleoprotein Prp3 OS=Homo sapiens OX=9606 GN=PRPF3 PE=1 SV=2	U4/U6 small nuclear ribonucleoprotein Prp3 OS=Homo sapiens OX=9606 GN=PRPF3 PE=1 SV=2	241.29	65	17	FALSE	K4(DSBSO)	K11(DSBSO)	High
DSBSO	Intra	2	1	EYFQ[K]VNQ	P30048	5	[K]NGGLGHMNIALLSDLTK	P30048	1	Thioredoxin-dependent peroxide reductase, mitochondrial OS=Homo sapiens OX=9606 GN=PRDX3 PE=1 SV=3	Thioredoxin-dependent peroxide reductase, mitochondrial OS=Homo sapiens OX=9606 GN=PRDX3 PE=1 SV=3	271.22	253	149	FALSE	K5(DSBSO)	K1(DSBSO)	High
DSBSO	Intra	3	1	GIIDPT[K]VVR	P10809	7	TLNDELEIIEGM[K]FDR	P10809	13	60 kDa heat shock protein, mitochondrial OS=Homo sapiens OX=9606 GN=HSPD1 PE=1 SV=2	60 kDa heat shock protein, mitochondrial OS=Homo sapiens OX=9606 GN=HSPD1 PE=1 SV=2	331.68	523	218	FALSE	K7(DSBSO)	K13(DSBSO)	High
DSBSO	Intra	2	1	LTSAVSSLPELLE[K]K	Q8WVM8	14	SYDLTPVD[K]FWQK	Q8WVM8	9	Sec1 family domain-containing protein 1 OS=Homo sapiens OX=9606 GN=SCFD1 PE=1 SV=4	Sec1 family domain-containing protein 1 OS=Homo sapiens OX=9606 GN=SCFD1 PE=1 SV=4	456.14	395	324	FALSE	K14(DSBSO)	K9(DSBSO)	High
DSBSO	Intra	2	7	[K]LAVNMVPFPR	P68371;Q9BVA1;P07437;Q9BUF5;Q9H4B7;Q13509;Q13885	1	MSM[K]EVDEQMLNVQNK	P68371;Q9BVA1;P07437;Q13885	4	Tubulin beta-4B chain OS=Homo sapiens OX=9606 GN=TUBB4B PE=1 SV=1;Tubulin beta-2B chain OS=Homo sapiens OX=9606 GN=TUBB2B PE=1 SV=1;Tubulin beta chain OS=Homo sapiens OX=9606 GN=TUBB PE=1 SV=2;Tubulin beta-6 chain OS=Homo sapiens OX=9606 GN=TUBB6 PE=1 SV=1;Tubulin beta-1 chain OS=Homo sapiens OX=9606 GN=TUBB1 PE=1 SV=1;Tubulin beta-3 chain OS=Homo sapiens OX=9606 GN=TUBB3 PE=1 SV=2;Tubulin beta-2…	Tubulin beta-4B chain OS=Homo sapiens OX=9606 GN=TUBB4B PE=1 SV=1;Tubulin beta-2B chain OS=Homo sapiens OX=9606 GN=TUBB2B PE=1 SV=1;Tubulin beta chain OS=Homo sapiens OX=9606 GN=TUBB PE=1 SV=2;Tubulin beta-2A chain OS=Homo sapiens OX=9606 GN=TUBB2A PE=1 SV=1	517.37	252;252;252;252;252;252;252	324;324;324;324	FALSE	K1(DSBSO)	K4(DSBSO)	High
DSBSO	Intra	5	1	LSP[K]AEEVATFFAK	P11387	4	EMTNEE[K]NIITNLSK	P11387	7	DNA topoisomerase 1 OS=Homo sapiens OX=9606 GN=TOP1 PE=1 SV=2	DNA topoisomerase 1 OS=Homo sapiens OX=9606 GN=TOP1 PE=1 SV=2	438.24	252	291	FALSE	K4(DSBSO)	M2(Oxidation);K7(DSBSO)	High
DSBSO	Intra	3	1	YVA[K]ELAVR	Q14739	4	LTPLIL[K]PFGNSISR	Q14739	7	Delta(14)-sterol reductase LBR OS=Homo sapiens OX=9606 GN=LBR PE=1 SV=2	Delta(14)-sterol reductase LBR OS=Homo sapiens OX=9606 GN=LBR PE=1 SV=2	349.84	190	123	FALSE	K4(DSBSO)	K7(DSBSO)	High
DSBSO	Intra	2	1	AELMEISED[K]TK	P05455	10	LTTDFNVIVEALS[K]SK	P05455	14	Lupus La protein OS=Homo sapiens OX=9606 GN=SSB PE=1 SV=2	Lupus La protein OS=Homo sapiens OX=9606 GN=SSB PE=1 SV=2	486.61	86	74	FALSE	K10(DSBSO)	K14(DSBSO)	High
DSBSO	Intra	1	1	SLEE[K]IGCLLK	P05455	5	IIEDQQESLN[K]WK	P05455	11	Lupus La protein OS=Homo sapiens OX=9606 GN=SSB PE=1 SV=2	Lupus La protein OS=Homo sapiens OX=9606 GN=SSB PE=1 SV=2	259.13	229	328	FALSE	K5(DSBSO);C8(Carbamidomethyl)	K11(DSBSO)	High
DSBSO	Intra	3	1	IY[K]DGER	P13861	3	AASAYAVGDV[K]CLVMDVQAFER	P13861	11	cAMP-dependent protein kinase type II-alpha regulatory subunit OS=Homo sapiens OX=9606 GN=PRKAR2A PE=1 SV=2	cAMP-dependent protein kinase type II-alpha regulatory subunit OS=Homo sapiens OX=9606 GN=PRKAR2A PE=1 SV=2	240.98	283	358	FALSE	K3(DSBSO)	K11(DSBSO);C12(Carbamidomethyl)	High
DSBSO	Intra	4	1	LEAMCFDGV[K]R	P47813	10	EDGQEYAQVI[K]MLGNGR	P47813	11	Eukaryotic translation initiation factor 1A, X-chromosomal OS=Homo sapiens OX=9606 GN=EIF1AX PE=1 SV=2	Eukaryotic translation initiation factor 1A, X-chromosomal OS=Homo sapiens OX=9606 GN=EIF1AX PE=1 SV=2	446.68	56	40	FALSE	C5(Carbamidomethyl);K10(DSBSO)	K11(DSBSO);M12(Oxidation)	High
DSBSO	Intra	3	1	SDVETIFS[K]YGR	Q9UKM9	9	VFIGNLNTALV[K]K	Q9UKM9	12	RNA-binding protein Raly OS=Homo sapiens OX=9606 GN=RALY PE=1 SV=1	RNA-binding protein Raly OS=Homo sapiens OX=9606 GN=RALY PE=1 SV=1	545.3	44	34	FALSE	K9(DSBSO)	K12(DSBSO)	High
DSBSO	Intra	2	1	LDAQV[K]ELVLK	P04843	6	SLETEH[K]ALTSEIALLQSR	P04843	7	Dolichyl-diphosphooligosaccharide--protein glycosyltransferase subunit 1 OS=Homo sapiens OX=9606 GN=RPN1 PE=1 SV=1	Dolichyl-diphosphooligosaccharide--protein glycosyltransferase subunit 1 OS=Homo sapiens OX=9606 GN=RPN1 PE=1 SV=1	277.07	559	524	FALSE	K6(DSBSO)	K7(DSBSO)	High
DSBSO	Intra	1	1	E[K]AQALEELTGFR	P46013	2	DINTFLGTPVQ[K]LDQPGNLPGSNR	P46013	12	Proliferation marker protein Ki-67 OS=Homo sapiens OX=9606 GN=MKI67 PE=1 SV=2	Proliferation marker protein Ki-67 OS=Homo sapiens OX=9606 GN=MKI67 PE=1 SV=2	367.11	1825	1805	FALSE	K2(DSBSO)	K12(DSBSO)	High
DSBSO	Intra	2	1	APQCLG[K]FIEIAAR	Q00839	7	[K]DCEVVMMIGLPGAGK	Q00839	1	Heterogeneous nuclear ribonucleoprotein U OS=Homo sapiens OX=9606 GN=HNRNPU PE=1 SV=6	Heterogeneous nuclear ribonucleoprotein U OS=Homo sapiens OX=9606 GN=HNRNPU PE=1 SV=6	309.29	565	495	FALSE	C4(Carbamidomethyl);K7(DSBSO)	K1(DSBSO);C3(Carbamidomethyl)	High
DSBSO	Intra	3	1	GQPSN[K]EDVDDLVSQLR	P12270	6	GQPSN[K]EDVDDLVSQLR	P12270	6	Nucleoprotein TPR OS=Homo sapiens OX=9606 GN=TPR PE=1 SV=3	Nucleoprotein TPR OS=Homo sapiens OX=9606 GN=TPR PE=1 SV=3	697.92	931	931	FALSE	K6(DSBSO)	K6(DSBSO)	High
DSBSO	Intra	4	1	DYALE[K]EK	P33993	6	YA[K]LFADAVQELLPQYK	P33993	3	DNA replication licensing factor MCM7 OS=Homo sapiens OX=9606 GN=MCM7 PE=1 SV=4	DNA replication licensing factor MCM7 OS=Homo sapiens OX=9606 GN=MCM7 PE=1 SV=4	265.54	10	75	FALSE	K6(DSBSO)	K3(DSBSO)	High
DSBSO	Intra	2	1	IEGQS[K]LHR	Q9NWS8	6	ENLEGLYD[K]TCQFLSIGR	Q9NWS8	9	Required for meiotic nuclear division protein 1 homolog OS=Homo sapiens OX=9606 GN=RMND1 PE=1 SV=2	Required for meiotic nuclear division protein 1 homolog OS=Homo sapiens OX=9606 GN=RMND1 PE=1 SV=2	323.57	281	388	FALSE	K6(DSBSO)	K9(DSBSO);C11(Carbamidomethyl)	High
DSBSO	Intra	1	1	GVGDI[K]ILWHTMK	P49792	6	SGEEDEEILF[K]ER	P49792	11	E3 SUMO-protein ligase RanBP2 OS=Homo sapiens OX=9606 GN=RANBP2 PE=1 SV=2	E3 SUMO-protein ligase RanBP2 OS=Homo sapiens OX=9606 GN=RANBP2 PE=1 SV=2	351.68	2959	2935	FALSE	K6(DSBSO)	K11(DSBSO)	High
DSBSO	Intra	3	1	NGDTASP[K]EYTAGR	P07237	8	NNFEGEVT[K]ENLLDFIK	P07237	9	Protein disulfide-isomerase OS=Homo sapiens OX=9606 GN=P4HB PE=1 SV=3	Protein disulfide-isomerase OS=Homo sapiens OX=9606 GN=P4HB PE=1 SV=3	645.74	114	222	FALSE	K8(DSBSO)	K9(DSBSO)	High
DSBSO	Intra	3	1	FANYID[K]VR	P08670	7	LLQDSVDFSLADAINTEF[K]NTR	P08670	19	Vimentin OS=Homo sapiens OX=9606 GN=VIM PE=1 SV=4	Vimentin OS=Homo sapiens OX=9606 GN=VIM PE=1 SV=4	442.25	120	97	FALSE	K7(DSBSO)	K19(DSBSO)	High
DSBSO	Intra	3	2	SSGPYGGGGQYFA[K]PR	P09651	14	[K]LFIGGLSFETTDESLR	P09651;Q32P51	1	Heterogeneous nuclear ribonucleoprotein A1 OS=Homo sapiens OX=9606 GN=HNRNPA1 PE=1 SV=5	Heterogeneous nuclear ribonucleoprotein A1 OS=Homo sapiens OX=9606 GN=HNRNPA1 PE=1 SV=5;Heterogeneous nuclear ribonucleoprotein A1-like 2 OS=Homo sapiens OX=9606 GN=HNRNPA1L2 PE=1 SV=2	408.63	350	15;15	FALSE	K14(DSBSO)	K1(DSBSO)	High
DSBSO	Intra	3	1	S[K]GIAYIEFK	P19338	2	[K]FGYVDFESAEDLEK	P19338	1	Nucleolin OS=Homo sapiens OX=9606 GN=NCL PE=1 SV=3	Nucleolin OS=Homo sapiens OX=9606 GN=NCL PE=1 SV=3	297.7	429	348	FALSE	K2(DSBSO)	K1(DSBSO)	High
DSBSO	Intra	1	1	E[K]PAAVATAMAR	Q9NVI1	2	ET[K]PIPNLIFAIEQYEK	Q9NVI1	3	Fanconi anemia group I protein OS=Homo sapiens OX=9606 GN=FANCI PE=1 SV=4	Fanconi anemia group I protein OS=Homo sapiens OX=9606 GN=FANCI PE=1 SV=4	236.56	1232	1248	FALSE	K2(DSBSO)	K3(DSBSO)	High
DSBSO	Intra	3	1	[K]EMASGVNTR	Q93050	1	[K]TQQFFDEMADPDLLEESSSLLEPSEMGR	Q93050	1	V-type proton ATPase 116 kDa subunit a 1 OS=Homo sapiens OX=9606 GN=ATP6V0A1 PE=1 SV=3	V-type proton ATPase 116 kDa subunit a 1 OS=Homo sapiens OX=9606 GN=ATP6V0A1 PE=1 SV=3	241.15	255	134	FALSE	K1(DSBSO)	K1(DSBSO)	High
DSBSO	Intra	3	1	TVWDYVG[K]LK	Q9BTC0	8	SSVS[K]ELCLIR	Q9BTC0	5	Death-inducer obliterator 1 OS=Homo sapiens OX=9606 GN=DIDO1 PE=1 SV=5	Death-inducer obliterator 1 OS=Homo sapiens OX=9606 GN=DIDO1 PE=1 SV=5	376.91	1108	1115	FALSE	K8(DSBSO)	K5(DSBSO);C8(Carbamidomethyl)	High
DSBSO	Intra	4	1	ISDSEGF[K]ANLSLLR	P23246	8	LFVGNLPADITEDEF[K]R	P23246	16	Splicing factor, proline- and glutamine-rich OS=Homo sapiens OX=9606 GN=SFPQ PE=1 SV=2	Splicing factor, proline- and glutamine-rich OS=Homo sapiens OX=9606 GN=SFPQ PE=1 SV=2	598.35	279	314	FALSE	K8(DSBSO)	K16(DSBSO)	High
DSBSO	Intra	10	1	ATFI[K]VPQNQNGK	P19338	5	S[K]GYAFIEFASFEDAK	P19338	2	Nucleolin OS=Homo sapiens OX=9606 GN=NCL PE=1 SV=3	Nucleolin OS=Homo sapiens OX=9606 GN=NCL PE=1 SV=3	543.66	513	523	FALSE	K5(DSBSO)	K2(DSBSO)	High
DSBSO	Intra	3	1	S[K]TVYSILR	P05198	2	GVFNVQMEP[K]VVTDTDETELAR	P05198	10	Eukaryotic translation initiation factor 2 subunit 1 OS=Homo sapiens OX=9606 GN=EIF2S1 PE=1 SV=3	Eukaryotic translation initiation factor 2 subunit 1 OS=Homo sapiens OX=9606 GN=EIF2S1 PE=1 SV=3	279.16	106	276	FALSE	K2(DSBSO)	K10(DSBSO)	High
DSBSO	Intra	5	1	Y[K]VSTSPLTK	Q9Y320	2	QLPTLILFQGG[K]EAMR	Q9Y320	12	Thioredoxin-related transmembrane protein 2 OS=Homo sapiens OX=9606 GN=TMX2 PE=1 SV=1	Thioredoxin-related transmembrane protein 2 OS=Homo sapiens OX=9606 GN=TMX2 PE=1 SV=1	246.91	207	227	FALSE	K2(DSBSO)	K12(DSBSO);M15(Oxidation)	High
DSBSO	Intra	2	1	DDQML[K]R	P52292	6	AGLIP[K]FVSFLGR	P52292	6	Importin subunit alpha-1 OS=Homo sapiens OX=9606 GN=KPNA2 PE=1 SV=1	Importin subunit alpha-1 OS=Homo sapiens OX=9606 GN=KPNA2 PE=1 SV=1	264.21	49	123	FALSE	K6(DSBSO)	K6(DSBSO)	High
DSBSO	Intra	6	1	GFGFI[K]LESR	P23246	6	LFVGNLPADITEDEF[K]R	P23246	16	Splicing factor, proline- and glutamine-rich OS=Homo sapiens OX=9606 GN=SFPQ PE=1 SV=2	Splicing factor, proline- and glutamine-rich OS=Homo sapiens OX=9606 GN=SFPQ PE=1 SV=2	396.47	338	314	FALSE	K6(DSBSO)	K16(DSBSO)	High
DSBSO	Intra	3	1	[K]ADVEEEFLALR	P46013	1	AFMGTPVQ[K]LDLAGTLPGSK	P46013	9	Proliferation marker protein Ki-67 OS=Homo sapiens OX=9606 GN=MKI67 PE=1 SV=2	Proliferation marker protein Ki-67 OS=Homo sapiens OX=9606 GN=MKI67 PE=1 SV=2	513.32	1153	1197	FALSE	K1(DSBSO)	K9(DSBSO)	High
DSBSO	Intra	3	1	DSAGQ[K]GTGK	P52209	6	IILLV[K]AGQAVDDFIEK	P52209	6	6-phosphogluconate dehydrogenase, decarboxylating OS=Homo sapiens OX=9606 GN=PGD PE=1 SV=3	6-phosphogluconate dehydrogenase, decarboxylating OS=Homo sapiens OX=9606 GN=PGD PE=1 SV=3	416.9	261	76	FALSE	K6(DSBSO)	K6(DSBSO)	High
DSBSO	Intra	4	1	DLAGSIIG[K]GGQR	P61978	9	IITITGTQDQIQNAQYLLQNSV[K]QYSGK	P61978	23	Heterogeneous nuclear ribonucleoprotein K OS=Homo sapiens OX=9606 GN=HNRNPK PE=1 SV=1	Heterogeneous nuclear ribonucleoprotein K OS=Homo sapiens OX=9606 GN=HNRNPK PE=1 SV=1	620.09	405	456	FALSE	K9(DSBSO)	K23(DSBSO)	High
DSBSO	Intra	5	1	LLEQY[K]EESK	Q00839	6	YNILGTNTIMD[K]MMVAGFK	Q00839	12	Heterogeneous nuclear ribonucleoprotein U OS=Homo sapiens OX=9606 GN=HNRNPU PE=1 SV=6	Heterogeneous nuclear ribonucleoprotein U OS=Homo sapiens OX=9606 GN=HNRNPU PE=1 SV=6	391.78	670	536	FALSE	K6(DSBSO)	M10(Oxidation);K12(DSBSO)	High
DSBSO	Intra	3	1	E[K]LQEEMLQR	P08670	2	LLQDSVDFSLADAINTEF[K]NTR	P08670	19	Vimentin OS=Homo sapiens OX=9606 GN=VIM PE=1 SV=4	Vimentin OS=Homo sapiens OX=9606 GN=VIM PE=1 SV=4	303.21	188	97	FALSE	K2(DSBSO)	K19(DSBSO)	High
DSBSO	Intra	4	1	[K]MCLFAGFQR	Q00839	1	QMADTG[K]LNTLLQR	Q00839	7	Heterogeneous nuclear ribonucleoprotein U OS=Homo sapiens OX=9606 GN=HNRNPU PE=1 SV=6	Heterogeneous nuclear ribonucleoprotein U OS=Homo sapiens OX=9606 GN=HNRNPU PE=1 SV=6	339.72	592	551	FALSE	K1(DSBSO);C3(Carbamidomethyl)	K7(DSBSO)	High
DSBSO	Intra	3	1	YDEPLG[K]NDGSVNGK	Q99426	7	GTVMYVGLTDF[K]PGYWIGVR	Q99426	12	Tubulin-folding cofactor B OS=Homo sapiens OX=9606 GN=TBCB PE=1 SV=2	Tubulin-folding cofactor B OS=Homo sapiens OX=9606 GN=TBCB PE=1 SV=2	506.21	203	188	FALSE	K7(DSBSO)	K12(DSBSO)	High
DSBSO	Intra	2	1	[K]ISEIEDAAFLAR	O94905	1	[K]ISEIEDAAFLAR	O94905	1	Erlin-2 OS=Homo sapiens OX=9606 GN=ERLIN2 PE=1 SV=1	Erlin-2 OS=Homo sapiens OX=9606 GN=ERLIN2 PE=1 SV=1	813.14	241	241	FALSE	K1(DSBSO)	K1(DSBSO)	High
DSBSO	Intra	1	1	EDLSGIAEMF[K]TPVK	P46013	11	VLNNFISNQ[K]MDFK	P46013	10	Proliferation marker protein Ki-67 OS=Homo sapiens OX=9606 GN=MKI67 PE=1 SV=2	Proliferation marker protein Ki-67 OS=Homo sapiens OX=9606 GN=MKI67 PE=1 SV=2	575.85	760	745	FALSE	K11(DSBSO)	K10(DSBSO)	High
DSBSO	Intra	3	1	[K]TSSLDPNDQVAMGR	Q9NY61	1	LQ[K]ALLTTNQLPQPDVFPLFK	Q9NY61	3	Protein AATF OS=Homo sapiens OX=9606 GN=AATF PE=1 SV=1	Protein AATF OS=Homo sapiens OX=9606 GN=AATF PE=1 SV=1	637.09	475	246	FALSE	K1(DSBSO)	K3(DSBSO)	High
DSBSO	Intra	3	1	ELANQVS[K]DFSDITK	Q9NR30	8	TGTG[K]TFSFAIPLIEK	Q9NR30	5	Nucleolar RNA helicase 2 OS=Homo sapiens OX=9606 GN=DDX21 PE=1 SV=5	Nucleolar RNA helicase 2 OS=Homo sapiens OX=9606 GN=DDX21 PE=1 SV=5	612.15	278	236	FALSE	K8(DSBSO)	K5(DSBSO)	High
DSBSO	Intra	4	2	QLLE[K]WLK	Q00610;P53675	5	ED[K]LECSEELGDLVK	Q00610;P53675	3	Clathrin heavy chain 1 OS=Homo sapiens OX=9606 GN=CLTC PE=1 SV=5;Clathrin heavy chain 2 OS=Homo sapiens OX=9606 GN=CLTCL1 PE=1 SV=2	Clathrin heavy chain 1 OS=Homo sapiens OX=9606 GN=CLTC PE=1 SV=5;Clathrin heavy chain 2 OS=Homo sapiens OX=9606 GN=CLTCL1 PE=1 SV=2	285.52	450;450	456;456	FALSE	K5(DSBSO)	K3(DSBSO);C6(Carbamidomethyl)	High
DSBSO	Intra	3	2	FS[K]YMPSVK	O00148	3	DFLL[K]PELLR	O00148;Q13838	5	ATP-dependent RNA helicase DDX39A OS=Homo sapiens OX=9606 GN=DDX39A PE=1 SV=2	ATP-dependent RNA helicase DDX39A OS=Homo sapiens OX=9606 GN=DDX39A PE=1 SV=2;Spliceosome RNA helicase DDX39B OS=Homo sapiens OX=9606 GN=DDX39B PE=1 SV=1	318.01	137	52;53	FALSE	K3(DSBSO)	K5(DSBSO)	High
DSBSO	Intra	4	1	EL[K]TDSSPNQAR	P26599	3	G[K]NQAFIEMNTEEAANTMVNYYTSVTPVLR	P26599	2	Polypyrimidine tract-binding protein 1 OS=Homo sapiens OX=9606 GN=PTBP1 PE=1 SV=2	Polypyrimidine tract-binding protein 1 OS=Homo sapiens OX=9606 GN=PTBP1 PE=1 SV=2	278.94	137	94	FALSE	K3(DSBSO)	K2(DSBSO);M9(Oxidation)	High
DSBSO	Intra	4	1	Q[K]CLAALASLR	Q12906	2	YEILQSVDDAAIVI[K]NTK	Q12906	15	Interleukin enhancer-binding factor 3 OS=Homo sapiens OX=9606 GN=ILF3 PE=1 SV=3	Interleukin enhancer-binding factor 3 OS=Homo sapiens OX=9606 GN=ILF3 PE=1 SV=3	277.17	202	158	FALSE	K2(DSBSO);C3(Carbamidomethyl)	K15(DSBSO)	High
DSBSO	Intra	2	1	TTEDLSF[K]K	P07947	8	SIATG[K]NGYIPSNYVAPADSIQAEEWYFGK	P07947	6	Tyrosine-protein kinase Yes OS=Homo sapiens OX=9606 GN=YES1 PE=1 SV=3	Tyrosine-protein kinase Yes OS=Homo sapiens OX=9606 GN=YES1 PE=1 SV=3	300.59	113	138	FALSE	K8(DSBSO)	K6(DSBSO)	High
DSBSO	Intra	4	1	[K]AAELQAR	O43395	1	LPIGNTIQPSQAATFMNDAIE[K]AR	O43395	22	U4/U6 small nuclear ribonucleoprotein Prp3 OS=Homo sapiens OX=9606 GN=PRPF3 PE=1 SV=2	U4/U6 small nuclear ribonucleoprotein Prp3 OS=Homo sapiens OX=9606 GN=PRPF3 PE=1 SV=2	257.27	205	202	FALSE	K1(DSBSO)	M16(Oxidation);K22(DSBSO)	High
DSBSO	Intra	3	1	[K]ADTEEEFLAFR	P46013	1	DINTFLGTPVQ[K]LDQPGNLPGSNR	P46013	12	Proliferation marker protein Ki-67 OS=Homo sapiens OX=9606 GN=MKI67 PE=1 SV=2	Proliferation marker protein Ki-67 OS=Homo sapiens OX=9606 GN=MKI67 PE=1 SV=2	396.97	1761	1805	FALSE	K1(DSBSO)	K12(DSBSO)	High
DSBSO	Intra	3	1	LVENGGMFVC[K]TR	O00267	11	ETFQVLNMYG[K]VVTVR	O00267	11	Transcription elongation factor SPT5 OS=Homo sapiens OX=9606 GN=SUPT5H PE=1 SV=1	Transcription elongation factor SPT5 OS=Homo sapiens OX=9606 GN=SUPT5H PE=1 SV=1	480.43	639	566	FALSE	C10(Carbamidomethyl);K11(DSBSO)	K11(DSBSO)	High
DSBSO	Intra	7	1	ALADDDFLTVTG[K]TVR	P33991	13	ALADDDFLTVTG[K]TVR	P33991	13	DNA replication licensing factor MCM4 OS=Homo sapiens OX=9606 GN=MCM4 PE=1 SV=5	DNA replication licensing factor MCM4 OS=Homo sapiens OX=9606 GN=MCM4 PE=1 SV=5	1082.67	858	858	FALSE	K13(DSBSO)	K13(DSBSO)	High
DSBSO	Intra	3	1	I[K]GCTGSLNMTLQR	Q96HC4	2	DFNMPLTISSL[K]DGGK	Q96HC4	12	PDZ and LIM domain protein 5 OS=Homo sapiens OX=9606 GN=PDLIM5 PE=1 SV=5	PDZ and LIM domain protein 5 OS=Homo sapiens OX=9606 GN=PDLIM5 PE=1 SV=5	386.31	71	34	FALSE	K2(DSBSO);C4(Carbamidomethyl)	K12(DSBSO)	High
DSBSO	Intra	1	1	AVVVCP[K]DEDYK	Q00839	7	YNILGTNTIMD[K]MMVAGFK	Q00839	12	Heterogeneous nuclear ribonucleoprotein U OS=Homo sapiens OX=9606 GN=HNRNPU PE=1 SV=6	Heterogeneous nuclear ribonucleoprotein U OS=Homo sapiens OX=9606 GN=HNRNPU PE=1 SV=6	291.95	609	536	FALSE	C5(Carbamidomethyl);K7(DSBSO)	K12(DSBSO)	High
DSBSO	Intra	3	1	SGTTP[K]PVINSTPGR	Q99459	6	LGLLGLPAP[K]NDFEIVLPENAEK	Q99459	10	Cell division cycle 5-like protein OS=Homo sapiens OX=9606 GN=CDC5L PE=1 SV=2	Cell division cycle 5-like protein OS=Homo sapiens OX=9606 GN=CDC5L PE=1 SV=2	375.54	432	487	FALSE	K6(DSBSO)	K10(DSBSO)	High
DSBSO	Intra	3	1	[K]FLPLFDR	P61604	1	VGD[K]VLLPEYGGTK	P61604	4	10 kDa heat shock protein, mitochondrial OS=Homo sapiens OX=9606 GN=HSPE1 PE=1 SV=2	10 kDa heat shock protein, mitochondrial OS=Homo sapiens OX=9606 GN=HSPE1 PE=1 SV=2	313.62	8	70	FALSE	K1(DSBSO)	K4(DSBSO)	High
DSBSO	Intra	5	1	F[K]GPFTDVVTTNLK	Q9P0L0	2	CVFEMPNEND[K]LNDMEPSK	Q9P0L0	11	Vesicle-associated membrane protein-associated protein A OS=Homo sapiens OX=9606 GN=VAPA PE=1 SV=3	Vesicle-associated membrane protein-associated protein A OS=Homo sapiens OX=9606 GN=VAPA PE=1 SV=3	498.44	26	138	FALSE	K2(DSBSO)	C1(Carbamidomethyl);K11(DSBSO);M15(Oxidation)	High
DSBSO	Intra	2	1	NIPIPTL[K]DFAK	Q9NYL9	8	T[K]ENDAHLVEVNLNNIK	Q9NYL9	2	Tropomodulin-3 OS=Homo sapiens OX=9606 GN=TMOD3 PE=1 SV=1	Tropomodulin-3 OS=Homo sapiens OX=9606 GN=TMOD3 PE=1 SV=1	239.1	217	194	FALSE	K8(DSBSO)	K2(DSBSO)	High
DSBSO	Intra	3	1	V[K]VGVNGFGR	P04406	2	AENG[K]LVINGNPITIFQER	P04406	5	Glyceraldehyde-3-phosphate dehydrogenase OS=Homo sapiens OX=9606 GN=GAPDH PE=1 SV=3	Glyceraldehyde-3-phosphate dehydrogenase OS=Homo sapiens OX=9606 GN=GAPDH PE=1 SV=3	291.74	5	66	FALSE	K2(DSBSO)	K5(DSBSO)	High
DSBSO	Intra	2	1	SIN[K]LIR	P05198	4	TEGLSVLSQAMAVI[K]EK	P05198	15	Eukaryotic translation initiation factor 2 subunit 1 OS=Homo sapiens OX=9606 GN=EIF2S1 PE=1 SV=3	Eukaryotic translation initiation factor 2 subunit 1 OS=Homo sapiens OX=9606 GN=EIF2S1 PE=1 SV=3	234.5	61	259	FALSE	K4(DSBSO)	K15(DSBSO)	High
DSBSO	Intra	5	1	S[K]FADLSEAANR	P08670	2	LLQDSVDFSLADAINTEF[K]NTR	P08670	19	Vimentin OS=Homo sapiens OX=9606 GN=VIM PE=1 SV=4	Vimentin OS=Homo sapiens OX=9606 GN=VIM PE=1 SV=4	501.42	294	97	FALSE	K2(DSBSO)	K19(DSBSO)	High
DSBSO	Intra	2	1	[K]MDETDASSAVK	Q13148	1	AVQ[K]TSDLIVLGLPWK	Q13148	4	TAR DNA-binding protein 43 OS=Homo sapiens OX=9606 GN=TARDBP PE=1 SV=1	TAR DNA-binding protein 43 OS=Homo sapiens OX=9606 GN=TARDBP PE=1 SV=1	360.16	84	102	FALSE	K1(DSBSO)	K4(DSBSO)	High
DSBSO	Intra	2	1	ETAATFL[K]K	Q8TAT6	8	AEVVDEIAA[K]LGLR	Q8TAT6	10	Nuclear protein localization protein 4 homolog OS=Homo sapiens OX=9606 GN=NPLOC4 PE=1 SV=3	Nuclear protein localization protein 4 homolog OS=Homo sapiens OX=9606 GN=NPLOC4 PE=1 SV=3	361.11	31	302	FALSE	K8(DSBSO)	K10(DSBSO)	High
DSBSO	Intra	2	1	LDPSIFESLQ[K]ER	Q9Y265	11	VEAGDVIYIEANSGAV[K]R	Q9Y265	17	RuvB-like 1 OS=Homo sapiens OX=9606 GN=RUVBL1 PE=1 SV=1	RuvB-like 1 OS=Homo sapiens OX=9606 GN=RUVBL1 PE=1 SV=1	477.14	182	201	FALSE	K11(DSBSO)	K17(DSBSO)	High
DSBSO	Intra	2	1	SEEVFDEWVS[K]LR	Q9H4L5	11	GEMNYTQEPPVQ[K]GFLLK	Q9H4L5	13	Oxysterol-binding protein-related protein 3 OS=Homo sapiens OX=9606 GN=OSBPL3 PE=1 SV=1	Oxysterol-binding protein-related protein 3 OS=Homo sapiens OX=9606 GN=OSBPL3 PE=1 SV=1	330.85	140	55	FALSE	K11(DSBSO)	K13(DSBSO)	High
DSBSO	Intra	4	1	SD[K]MNIFGGFR	Q6NUK1	3	IIS[K]EGIPGLYR	Q6NUK1	4	Mitochondrial adenyl nucleotide antiporter SLC25A24 OS=Homo sapiens OX=9606 GN=SLC25A24 PE=1 SV=2	Mitochondrial adenyl nucleotide antiporter SLC25A24 OS=Homo sapiens OX=9606 GN=SLC25A24 PE=1 SV=2	391.21	231	437	FALSE	K3(DSBSO)	K4(DSBSO)	High
DSBSO	Intra	6	1	TDSDIIA[K]MK	P09012	8	GQAFVIF[K]EVSSATNALR	P09012	8	U1 small nuclear ribonucleoprotein A OS=Homo sapiens OX=9606 GN=SNRPA PE=1 SV=3	U1 small nuclear ribonucleoprotein A OS=Homo sapiens OX=9606 GN=SNRPA PE=1 SV=3	610	96	60	FALSE	K8(DSBSO);M9(Oxidation)	K8(DSBSO)	High
DSBSO	Intra	11	1	SFV[K]SQ	Q07021	4	AFVDFLSDEI[K]EER	Q07021	11	Complement component 1 Q subcomponent-binding protein, mitochondrial OS=Homo sapiens OX=9606 GN=C1QBP PE=1 SV=1	Complement component 1 Q subcomponent-binding protein, mitochondrial OS=Homo sapiens OX=9606 GN=C1QBP PE=1 SV=1	350.07	280	91	FALSE	K4(DSBSO)	K11(DSBSO)	High
DSBSO	Intra	3	1	AVLCPPPV[K]K	P63000	9	LTPITYPQGLAMA[K]EIGAVK	P63000	14	Ras-related C3 botulinum toxin substrate 1 OS=Homo sapiens OX=9606 GN=RAC1 PE=1 SV=1	Ras-related C3 botulinum toxin substrate 1 OS=Homo sapiens OX=9606 GN=RAC1 PE=1 SV=1	322.29	183	147	FALSE	C4(Carbamidomethyl);K9(DSBSO)	K14(DSBSO)	High
DSBSO	Intra	3	1	GSTPYGGV[K]LEDLIVK	P24752	9	GSTPYGGV[K]LEDLIVK	P24752	9	Acetyl-CoA acetyltransferase, mitochondrial OS=Homo sapiens OX=9606 GN=ACAT1 PE=1 SV=1	Acetyl-CoA acetyltransferase, mitochondrial OS=Homo sapiens OX=9606 GN=ACAT1 PE=1 SV=1	956.6	174	174	FALSE	K9(DSBSO)	K9(DSBSO)	High
DSBSO	Intra	3	1	IMG[K]MEADPELSK	O75643	4	ADEVLEIL[K]TASDDR	O75643	9	U5 small nuclear ribonucleoprotein 200 kDa helicase OS=Homo sapiens OX=9606 GN=SNRNP200 PE=1 SV=2	U5 small nuclear ribonucleoprotein 200 kDa helicase OS=Homo sapiens OX=9606 GN=SNRNP200 PE=1 SV=2	425.11	349	294	FALSE	M2(Oxidation);K4(DSBSO)	K9(DSBSO)	High
DSBSO	Intra	4	1	SP[K]QFLIDWVR	Q7Z478	3	SPNPSFE[K]VPVGR	Q7Z478	8	ATP-dependent RNA helicase DHX29 OS=Homo sapiens OX=9606 GN=DHX29 PE=1 SV=2	ATP-dependent RNA helicase DHX29 OS=Homo sapiens OX=9606 GN=DHX29 PE=1 SV=2	392.47	380	401	FALSE	K3(DSBSO)	K8(DSBSO)	High
DSBSO	Intra	9	1	Y[K]LLGGLAVR	P23396	2	FGFPEGSVELYAE[K]VATR	P23396	14	Small ribosomal subunit protein uS3 OS=Homo sapiens OX=9606 GN=RPS3 PE=1 SV=2	Small ribosomal subunit protein uS3 OS=Homo sapiens OX=9606 GN=RPS3 PE=1 SV=2	394.03	108	90	FALSE	K2(DSBSO)	K14(DSBSO)	High
DSBSO	Intra	4	4	SLVS[K]GTLVQTK	P10412;P16403;P16402;P16401	5	ASGPPVSELIT[K]AVAASK	P10412;P16403;P16402	12	Histone H1.4 OS=Homo sapiens OX=9606 GN=H1-4 PE=1 SV=2;Histone H1.2 OS=Homo sapiens OX=9606 GN=H1-2 PE=1 SV=2;Histone H1.3 OS=Homo sapiens OX=9606 GN=H1-3 PE=1 SV=2;Histone H1.5 OS=Homo sapiens OX=9606 GN=H1-5 PE=1 SV=3	Histone H1.4 OS=Homo sapiens OX=9606 GN=H1-4 PE=1 SV=2;Histone H1.2 OS=Homo sapiens OX=9606 GN=H1-2 PE=1 SV=2;Histone H1.3 OS=Homo sapiens OX=9606 GN=H1-3 PE=1 SV=2	546.23	90;90;91;93	46;46;47	FALSE	K5(DSBSO)	K12(DSBSO)	High
DSBSO	Intra	3	1	TVALLTE[K]K	Q9Y4W6	8	ADVE[K]VALLLLEK	Q9Y4W6	5	Mitochondrial inner membrane m-AAA protease component AFG3L2 OS=Homo sapiens OX=9606 GN=AFG3L2 PE=1 SV=2	Mitochondrial inner membrane m-AAA protease component AFG3L2 OS=Homo sapiens OX=9606 GN=AFG3L2 PE=1 SV=2	473.74	719	725	FALSE	K8(DSBSO)	K5(DSBSO)	High
DSBSO	Intra	4	1	EQEVPDPT[K]YFVTR	Q8NB78	9	TLDD[K]QVLQQCMATLR	Q8NB78	5	Lysine-specific histone demethylase 2 OS=Homo sapiens OX=9606 GN=KDM1B PE=1 SV=3	Lysine-specific histone demethylase 2 OS=Homo sapiens OX=9606 GN=KDM1B PE=1 SV=3	483.34	751	727	FALSE	K9(DSBSO)	K5(DSBSO);C11(Carbamidomethyl)	High
DSBSO	Intra	5	2	DFSDIT[K]K	Q9NR30	7	EGAFSNFPISEETI[K]LLK	Q9BQ39;Q9NR30	15	Nucleolar RNA helicase 2 OS=Homo sapiens OX=9606 GN=DDX21 PE=1 SV=5	ATP-dependent RNA helicase DDX50 OS=Homo sapiens OX=9606 GN=DDX50 PE=1 SV=1;Nucleolar RNA helicase 2 OS=Homo sapiens OX=9606 GN=DDX21 PE=1 SV=5	371.93	285	150;199	FALSE	K7(DSBSO)	K15(DSBSO)	High
DSBSO	Intra	6	1	DAASVE[K]VLDQK	Q99729	7	DYFT[K]FGEVVDCTIK	Q99729	5	Heterogeneous nuclear ribonucleoprotein A/B OS=Homo sapiens OX=9606 GN=HNRNPAB PE=1 SV=2	Heterogeneous nuclear ribonucleoprotein A/B OS=Homo sapiens OX=9606 GN=HNRNPAB PE=1 SV=2	706.11	125	91	FALSE	K7(DSBSO)	K5(DSBSO);C12(Carbamidomethyl)	High
DSBSO	Intra	3	1	TI[K]TLPLFYGSIVR	A6NHR9	3	L[K]DEDDEDDCFILEK	A6NHR9	2	Structural maintenance of chromosomes flexible hinge domain-containing protein 1 OS=Homo sapiens OX=9606 GN=SMCHD1 PE=1 SV=2	Structural maintenance of chromosomes flexible hinge domain-containing protein 1 OS=Homo sapiens OX=9606 GN=SMCHD1 PE=1 SV=2	463.91	619	450	FALSE	K3(DSBSO)	K2(DSBSO);C10(Carbamidomethyl)	High
DSBSO	Intra	4	1	LV[K]LFDFPGR	Q9P258	3	T[K]DGQILPVPNVVVR	Q9P258	2	Protein RCC2 OS=Homo sapiens OX=9606 GN=RCC2 PE=1 SV=2	Protein RCC2 OS=Homo sapiens OX=9606 GN=RCC2 PE=1 SV=2	402.35	377	320	FALSE	K3(DSBSO)	K2(DSBSO)	High
DSBSO	Intra	3	1	L[K]DLQQSLVNSK	Q99996	2	DNLIT[K]QNQLILEISK	Q99996	6	A-kinase anchor protein 9 OS=Homo sapiens OX=9606 GN=AKAP9 PE=1 SV=4	A-kinase anchor protein 9 OS=Homo sapiens OX=9606 GN=AKAP9 PE=1 SV=4	507.21	703	691	FALSE	K2(DSBSO)	K6(DSBSO)	High
DSBSO	Intra	1	1	SPDTILQ[K]DTR	P20042	8	TSFVNFTDIC[K]LLHR	P20042	11	Eukaryotic translation initiation factor 2 subunit 2 OS=Homo sapiens OX=9606 GN=EIF2S2 PE=1 SV=2	Eukaryotic translation initiation factor 2 subunit 2 OS=Homo sapiens OX=9606 GN=EIF2S2 PE=1 SV=2	402.17	293	227	FALSE	K8(DSBSO)	C10(Carbamidomethyl);K11(DSBSO)	High
DSBSO	Intra	3	1	TLLI[K]TVETR	P08670	5	VESLQEEIAFL[K]K	P08670	12	Vimentin OS=Homo sapiens OX=9606 GN=VIM PE=1 SV=4	Vimentin OS=Homo sapiens OX=9606 GN=VIM PE=1 SV=4	438.36	445	235	FALSE	K5(DSBSO)	K12(DSBSO)	High
DSBSO	Intra	1	1	DPNEPQ[K]PVSAYALFFR	O94842	7	DTQAAI[K]GQNPNATFGEVSK	O94842	7	TOX high mobility group box family member 4 OS=Homo sapiens OX=9606 GN=TOX4 PE=1 SV=1	TOX high mobility group box family member 4 OS=Homo sapiens OX=9606 GN=TOX4 PE=1 SV=1	493.23	225	242	FALSE	K7(DSBSO)	K7(DSBSO)	High
DSBSO	Intra	4	1	TDSDIIS[K]MR	P08579	8	GQAFVIF[K]ELGSSTNALR	P08579	8	U2 small nuclear ribonucleoprotein B'' OS=Homo sapiens OX=9606 GN=SNRPB2 PE=1 SV=1	U2 small nuclear ribonucleoprotein B'' OS=Homo sapiens OX=9606 GN=SNRPB2 PE=1 SV=1	562.69	93	57	FALSE	K8(DSBSO);M9(Oxidation)	K8(DSBSO)	High
DSBSO	Intra	3	1	A[K]YPIVGYTAR	Q9UMX5	2	ELEALDEVFT[K]VYK	Q9UMX5	11	Neudesin OS=Homo sapiens OX=9606 GN=NENF PE=1 SV=1	Neudesin OS=Homo sapiens OX=9606 GN=NENF PE=1 SV=1	315.24	136	131	FALSE	K2(DSBSO)	K11(DSBSO)	High
DSBSO	Intra	3	1	DLG[K]FQVATDALK	Q14980	4	DLG[K]FQVATDALK	Q14980	4	Nuclear mitotic apparatus protein 1 OS=Homo sapiens OX=9606 GN=NUMA1 PE=1 SV=2	Nuclear mitotic apparatus protein 1 OS=Homo sapiens OX=9606 GN=NUMA1 PE=1 SV=2	712.62	1699	1699	FALSE	K4(DSBSO)	K4(DSBSO)	High
DSBSO	Intra	2	1	[K]ADVEEEFLALR	P46013	1	[K]ADVEEEFLALR	P46013	1	Proliferation marker protein Ki-67 OS=Homo sapiens OX=9606 GN=MKI67 PE=1 SV=2	Proliferation marker protein Ki-67 OS=Homo sapiens OX=9606 GN=MKI67 PE=1 SV=2	565.46	1153	1153	FALSE	K1(DSBSO)	K1(DSBSO)	High
DSBSO	Intra	3	1	DW[K]SATNLPQLK	P49916	3	IYYPDFIVPDP[K]K	P49916	12	DNA ligase 3 OS=Homo sapiens OX=9606 GN=LIG3 PE=1 SV=2	DNA ligase 3 OS=Homo sapiens OX=9606 GN=LIG3 PE=1 SV=2	400.79	817	777	FALSE	K3(DSBSO)	K12(DSBSO)	High
DSBSO	Intra	2	2	GL[K]TVFDEAIR	P63000;P15153	3	EIGAV[K]YLECSALTQR	P63000	6	Ras-related C3 botulinum toxin substrate 1 OS=Homo sapiens OX=9606 GN=RAC1 PE=1 SV=1;Ras-related C3 botulinum toxin substrate 2 OS=Homo sapiens OX=9606 GN=RAC2 PE=1 SV=1	Ras-related C3 botulinum toxin substrate 1 OS=Homo sapiens OX=9606 GN=RAC1 PE=1 SV=1	394.06	166;166	153	FALSE	K3(DSBSO)	K6(DSBSO);C10(Carbamidomethyl)	High
DSBSO	Intra	3	1	[K]QELLEALTK	P12956	1	GTLG[K]FTVPMLK	P12956	5	X-ray repair cross-complementing protein 6 OS=Homo sapiens OX=9606 GN=XRCC6 PE=1 SV=2	X-ray repair cross-complementing protein 6 OS=Homo sapiens OX=9606 GN=XRCC6 PE=1 SV=2	379.08	596	575	FALSE	K1(DSBSO)	K5(DSBSO)	High
DSBSO	Intra	1	1	[K]EGPLMDMR	Q9H6Y2	1	LLLTASGDGCLGIFNI[K]R	Q9H6Y2	17	WD repeat-containing protein 55 OS=Homo sapiens OX=9606 GN=WDR55 PE=1 SV=2	WD repeat-containing protein 55 OS=Homo sapiens OX=9606 GN=WDR55 PE=1 SV=2	252.76	157	198	FALSE	K1(DSBSO)	C10(Carbamidomethyl);K17(DSBSO)	High
DSBSO	Intra	2	1	ILEDVVGVPE[K]K	Q9ULW0	11	VLPITVP[K]SPAFALK	Q9ULW0	8	Targeting protein for Xklp2 OS=Homo sapiens OX=9606 GN=TPX2 PE=1 SV=2	Targeting protein for Xklp2 OS=Homo sapiens OX=9606 GN=TPX2 PE=1 SV=2	469.83	476	485	FALSE	K11(DSBSO)	K8(DSBSO)	High
DSBSO	Intra	5	1	LPKPT[K]GR	Q01082	6	MLI[K]LLEVLSGER	Q01082	4	Spectrin beta chain, non-erythrocytic 1 OS=Homo sapiens OX=9606 GN=SPTBN1 PE=1 SV=2	Spectrin beta chain, non-erythrocytic 1 OS=Homo sapiens OX=9606 GN=SPTBN1 PE=1 SV=2	241.06	105	90	FALSE	K6(DSBSO)	M1(Oxidation);K4(DSBSO)	High
DSBSO	Intra	1	1	AISPD[K]DNFYFDVK	Q13423	6	MATQASTLYSNNIT[K]LLK	Q13423	15	NAD(P) transhydrogenase, mitochondrial OS=Homo sapiens OX=9606 GN=NNT PE=1 SV=3	NAD(P) transhydrogenase, mitochondrial OS=Homo sapiens OX=9606 GN=NNT PE=1 SV=3	354.22	403	394	FALSE	K6(DSBSO)	K15(DSBSO)	High
DSBSO	Intra	5	1	AIGV[K]PPR	P55072	5	IVSQLLTLMDGL[K]QR	P55072	13	Transitional endoplasmic reticulum ATPase OS=Homo sapiens OX=9606 GN=VCP PE=1 SV=4	Transitional endoplasmic reticulum ATPase OS=Homo sapiens OX=9606 GN=VCP PE=1 SV=4	336.81	236	336	FALSE	K5(DSBSO)	K13(DSBSO)	High
DSBSO	Intra	3	1	[K]SDSNPLTEILK	Q96I25	1	VESAI[K]AVVDLNGR	Q96I25	6	Splicing factor 45 OS=Homo sapiens OX=9606 GN=RBM17 PE=1 SV=1	Splicing factor 45 OS=Homo sapiens OX=9606 GN=RBM17 PE=1 SV=1	417.47	290	367	FALSE	K1(DSBSO)	K6(DSBSO)	High
DSBSO	Intra	1	2	ELAFQIS[K]EYER	O00148;Q13838	8	[K]FMQDPMEVFVDDETK	O00148	1	ATP-dependent RNA helicase DDX39A OS=Homo sapiens OX=9606 GN=DDX39A PE=1 SV=2;Spliceosome RNA helicase DDX39B OS=Homo sapiens OX=9606 GN=DDX39B PE=1 SV=1	ATP-dependent RNA helicase DDX39A OS=Homo sapiens OX=9606 GN=DDX39A PE=1 SV=2	490.73	130;131	240	FALSE	K8(DSBSO)	K1(DSBSO)	High
DSBSO	Intra	3	1	E[K]AQALEDLAGFK	P46013	2	AFMGTPVQ[K]LDLPGNLPGSK	P46013	9	Proliferation marker protein Ki-67 OS=Homo sapiens OX=9606 GN=MKI67 PE=1 SV=2	Proliferation marker protein Ki-67 OS=Homo sapiens OX=9606 GN=MKI67 PE=1 SV=2	496.84	1217	2289	FALSE	K2(DSBSO)	K9(DSBSO)	High
DSBSO	Intra	3	1	[K]VESLQEEIAFLK	P08670	1	QVQSLTCEVDAL[K]GTNESLER	P08670	13	Vimentin OS=Homo sapiens OX=9606 GN=VIM PE=1 SV=4	Vimentin OS=Homo sapiens OX=9606 GN=VIM PE=1 SV=4	511.82	223	334	FALSE	K1(DSBSO)	C7(Carbamidomethyl);K13(DSBSO)	High
DSBSO	Intra	3	1	LTPEYLQLM[K]YK	O94905	10	LTPEYLQLM[K]YK	O94905	10	Erlin-2 OS=Homo sapiens OX=9606 GN=ERLIN2 PE=1 SV=1	Erlin-2 OS=Homo sapiens OX=9606 GN=ERLIN2 PE=1 SV=1	722.19	285	285	FALSE	K10(DSBSO)	K10(DSBSO)	High
DSBSO	Intra	4	1	LQDF[K]SFLLK	P34897	5	VLELVSITAN[K]NTCPGDR	P34897	11	Serine hydroxymethyltransferase, mitochondrial OS=Homo sapiens OX=9606 GN=SHMT2 PE=1 SV=3	Serine hydroxymethyltransferase, mitochondrial OS=Homo sapiens OX=9606 GN=SHMT2 PE=1 SV=3	418.79	469	409	FALSE	K5(DSBSO)	K11(DSBSO);C14(Carbamidomethyl)	High
DSBSO	Intra	6	1	NNQS[K]SANSTLR	Q29RF7	5	SVVANFIV[K]DLLMNDR	Q29RF7	9	Sister chromatid cohesion protein PDS5 homolog A OS=Homo sapiens OX=9606 GN=PDS5A PE=1 SV=1	Sister chromatid cohesion protein PDS5 homolog A OS=Homo sapiens OX=9606 GN=PDS5A PE=1 SV=1	465.13	855	805	FALSE	K5(DSBSO)	K9(DSBSO);M13(Oxidation)	High
DSBSO	Intra	3	1	SAQPLPL[K]IEELALAK	Q9UKV3	8	GITEECL[K]QPSLEQK	Q9UKV3	8	Apoptotic chromatin condensation inducer in the nucleus OS=Homo sapiens OX=9606 GN=ACIN1 PE=1 SV=2	Apoptotic chromatin condensation inducer in the nucleus OS=Homo sapiens OX=9606 GN=ACIN1 PE=1 SV=2	511.47	532	548	FALSE	K8(DSBSO)	C6(Carbamidomethyl);K8(DSBSO)	High
DSBSO	Intra	2	1	GIVEFSG[K]PAAR	Q15233	8	TLAEIA[K]VELDNMPLR	Q15233	7	Non-POU domain-containing octamer-binding protein OS=Homo sapiens OX=9606 GN=NONO PE=1 SV=4	Non-POU domain-containing octamer-binding protein OS=Homo sapiens OX=9606 GN=NONO PE=1 SV=4	560.07	198	126	FALSE	K8(DSBSO)	K7(DSBSO)	High
DSBSO	Intra	2	1	[K]APSDLYQIILK	P07384	1	LEICNLTPDAL[K]SR	P07384	12	Calpain-1 catalytic subunit OS=Homo sapiens OX=9606 GN=CAPN1 PE=1 SV=1	Calpain-1 catalytic subunit OS=Homo sapiens OX=9606 GN=CAPN1 PE=1 SV=1	292.17	229	359	FALSE	K1(DSBSO)	C4(Carbamidomethyl);K12(DSBSO)	High
DSBSO	Intra	2	1	G[K]VAGALLR	Q9NVI1	2	TAD[K]LQEFLQTLR	Q9NVI1	4	Fanconi anemia group I protein OS=Homo sapiens OX=9606 GN=FANCI PE=1 SV=4	Fanconi anemia group I protein OS=Homo sapiens OX=9606 GN=FANCI PE=1 SV=4	319.76	41	16	FALSE	K2(DSBSO)	K4(DSBSO)	High
DSBSO	Intra	4	3	QIFLGGVD[K]R	P05141	9	YFPTQALNFAF[K]DK	P05141;P12235;P12236	12	ADP/ATP translocase 2 OS=Homo sapiens OX=9606 GN=SLC25A5 PE=1 SV=7	ADP/ATP translocase 2 OS=Homo sapiens OX=9606 GN=SLC25A5 PE=1 SV=7;ADP/ATP translocase 1 OS=Homo sapiens OX=9606 GN=SLC25A4 PE=1 SV=4;ADP/ATP translocase 3 OS=Homo sapiens OX=9606 GN=SLC25A6 PE=1 SV=4	411.63	105	92;92;92	FALSE	K9(DSBSO)	K12(DSBSO)	High
DSBSO	Intra	3	2	DISLSDY[K]GK	Q06830	8	GLFIIDD[K]GILR	Q06830;Q13162	8	Peroxiredoxin-1 OS=Homo sapiens OX=9606 GN=PRDX1 PE=1 SV=1	Peroxiredoxin-1 OS=Homo sapiens OX=9606 GN=PRDX1 PE=1 SV=1;Peroxiredoxin-4 OS=Homo sapiens OX=9606 GN=PRDX4 PE=1 SV=1	380.54	35	136;208	FALSE	K8(DSBSO)	K8(DSBSO)	High
DSBSO	Intra	3	1	AQFDYDP[K]K	Q00013	8	EAGL[K]FATGDIIQIINK	Q00013	5	55 kDa erythrocyte membrane protein OS=Homo sapiens OX=9606 GN=MPP1 PE=1 SV=2	55 kDa erythrocyte membrane protein OS=Homo sapiens OX=9606 GN=MPP1 PE=1 SV=2	380.19	172	185	FALSE	K8(DSBSO)	K5(DSBSO)	High
DSBSO	Intra	3	1	ENDI[K]PLTSFR	Q14739	5	LTPLIL[K]PFGNSISR	Q14739	7	Delta(14)-sterol reductase LBR OS=Homo sapiens OX=9606 GN=LBR PE=1 SV=2	Delta(14)-sterol reductase LBR OS=Homo sapiens OX=9606 GN=LBR PE=1 SV=2	398.93	55	123	FALSE	K5(DSBSO)	K7(DSBSO)	High
DSBSO	Intra	3	4	LGL[K]SLVSK	P10412;P16403;P16402;P16401	4	ASGPPVSELIT[K]AVAASK	P10412;P16403;P16402	12	Histone H1.4 OS=Homo sapiens OX=9606 GN=H1-4 PE=1 SV=2;Histone H1.2 OS=Homo sapiens OX=9606 GN=H1-2 PE=1 SV=2;Histone H1.3 OS=Homo sapiens OX=9606 GN=H1-3 PE=1 SV=2;Histone H1.5 OS=Homo sapiens OX=9606 GN=H1-5 PE=1 SV=3	Histone H1.4 OS=Homo sapiens OX=9606 GN=H1-4 PE=1 SV=2;Histone H1.2 OS=Homo sapiens OX=9606 GN=H1-2 PE=1 SV=2;Histone H1.3 OS=Homo sapiens OX=9606 GN=H1-3 PE=1 SV=2	236.57	85;85;86;88	46;46;47	FALSE	K4(DSBSO)	K12(DSBSO)	High
DSBSO	Intra	3	1	ACFYNLD[K]FR	Q96I25	8	SDSNPLTEIL[K]CPTK	Q96I25	11	Splicing factor 45 OS=Homo sapiens OX=9606 GN=RBM17 PE=1 SV=1	Splicing factor 45 OS=Homo sapiens OX=9606 GN=RBM17 PE=1 SV=1	396.23	391	301	FALSE	C2(Carbamidomethyl);K8(DSBSO)	K11(DSBSO);C12(Carbamidomethyl)	High
DSBSO	Intra	2	1	IVAT[K]PLYVALAQR	P11940	5	YQGVNLYV[K]NLDDGIDDER	P11940	9	Polyadenylate-binding protein 1 OS=Homo sapiens OX=9606 GN=PABPC1 PE=1 SV=2	Polyadenylate-binding protein 1 OS=Homo sapiens OX=9606 GN=PABPC1 PE=1 SV=2	533.73	361	299	FALSE	K5(DSBSO)	K9(DSBSO)	High
DSBSO	Intra	2	1	VIPELNG[K]LTGMAFR	P04406	8	GALQNIIPASTGAA[K]AVGK	P04406	15	Glyceraldehyde-3-phosphate dehydrogenase OS=Homo sapiens OX=9606 GN=GAPDH PE=1 SV=3	Glyceraldehyde-3-phosphate dehydrogenase OS=Homo sapiens OX=9606 GN=GAPDH PE=1 SV=3	276.86	227	215	FALSE	K8(DSBSO)	K15(DSBSO)	High
DSBSO	Intra	3	1	DDNMFQIG[K]MR	P53999	9	[K]GISLNPEQWSQLK	P53999	1	Activated RNA polymerase II transcriptional coactivator p15 OS=Homo sapiens OX=9606 GN=SUB1 PE=1 SV=3	Activated RNA polymerase II transcriptional coactivator p15 OS=Homo sapiens OX=9606 GN=SUB1 PE=1 SV=3	452.8	68	101	FALSE	K9(DSBSO)	K1(DSBSO)	High
DSBSO	Intra	9	1	STDEVDS[K]R	Q01082	8	LTVQT[K]FMELLEPLNER	Q01082	6	Spectrin beta chain, non-erythrocytic 1 OS=Homo sapiens OX=9606 GN=SPTBN1 PE=1 SV=2	Spectrin beta chain, non-erythrocytic 1 OS=Homo sapiens OX=9606 GN=SPTBN1 PE=1 SV=2	395.03	1459	1466	FALSE	K8(DSBSO)	K6(DSBSO);M8(Oxidation)	High
DSBSO	Intra	3	1	[K]EGETVEPYK	Q08211	1	SSVNCPFSSQDM[K]YPSPFFVFGEK	Q08211	13	ATP-dependent RNA helicase A OS=Homo sapiens OX=9606 GN=DHX9 PE=1 SV=4	ATP-dependent RNA helicase A OS=Homo sapiens OX=9606 GN=DHX9 PE=1 SV=4	376.54	266	1037	FALSE	K1(DSBSO)	C5(Carbamidomethyl);K13(DSBSO)	High
DSBSO	Intra	3	1	[K]DNLIPCK	Q00013	1	EAGL[K]FATGDIIQIINK	Q00013	5	55 kDa erythrocyte membrane protein OS=Homo sapiens OX=9606 GN=MPP1 PE=1 SV=2	55 kDa erythrocyte membrane protein OS=Homo sapiens OX=9606 GN=MPP1 PE=1 SV=2	359.11	173	185	FALSE	K1(DSBSO);C7(Carbamidomethyl)	K5(DSBSO)	High
DSBSO	Intra	3	1	FELYFQGPSSN[K]PR	P33993	12	QPPSQFEPLDM[K]LMR	P33993	12	DNA replication licensing factor MCM7 OS=Homo sapiens OX=9606 GN=MCM7 PE=1 SV=4	DNA replication licensing factor MCM7 OS=Homo sapiens OX=9606 GN=MCM7 PE=1 SV=4	270.23	145	557	FALSE	K12(DSBSO)	K12(DSBSO)	High
DSBSO	Intra	5	1	WEVADLQPQL[K]IDK	P22695	11	WEVADLQPQL[K]IDK	P22695	11	Cytochrome b-c1 complex subunit 2, mitochondrial OS=Homo sapiens OX=9606 GN=UQCRC2 PE=1 SV=3	Cytochrome b-c1 complex subunit 2, mitochondrial OS=Homo sapiens OX=9606 GN=UQCRC2 PE=1 SV=3	889.36	159	159	FALSE	K11(DSBSO)	K11(DSBSO)	High
DSBSO	Intra	3	1	SGGPPP[K]R	P38159	7	LFIGGLNTETNE[K]ALEAVFGK	P38159	13	RNA-binding motif protein, X chromosome OS=Homo sapiens OX=9606 GN=RBMX PE=1 SV=3	RNA-binding motif protein, X chromosome OS=Homo sapiens OX=9606 GN=RBMX PE=1 SV=3	251.82	163	22	FALSE	K7(DSBSO)	K13(DSBSO)	High
DSBSO	Intra	2	1	SVVQV[K]NFFVNYR	Q9UKL0	6	SPDNSI[K]MPEEEDEAPVLDVR	Q9UKL0	7	REST corepressor 1 OS=Homo sapiens OX=9606 GN=RCOR1 PE=1 SV=2	REST corepressor 1 OS=Homo sapiens OX=9606 GN=RCOR1 PE=1 SV=2	541.81	421	466	FALSE	K6(DSBSO)	K7(DSBSO)	High
DSBSO	Intra	3	1	TVEGAL[K]ER	Q16891	7	ELDSITPEVLPGW[K]GMSVSDLADK	Q16891	14	MICOS complex subunit MIC60 OS=Homo sapiens OX=9606 GN=IMMT PE=1 SV=1	MICOS complex subunit MIC60 OS=Homo sapiens OX=9606 GN=IMMT PE=1 SV=1	240.73	282	385	FALSE	K7(DSBSO)	K14(DSBSO)	High
DSBSO	Intra	3	1	LAADVG[K]AGAER	P05141	7	DFLAGGVAAAIS[K]TAVAPIER	P05141	13	ADP/ATP translocase 2 OS=Homo sapiens OX=9606 GN=SLC25A5 PE=1 SV=7	ADP/ATP translocase 2 OS=Homo sapiens OX=9606 GN=SLC25A5 PE=1 SV=7	498.9	147	23	FALSE	K7(DSBSO)	K13(DSBSO)	High
DSBSO	Intra	6	3	Y[K]QLFLGGVDR	P12235	2	YFPTQALNFAF[K]DK	P05141;P12235;P12236	12	ADP/ATP translocase 1 OS=Homo sapiens OX=9606 GN=SLC25A4 PE=1 SV=4	ADP/ATP translocase 2 OS=Homo sapiens OX=9606 GN=SLC25A5 PE=1 SV=7;ADP/ATP translocase 1 OS=Homo sapiens OX=9606 GN=SLC25A4 PE=1 SV=4;ADP/ATP translocase 3 OS=Homo sapiens OX=9606 GN=SLC25A6 PE=1 SV=4	434.28	96	92;92;92	FALSE	K2(DSBSO)	K12(DSBSO)	High
DSBSO	Intra	1	1	QG[K]INQMATAPDSQR	Q9UQE7	3	MVT[K]NDVMNLLESAGFSR	Q9UQE7	4	Structural maintenance of chromosomes protein 3 OS=Homo sapiens OX=9606 GN=SMC3 PE=1 SV=2	Structural maintenance of chromosomes protein 3 OS=Homo sapiens OX=9606 GN=SMC3 PE=1 SV=2	434.5	143	118	FALSE	K3(DSBSO)	K4(DSBSO)	High
DSBSO	Intra	1	1	VLDLEL[K]GDIEK	P04083	7	[K]GTDVNVFNTILTTR	P04083	1	Annexin A1 OS=Homo sapiens OX=9606 GN=ANXA1 PE=1 SV=2	Annexin A1 OS=Homo sapiens OX=9606 GN=ANXA1 PE=1 SV=2	382.69	257	214	FALSE	K7(DSBSO)	K1(DSBSO)	High
DSBSO	Intra	3	1	[K]VTILELFR	P11166	1	GTADVTHDLQEM[K]EESR	P11166	13	Solute carrier family 2, facilitated glucose transporter member 1 OS=Homo sapiens OX=9606 GN=SLC2A1 PE=1 SV=2	Solute carrier family 2, facilitated glucose transporter member 1 OS=Homo sapiens OX=9606 GN=SLC2A1 PE=1 SV=2	340.77	256	245	FALSE	K1(DSBSO)	K13(DSBSO)	High
DSBSO	Intra	4	1	VGL[K]APGIIPR	P25705	4	EPMQTGI[K]AVDSLVPIGR	P25705	8	ATP synthase subunit alpha, mitochondrial OS=Homo sapiens OX=9606 GN=ATP5F1A PE=1 SV=1	ATP synthase subunit alpha, mitochondrial OS=Homo sapiens OX=9606 GN=ATP5F1A PE=1 SV=1	381.56	175	194	FALSE	K4(DSBSO)	M3(Oxidation);K8(DSBSO)	High
DSBSO	Intra	2	1	YA[K]DALNLAQMQEQTLQLEQQSK	Q9NVI7	3	YA[K]DALNLAQMQEQTLQLEQQSK	Q9NVI7	3	ATPase family AAA domain-containing protein 3A OS=Homo sapiens OX=9606 GN=ATAD3A PE=1 SV=2	ATPase family AAA domain-containing protein 3A OS=Homo sapiens OX=9606 GN=ATAD3A PE=1 SV=2	959.53	72	72	FALSE	K3(DSBSO)	K3(DSBSO)	High
DSBSO	Intra	4	1	[K]TSSLDPNDQVAMGR	Q9NY61	1	AV[K]NQIALWDQLLEGR	Q9NY61	3	Protein AATF OS=Homo sapiens OX=9606 GN=AATF PE=1 SV=1	Protein AATF OS=Homo sapiens OX=9606 GN=AATF PE=1 SV=1	806.89	475	228	FALSE	K1(DSBSO)	K3(DSBSO)	High
DSBSO	Intra	11	1	[K]MYEEFLSK	P10644	1	VSILESLD[K]WER	P10644	9	cAMP-dependent protein kinase type I-alpha regulatory subunit OS=Homo sapiens OX=9606 GN=PRKAR1A PE=1 SV=1	cAMP-dependent protein kinase type I-alpha regulatory subunit OS=Homo sapiens OX=9606 GN=PRKAR1A PE=1 SV=1	414.85	244	261	FALSE	K1(DSBSO);M2(Oxidation)	K9(DSBSO)	High
DSBSO	Intra	12	1	AVVPGV[K]PQDWISAAR	Q9NPA0	7	LPYPLQM[K]SSGPPSYFIK	Q9NPA0	8	Endoplasmic reticulum membrane protein complex subunit 7 OS=Homo sapiens OX=9606 GN=EMC7 PE=1 SV=1	Endoplasmic reticulum membrane protein complex subunit 7 OS=Homo sapiens OX=9606 GN=EMC7 PE=1 SV=1	548.68	57	141	FALSE	K7(DSBSO)	M7(Oxidation);K8(DSBSO)	High
DSBSO	Intra	4	1	SAADDSEA[K]SNELTR	P12270	9	EGVQGPLNVSLSEEG[K]SQEQILEILR	P12270	16	Nucleoprotein TPR OS=Homo sapiens OX=9606 GN=TPR PE=1 SV=3	Nucleoprotein TPR OS=Homo sapiens OX=9606 GN=TPR PE=1 SV=3	430.38	299	1191	FALSE	K9(DSBSO)	K16(DSBSO)	High
DSBSO	Intra	2	1	QVSDVQ[K]R	Q13263	7	VQVDV[K]MAILQIMK	Q13263	6	Transcription intermediary factor 1-beta OS=Homo sapiens OX=9606 GN=TRIM28 PE=1 SV=5	Transcription intermediary factor 1-beta OS=Homo sapiens OX=9606 GN=TRIM28 PE=1 SV=5	294.57	289	296	FALSE	K7(DSBSO)	K6(DSBSO)	High
DSBSO	Intra	4	1	[K]FSIVGTR	P28289	1	VL[K]TLNVESNFISGAGILR	P28289	3	Tropomodulin-1 OS=Homo sapiens OX=9606 GN=TMOD1 PE=1 SV=1	Tropomodulin-1 OS=Homo sapiens OX=9606 GN=TMOD1 PE=1 SV=1	262.76	228	255	FALSE	K1(DSBSO)	K3(DSBSO)	High
DSBSO	Intra	7	1	LNQYFQ[K]EK	Q08211	7	SSVNCPFSSQDM[K]YPSPFFVFGEK	Q08211	13	ATP-dependent RNA helicase A OS=Homo sapiens OX=9606 GN=DHX9 PE=1 SV=4	ATP-dependent RNA helicase A OS=Homo sapiens OX=9606 GN=DHX9 PE=1 SV=4	390.91	191	1037	FALSE	K7(DSBSO)	C5(Carbamidomethyl);M12(Oxidation);K13(DSBSO)	High
DSBSO	Intra	8	1	ALADDDFLTVTG[K]TVR	P33991	13	GQSDIAIT[K]DMFEEALR	P33991	9	DNA replication licensing factor MCM4 OS=Homo sapiens OX=9606 GN=MCM4 PE=1 SV=5	DNA replication licensing factor MCM4 OS=Homo sapiens OX=9606 GN=MCM4 PE=1 SV=5	869.79	858	837	FALSE	K13(DSBSO)	K9(DSBSO);M11(Oxidation)	High
DSBSO	Intra	4	1	FGFGFGGTG[K]K	Q92499	10	NQALFPACVL[K]NAELK	Q92499	11	ATP-dependent RNA helicase DDX1 OS=Homo sapiens OX=9606 GN=DDX1 PE=1 SV=2	ATP-dependent RNA helicase DDX1 OS=Homo sapiens OX=9606 GN=DDX1 PE=1 SV=2	419.35	172	234	FALSE	K10(DSBSO)	C8(Carbamidomethyl);K11(DSBSO)	High
DSBSO	Intra	3	1	QDLPSLDE[K]PR	Q92598	9	L[K]VLGTAFDPFLGGK	Q92598	2	Heat shock protein 105 kDa OS=Homo sapiens OX=9606 GN=HSPH1 PE=1 SV=1	Heat shock protein 105 kDa OS=Homo sapiens OX=9606 GN=HSPH1 PE=1 SV=1	381.46	194	221	FALSE	K9(DSBSO)	K2(DSBSO)	High
DSBSO	Intra	2	1	GAA[K]EAAGK	Q00839	4	YNILGTNTIMD[K]MMVAGFK	Q00839	12	Heterogeneous nuclear ribonucleoprotein U OS=Homo sapiens OX=9606 GN=HNRNPU PE=1 SV=6	Heterogeneous nuclear ribonucleoprotein U OS=Homo sapiens OX=9606 GN=HNRNPU PE=1 SV=6	344.02	181	536	FALSE	K4(DSBSO)	K12(DSBSO)	High
DSBSO	Intra	3	1	DLAGSIIG[K]GGQR	P61978	9	IILDLISESPI[K]GR	P61978	12	Heterogeneous nuclear ribonucleoprotein K OS=Homo sapiens OX=9606 GN=HNRNPK PE=1 SV=1	Heterogeneous nuclear ribonucleoprotein K OS=Homo sapiens OX=9606 GN=HNRNPK PE=1 SV=1	720.92	405	219	FALSE	K9(DSBSO)	K12(DSBSO)	High
DSBSO	Intra	4	1	GP[K]GPEEK	Q00839	3	YNILGTNTIMD[K]MMVAGFK	Q00839	12	Heterogeneous nuclear ribonucleoprotein U OS=Homo sapiens OX=9606 GN=HNRNPU PE=1 SV=6	Heterogeneous nuclear ribonucleoprotein U OS=Homo sapiens OX=9606 GN=HNRNPU PE=1 SV=6	258.7	489	536	FALSE	K3(DSBSO)	K12(DSBSO)	High
DSBSO	Intra	4	1	LL[K]EAGEANK	P12270	3	EGVQGPLNVSLSEEG[K]SQEQILEILR	P12270	16	Nucleoprotein TPR OS=Homo sapiens OX=9606 GN=TPR PE=1 SV=3	Nucleoprotein TPR OS=Homo sapiens OX=9606 GN=TPR PE=1 SV=3	299.95	315	1191	FALSE	K3(DSBSO)	K16(DSBSO)	High
DSBSO	Intra	3	1	Y[K]TTQLLFLK	O94874	2	LGIPDAVSYI[K]K	O94874	11	E3 UFM1-protein ligase 1 OS=Homo sapiens OX=9606 GN=UFL1 PE=1 SV=2	E3 UFM1-protein ligase 1 OS=Homo sapiens OX=9606 GN=UFL1 PE=1 SV=2	288.3	289	285	FALSE	K2(DSBSO)	K11(DSBSO)	High
DSBSO	Intra	3	1	STYEQVDLIG[K]K	Q9NR30	11	TGTG[K]TFSFAIPLIEK	Q9NR30	5	Nucleolar RNA helicase 2 OS=Homo sapiens OX=9606 GN=DDX21 PE=1 SV=5	Nucleolar RNA helicase 2 OS=Homo sapiens OX=9606 GN=DDX21 PE=1 SV=5	467.57	402	236	FALSE	K11(DSBSO)	K5(DSBSO)	High
DSBSO	Intra	3	1	TVGQV[K]NFFVNYR	Q9P2K3	6	YG[K]DFQAIADVIGNK	Q9P2K3	3	REST corepressor 3 OS=Homo sapiens OX=9606 GN=RCOR3 PE=1 SV=2	REST corepressor 3 OS=Homo sapiens OX=9606 GN=RCOR3 PE=1 SV=2	538.31	325	307	FALSE	K6(DSBSO)	K3(DSBSO)	High
DSBSO	Intra	7	1	M[K]GTFVER	P09012	2	GQAFVIF[K]EVSSATNALR	P09012	8	U1 small nuclear ribonucleoprotein A OS=Homo sapiens OX=9606 GN=SNRPA PE=1 SV=3	U1 small nuclear ribonucleoprotein A OS=Homo sapiens OX=9606 GN=SNRPA PE=1 SV=3	240.78	98	60	FALSE	M1(Oxidation);K2(DSBSO)	K8(DSBSO)	High
DSBSO	Intra	5	1	G[K]EEQMNTMK	Q86UP2	2	AQQLSITS[K]VQELQNLLK	Q86UP2	9	Kinectin OS=Homo sapiens OX=9606 GN=KTN1 PE=1 SV=1	Kinectin OS=Homo sapiens OX=9606 GN=KTN1 PE=1 SV=1	374.87	872	861	FALSE	K2(DSBSO);M6(Oxidation);M9(Oxidation)	K9(DSBSO)	High
DSBSO	Intra	3	1	G[K]ATISNDGATILK	Q99832	2	VVLS[K]LPIGDVATQYFADR	Q99832	5	T-complex protein 1 subunit eta OS=Homo sapiens OX=9606 GN=CCT7 PE=1 SV=2	T-complex protein 1 subunit eta OS=Homo sapiens OX=9606 GN=CCT7 PE=1 SV=2	520.46	55	292	FALSE	K2(DSBSO)	K5(DSBSO)	High
DSBSO	Intra	7	1	L[K]VPEWVDTVK	P39019	2	VLQALEGL[K]MVEK	P39019	9	Small ribosomal subunit protein eS19 OS=Homo sapiens OX=9606 GN=RPS19 PE=1 SV=2	Small ribosomal subunit protein eS19 OS=Homo sapiens OX=9606 GN=RPS19 PE=1 SV=2	377.41	29	111	FALSE	K2(DSBSO)	K9(DSBSO);M10(Oxidation)	High
DSBSO	Intra	2	1	ISFA[K]K	P09012	5	GQAFVIF[K]EVSSATNALR	P09012	8	U1 small nuclear ribonucleoprotein A OS=Homo sapiens OX=9606 GN=SNRPA PE=1 SV=3	U1 small nuclear ribonucleoprotein A OS=Homo sapiens OX=9606 GN=SNRPA PE=1 SV=3	242.4	281	60	FALSE	K5(DSBSO)	K8(DSBSO)	High
DSBSO	Intra	2	1	AVAP[K]PSSR	O75251	5	GEYVVA[K]LDDLVNWAR	O75251	7	NADH dehydrogenase [ubiquinone] iron-sulfur protein 7, mitochondrial OS=Homo sapiens OX=9606 GN=NDUFS7 PE=1 SV=3	NADH dehydrogenase [ubiquinone] iron-sulfur protein 7, mitochondrial OS=Homo sapiens OX=9606 GN=NDUFS7 PE=1 SV=3	274.8	55	66	FALSE	K5(DSBSO)	K7(DSBSO)	High
DSBSO	Intra	3	1	IEVE[K]PFAIAK	P23284	5	VIFGLFG[K]TVPK	P23284	8	Peptidyl-prolyl cis-trans isomerase B OS=Homo sapiens OX=9606 GN=PPIB PE=1 SV=2	Peptidyl-prolyl cis-trans isomerase B OS=Homo sapiens OX=9606 GN=PPIB PE=1 SV=2	610.84	209	67	FALSE	K5(DSBSO)	K8(DSBSO)	High
DSBSO	Intra	3	1	IM[K]IDIEK	Q7KZ85	3	LDNGVTGFIPT[K]FLSDK	Q7KZ85	12	Transcription elongation factor SPT6 OS=Homo sapiens OX=9606 GN=SUPT6H PE=1 SV=2	Transcription elongation factor SPT6 OS=Homo sapiens OX=9606 GN=SUPT6H PE=1 SV=2	310.97	1269	1243	FALSE	K3(DSBSO)	K12(DSBSO)	High
DSBSO	Intra	3	1	LGDYANL[K]QFYR	P02549	8	SDD[K]SSLDSLEALMK	P02549	4	Spectrin alpha chain, erythrocytic 1 OS=Homo sapiens OX=9606 GN=SPTA1 PE=1 SV=5	Spectrin alpha chain, erythrocytic 1 OS=Homo sapiens OX=9606 GN=SPTA1 PE=1 SV=5	530.4	1503	1423	FALSE	K8(DSBSO)	K4(DSBSO)	High
DSBSO	Intra	3	1	EAFTN[K]PNVFTVVTR	O75369	6	VLQSFTVDSS[K]AGLAPLEVR	O75369	11	Filamin-B OS=Homo sapiens OX=9606 GN=FLNB PE=1 SV=2	Filamin-B OS=Homo sapiens OX=9606 GN=FLNB PE=1 SV=2	558.84	1345	1449	FALSE	K6(DSBSO)	K11(DSBSO)	High
DSBSO	Intra	2	1	[K]LVPLDYGEDDK	P49756	1	LPVDSVFN[K]FEDEDSDDVPR	P49756	9	RNA-binding protein 25 OS=Homo sapiens OX=9606 GN=RBM25 PE=1 SV=3	RNA-binding protein 25 OS=Homo sapiens OX=9606 GN=RBM25 PE=1 SV=3	353.49	711	697	FALSE	K1(DSBSO)	K9(DSBSO)	High
DSBSO	Intra	2	1	IVGS[K]PLYVALAQR	Q13310	5	YQGVNLYI[K]NLDDTIDDEK	Q13310	9	Polyadenylate-binding protein 4 OS=Homo sapiens OX=9606 GN=PABPC4 PE=1 SV=1	Polyadenylate-binding protein 4 OS=Homo sapiens OX=9606 GN=PABPC4 PE=1 SV=1	393.57	361	299	FALSE	K5(DSBSO)	K9(DSBSO)	High
DSBSO	Intra	4	1	ASGT[K]EICVVR	Q92576	5	ISPQTVWDYVE[K]IK	Q92576	12	PHD finger protein 3 OS=Homo sapiens OX=9606 GN=PHF3 PE=1 SV=3	PHD finger protein 3 OS=Homo sapiens OX=9606 GN=PHF3 PE=1 SV=3	296.43	1267	1260	FALSE	K5(DSBSO);C8(Carbamidomethyl)	K12(DSBSO)	High
DSBSO	Intra	1	1	LI[K]SISVCQK	O43663	3	ELLDMMIAEEESL[K]ER	O43663	14	Protein regulator of cytokinesis 1 OS=Homo sapiens OX=9606 GN=PRC1 PE=1 SV=2	Protein regulator of cytokinesis 1 OS=Homo sapiens OX=9606 GN=PRC1 PE=1 SV=2	237.36	67	62	FALSE	K3(DSBSO);C8(Carbamidomethyl)	K14(DSBSO)	High
DSBSO	Intra	3	1	S[K]TVYSILR	P05198	2	AGLNCSTENMPI[K]INLIAPPR	P05198	13	Eukaryotic translation initiation factor 2 subunit 1 OS=Homo sapiens OX=9606 GN=EIF2S1 PE=1 SV=3	Eukaryotic translation initiation factor 2 subunit 1 OS=Homo sapiens OX=9606 GN=EIF2S1 PE=1 SV=3	328.07	106	226	FALSE	K2(DSBSO)	C5(Carbamidomethyl);K13(DSBSO)	High
DSBSO	Intra	2	1	LI[K]GVIVDK	P48643	3	ISDSVLVDI[K]DTEPLIQTAK	P48643	10	T-complex protein 1 subunit epsilon OS=Homo sapiens OX=9606 GN=CCT5 PE=1 SV=1	T-complex protein 1 subunit epsilon OS=Homo sapiens OX=9606 GN=CCT5 PE=1 SV=1	281.91	226	160	FALSE	K3(DSBSO)	K10(DSBSO)	High
DSBSO	Intra	11	1	MFIGGLSWDTT[K]K	Q14103	12	FGEVVDCTL[K]LDPITGR	Q14103	10	Heterogeneous nuclear ribonucleoprotein D0 OS=Homo sapiens OX=9606 GN=HNRNPD PE=1 SV=1	Heterogeneous nuclear ribonucleoprotein D0 OS=Homo sapiens OX=9606 GN=HNRNPD PE=1 SV=1	730.26	110	129	FALSE	M1(Oxidation);K12(DSBSO)	C7(Carbamidomethyl);K10(DSBSO)	High
DSBSO	Intra	3	1	DIGPEVV[K]K	P51659	8	GNIMLSQ[K]LQMILK	P51659	8	Peroxisomal multifunctional enzyme type 2 OS=Homo sapiens OX=9606 GN=HSD17B4 PE=1 SV=3	Peroxisomal multifunctional enzyme type 2 OS=Homo sapiens OX=9606 GN=HSD17B4 PE=1 SV=3	363.43	644	725	FALSE	K8(DSBSO)	K8(DSBSO)	High
DSBSO	Intra	3	1	GANL[K]DYYSR	Q08211	5	SSVNCPFSSQDM[K]YPSPFFVFGEK	Q08211	13	ATP-dependent RNA helicase A OS=Homo sapiens OX=9606 GN=DHX9 PE=1 SV=4	ATP-dependent RNA helicase A OS=Homo sapiens OX=9606 GN=DHX9 PE=1 SV=4	446.23	146	1037	FALSE	K5(DSBSO)	C5(Carbamidomethyl);K13(DSBSO)	High
DSBSO	Intra	5	2	[K]LLEGEESR	P05787;P08670	1	FLEQQN[K]ILLAELEQLK	P08670	7	Keratin, type II cytoskeletal 8 OS=Homo sapiens OX=9606 GN=KRT8 PE=1 SV=7;Vimentin OS=Homo sapiens OX=9606 GN=VIM PE=1 SV=4	Vimentin OS=Homo sapiens OX=9606 GN=VIM PE=1 SV=4	320.93	393;402	129	FALSE	K1(DSBSO)	K7(DSBSO)	High
DSBSO	Intra	4	1	YSM[K]TSSAETPTIPLGSAVEAIK	Q16891	4	YSM[K]TSSAETPTIPLGSAVEAIK	Q16891	4	MICOS complex subunit MIC60 OS=Homo sapiens OX=9606 GN=IMMT PE=1 SV=1	MICOS complex subunit MIC60 OS=Homo sapiens OX=9606 GN=IMMT PE=1 SV=1	1149.64	581	581	FALSE	M3(Oxidation);K4(DSBSO)	M3(Oxidation);K4(DSBSO)	High
DSBSO	Intra	4	1	ECLD[K]FLR	Q9BXJ9	5	LPLNFLSGE[K]FK	Q9BXJ9	10	N-alpha-acetyltransferase 15, NatA auxiliary subunit OS=Homo sapiens OX=9606 GN=NAA15 PE=1 SV=1	N-alpha-acetyltransferase 15, NatA auxiliary subunit OS=Homo sapiens OX=9606 GN=NAA15 PE=1 SV=1	303.36	312	305	FALSE	C2(Carbamidomethyl);K5(DSBSO)	K10(DSBSO)	High
DSBSO	Intra	3	1	GVAL[K]SVTAFFK	Q04637	5	EDAFYSWESS[K]DPAEQQGK	Q04637	11	Eukaryotic translation initiation factor 4 gamma 1 OS=Homo sapiens OX=9606 GN=EIF4G1 PE=1 SV=4	Eukaryotic translation initiation factor 4 gamma 1 OS=Homo sapiens OX=9606 GN=EIF4G1 PE=1 SV=4	513.37	1580	1567	FALSE	K5(DSBSO)	K11(DSBSO)	High
DSBSO	Intra	3	1	VAIL[K]ANLR	P55072	5	LDQLIYIPLPDE[K]SR	P55072	13	Transitional endoplasmic reticulum ATPase OS=Homo sapiens OX=9606 GN=VCP PE=1 SV=4	Transitional endoplasmic reticulum ATPase OS=Homo sapiens OX=9606 GN=VCP PE=1 SV=4	310.13	658	651	FALSE	K5(DSBSO)	K13(DSBSO)	High
DSBSO	Intra	11	1	[K]GVITVK	P10809	1	GVMLAVDAVIAEL[K]K	P10809	14	60 kDa heat shock protein, mitochondrial OS=Homo sapiens OX=9606 GN=HSPD1 PE=1 SV=2	60 kDa heat shock protein, mitochondrial OS=Homo sapiens OX=9606 GN=HSPD1 PE=1 SV=2	241.96	196	156	FALSE	K1(DSBSO)	M3(Oxidation);K14(DSBSO)	High
DSBSO	Intra	3	1	DDYFA[K]K	P05455	6	GSIFVVFDSIESA[K]K	P05455	14	Lupus La protein OS=Homo sapiens OX=9606 GN=SSB PE=1 SV=2	Lupus La protein OS=Homo sapiens OX=9606 GN=SSB PE=1 SV=2	316.83	191	165	FALSE	K6(DSBSO)	K14(DSBSO)	High
DSBSO	Intra	3	1	SAQPLPL[K]IEELALAK	Q9UKV3	8	STLADYSAQ[K]DLEPESDR	Q9UKV3	10	Apoptotic chromatin condensation inducer in the nucleus OS=Homo sapiens OX=9606 GN=ACIN1 PE=1 SV=2	Apoptotic chromatin condensation inducer in the nucleus OS=Homo sapiens OX=9606 GN=ACIN1 PE=1 SV=2	533.97	532	516	FALSE	K8(DSBSO)	K10(DSBSO)	High
DSBSO	Intra	1	1	LAAQ[K]LALSPLSLGK	P49454	5	GFADIPTG[K]TSPYILR	P49454	9	Centromere protein F OS=Homo sapiens OX=9606 GN=CENPF PE=1 SV=3	Centromere protein F OS=Homo sapiens OX=9606 GN=CENPF PE=1 SV=3	310.93	3019	2996	FALSE	K5(DSBSO)	K9(DSBSO)	High
DSBSO	Intra	3	1	GGN[K]MIIEEAK	P48643	4	LGFAGLVQEISFGTT[K]DK	P48643	16	T-complex protein 1 subunit epsilon OS=Homo sapiens OX=9606 GN=CCT5 PE=1 SV=1	T-complex protein 1 subunit epsilon OS=Homo sapiens OX=9606 GN=CCT5 PE=1 SV=1	420.92	392	368	FALSE	K4(DSBSO)	K16(DSBSO)	High
DSBSO	Intra	4	2	[K]LQIQCVVEDDK	P24534;P29692	1	SIQADGLVWGSS[K]LVPVGYGIK	P24534	13	Elongation factor 1-beta OS=Homo sapiens OX=9606 GN=EEF1B2 PE=1 SV=3;Elongation factor 1-delta OS=Homo sapiens OX=9606 GN=EEF1D PE=1 SV=5	Elongation factor 1-beta OS=Homo sapiens OX=9606 GN=EEF1B2 PE=1 SV=3	531.75	186;242	176	FALSE	K1(DSBSO);C6(Carbamidomethyl)	K13(DSBSO)	High
DSBSO	Intra	3	1	[K]AEVEGK	Q00839	1	YNILGTNTIMD[K]MMVAGFK	Q00839	12	Heterogeneous nuclear ribonucleoprotein U OS=Homo sapiens OX=9606 GN=HNRNPU PE=1 SV=6	Heterogeneous nuclear ribonucleoprotein U OS=Homo sapiens OX=9606 GN=HNRNPU PE=1 SV=6	310.74	620	536	FALSE	K1(DSBSO)	K12(DSBSO)	High
DSBSO	Intra	5	1	ESESVD[K]VMDQK	Q14103	7	DYFS[K]FGEVVDCTLK	Q14103	5	Heterogeneous nuclear ribonucleoprotein D0 OS=Homo sapiens OX=9606 GN=HNRNPD PE=1 SV=1	Heterogeneous nuclear ribonucleoprotein D0 OS=Homo sapiens OX=9606 GN=HNRNPD PE=1 SV=1	395.88	153	119	FALSE	K7(DSBSO);M9(Oxidation)	K5(DSBSO);C12(Carbamidomethyl)	High
DSBSO	Intra	2	1	DLEAQIEAAN[K]AR	P35580	11	[K]QELEEILHDLESR	P35580	1	Myosin-10 OS=Homo sapiens OX=9606 GN=MYH10 PE=1 SV=3	Myosin-10 OS=Homo sapiens OX=9606 GN=MYH10 PE=1 SV=3	306.82	1638	917	FALSE	K11(DSBSO)	K1(DSBSO)	High
DSBSO	Intra	4	1	EMSSIISLN[K]R	P49454	10	ELQLLSETLSLE[K]K	P49454	13	Centromere protein F OS=Homo sapiens OX=9606 GN=CENPF PE=1 SV=3	Centromere protein F OS=Homo sapiens OX=9606 GN=CENPF PE=1 SV=3	587.04	966	955	FALSE	K10(DSBSO)	K13(DSBSO)	High
DSBSO	Intra	3	1	E[K]QAALEEEQAR	Q13492	2	ATTLSNAVSSLASTGLSLT[K]VDER	Q13492	20	Phosphatidylinositol-binding clathrin assembly protein OS=Homo sapiens OX=9606 GN=PICALM PE=1 SV=2	Phosphatidylinositol-binding clathrin assembly protein OS=Homo sapiens OX=9606 GN=PICALM PE=1 SV=2	408.33	324	318	FALSE	K2(DSBSO)	K20(DSBSO)	High
DSBSO	Intra	3	1	[K]EAGGGGVGGPGAK	Q8NC51	1	FDQLFDDESDPFEVL[K]AAENK	Q8NC51	16	SERPINE1 mRNA-binding protein 1 OS=Homo sapiens OX=9606 GN=SERBP1 PE=1 SV=2	SERPINE1 mRNA-binding protein 1 OS=Homo sapiens OX=9606 GN=SERBP1 PE=1 SV=2	435.07	39	32	FALSE	K1(DSBSO)	K16(DSBSO)	High
DSBSO	Intra	3	2	S[K]GFGFVCFSSPEEATK	P11940;Q13310	2	YQGVNLYV[K]NLDDGIDDER	P11940	9	Polyadenylate-binding protein 1 OS=Homo sapiens OX=9606 GN=PABPC1 PE=1 SV=2;Polyadenylate-binding protein 4 OS=Homo sapiens OX=9606 GN=PABPC4 PE=1 SV=1	Polyadenylate-binding protein 1 OS=Homo sapiens OX=9606 GN=PABPC1 PE=1 SV=2	651.32	333;333	299	FALSE	K2(DSBSO);C8(Carbamidomethyl)	K9(DSBSO)	High
DSBSO	Intra	4	1	TLLA[K]NLPYK	P19338	5	S[K]GYAFIEFASFEDAK	P19338	2	Nucleolin OS=Homo sapiens OX=9606 GN=NCL PE=1 SV=3	Nucleolin OS=Homo sapiens OX=9606 GN=NCL PE=1 SV=3	406.67	398	523	FALSE	K5(DSBSO)	K2(DSBSO)	High
DSBSO	Intra	2	1	[K]LDVEEPDSANSSFYSTR	Q14980	1	LPP[K]VESLESLYFTPIPAR	Q14980	4	Nuclear mitotic apparatus protein 1 OS=Homo sapiens OX=9606 GN=NUMA1 PE=1 SV=2	Nuclear mitotic apparatus protein 1 OS=Homo sapiens OX=9606 GN=NUMA1 PE=1 SV=2	411.99	1822	1766	FALSE	K1(DSBSO)	K4(DSBSO)	High
DSBSO	Intra	3	1	[K]LLDGPSTEK	P23193	1	EL[K]NIPMTLELLQSTR	P23193	3	Transcription elongation factor A protein 1 OS=Homo sapiens OX=9606 GN=TCEA1 PE=1 SV=2	Transcription elongation factor A protein 1 OS=Homo sapiens OX=9606 GN=TCEA1 PE=1 SV=2	255.38	75	32	FALSE	K1(DSBSO)	K3(DSBSO)	High
DSBSO	Intra	3	1	[K]VVLLTGETSTDLK	O75643	1	EEEVTGPVIAPLFPQ[K]R	O75643	16	U5 small nuclear ribonucleoprotein 200 kDa helicase OS=Homo sapiens OX=9606 GN=SNRNP200 PE=1 SV=2	U5 small nuclear ribonucleoprotein 200 kDa helicase OS=Homo sapiens OX=9606 GN=SNRNP200 PE=1 SV=2	421.25	1404	2059	FALSE	K1(DSBSO)	K16(DSBSO)	High
DSBSO	Intra	5	1	APQCLG[K]FIEIAAR	Q00839	7	GYFEYIEEN[K]YSR	Q00839	10	Heterogeneous nuclear ribonucleoprotein U OS=Homo sapiens OX=9606 GN=HNRNPU PE=1 SV=6	Heterogeneous nuclear ribonucleoprotein U OS=Homo sapiens OX=9606 GN=HNRNPU PE=1 SV=6	533.57	565	265	FALSE	C4(Carbamidomethyl);K7(DSBSO)	K10(DSBSO)	High
DSBSO	Intra	3	1	VNTTQ[K]R	P36578	6	NIPGITLLNVS[K]LNILK	P36578	12	Large ribosomal subunit protein uL4 OS=Homo sapiens OX=9606 GN=RPL4 PE=1 SV=5	Large ribosomal subunit protein uL4 OS=Homo sapiens OX=9606 GN=RPL4 PE=1 SV=5	239.28	120	234	FALSE	K6(DSBSO)	K12(DSBSO)	High
DSBSO	Intra	4	1	FTELQ[K]AVGPEITK	P30153	6	LGEFA[K]VLELDNVK	P30153	6	Serine/threonine-protein phosphatase 2A 65 kDa regulatory subunit A alpha isoform OS=Homo sapiens OX=9606 GN=PPP2R1A PE=1 SV=4	Serine/threonine-protein phosphatase 2A 65 kDa regulatory subunit A alpha isoform OS=Homo sapiens OX=9606 GN=PPP2R1A PE=1 SV=4	575.71	272	194	FALSE	K6(DSBSO)	K6(DSBSO)	High
DSBSO	Intra	3	1	GIVEFAS[K]PAAR	P23246	8	LFVGNLPADITEDEF[K]R	P23246	16	Splicing factor, proline- and glutamine-rich OS=Homo sapiens OX=9606 GN=SFPQ PE=1 SV=2	Splicing factor, proline- and glutamine-rich OS=Homo sapiens OX=9606 GN=SFPQ PE=1 SV=2	548.07	421	314	FALSE	K8(DSBSO)	K16(DSBSO)	High
DSBSO	Intra	2	1	TVLD[K]AVQADGQVK	Q8WUM4	5	EGT[K]FYNELTEILVR	Q8WUM4	4	Programmed cell death 6-interacting protein OS=Homo sapiens OX=9606 GN=PDCD6IP PE=1 SV=1	Programmed cell death 6-interacting protein OS=Homo sapiens OX=9606 GN=PDCD6IP PE=1 SV=1	416.59	501	675	FALSE	K5(DSBSO)	K4(DSBSO)	High
DSBSO	Intra	2	3	GIYAYGFE[K]PSAIQQR	P60842;Q14240;P38919	9	AIIPCI[K]GYDVIAQAQSGTGK	Q14240	7	Eukaryotic initiation factor 4A-I OS=Homo sapiens OX=9606 GN=EIF4A1 PE=1 SV=1;Eukaryotic initiation factor 4A-II OS=Homo sapiens OX=9606 GN=EIF4A2 PE=1 SV=2;Eukaryotic initiation factor 4A-III OS=Homo sapiens OX=9606 GN=EIF4A3 PE=1 SV=4	Eukaryotic initiation factor 4A-II OS=Homo sapiens OX=9606 GN=EIF4A2 PE=1 SV=2	626.23	54;55;60	69	FALSE	K9(DSBSO)	C5(Carbamidomethyl);K7(DSBSO)	High
DSBSO	Intra	3	2	LLGPCMDIM[K]R	P13861	10	GQYFGELALVTN[K]PR	P13861;P31323	13	cAMP-dependent protein kinase type II-alpha regulatory subunit OS=Homo sapiens OX=9606 GN=PRKAR2A PE=1 SV=2	cAMP-dependent protein kinase type II-alpha regulatory subunit OS=Homo sapiens OX=9606 GN=PRKAR2A PE=1 SV=2;cAMP-dependent protein kinase type II-beta regulatory subunit OS=Homo sapiens OX=9606 GN=PRKAR2B PE=1 SV=3	348.72	379	345;359	FALSE	C5(Carbamidomethyl);K10(DSBSO)	K13(DSBSO)	High
DSBSO	Intra	5	1	DF[K]PGDLIFAK	O75475	3	GFNEGLWEIDNNP[K]VK	O75475	14	PC4 and SFRS1-interacting protein OS=Homo sapiens OX=9606 GN=PSIP1 PE=1 SV=1	PC4 and SFRS1-interacting protein OS=Homo sapiens OX=9606 GN=PSIP1 PE=1 SV=1	363.16	6	89	FALSE	K3(DSBSO)	K14(DSBSO)	High
DSBSO	Intra	4	2	DFLL[K]PELLR	O00148;Q13838	5	LTPHE[K]QCMMFSATLSK	O00148	6	ATP-dependent RNA helicase DDX39A OS=Homo sapiens OX=9606 GN=DDX39A PE=1 SV=2;Spliceosome RNA helicase DDX39B OS=Homo sapiens OX=9606 GN=DDX39B PE=1 SV=1	ATP-dependent RNA helicase DDX39A OS=Homo sapiens OX=9606 GN=DDX39A PE=1 SV=2	400.76	52;53	221	FALSE	K5(DSBSO)	K6(DSBSO);C8(Carbamidomethyl)	High
DSBSO	Intra	4	1	GFGFVLF[K]ESESVDK	Q14103	8	IFVGGLSPDTPEE[K]IR	Q14103	14	Heterogeneous nuclear ribonucleoprotein D0 OS=Homo sapiens OX=9606 GN=HNRNPD PE=1 SV=1	Heterogeneous nuclear ribonucleoprotein D0 OS=Homo sapiens OX=9606 GN=HNRNPD PE=1 SV=1	398.26	146	197	FALSE	K8(DSBSO)	K14(DSBSO)	High
DSBSO	Intra	2	1	STP[K]PIPILAAGFCSDK	Q15061	4	DISNCWAP[K]VETAITK	Q15061	9	WD repeat-containing protein 43 OS=Homo sapiens OX=9606 GN=WDR43 PE=1 SV=3	WD repeat-containing protein 43 OS=Homo sapiens OX=9606 GN=WDR43 PE=1 SV=3	309.39	331	384	FALSE	K4(DSBSO);C14(Carbamidomethyl)	C5(Carbamidomethyl);K9(DSBSO)	High
DSBSO	Intra	3	1	VLIPV[K]QYPK	Q07666	6	FNFVG[K]ILGPQGNTIK	Q07666	6	KH domain-containing, RNA-binding, signal transduction-associated protein 1 OS=Homo sapiens OX=9606 GN=KHDRBS1 PE=1 SV=1	KH domain-containing, RNA-binding, signal transduction-associated protein 1 OS=Homo sapiens OX=9606 GN=KHDRBS1 PE=1 SV=1	309.32	165	175	FALSE	K6(DSBSO)	K6(DSBSO)	High
DSBSO	Intra	2	1	LIPDGCGV[K]YIPSR	P27635	9	WGFT[K]FNADEFEDMVAEK	P27635	5	Large ribosomal subunit protein uL16 OS=Homo sapiens OX=9606 GN=RPL10 PE=1 SV=5	Large ribosomal subunit protein uL16 OS=Homo sapiens OX=9606 GN=RPL10 PE=1 SV=5	294.01	198	175	FALSE	C6(Carbamidomethyl);K9(DSBSO)	K5(DSBSO)	High
DSBSO	Intra	2	1	[K]LLDLVQQSCNYK	P55769	1	EGSQL[K]QQIQSIQQSIER	P55769	6	NHP2-like protein 1 OS=Homo sapiens OX=9606 GN=SNU13 PE=1 SV=3	NHP2-like protein 1 OS=Homo sapiens OX=9606 GN=SNU13 PE=1 SV=3	615.89	21	113	FALSE	K1(DSBSO);C10(Carbamidomethyl)	K6(DSBSO)	High
DSBSO	Intra	4	1	IQ[K]LVLAGR	Q96S59	3	STDQTVLEELASI[K]NR	Q96S59	14	Ran-binding protein 9 OS=Homo sapiens OX=9606 GN=RANBP9 PE=1 SV=1	Ran-binding protein 9 OS=Homo sapiens OX=9606 GN=RANBP9 PE=1 SV=1	331.84	412	405	FALSE	K3(DSBSO)	K14(DSBSO)	High
DSBSO	Intra	3	1	VQEQEL[K]SEFEQNLSEK	Q16891	7	SEFEQNLSE[K]LSEQELQFR	Q16891	10	MICOS complex subunit MIC60 OS=Homo sapiens OX=9606 GN=IMMT PE=1 SV=1	MICOS complex subunit MIC60 OS=Homo sapiens OX=9606 GN=IMMT PE=1 SV=1	638.38	506	516	FALSE	K7(DSBSO)	K10(DSBSO)	High
DSBSO	Intra	4	1	EEAQ[K]LLEQYK	Q00839	5	YNILGTNTIMD[K]MMVAGFK	Q00839	12	Heterogeneous nuclear ribonucleoprotein U OS=Homo sapiens OX=9606 GN=HNRNPU PE=1 SV=6	Heterogeneous nuclear ribonucleoprotein U OS=Homo sapiens OX=9606 GN=HNRNPU PE=1 SV=6	410.29	664	536	FALSE	K5(DSBSO)	K12(DSBSO);M14(Oxidation)	High
DSBSO	Intra	2	2	S[K]GFGFVCFSSPEEATK	P11940;Q13310	2	YQGVNLYI[K]NLDDTIDDEK	Q13310	9	Polyadenylate-binding protein 1 OS=Homo sapiens OX=9606 GN=PABPC1 PE=1 SV=2;Polyadenylate-binding protein 4 OS=Homo sapiens OX=9606 GN=PABPC4 PE=1 SV=1	Polyadenylate-binding protein 4 OS=Homo sapiens OX=9606 GN=PABPC4 PE=1 SV=1	456.35	333;333	299	FALSE	K2(DSBSO);C8(Carbamidomethyl)	K9(DSBSO)	High
DSBSO	Intra	1	1	LFA[K]YGEPGEVFINK	P23246	4	LFVGNLPADITEDEF[K]R	P23246	16	Splicing factor, proline- and glutamine-rich OS=Homo sapiens OX=9606 GN=SFPQ PE=1 SV=2	Splicing factor, proline- and glutamine-rich OS=Homo sapiens OX=9606 GN=SFPQ PE=1 SV=2	411.93	319	314	FALSE	K4(DSBSO)	K16(DSBSO)	High
DSBSO	Intra	3	1	QA[K]QESTEYR	P08670	3	FLEQQN[K]ILLAELEQLK	P08670	7	Vimentin OS=Homo sapiens OX=9606 GN=VIM PE=1 SV=4	Vimentin OS=Homo sapiens OX=9606 GN=VIM PE=1 SV=4	243.93	313	129	FALSE	K3(DSBSO)	K7(DSBSO)	High
DSBSO	Intra	3	1	[K]VESLLNEMK	P49454	1	VESLLNEM[K]ELDSK	P49454	9	Centromere protein F OS=Homo sapiens OX=9606 GN=CENPF PE=1 SV=3	Centromere protein F OS=Homo sapiens OX=9606 GN=CENPF PE=1 SV=3	383.87	1796	1805	FALSE	K1(DSBSO)	K9(DSBSO)	High
DSBSO	Intra	4	1	EWVTP[K]EFR	P09874	6	ELLIFN[K]QQVPSGESAILDR	P09874	7	Poly [ADP-ribose] polymerase 1 OS=Homo sapiens OX=9606 GN=PARP1 PE=1 SV=4	Poly [ADP-ribose] polymerase 1 OS=Homo sapiens OX=9606 GN=PARP1 PE=1 SV=4	343.69	337	269	FALSE	K6(DSBSO)	K7(DSBSO)	High
DSBSO	Intra	5	1	EGIILF[K]EK	P05455	7	SLEE[K]IGCLLK	P05455	5	Lupus La protein OS=Homo sapiens OX=9606 GN=SSB PE=1 SV=2	Lupus La protein OS=Homo sapiens OX=9606 GN=SSB PE=1 SV=2	488.44	276	229	FALSE	K7(DSBSO)	K5(DSBSO);C8(Carbamidomethyl)	High
DSBSO	Intra	3	1	ELTSLV[K]EVYPEAR	O00422	7	[K]GTHFNFAIVFTDVK	O00422	1	Histone deacetylase complex subunit SAP18 OS=Homo sapiens OX=9606 GN=SAP18 PE=1 SV=1	Histone deacetylase complex subunit SAP18 OS=Homo sapiens OX=9606 GN=SAP18 PE=1 SV=1	476.49	74	83	FALSE	K7(DSBSO)	K1(DSBSO)	High
DSBSO	Intra	8	1	[K]QAFNAYK	O75400	1	VPSNASWEQAM[K]MIINDPR	O75400	12	Pre-mRNA-processing factor 40 homolog A OS=Homo sapiens OX=9606 GN=PRPF40A PE=1 SV=2	Pre-mRNA-processing factor 40 homolog A OS=Homo sapiens OX=9606 GN=PRPF40A PE=1 SV=2	263.49	438	420	FALSE	K1(DSBSO)	M11(Oxidation);K12(DSBSO);M13(Oxidation)	High
DSBSO	Intra	2	1	ATLPDAD[K]ER	P12814	8	LLETIDQLYLEYA[K]R	P12814	14	Alpha-actinin-1 OS=Homo sapiens OX=9606 GN=ACTN1 PE=1 SV=2	Alpha-actinin-1 OS=Homo sapiens OX=9606 GN=ACTN1 PE=1 SV=2	261.35	563	516	FALSE	K8(DSBSO)	K14(DSBSO)	High
DSBSO	Intra	3	1	EPIDL[K]TIAQR	Q86U86	6	LISELFQ[K]LPSK	Q86U86	8	Protein polybromo-1 OS=Homo sapiens OX=9606 GN=PBRM1 PE=1 SV=1	Protein polybromo-1 OS=Homo sapiens OX=9606 GN=PBRM1 PE=1 SV=1	337.62	231	210	FALSE	K6(DSBSO)	K8(DSBSO)	High
DSBSO	Intra	5	1	YGEPGEVFIN[K]GK	P23246	11	LFVGNLPADITEDEF[K]R	P23246	16	Splicing factor, proline- and glutamine-rich OS=Homo sapiens OX=9606 GN=SFPQ PE=1 SV=2	Splicing factor, proline- and glutamine-rich OS=Homo sapiens OX=9606 GN=SFPQ PE=1 SV=2	499.28	330	314	FALSE	K11(DSBSO)	K16(DSBSO)	High
DSBSO	Intra	2	2	[K]LQIQCVVEDDK	P24534;P29692	1	SSILLDV[K]PWDDETDMAK	P24534	8	Elongation factor 1-beta OS=Homo sapiens OX=9606 GN=EEF1B2 PE=1 SV=3;Elongation factor 1-delta OS=Homo sapiens OX=9606 GN=EEF1D PE=1 SV=5	Elongation factor 1-beta OS=Homo sapiens OX=9606 GN=EEF1B2 PE=1 SV=3	451.11	186;242	147	FALSE	K1(DSBSO);C6(Carbamidomethyl)	K8(DSBSO)	High
DSBSO	Intra	5	1	[K]DLTEYLSR	O14979	1	GFGFVLF[K]DAASVDK	O14979	8	Heterogeneous nuclear ribonucleoprotein D-like OS=Homo sapiens OX=9606 GN=HNRNPDL PE=1 SV=3	Heterogeneous nuclear ribonucleoprotein D-like OS=Homo sapiens OX=9606 GN=HNRNPDL PE=1 SV=3	356.34	162	197	FALSE	K1(DSBSO)	K8(DSBSO)	High
DSBSO	Intra	5	2	SFSL[K]NVK	O00148	5	DFLL[K]PELLR	O00148;Q13838	5	ATP-dependent RNA helicase DDX39A OS=Homo sapiens OX=9606 GN=DDX39A PE=1 SV=2	ATP-dependent RNA helicase DDX39A OS=Homo sapiens OX=9606 GN=DDX39A PE=1 SV=2;Spliceosome RNA helicase DDX39B OS=Homo sapiens OX=9606 GN=DDX39B PE=1 SV=1	295.34	187	52;53	FALSE	K5(DSBSO)	K5(DSBSO)	High
DSBSO	Intra	2	3	GLGDCLV[K]IYK	P05141	8	YFPTQALNFAF[K]DK	P05141;P12235;P12236	12	ADP/ATP translocase 2 OS=Homo sapiens OX=9606 GN=SLC25A5 PE=1 SV=7	ADP/ATP translocase 2 OS=Homo sapiens OX=9606 GN=SLC25A5 PE=1 SV=7;ADP/ATP translocase 1 OS=Homo sapiens OX=9606 GN=SLC25A4 PE=1 SV=4;ADP/ATP translocase 3 OS=Homo sapiens OX=9606 GN=SLC25A6 PE=1 SV=4	334.53	163	92;92;92	FALSE	C5(Carbamidomethyl);K8(DSBSO)	K12(DSBSO)	High
DSBSO	Intra	3	1	D[K]VMPLIIQGFK	P49903	2	ESFNPESYELD[K]SFR	P49903	12	Selenide, water dikinase 1 OS=Homo sapiens OX=9606 GN=SEPHS1 PE=1 SV=2	Selenide, water dikinase 1 OS=Homo sapiens OX=9606 GN=SEPHS1 PE=1 SV=2	436.42	139	16	FALSE	K2(DSBSO)	K12(DSBSO)	High
DSBSO	Intra	2	1	Q[K]IASLPQEVQDVSLLEK	Q9NQG5	2	LS[K]TVDEACLLLAEYNGR	Q9NQG5	3	Regulation of nuclear pre-mRNA domain-containing protein 1B OS=Homo sapiens OX=9606 GN=RPRD1B PE=1 SV=1	Regulation of nuclear pre-mRNA domain-containing protein 1B OS=Homo sapiens OX=9606 GN=RPRD1B PE=1 SV=1	548.94	200	228	FALSE	K2(DSBSO)	K3(DSBSO);C9(Carbamidomethyl)	High
DSBSO	Intra	2	1	IVILEYQPS[K]NMFEK	Q15393	10	NVIDGDLCEQFNSMEPN[K]QK	Q15393	18	Splicing factor 3B subunit 3 OS=Homo sapiens OX=9606 GN=SF3B3 PE=1 SV=4	Splicing factor 3B subunit 3 OS=Homo sapiens OX=9606 GN=SF3B3 PE=1 SV=4	585.81	96	1189	FALSE	K10(DSBSO)	C8(Carbamidomethyl);K18(DSBSO)	High
DSBSO	Intra	5	1	VPEEDL[K]R	Q99832	7	VVLS[K]LPIGDVATQYFADR	Q99832	5	T-complex protein 1 subunit eta OS=Homo sapiens OX=9606 GN=CCT7 PE=1 SV=2	T-complex protein 1 subunit eta OS=Homo sapiens OX=9606 GN=CCT7 PE=1 SV=2	249.59	320	292	FALSE	K7(DSBSO)	K5(DSBSO)	High
DSBSO	Intra	2	1	NIGLT[K]AR	P55265	6	E[K]ICDYLFNVSDSSALNLAK	P55265	2	Double-stranded RNA-specific adenosine deaminase OS=Homo sapiens OX=9606 GN=ADAR PE=1 SV=4	Double-stranded RNA-specific adenosine deaminase OS=Homo sapiens OX=9606 GN=ADAR PE=1 SV=4	248.35	326	302	FALSE	K6(DSBSO)	K2(DSBSO);C4(Carbamidomethyl)	High
DSBSO	Intra	2	1	[K]SDVEAIFSK	P07910	1	MIAGQVLDINLAAEP[K]VNR	P07910	16	Heterogeneous nuclear ribonucleoproteins C1/C2 OS=Homo sapiens OX=9606 GN=HNRNPC PE=1 SV=4	Heterogeneous nuclear ribonucleoproteins C1/C2 OS=Homo sapiens OX=9606 GN=HNRNPC PE=1 SV=4	380.43	30	89	FALSE	K1(DSBSO)	K16(DSBSO)	High
DSBSO	Intra	5	1	S[K]GFGFVSFER	P11940	2	FGPALSV[K]VMTDESGK	P11940	8	Polyadenylate-binding protein 1 OS=Homo sapiens OX=9606 GN=PABPC1 PE=1 SV=2	Polyadenylate-binding protein 1 OS=Homo sapiens OX=9606 GN=PABPC1 PE=1 SV=2	434.7	231	221	FALSE	K2(DSBSO)	K8(DSBSO)	High
DSBSO	Intra	2	1	EQLGEEIDS[K]VK	Q9NR30	10	LGVCFDVPTASVTEIQE[K]WHDSR	Q9NR30	18	Nucleolar RNA helicase 2 OS=Homo sapiens OX=9606 GN=DDX21 PE=1 SV=5	Nucleolar RNA helicase 2 OS=Homo sapiens OX=9606 GN=DDX21 PE=1 SV=5	294.06	668	696	FALSE	K10(DSBSO)	C4(Carbamidomethyl);K18(DSBSO)	High
DSBSO	Intra	1	1	SLLG[K]DVLFLK	P00558	5	AAVPSI[K]FCLDNGAK	P00558	7	Phosphoglycerate kinase 1 OS=Homo sapiens OX=9606 GN=PGK1 PE=1 SV=3	Phosphoglycerate kinase 1 OS=Homo sapiens OX=9606 GN=PGK1 PE=1 SV=3	268	91	48	FALSE	K5(DSBSO)	K7(DSBSO);C9(Carbamidomethyl)	High
DSBSO	Intra	22	1	TNE[K]VELQELNDR	P08670	4	LLQDSVDFSLADAINTEF[K]NTR	P08670	19	Vimentin OS=Homo sapiens OX=9606 GN=VIM PE=1 SV=4	Vimentin OS=Homo sapiens OX=9606 GN=VIM PE=1 SV=4	623.74	104	97	FALSE	K4(DSBSO)	K19(DSBSO)	High
DSBSO	Intra	3	3	E[K]EELMER	P26038;P35241	2	QLFDQVV[K]TIGLR	P15311;P26038	8	Moesin OS=Homo sapiens OX=9606 GN=MSN PE=1 SV=3;Radixin OS=Homo sapiens OX=9606 GN=RDX PE=1 SV=1	Ezrin OS=Homo sapiens OX=9606 GN=EZR PE=1 SV=4;Moesin OS=Homo sapiens OX=9606 GN=MSN PE=1 SV=3	242.66	344;344	35;35	FALSE	K2(DSBSO)	K8(DSBSO)	High
DSBSO	Intra	2	1	FDQ[K]QELGR	P43243	4	ITPENLPQILLQL[K]R	P43243	14	Matrin-3 OS=Homo sapiens OX=9606 GN=MATR3 PE=1 SV=2	Matrin-3 OS=Homo sapiens OX=9606 GN=MATR3 PE=1 SV=2	325.74	491	146	FALSE	K4(DSBSO)	K14(DSBSO)	High
DSBSO	Intra	5	2	D[K]WSNFDPTGLER	Q9NVI7;Q5T9A4	2	D[K]WSNFDPTGLER	Q9NVI7;Q5T9A4	2	ATPase family AAA domain-containing protein 3A OS=Homo sapiens OX=9606 GN=ATAD3A PE=1 SV=2;ATPase family AAA domain-containing protein 3B OS=Homo sapiens OX=9606 GN=ATAD3B PE=1 SV=1	ATPase family AAA domain-containing protein 3A OS=Homo sapiens OX=9606 GN=ATAD3A PE=1 SV=2;ATPase family AAA domain-containing protein 3B OS=Homo sapiens OX=9606 GN=ATAD3B PE=1 SV=1	854.83	46;46	46;46	FALSE	K2(DSBSO)	K2(DSBSO)	High
DSBSO	Intra	3	1	LSAE[K]VEIATLTR	P25789	5	NIH[K]LLDEVFFSEK	P25789	4	Proteasome subunit alpha type-4 OS=Homo sapiens OX=9606 GN=PSMA4 PE=1 SV=1	Proteasome subunit alpha type-4 OS=Homo sapiens OX=9606 GN=PSMA4 PE=1 SV=1	306.53	210	54	FALSE	K5(DSBSO)	K4(DSBSO)	High
DSBSO	Intra	3	1	GA[K]IQLLDLPGIIEGAK	Q9Y295	3	GGGGGGPGEGFDVA[K]TGDAR	Q9Y295	15	Developmentally-regulated GTP-binding protein 1 OS=Homo sapiens OX=9606 GN=DRG1 PE=1 SV=1	Developmentally-regulated GTP-binding protein 1 OS=Homo sapiens OX=9606 GN=DRG1 PE=1 SV=1	525.61	112	61	FALSE	K3(DSBSO)	K15(DSBSO)	High
DSBSO	Intra	3	1	SDPIMLL[K]DR	P08559	8	MVNSNLASVEEL[K]EIDVEVR	P08559	13	Pyruvate dehydrogenase E1 component subunit alpha, somatic form, mitochondrial OS=Homo sapiens OX=9606 GN=PDHA1 PE=1 SV=3	Pyruvate dehydrogenase E1 component subunit alpha, somatic form, mitochondrial OS=Homo sapiens OX=9606 GN=PDHA1 PE=1 SV=3	437.95	321	336	FALSE	K8(DSBSO)	K13(DSBSO)	High
DSBSO	Intra	3	1	LDLLGNLPGS[K]R	P46013	11	E[K]AEALEDLVGFK	P46013	2	Proliferation marker protein Ki-67 OS=Homo sapiens OX=9606 GN=MKI67 PE=1 SV=2	Proliferation marker protein Ki-67 OS=Homo sapiens OX=9606 GN=MKI67 PE=1 SV=2	423.4	1938	2430	FALSE	K11(DSBSO)	K2(DSBSO)	High
DSBSO	Intra	3	1	LQDSVPEN[K]GISLR	P46013	9	QN[K]TEAEQQITEVFVLAER	P46013	3	Proliferation marker protein Ki-67 OS=Homo sapiens OX=9606 GN=MKI67 PE=1 SV=2	Proliferation marker protein Ki-67 OS=Homo sapiens OX=9606 GN=MKI67 PE=1 SV=2	470.17	3087	3098	FALSE	K9(DSBSO)	K3(DSBSO)	High
DSBSO	Intra	3	1	S[K]LGESQTLQQFSR	Q13813	2	EAFLNTED[K]GDSLDSVEALIK	Q13813	9	Spectrin alpha chain, non-erythrocytic 1 OS=Homo sapiens OX=9606 GN=SPTAN1 PE=1 SV=3	Spectrin alpha chain, non-erythrocytic 1 OS=Homo sapiens OX=9606 GN=SPTAN1 PE=1 SV=3	725.2	1546	1473	FALSE	K2(DSBSO)	K9(DSBSO)	High
DSBSO	Intra	1	2	GLDNTEFQG[K]R	Q9BWF3;Q9BQ04	10	FEEYGPVIECDIV[K]DYAFVHMER	Q9BWF3;Q9BQ04	14	RNA-binding protein 4 OS=Homo sapiens OX=9606 GN=RBM4 PE=1 SV=1;RNA-binding protein 4B OS=Homo sapiens OX=9606 GN=RBM4B PE=1 SV=1	RNA-binding protein 4 OS=Homo sapiens OX=9606 GN=RBM4 PE=1 SV=1;RNA-binding protein 4B OS=Homo sapiens OX=9606 GN=RBM4B PE=1 SV=1	261.97	139;139	111;111	FALSE	K10(DSBSO)	C10(Carbamidomethyl);K14(DSBSO)	High
DSBSO	Intra	2	1	ELE[K]VCNPIITK	P11142	4	ILD[K]CNEIINWLDK	P11142	4	Heat shock cognate 71 kDa protein OS=Homo sapiens OX=9606 GN=HSPA8 PE=1 SV=1	Heat shock cognate 71 kDa protein OS=Homo sapiens OX=9606 GN=HSPA8 PE=1 SV=1	571.68	601	573	FALSE	K4(DSBSO);C6(Carbamidomethyl)	K4(DSBSO);C5(Carbamidomethyl)	High
DSBSO	Intra	4	1	LAAPLL[K]R	P54886	7	LSLSTS[K]LNSLAIGLR	P54886	7	Delta-1-pyrroline-5-carboxylate synthase OS=Homo sapiens OX=9606 GN=ALDH18A1 PE=1 SV=2	Delta-1-pyrroline-5-carboxylate synthase OS=Homo sapiens OX=9606 GN=ALDH18A1 PE=1 SV=2	358.44	424	432	FALSE	K7(DSBSO)	K7(DSBSO)	High
DSBSO	Intra	2	1	[K]GCVITISGR	O00154	1	ATLWYVPLSL[K]NVDK	O00154	11	Cytosolic acyl coenzyme A thioester hydrolase OS=Homo sapiens OX=9606 GN=ACOT7 PE=1 SV=3	Cytosolic acyl coenzyme A thioester hydrolase OS=Homo sapiens OX=9606 GN=ACOT7 PE=1 SV=3	296.78	286	168	FALSE	K1(DSBSO);C3(Carbamidomethyl)	K11(DSBSO)	High
DSBSO	Intra	2	1	T[K]QPIPAAYNR	Q6P1J9	2	NFS[K]NIFAILQSVK	Q6P1J9	4	Parafibromin OS=Homo sapiens OX=9606 GN=CDC73 PE=1 SV=1	Parafibromin OS=Homo sapiens OX=9606 GN=CDC73 PE=1 SV=1	339.21	283	247	FALSE	K2(DSBSO)	K4(DSBSO)	High
DSBSO	Intra	3	1	LLG[K]GNIIISTPEK	O75643	4	EEEVTGPVIAPLFPQ[K]R	O75643	16	U5 small nuclear ribonucleoprotein 200 kDa helicase OS=Homo sapiens OX=9606 GN=SNRNP200 PE=1 SV=2	U5 small nuclear ribonucleoprotein 200 kDa helicase OS=Homo sapiens OX=9606 GN=SNRNP200 PE=1 SV=2	302.57	1421	2059	FALSE	K4(DSBSO)	K16(DSBSO)	High
DSBSO	Intra	2	1	LLAEA[K]EYVIK	Q7KZ85	6	ALQQFLYVQMA[K]ELK	Q7KZ85	12	Transcription elongation factor SPT6 OS=Homo sapiens OX=9606 GN=SUPT6H PE=1 SV=2	Transcription elongation factor SPT6 OS=Homo sapiens OX=9606 GN=SUPT6H PE=1 SV=2	300.11	738	727	FALSE	K6(DSBSO)	K12(DSBSO)	High
DSBSO	Intra	3	1	S[K]SDPIMLLK	P08559	2	MVNSNLASVEEL[K]EIDVEVR	P08559	13	Pyruvate dehydrogenase E1 component subunit alpha, somatic form, mitochondrial OS=Homo sapiens OX=9606 GN=PDHA1 PE=1 SV=3	Pyruvate dehydrogenase E1 component subunit alpha, somatic form, mitochondrial OS=Homo sapiens OX=9606 GN=PDHA1 PE=1 SV=3	368.72	313	336	FALSE	K2(DSBSO)	K13(DSBSO)	High
DSBSO	Intra	3	1	DVGLHI[K]AVR	Q13523	7	ISINQALQHAFIQE[K]I	Q13523	15	Serine/threonine-protein kinase PRP4 homolog OS=Homo sapiens OX=9606 GN=PRP4K PE=1 SV=3	Serine/threonine-protein kinase PRP4 homolog OS=Homo sapiens OX=9606 GN=PRP4K PE=1 SV=3	327.49	790	1006	FALSE	K7(DSBSO)	K15(DSBSO)	High
DSBSO	Intra	3	1	ISDSEGF[K]ANLSLLR	P23246	8	LFA[K]YGEPGEVFINK	P23246	4	Splicing factor, proline- and glutamine-rich OS=Homo sapiens OX=9606 GN=SFPQ PE=1 SV=2	Splicing factor, proline- and glutamine-rich OS=Homo sapiens OX=9606 GN=SFPQ PE=1 SV=2	640.02	279	319	FALSE	K8(DSBSO)	K4(DSBSO)	High
DSBSO	Intra	3	1	E[K]IQGEYK	Q08211	2	SSVNCPFSSQDM[K]YPSPFFVFGEK	Q08211	13	ATP-dependent RNA helicase A OS=Homo sapiens OX=9606 GN=DHX9 PE=1 SV=4	ATP-dependent RNA helicase A OS=Homo sapiens OX=9606 GN=DHX9 PE=1 SV=4	259.82	193	1037	FALSE	K2(DSBSO)	C5(Carbamidomethyl);K13(DSBSO)	High
DSBSO	Intra	2	1	D[K]EGEALEVK	O94826	2	EIDAEG[K]YMAEALLLR	O94826	7	Mitochondrial import receptor subunit TOM70 OS=Homo sapiens OX=9606 GN=TOMM70 PE=1 SV=1	Mitochondrial import receptor subunit TOM70 OS=Homo sapiens OX=9606 GN=TOMM70 PE=1 SV=1	295.06	285	326	FALSE	K2(DSBSO)	K7(DSBSO)	High
DSBSO	Intra	2	1	AAMDNSEIAGE[K]K	Q16891	12	ELDSITPEVLPGW[K]GMSVSDLADK	Q16891	14	MICOS complex subunit MIC60 OS=Homo sapiens OX=9606 GN=IMMT PE=1 SV=1	MICOS complex subunit MIC60 OS=Homo sapiens OX=9606 GN=IMMT PE=1 SV=1	241.41	269	385	FALSE	K12(DSBSO)	K14(DSBSO)	High
DSBSO	Intra	6	1	APQCLG[K]FIEIAAR	Q00839	7	QMADTG[K]LNTLLQR	Q00839	7	Heterogeneous nuclear ribonucleoprotein U OS=Homo sapiens OX=9606 GN=HNRNPU PE=1 SV=6	Heterogeneous nuclear ribonucleoprotein U OS=Homo sapiens OX=9606 GN=HNRNPU PE=1 SV=6	492	565	551	FALSE	C4(Carbamidomethyl);K7(DSBSO)	M2(Oxidation);K7(DSBSO)	High
DSBSO	Intra	3	1	GG[K]NSTWSGESK	P19338	3	GYAFIEFASFEDA[K]EALNSCNK	P19338	14	Nucleolin OS=Homo sapiens OX=9606 GN=NCL PE=1 SV=3	Nucleolin OS=Homo sapiens OX=9606 GN=NCL PE=1 SV=3	334.14	477	537	FALSE	K3(DSBSO)	K14(DSBSO);C20(Carbamidomethyl)	High
DSBSO	Intra	3	1	LLIE[K]CNTVK	P61289	5	ITSEAEDLVANFFP[K]K	P61289	15	Proteasome activator complex subunit 3 OS=Homo sapiens OX=9606 GN=PSME3 PE=1 SV=1	Proteasome activator complex subunit 3 OS=Homo sapiens OX=9606 GN=PSME3 PE=1 SV=1	428.14	132	36	FALSE	K5(DSBSO);C6(Carbamidomethyl)	K15(DSBSO)	High
DSBSO	Intra	3	1	EP[K]LPVLAGCLK	P78527	3	AFLGEL[K]TQMTSAVR	P78527	7	DNA-dependent protein kinase catalytic subunit OS=Homo sapiens OX=9606 GN=PRKDC PE=1 SV=3	DNA-dependent protein kinase catalytic subunit OS=Homo sapiens OX=9606 GN=PRKDC PE=1 SV=3	251.11	216	205	FALSE	K3(DSBSO);C10(Carbamidomethyl)	K7(DSBSO)	High
DSBSO	Intra	4	1	[K]QGGLGPMNIPLVSDPK	Q06830	1	[K]QGGLGPMNIPLVSDPK	Q06830	1	Peroxiredoxin-1 OS=Homo sapiens OX=9606 GN=PRDX1 PE=1 SV=1	Peroxiredoxin-1 OS=Homo sapiens OX=9606 GN=PRDX1 PE=1 SV=1	1171.01	93	93	FALSE	K1(DSBSO)	K1(DSBSO)	High
DSBSO	Intra	3	1	L[K]IYEEAWTK	Q9BXJ9	2	LPLNFLSGE[K]FK	Q9BXJ9	10	N-alpha-acetyltransferase 15, NatA auxiliary subunit OS=Homo sapiens OX=9606 GN=NAA15 PE=1 SV=1	N-alpha-acetyltransferase 15, NatA auxiliary subunit OS=Homo sapiens OX=9606 GN=NAA15 PE=1 SV=1	322.91	278	305	FALSE	K2(DSBSO)	K10(DSBSO)	High
DSBSO	Intra	2	1	QA[K]QESTEYR	P08670	3	LLQDSVDFSLADAINTEF[K]NTR	P08670	19	Vimentin OS=Homo sapiens OX=9606 GN=VIM PE=1 SV=4	Vimentin OS=Homo sapiens OX=9606 GN=VIM PE=1 SV=4	267.06	313	97	FALSE	K3(DSBSO)	K19(DSBSO)	High
DSBSO	Intra	3	1	Q[K]AAPEAK	P19338	2	Q[K]VEGTEPTTAFNLFVGNLNFNK	P19338	2	Nucleolin OS=Homo sapiens OX=9606 GN=NCL PE=1 SV=3	Nucleolin OS=Homo sapiens OX=9606 GN=NCL PE=1 SV=3	238.42	288	297	FALSE	K2(DSBSO)	K2(DSBSO)	High
DSBSO	Intra	3	1	EVIQALP[K]LIK	Q92797	8	LNPIVV[K]EVFNR	Q92797	7	Symplekin OS=Homo sapiens OX=9606 GN=SYMPK PE=1 SV=2	Symplekin OS=Homo sapiens OX=9606 GN=SYMPK PE=1 SV=2	518.38	909	919	FALSE	K8(DSBSO)	K7(DSBSO)	High
DSBSO	Intra	3	1	[K]TADDFLNR	P51946	1	LLEFCSVF[K]PAMPR	P51946	9	Cyclin-H OS=Homo sapiens OX=9606 GN=CCNH PE=1 SV=1	Cyclin-H OS=Homo sapiens OX=9606 GN=CCNH PE=1 SV=1	274.41	189	72	FALSE	K1(DSBSO)	C5(Carbamidomethyl);K9(DSBSO)	High
DSBSO	Intra	1	1	NPSIAVPIVL[K]R	Q96ST3	11	IYAD[K]AADIIDGLRK	Q96ST3	5	Paired amphipathic helix protein Sin3a OS=Homo sapiens OX=9606 GN=SIN3A PE=1 SV=2	Paired amphipathic helix protein Sin3a OS=Homo sapiens OX=9606 GN=SIN3A PE=1 SV=2	283.76	697	676	FALSE	K11(DSBSO)	K5(DSBSO)	High
DSBSO	Intra	2	1	VIEGSLSP[K]ER	Q8IX01	9	TLL[K]EDPAYWFLSDENSLEYK	Q8IX01	4	SURP and G-patch domain-containing protein 2 OS=Homo sapiens OX=9606 GN=SUGP2 PE=1 SV=2	SURP and G-patch domain-containing protein 2 OS=Homo sapiens OX=9606 GN=SUGP2 PE=1 SV=2	427.74	605	611	FALSE	K9(DSBSO)	K4(DSBSO)	High
DSBSO	Intra	2	1	LSLD[K]VFR	Q9UJZ1	5	LSLD[K]VFR	Q9UJZ1	5	Stomatin-like protein 2, mitochondrial OS=Homo sapiens OX=9606 GN=STOML2 PE=1 SV=1	Stomatin-like protein 2, mitochondrial OS=Homo sapiens OX=9606 GN=STOML2 PE=1 SV=1	469.8	145	145	FALSE	K5(DSBSO)	K5(DSBSO)	High
DSBSO	Intra	1	6	VFYL[K]MK	P27348;P63104;P31946;P31947;Q04917;P61981	5	NLLSVAY[K]NVVGGR	P27348	8	14-3-3 protein theta OS=Homo sapiens OX=9606 GN=YWHAQ PE=1 SV=1;14-3-3 protein zeta/delta OS=Homo sapiens OX=9606 GN=YWHAZ PE=1 SV=1;14-3-3 protein beta/alpha OS=Homo sapiens OX=9606 GN=YWHAB PE=1 SV=3;14-3-3 protein sigma OS=Homo sapiens OX=9606 GN=SFN PE=1 SV=1;14-3-3 protein eta OS=Homo sapiens OX=9606 GN=YWHAH PE=1 SV=4;14-3-3 protein gamma OS=Homo sapiens OX=9606 GN=YWHAG PE=1 SV=2	14-3-3 protein theta OS=Homo sapiens OX=9606 GN=YWHAQ PE=1 SV=1	261.6	120;120;122;122;125;125	49	FALSE	K5(DSBSO)	K8(DSBSO)	High
DSBSO	Intra	4	1	NPSIAVPIVL[K]R	Q96ST3	11	IYAD[K]AADIIDGLR	Q96ST3	5	Paired amphipathic helix protein Sin3a OS=Homo sapiens OX=9606 GN=SIN3A PE=1 SV=2	Paired amphipathic helix protein Sin3a OS=Homo sapiens OX=9606 GN=SIN3A PE=1 SV=2	513.79	697	676	FALSE	K11(DSBSO)	K5(DSBSO)	High
DSBSO	Intra	4	1	LEHA[K]SVASR	P04844	5	ATVLQ[K]TSFTPVGDVFELNFMNVK	P04844	6	Dolichyl-diphosphooligosaccharide--protein glycosyltransferase subunit 2 OS=Homo sapiens OX=9606 GN=RPN2 PE=1 SV=3	Dolichyl-diphosphooligosaccharide--protein glycosyltransferase subunit 2 OS=Homo sapiens OX=9606 GN=RPN2 PE=1 SV=3	303.17	311	322	FALSE	K5(DSBSO)	K6(DSBSO)	High
DSBSO	Intra	4	1	[K]IFVGGLSPDTPEEK	Q14103	1	FGEVVDCTL[K]LDPITGR	Q14103	10	Heterogeneous nuclear ribonucleoprotein D0 OS=Homo sapiens OX=9606 GN=HNRNPD PE=1 SV=1	Heterogeneous nuclear ribonucleoprotein D0 OS=Homo sapiens OX=9606 GN=HNRNPD PE=1 SV=1	917.17	183	129	FALSE	K1(DSBSO)	C7(Carbamidomethyl);K10(DSBSO)	High
DSBSO	Intra	3	1	FPDENF[K]LK	P23284	7	VIFGLFG[K]TVPK	P23284	8	Peptidyl-prolyl cis-trans isomerase B OS=Homo sapiens OX=9606 GN=PPIB PE=1 SV=2	Peptidyl-prolyl cis-trans isomerase B OS=Homo sapiens OX=9606 GN=PPIB PE=1 SV=2	251.48	129	67	FALSE	K7(DSBSO)	K8(DSBSO)	High
DSBSO	Intra	2	1	IFIGTF[K]AFDK	P14678	7	GENLVSMTVEGPPP[K]DTGIAR	P14678	15	Small nuclear ribonucleoprotein-associated proteins B and B' OS=Homo sapiens OX=9606 GN=SNRPB PE=1 SV=2	Small nuclear ribonucleoprotein-associated proteins B and B' OS=Homo sapiens OX=9606 GN=SNRPB PE=1 SV=2	283.6	32	88	FALSE	K7(DSBSO)	K15(DSBSO)	High
DSBSO	Intra	5	1	SDVEAIFS[K]YGK	P07910	9	VFIGNLNTLVV[K]K	P07910	12	Heterogeneous nuclear ribonucleoproteins C1/C2 OS=Homo sapiens OX=9606 GN=HNRNPC PE=1 SV=4	Heterogeneous nuclear ribonucleoproteins C1/C2 OS=Homo sapiens OX=9606 GN=HNRNPC PE=1 SV=4	778.75	39	29	FALSE	K9(DSBSO)	K12(DSBSO)	High
DSBSO	Intra	3	1	MFIGGLSWDTT[K]K	Q14103	12	IFVGGLSPDTPEE[K]IR	Q14103	14	Heterogeneous nuclear ribonucleoprotein D0 OS=Homo sapiens OX=9606 GN=HNRNPD PE=1 SV=1	Heterogeneous nuclear ribonucleoprotein D0 OS=Homo sapiens OX=9606 GN=HNRNPD PE=1 SV=1	540.91	110	197	FALSE	K12(DSBSO)	K14(DSBSO)	High
DSBSO	Intra	1	1	SYQQP[K]CTGR	Q96ST3	6	TPLC[K]EVLNDTWVSFPSWSEDSTFVSSK	Q96ST3	5	Paired amphipathic helix protein Sin3a OS=Homo sapiens OX=9606 GN=SIN3A PE=1 SV=2	Paired amphipathic helix protein Sin3a OS=Homo sapiens OX=9606 GN=SIN3A PE=1 SV=2	316.55	569	578	FALSE	K6(DSBSO);C7(Carbamidomethyl)	C4(Carbamidomethyl);K5(DSBSO)	High
DSBSO	Intra	5	2	[K]LLEGEESR	P05787;P08670	1	LLQDSVDFSLADAINTEF[K]NTR	P08670	19	Keratin, type II cytoskeletal 8 OS=Homo sapiens OX=9606 GN=KRT8 PE=1 SV=7;Vimentin OS=Homo sapiens OX=9606 GN=VIM PE=1 SV=4	Vimentin OS=Homo sapiens OX=9606 GN=VIM PE=1 SV=4	314.36	393;402	97	FALSE	K1(DSBSO)	K19(DSBSO)	High
DSBSO	Intra	3	1	L[K]VEDALSYLDQVK	Q96ST3	2	EF[K]SQSIDTPGVISR	Q96ST3	3	Paired amphipathic helix protein Sin3a OS=Homo sapiens OX=9606 GN=SIN3A PE=1 SV=2	Paired amphipathic helix protein Sin3a OS=Homo sapiens OX=9606 GN=SIN3A PE=1 SV=2	560.91	122	155	FALSE	K2(DSBSO)	K3(DSBSO)	High
DSBSO	Intra	4	1	QTEEQVNDL[K]ER	P12270	10	L[K]TSTSNVEQYQAMVTSLEESLNK	P12270	2	Nucleoprotein TPR OS=Homo sapiens OX=9606 GN=TPR PE=1 SV=3	Nucleoprotein TPR OS=Homo sapiens OX=9606 GN=TPR PE=1 SV=3	333.05	952	956	FALSE	K10(DSBSO)	K2(DSBSO)	High
DSBSO	Intra	3	1	IS[K]GANPVEIR	P10809	3	CIPALDSLTPANEDQ[K]IGIEIIK	P10809	16	60 kDa heat shock protein, mitochondrial OS=Homo sapiens OX=9606 GN=HSPD1 PE=1 SV=2	60 kDa heat shock protein, mitochondrial OS=Homo sapiens OX=9606 GN=HSPD1 PE=1 SV=2	334.36	133	462	FALSE	K3(DSBSO)	C1(Carbamidomethyl);K16(DSBSO)	High
DSBSO	Intra	3	1	GLSSLLYGSIP[K]AAVR	P53007	12	GTYQGLTATVL[K]QGSNQAIR	P53007	12	Tricarboxylate transport protein, mitochondrial OS=Homo sapiens OX=9606 GN=SLC25A1 PE=1 SV=2	Tricarboxylate transport protein, mitochondrial OS=Homo sapiens OX=9606 GN=SLC25A1 PE=1 SV=2	637.53	97	190	FALSE	K12(DSBSO)	K12(DSBSO)	High
DSBSO	Intra	4	2	DFLL[K]PELLR	O00148;Q13838	5	ELAFQIS[K]EYER	O00148;Q13838	8	ATP-dependent RNA helicase DDX39A OS=Homo sapiens OX=9606 GN=DDX39A PE=1 SV=2;Spliceosome RNA helicase DDX39B OS=Homo sapiens OX=9606 GN=DDX39B PE=1 SV=1	ATP-dependent RNA helicase DDX39A OS=Homo sapiens OX=9606 GN=DDX39A PE=1 SV=2;Spliceosome RNA helicase DDX39B OS=Homo sapiens OX=9606 GN=DDX39B PE=1 SV=1	323.2	52;53	130;131	FALSE	K5(DSBSO)	K8(DSBSO)	High
DSBSO	Intra	1	1	[K]AQCPIVER	P46782	1	LFG[K]WSTDDVQINDISLQDYIAVK	P46782	4	Small ribosomal subunit protein uS7 OS=Homo sapiens OX=9606 GN=RPS5 PE=1 SV=4	Small ribosomal subunit protein uS7 OS=Homo sapiens OX=9606 GN=RPS5 PE=1 SV=4	287.7	63	22	FALSE	K1(DSBSO);C4(Carbamidomethyl)	K4(DSBSO)	High
DSBSO	Intra	1	1	GYISPYFINTS[K]GQK	P10809	12	DG[K]TLNDELEIIEGMK	P10809	3	60 kDa heat shock protein, mitochondrial OS=Homo sapiens OX=9606 GN=HSPD1 PE=1 SV=2	60 kDa heat shock protein, mitochondrial OS=Homo sapiens OX=9606 GN=HSPD1 PE=1 SV=2	436.74	233	205	FALSE	K12(DSBSO)	K3(DSBSO)	High
DSBSO	Intra	3	3	SGVSLAAL[K]K	P10412;P16403;P16402	9	ASGPPVSELIT[K]AVAASK	P10412;P16403;P16402	12	Histone H1.4 OS=Homo sapiens OX=9606 GN=H1-4 PE=1 SV=2;Histone H1.2 OS=Homo sapiens OX=9606 GN=H1-2 PE=1 SV=2;Histone H1.3 OS=Homo sapiens OX=9606 GN=H1-3 PE=1 SV=2	Histone H1.4 OS=Homo sapiens OX=9606 GN=H1-4 PE=1 SV=2;Histone H1.2 OS=Homo sapiens OX=9606 GN=H1-2 PE=1 SV=2;Histone H1.3 OS=Homo sapiens OX=9606 GN=H1-3 PE=1 SV=2	384.67	63;63;64	46;46;47	FALSE	K9(DSBSO)	K12(DSBSO)	High
DSBSO	Intra	1	1	LMQLMESEQ[K]R	Q86UP2	10	VN[K]EESLQMQVQDILEQNEALK	Q86UP2	3	Kinectin OS=Homo sapiens OX=9606 GN=KTN1 PE=1 SV=1	Kinectin OS=Homo sapiens OX=9606 GN=KTN1 PE=1 SV=1	327.24	559	563	FALSE	K10(DSBSO)	K3(DSBSO)	High
DSBSO	Intra	3	1	VFVSPLA[K]K	P10515	8	GVETIANDVVSLAT[K]AR	P10515	15	Dihydrolipoyllysine-residue acetyltransferase component of pyruvate dehydrogenase complex, mitochondrial OS=Homo sapiens OX=9606 GN=DLAT PE=1 SV=3	Dihydrolipoyllysine-residue acetyltransferase component of pyruvate dehydrogenase complex, mitochondrial OS=Homo sapiens OX=9606 GN=DLAT PE=1 SV=3	327.05	362	547	FALSE	K8(DSBSO)	K15(DSBSO)	High
DSBSO	Intra	3	3	DEGG[K]AFFK	P05141;P12236	5	YFPTQALNFAF[K]DK	P05141;P12235;P12236	12	ADP/ATP translocase 2 OS=Homo sapiens OX=9606 GN=SLC25A5 PE=1 SV=7;ADP/ATP translocase 3 OS=Homo sapiens OX=9606 GN=SLC25A6 PE=1 SV=4	ADP/ATP translocase 2 OS=Homo sapiens OX=9606 GN=SLC25A5 PE=1 SV=7;ADP/ATP translocase 1 OS=Homo sapiens OX=9606 GN=SLC25A4 PE=1 SV=4;ADP/ATP translocase 3 OS=Homo sapiens OX=9606 GN=SLC25A6 PE=1 SV=4	245.54	268;268	92;92;92	FALSE	K5(DSBSO)	K12(DSBSO)	High
DSBSO	Intra	4	1	E[K]AQALEDLAGFK	P46013	2	AFMGTPVQ[K]LDLAGTLPGSK	P46013	9	Proliferation marker protein Ki-67 OS=Homo sapiens OX=9606 GN=MKI67 PE=1 SV=2	Proliferation marker protein Ki-67 OS=Homo sapiens OX=9606 GN=MKI67 PE=1 SV=2	460.56	1217	1197	FALSE	K2(DSBSO)	M3(Oxidation);K9(DSBSO)	High
DSBSO	Intra	3	2	L[K]GMSLLVR	Q6IN85	2	AESDGSLLLES[K]INPNTAYQK	Q5MIZ7;Q6IN85	12	Serine/threonine-protein phosphatase 4 regulatory subunit 3A OS=Homo sapiens OX=9606 GN=PPP4R3A PE=1 SV=1	Serine/threonine-protein phosphatase 4 regulatory subunit 3B OS=Homo sapiens OX=9606 GN=PPP4R3B PE=1 SV=2;Serine/threonine-protein phosphatase 4 regulatory subunit 3A OS=Homo sapiens OX=9606 GN=PPP4R3A PE=1 SV=1	306.09	36	55;55	FALSE	K2(DSBSO)	K12(DSBSO)	High
DSBSO	Intra	5	1	[K]HETR	P20700	1	[K]HETR	P20700	1	Lamin-B1 OS=Homo sapiens OX=9606 GN=LMNB1 PE=1 SV=2	Lamin-B1 OS=Homo sapiens OX=9606 GN=LMNB1 PE=1 SV=2	291.21	222	222	FALSE	K1(DSBSO)	K1(DSBSO)	High
DSBSO	Intra	3	1	G[K]IGLDFCK	O00571	2	[K]QYPISLVLAPTR	O00571	1	ATP-dependent RNA helicase DDX3X OS=Homo sapiens OX=9606 GN=DDX3X PE=1 SV=3	ATP-dependent RNA helicase DDX3X OS=Homo sapiens OX=9606 GN=DDX3X PE=1 SV=3	284.27	335	264	FALSE	K2(DSBSO);C8(Carbamidomethyl)	K1(DSBSO)	High
DSBSO	Intra	4	1	FSTPEQAA[K]NR	P14866	9	NPNGPYPYTL[K]LCFSTAQHAS	P14866	11	Heterogeneous nuclear ribonucleoprotein L OS=Homo sapiens OX=9606 GN=HNRNPL PE=1 SV=2	Heterogeneous nuclear ribonucleoprotein L OS=Homo sapiens OX=9606 GN=HNRNPL PE=1 SV=2	440.95	493	579	FALSE	K9(DSBSO)	K11(DSBSO);C13(Carbamidomethyl)	High
DSBSO	Intra	2	1	VDSLLENLE[K]IEK	P07910	10	ND[K]SEEEQSSSSVK	P07910	3	Heterogeneous nuclear ribonucleoproteins C1/C2 OS=Homo sapiens OX=9606 GN=HNRNPC PE=1 SV=4	Heterogeneous nuclear ribonucleoproteins C1/C2 OS=Homo sapiens OX=9606 GN=HNRNPC PE=1 SV=4	517.44	216	232	FALSE	K10(DSBSO)	K3(DSBSO)	High
DSBSO	Intra	2	1	GCDVLA[K]SLEK	Q9BUQ8	7	AGA[K]DILVATDVAGR	Q9BUQ8	4	Probable ATP-dependent RNA helicase DDX23 OS=Homo sapiens OX=9606 GN=DDX23 PE=1 SV=3	Probable ATP-dependent RNA helicase DDX23 OS=Homo sapiens OX=9606 GN=DDX23 PE=1 SV=3	375.45	682	715	FALSE	C2(Carbamidomethyl);K7(DSBSO)	K4(DSBSO)	High
DSBSO	Intra	2	1	LLNQE[K]SELLVEQGR	Q92878	6	LLNQE[K]SELLVEQGR	Q92878	6	DNA repair protein RAD50 OS=Homo sapiens OX=9606 GN=RAD50 PE=1 SV=1	DNA repair protein RAD50 OS=Homo sapiens OX=9606 GN=RAD50 PE=1 SV=1	982.01	343	343	FALSE	K6(DSBSO)	K6(DSBSO)	High
DSBSO	Intra	2	1	GLSE[K]LPEK	O76021	5	VPVSVNLLS[K]NLSR	O76021	10	Ribosomal L1 domain-containing protein 1 OS=Homo sapiens OX=9606 GN=RSL1D1 PE=1 SV=3	Ribosomal L1 domain-containing protein 1 OS=Homo sapiens OX=9606 GN=RSL1D1 PE=1 SV=3	256.13	240	188	FALSE	K5(DSBSO)	K10(DSBSO)	High
DSBSO	Intra	3	2	[K]LLEGEESR	P05787;P08670	1	QQYESVAA[K]NLQEAEEWYK	P08670	9	Keratin, type II cytoskeletal 8 OS=Homo sapiens OX=9606 GN=KRT8 PE=1 SV=7;Vimentin OS=Homo sapiens OX=9606 GN=VIM PE=1 SV=4	Vimentin OS=Homo sapiens OX=9606 GN=VIM PE=1 SV=4	236.88	393;402	282	FALSE	K1(DSBSO)	K9(DSBSO)	High
DSBSO	Intra	1	1	FNVL[K]VTK	P62280	5	NIGLGF[K]TPK	P62280	7	Small ribosomal subunit protein uS17 OS=Homo sapiens OX=9606 GN=RPS11 PE=1 SV=3	Small ribosomal subunit protein uS17 OS=Homo sapiens OX=9606 GN=RPS11 PE=1 SV=3	402.73	144	45	FALSE	K5(DSBSO)	K7(DSBSO)	High
DSBSO	Intra	3	1	SGVNSELV[K]R	P35659	9	NVGQFSGFPFE[K]GSVQYK	P35659	12	Protein DEK OS=Homo sapiens OX=9606 GN=DEK PE=1 SV=1	Protein DEK OS=Homo sapiens OX=9606 GN=DEK PE=1 SV=1	372.76	177	137	FALSE	K9(DSBSO)	K12(DSBSO)	High
DSBSO	Intra	4	1	VELL[K]ELSR	P33991	5	LSN[K]VEAIDVEEAK	P33991	4	DNA replication licensing factor MCM4 OS=Homo sapiens OX=9606 GN=MCM4 PE=1 SV=5	DNA replication licensing factor MCM4 OS=Homo sapiens OX=9606 GN=MCM4 PE=1 SV=5	504.55	450	752	FALSE	K5(DSBSO)	K4(DSBSO)	High
DSBSO	Intra	5	2	LAADVG[K]SGTER	P12236	7	IP[K]EQGVLSFWR	P05141;P12236	3	ADP/ATP translocase 3 OS=Homo sapiens OX=9606 GN=SLC25A6 PE=1 SV=4	ADP/ATP translocase 2 OS=Homo sapiens OX=9606 GN=SLC25A5 PE=1 SV=7;ADP/ATP translocase 3 OS=Homo sapiens OX=9606 GN=SLC25A6 PE=1 SV=4	371.91	147	63;63	FALSE	K7(DSBSO)	K3(DSBSO)	High
DSBSO	Intra	3	1	MF[K]QFNK	Q13263	3	LTED[K]ADVQSIIGLQR	Q13263	5	Transcription intermediary factor 1-beta OS=Homo sapiens OX=9606 GN=TRIM28 PE=1 SV=5	Transcription intermediary factor 1-beta OS=Homo sapiens OX=9606 GN=TRIM28 PE=1 SV=5	265.4	770	779	FALSE	K3(DSBSO)	K5(DSBSO)	High
DSBSO	Intra	4	4	LGL[K]SLVSK	P10412;P16403;P16402;P16401	4	SGVSLAAL[K]K	P10412;P16403;P16402	9	Histone H1.4 OS=Homo sapiens OX=9606 GN=H1-4 PE=1 SV=2;Histone H1.2 OS=Homo sapiens OX=9606 GN=H1-2 PE=1 SV=2;Histone H1.3 OS=Homo sapiens OX=9606 GN=H1-3 PE=1 SV=2;Histone H1.5 OS=Homo sapiens OX=9606 GN=H1-5 PE=1 SV=3	Histone H1.4 OS=Homo sapiens OX=9606 GN=H1-4 PE=1 SV=2;Histone H1.2 OS=Homo sapiens OX=9606 GN=H1-2 PE=1 SV=2;Histone H1.3 OS=Homo sapiens OX=9606 GN=H1-3 PE=1 SV=2	424.12	85;85;86;88	63;63;64	FALSE	K4(DSBSO)	K9(DSBSO)	High
DSBSO	Intra	4	1	VFDVT[K]GR	O00264	6	[K]FYGPEGPYGVFAGR	O00264	1	Membrane-associated progesterone receptor component 1 OS=Homo sapiens OX=9606 GN=PGRMC1 PE=1 SV=3	Membrane-associated progesterone receptor component 1 OS=Homo sapiens OX=9606 GN=PGRMC1 PE=1 SV=3	316.91	102	105	FALSE	K6(DSBSO)	K1(DSBSO)	High
DSBSO	Intra	3	1	LAILYA[K]R	P50502	7	[K]VAAIEALNDGELQK	P50502	1	Hsc70-interacting protein OS=Homo sapiens OX=9606 GN=ST13 PE=1 SV=2	Hsc70-interacting protein OS=Homo sapiens OX=9606 GN=ST13 PE=1 SV=2	339.33	153	118	FALSE	K7(DSBSO)	K1(DSBSO)	High
DSBSO	Intra	2	1	VLQLYPNN[K]AAK	Q02790	9	ALELDSNNE[K]GLFR	Q02790	10	Peptidyl-prolyl cis-trans isomerase FKBP4 OS=Homo sapiens OX=9606 GN=FKBP4 PE=1 SV=3	Peptidyl-prolyl cis-trans isomerase FKBP4 OS=Homo sapiens OX=9606 GN=FKBP4 PE=1 SV=3	353.8	387	354	FALSE	K9(DSBSO)	K10(DSBSO)	High
DSBSO	Intra	3	2	D[K]WSNFDPTGLER	Q9NVI7;Q5T9A4	2	GP[K]GEGAGPPPPLPPAQPGAEGGGDR	Q9NVI7;Q5T9A4	3	ATPase family AAA domain-containing protein 3A OS=Homo sapiens OX=9606 GN=ATAD3A PE=1 SV=2;ATPase family AAA domain-containing protein 3B OS=Homo sapiens OX=9606 GN=ATAD3B PE=1 SV=1	ATPase family AAA domain-containing protein 3A OS=Homo sapiens OX=9606 GN=ATAD3A PE=1 SV=2;ATPase family AAA domain-containing protein 3B OS=Homo sapiens OX=9606 GN=ATAD3B PE=1 SV=1	406.38	46;46	12;12	FALSE	K2(DSBSO)	K3(DSBSO)	High
DSBSO	Intra	4	2	DSYVGDEAQS[K]R	P60709;P68032	11	[K]DLYANTVLSGGTTMYPGIADR	P60709	1	Actin, cytoplasmic 1 OS=Homo sapiens OX=9606 GN=ACTB PE=1 SV=1;Actin, alpha cardiac muscle 1 OS=Homo sapiens OX=9606 GN=ACTC1 PE=1 SV=1	Actin, cytoplasmic 1 OS=Homo sapiens OX=9606 GN=ACTB PE=1 SV=1	441.65	61;63	291	FALSE	K11(DSBSO)	K1(DSBSO);M15(Oxidation)	High
DSBSO	Intra	1	1	AI[K]FLSTK	Q9BZZ5	3	L[K]TLPDEVLTK	Q9BZZ5	2	Apoptosis inhibitor 5 OS=Homo sapiens OX=9606 GN=API5 PE=1 SV=3	Apoptosis inhibitor 5 OS=Homo sapiens OX=9606 GN=API5 PE=1 SV=3	264.72	153	160	FALSE	K3(DSBSO)	K2(DSBSO)	High
DSBSO	Intra	3	1	DEDY[K]QR	Q00839	5	APQCLG[K]FIEIAAR	Q00839	7	Heterogeneous nuclear ribonucleoprotein U OS=Homo sapiens OX=9606 GN=HNRNPU PE=1 SV=6	Heterogeneous nuclear ribonucleoprotein U OS=Homo sapiens OX=9606 GN=HNRNPU PE=1 SV=6	272.2	614	565	FALSE	K5(DSBSO)	C4(Carbamidomethyl);K7(DSBSO)	High
DSBSO	Intra	3	1	EG[K]FEE	Q93050	3	M[K]AIYHTLNLCNIDVTQK	Q93050	2	V-type proton ATPase 116 kDa subunit a 1 OS=Homo sapiens OX=9606 GN=ATP6V0A1 PE=1 SV=3	V-type proton ATPase 116 kDa subunit a 1 OS=Homo sapiens OX=9606 GN=ATP6V0A1 PE=1 SV=3	248.22	834	301	FALSE	K3(DSBSO)	K2(DSBSO);C11(Carbamidomethyl)	High
DSBSO	Intra	3	1	YITA[K]ADFR	O14776	5	[K]LIVAYVDDLDRR	O14776	1	Transcription elongation regulator 1 OS=Homo sapiens OX=9606 GN=TCERG1 PE=1 SV=2	Transcription elongation regulator 1 OS=Homo sapiens OX=9606 GN=TCERG1 PE=1 SV=2	317.63	1016	1069	FALSE	K5(DSBSO)	K1(DSBSO)	High
DSBSO	Intra	2	2	[K]FDQLLAEEK	P35579;P35580	1	KFDQLLAEE[K]SISAR	P35580	10	Myosin-9 OS=Homo sapiens OX=9606 GN=MYH9 PE=1 SV=4;Myosin-10 OS=Homo sapiens OX=9606 GN=MYH10 PE=1 SV=3	Myosin-10 OS=Homo sapiens OX=9606 GN=MYH10 PE=1 SV=3	376.97	1445;1452	1461	FALSE	K1(DSBSO)	K10(DSBSO)	High
DSBSO	Intra	3	2	EEEPV[K]K	Q99729;Q14103	6	FGEVVDCTL[K]LDPITGR	Q14103	10	Heterogeneous nuclear ribonucleoprotein A/B OS=Homo sapiens OX=9606 GN=HNRNPAB PE=1 SV=2;Heterogeneous nuclear ribonucleoprotein D0 OS=Homo sapiens OX=9606 GN=HNRNPD PE=1 SV=1	Heterogeneous nuclear ribonucleoprotein D0 OS=Homo sapiens OX=9606 GN=HNRNPD PE=1 SV=1	274.54	209;237	129	FALSE	K6(DSBSO)	C7(Carbamidomethyl);K10(DSBSO)	High
DSBSO	Intra	3	2	[K]FFDANYDGK	Q9UPY8;Q15691	1	MGVD[K]IIPVDK	Q15691	5	Microtubule-associated protein RP/EB family member 3 OS=Homo sapiens OX=9606 GN=MAPRE3 PE=1 SV=1;Microtubule-associated protein RP/EB family member 1 OS=Homo sapiens OX=9606 GN=MAPRE1 PE=1 SV=3	Microtubule-associated protein RP/EB family member 1 OS=Homo sapiens OX=9606 GN=MAPRE1 PE=1 SV=3	395.1	113;113	89	FALSE	K1(DSBSO)	K5(DSBSO)	High
DSBSO	Intra	9	1	D[K]GFGFIR	Q15233	2	GIVEFSG[K]PAAR	Q15233	8	Non-POU domain-containing octamer-binding protein OS=Homo sapiens OX=9606 GN=NONO PE=1 SV=4	Non-POU domain-containing octamer-binding protein OS=Homo sapiens OX=9606 GN=NONO PE=1 SV=4	246.85	109	198	FALSE	K2(DSBSO)	K8(DSBSO)	High
DSBSO	Intra	4	3	IM[K]AQALR	Q58FG1;P08238;P07900	3	SLVSVT[K]EGLELPEDEEEK	P08238	7	Putative heat shock protein HSP 90-alpha A4 OS=Homo sapiens OX=9606 GN=HSP90AA4P PE=5 SV=1;Heat shock protein HSP 90-beta OS=Homo sapiens OX=9606 GN=HSP90AB1 PE=1 SV=4;Heat shock protein HSP 90-alpha OS=Homo sapiens OX=9606 GN=HSP90AA1 PE=1 SV=5	Heat shock protein HSP 90-beta OS=Homo sapiens OX=9606 GN=HSP90AB1 PE=1 SV=4	274.18	303;607;615	538	FALSE	K3(DSBSO)	K7(DSBSO)	High
DSBSO	Intra	3	1	LAQQE[K]QEQVK	Q16891	6	IESLA[K]SLEDALR	Q16891	6	MICOS complex subunit MIC60 OS=Homo sapiens OX=9606 GN=IMMT PE=1 SV=1	MICOS complex subunit MIC60 OS=Homo sapiens OX=9606 GN=IMMT PE=1 SV=1	360.56	211	222	FALSE	K6(DSBSO)	K6(DSBSO)	High
DSBSO	Intra	3	1	FANYID[K]VR	P08670	7	LQDEIQNM[K]EEMAR	P08670	9	Vimentin OS=Homo sapiens OX=9606 GN=VIM PE=1 SV=4	Vimentin OS=Homo sapiens OX=9606 GN=VIM PE=1 SV=4	380.58	120	373	FALSE	K7(DSBSO)	K9(DSBSO)	High
DSBSO	Intra	4	1	[K]DAFADAVQR	Q92945	1	QIAA[K]IGGDAATTVNNSTPDFGFGGQK	Q92945	5	Far upstream element-binding protein 2 OS=Homo sapiens OX=9606 GN=KHSRP PE=1 SV=4	Far upstream element-binding protein 2 OS=Homo sapiens OX=9606 GN=KHSRP PE=1 SV=4	328.58	71	87	FALSE	K1(DSBSO)	K5(DSBSO)	High
DSBSO	Intra	4	1	VIL[K]PDK	Q6P2Q9	4	VE[K]FGDLILK	Q6P2Q9	3	Pre-mRNA-processing-splicing factor 8 OS=Homo sapiens OX=9606 GN=PRPF8 PE=1 SV=2	Pre-mRNA-processing-splicing factor 8 OS=Homo sapiens OX=9606 GN=PRPF8 PE=1 SV=2	414.73	1955	1901	FALSE	K4(DSBSO)	K3(DSBSO)	High
DSBSO	Intra	3	1	LTFDSSFSPNTG[K]K	P21796	13	SENGLEFTSSGSANTETT[K]VTGSLETK	P21796	19	Non-selective voltage-gated ion channel VDAC1 OS=Homo sapiens OX=9606 GN=VDAC1 PE=1 SV=2	Non-selective voltage-gated ion channel VDAC1 OS=Homo sapiens OX=9606 GN=VDAC1 PE=1 SV=2	425.31	109	53	FALSE	K13(DSBSO)	K19(DSBSO)	High
DSBSO	Intra	3	2	AGLVIG[K]GGETIK	Q96AE4;Q92945	7	MILIQDGSQNTNVD[K]PLR	Q92945	15	Far upstream element-binding protein 1 OS=Homo sapiens OX=9606 GN=FUBP1 PE=1 SV=3;Far upstream element-binding protein 2 OS=Homo sapiens OX=9606 GN=KHSRP PE=1 SV=4	Far upstream element-binding protein 2 OS=Homo sapiens OX=9606 GN=KHSRP PE=1 SV=4	305	203;251	281	FALSE	K7(DSBSO)	K15(DSBSO)	High
DSBSO	Intra	7	1	GVGA[K]LGLR	O43678	5	ALENVLSG[K]A	O43678	9	NADH dehydrogenase [ubiquinone] 1 alpha subcomplex subunit 2 OS=Homo sapiens OX=9606 GN=NDUFA2 PE=1 SV=3	NADH dehydrogenase [ubiquinone] 1 alpha subcomplex subunit 2 OS=Homo sapiens OX=9606 GN=NDUFA2 PE=1 SV=3	432.76	13	98	FALSE	K5(DSBSO)	K9(DSBSO)	High
DSBSO	Intra	12	3	IQD[K]EGIPPDQQR	P62979;P62987;P0CG47	4	TLTG[K]TITLEVEPSDTIENVK	P62979;P62987;P0CG47	5	Ubiquitin-ribosomal protein eS31 fusion protein OS=Homo sapiens OX=9606 GN=RPS27A PE=1 SV=2;Ubiquitin-ribosomal protein eL40 fusion protein OS=Homo sapiens OX=9606 GN=UBA52 PE=1 SV=2;Polyubiquitin-B OS=Homo sapiens OX=9606 GN=UBB PE=1 SV=1	Ubiquitin-ribosomal protein eS31 fusion protein OS=Homo sapiens OX=9606 GN=RPS27A PE=1 SV=2;Ubiquitin-ribosomal protein eL40 fusion protein OS=Homo sapiens OX=9606 GN=UBA52 PE=1 SV=2;Polyubiquitin-B OS=Homo sapiens OX=9606 GN=UBB PE=1 SV=1	552.92	33;33;33	11;11;11	FALSE	K4(DSBSO)	K5(DSBSO)	High
DSBSO	Intra	4	1	TLLI[K]TVETR	P08670	5	NLQEAEEWY[K]SK	P08670	10	Vimentin OS=Homo sapiens OX=9606 GN=VIM PE=1 SV=4	Vimentin OS=Homo sapiens OX=9606 GN=VIM PE=1 SV=4	417.5	445	292	FALSE	K5(DSBSO)	K10(DSBSO)	High
DSBSO	Intra	3	1	N[K]ITITNDQNR	P11021	2	IINEPTAAAIAYGLD[K]R	P11021	16	Endoplasmic reticulum chaperone BiP OS=Homo sapiens OX=9606 GN=HSPA5 PE=1 SV=2	Endoplasmic reticulum chaperone BiP OS=Homo sapiens OX=9606 GN=HSPA5 PE=1 SV=2	272.31	523	213	FALSE	K2(DSBSO)	K16(DSBSO)	High
DSBSO	Intra	3	1	INEILSNAL[K]R	P52272	10	GCGVV[K]FESPEVAER	P52272	6	Heterogeneous nuclear ribonucleoprotein M OS=Homo sapiens OX=9606 GN=HNRNPM PE=1 SV=3	Heterogeneous nuclear ribonucleoprotein M OS=Homo sapiens OX=9606 GN=HNRNPM PE=1 SV=3	565.21	381	698	FALSE	K10(DSBSO)	C2(Carbamidomethyl);K6(DSBSO)	High
DSBSO	Intra	3	1	[K]GTDDSMTLQSQK	O00422	1	ELTSLV[K]EVYPEAR	O00422	7	Histone deacetylase complex subunit SAP18 OS=Homo sapiens OX=9606 GN=SAP18 PE=1 SV=1	Histone deacetylase complex subunit SAP18 OS=Homo sapiens OX=9606 GN=SAP18 PE=1 SV=1	525.16	114	74	FALSE	K1(DSBSO)	K7(DSBSO)	High
DSBSO	Intra	9	1	[K]LEVEANNAFDQYR	P47756	1	SPWSN[K]YDPPLEDGAMPSAR	P47756	6	F-actin-capping protein subunit beta OS=Homo sapiens OX=9606 GN=CAPZB PE=1 SV=5	F-actin-capping protein subunit beta OS=Homo sapiens OX=9606 GN=CAPZB PE=1 SV=5	715.28	95	78	FALSE	K1(DSBSO)	K6(DSBSO);M16(Oxidation)	High
DSBSO	Intra	3	1	D[K]NSVNFK	P12956	2	NIYVLQELDNPGA[K]R	P12956	14	X-ray repair cross-complementing protein 6 OS=Homo sapiens OX=9606 GN=XRCC6 PE=1 SV=2	X-ray repair cross-complementing protein 6 OS=Homo sapiens OX=9606 GN=XRCC6 PE=1 SV=2	243.43	94	114	FALSE	K2(DSBSO)	K14(DSBSO)	High
DSBSO	Intra	5	1	LMEEC[K]R	Q9P0L0	6	GPFTDVVTTNL[K]LR	Q9P0L0	12	Vesicle-associated membrane protein-associated protein A OS=Homo sapiens OX=9606 GN=VAPA PE=1 SV=3	Vesicle-associated membrane protein-associated protein A OS=Homo sapiens OX=9606 GN=VAPA PE=1 SV=3	255.08	180	38	FALSE	M2(Oxidation);C5(Carbamidomethyl);K6(DSBSO)	K12(DSBSO)	High
DSBSO	Intra	3	1	LGI[K]VGETTPDK	P19404	4	NSDSILEAIQ[K]K	P19404	11	NADH dehydrogenase [ubiquinone] flavoprotein 2, mitochondrial OS=Homo sapiens OX=9606 GN=NDUFV2 PE=1 SV=2	NADH dehydrogenase [ubiquinone] flavoprotein 2, mitochondrial OS=Homo sapiens OX=9606 GN=NDUFV2 PE=1 SV=2	375.97	159	154	FALSE	K4(DSBSO)	K11(DSBSO)	High
DSBSO	Intra	2	1	[K]NGVQAMVEFDSVQSAQR	P14866	1	NDQDTWDYTNPNLSGQGDPGSNPN[K]R	P14866	25	Heterogeneous nuclear ribonucleoprotein L OS=Homo sapiens OX=9606 GN=HNRNPL PE=1 SV=2	Heterogeneous nuclear ribonucleoprotein L OS=Homo sapiens OX=9606 GN=HNRNPL PE=1 SV=2	507.28	229	302	FALSE	K1(DSBSO)	K25(DSBSO)	High
DSBSO	Intra	3	1	GLMVLELP[K]R	Q99567	9	NSEFEGG[K]STVNCSTTPVAER	Q99567	8	Nuclear pore complex protein Nup88 OS=Homo sapiens OX=9606 GN=NUP88 PE=1 SV=2	Nuclear pore complex protein Nup88 OS=Homo sapiens OX=9606 GN=NUP88 PE=1 SV=2	612.11	138	150	FALSE	K9(DSBSO)	K8(DSBSO);C13(Carbamidomethyl)	High
DSBSO	Intra	3	1	AMAM[K]K	Q99729	5	NEEDAG[K]MFVGGLSWDTSK	Q99729	7	Heterogeneous nuclear ribonucleoprotein A/B OS=Homo sapiens OX=9606 GN=HNRNPAB PE=1 SV=2	Heterogeneous nuclear ribonucleoprotein A/B OS=Homo sapiens OX=9606 GN=HNRNPAB PE=1 SV=2	247.92	148	70	FALSE	K5(DSBSO)	K7(DSBSO)	High
DSBSO	Intra	3	1	[K]MCLFAGFQR	Q00839	1	LLEQY[K]EESK	Q00839	6	Heterogeneous nuclear ribonucleoprotein U OS=Homo sapiens OX=9606 GN=HNRNPU PE=1 SV=6	Heterogeneous nuclear ribonucleoprotein U OS=Homo sapiens OX=9606 GN=HNRNPU PE=1 SV=6	490.51	592	670	FALSE	K1(DSBSO);C3(Carbamidomethyl)	K6(DSBSO)	High
DSBSO	Intra	1	1	GA[K]GFGFSLR	Q96QZ7	3	AIELI[K]NGGR	Q96QZ7	6	Membrane-associated guanylate kinase, WW and PDZ domain-containing protein 1 OS=Homo sapiens OX=9606 GN=MAGI1 PE=1 SV=3	Membrane-associated guanylate kinase, WW and PDZ domain-containing protein 1 OS=Homo sapiens OX=9606 GN=MAGI1 PE=1 SV=3	399.91	1160	1220	FALSE	K3(DSBSO)	K6(DSBSO)	High
DSBSO	Intra	3	1	G[K]EFEFSQLPLK	Q9Y5M8	2	SAAPSTLDSSSTAPAQLG[K]K	Q9Y5M8	19	Signal recognition particle receptor subunit beta OS=Homo sapiens OX=9606 GN=SRPRB PE=1 SV=3	Signal recognition particle receptor subunit beta OS=Homo sapiens OX=9606 GN=SRPRB PE=1 SV=3	543.89	230	227	FALSE	K2(DSBSO)	K19(DSBSO)	High
DSBSO	Intra	2	2	EL[K]TDSSPNQAR	P26599	3	IDFS[K]LTSLNVK	O95758;P26599	5	Polypyrimidine tract-binding protein 1 OS=Homo sapiens OX=9606 GN=PTBP1 PE=1 SV=2	Polypyrimidine tract-binding protein 3 OS=Homo sapiens OX=9606 GN=PTBP3 PE=1 SV=2;Polypyrimidine tract-binding protein 1 OS=Homo sapiens OX=9606 GN=PTBP1 PE=1 SV=2	322.97	137	257;259	FALSE	K3(DSBSO)	K5(DSBSO)	High
DSBSO	Intra	2	1	SEEEQSSSSV[K]K	P07910	11	VDSLLENLE[K]IEK	P07910	10	Heterogeneous nuclear ribonucleoproteins C1/C2 OS=Homo sapiens OX=9606 GN=HNRNPC PE=1 SV=4	Heterogeneous nuclear ribonucleoproteins C1/C2 OS=Homo sapiens OX=9606 GN=HNRNPC PE=1 SV=4	448.18	243	216	FALSE	K11(DSBSO)	K10(DSBSO)	High
DSBSO	Intra	7	1	EQS[K]QAVEMK	P07910	4	VDSLLENLE[K]IEK	P07910	10	Heterogeneous nuclear ribonucleoproteins C1/C2 OS=Homo sapiens OX=9606 GN=HNRNPC PE=1 SV=4	Heterogeneous nuclear ribonucleoproteins C1/C2 OS=Homo sapiens OX=9606 GN=HNRNPC PE=1 SV=4	304.35	223	216	FALSE	K4(DSBSO);M9(Oxidation)	K10(DSBSO)	High
DSBSO	Intra	1	1	VE[K]VTISNR	P08238	3	SLVSVT[K]EGLELPEDEEEK	P08238	7	Heat shock protein HSP 90-beta OS=Homo sapiens OX=9606 GN=HSP90AB1 PE=1 SV=4	Heat shock protein HSP 90-beta OS=Homo sapiens OX=9606 GN=HSP90AB1 PE=1 SV=4	235.26	577	538	FALSE	K3(DSBSO)	K7(DSBSO)	High
DSBSO	Intra	3	1	ATG[K]LIAQGR	Q9NPJ3	4	ITLVSAAPG[K]VICEMK	Q9NPJ3	10	Acyl-coenzyme A thioesterase 13 OS=Homo sapiens OX=9606 GN=ACOT13 PE=1 SV=1	Acyl-coenzyme A thioesterase 13 OS=Homo sapiens OX=9606 GN=ACOT13 PE=1 SV=1	374.11	127	37	FALSE	K4(DSBSO)	K10(DSBSO);C13(Carbamidomethyl)	High
DSBSO	Intra	3	1	TIAPALVS[K]K	P06733	9	ID[K]LMIEMDGTENK	P06733	3	Alpha-enolase OS=Homo sapiens OX=9606 GN=ENO1 PE=1 SV=2	Alpha-enolase OS=Homo sapiens OX=9606 GN=ENO1 PE=1 SV=2	467.25	80	92	FALSE	K9(DSBSO)	K3(DSBSO)	High
DSBSO	Intra	3	1	VDEV[K]STIK	P62906	5	[K]YDAFLASESLIK	P62906	1	Large ribosomal subunit protein uL1 OS=Homo sapiens OX=9606 GN=RPL10A PE=1 SV=2	Large ribosomal subunit protein uL1 OS=Homo sapiens OX=9606 GN=RPL10A PE=1 SV=2	299.99	152	106	FALSE	K5(DSBSO)	K1(DSBSO)	High
DSBSO	Intra	3	1	IVSG[K]DYNVTANSK	P00338	5	FIIPNVV[K]YSPNCK	P00338	8	L-lactate dehydrogenase A chain OS=Homo sapiens OX=9606 GN=LDHA PE=1 SV=2	L-lactate dehydrogenase A chain OS=Homo sapiens OX=9606 GN=LDHA PE=1 SV=2	476.8	81	126	FALSE	K5(DSBSO)	K8(DSBSO);C13(Carbamidomethyl)	High
DSBSO	Intra	2	1	DLAGSIIG[K]GGQR	P61978	9	ILLQS[K]NAGAVIGK	P61978	6	Heterogeneous nuclear ribonucleoprotein K OS=Homo sapiens OX=9606 GN=HNRNPK PE=1 SV=1	Heterogeneous nuclear ribonucleoprotein K OS=Homo sapiens OX=9606 GN=HNRNPK PE=1 SV=1	574.82	405	52	FALSE	K9(DSBSO)	K6(DSBSO)	High
DSBSO	Intra	1	1	LFVGSIP[K]NK	O43390	8	L[K]DYAFVHFEDR	O43390	2	Heterogeneous nuclear ribonucleoprotein R OS=Homo sapiens OX=9606 GN=HNRNPR PE=1 SV=1	Heterogeneous nuclear ribonucleoprotein R OS=Homo sapiens OX=9606 GN=HNRNPR PE=1 SV=1	292.04	255	374	FALSE	K8(DSBSO)	K2(DSBSO)	High
DSBSO	Intra	2	2	AN[K]ITITNDK	P0DMV9	3	QAT[K]DAGVIAGLNVLR	P0DMV9;P34931	4	Heat shock 70 kDa protein 1B OS=Homo sapiens OX=9606 GN=HSPA1B PE=1 SV=1	Heat shock 70 kDa protein 1B OS=Homo sapiens OX=9606 GN=HSPA1B PE=1 SV=1;Heat shock 70 kDa protein 1-like OS=Homo sapiens OX=9606 GN=HSPA1L PE=1 SV=2	323.47	500	159;161	FALSE	K3(DSBSO)	K4(DSBSO)	High
DSBSO	Intra	1	1	EELSEEGYLA[K]VK	P26358	11	SLLN[K]DLSLENGAHAYNR	P26358	5	DNA (cytosine-5)-methyltransferase 1 OS=Homo sapiens OX=9606 GN=DNMT1 PE=1 SV=2	DNA (cytosine-5)-methyltransferase 1 OS=Homo sapiens OX=9606 GN=DNMT1 PE=1 SV=2	252.86	81	88	FALSE	K11(DSBSO)	K5(DSBSO)	High
DSBSO	Intra	3	1	N[K]ITITNDQNR	P11021	2	IQQLV[K]EFFNGK	P11021	6	Endoplasmic reticulum chaperone BiP OS=Homo sapiens OX=9606 GN=HSPA5 PE=1 SV=2	Endoplasmic reticulum chaperone BiP OS=Homo sapiens OX=9606 GN=HSPA5 PE=1 SV=2	425.96	523	376	FALSE	K2(DSBSO)	K6(DSBSO)	High
DSBSO	Intra	1	1	YSEGYPG[K]R	P34897	8	LQDF[K]SFLLK	P34897	5	Serine hydroxymethyltransferase, mitochondrial OS=Homo sapiens OX=9606 GN=SHMT2 PE=1 SV=3	Serine hydroxymethyltransferase, mitochondrial OS=Homo sapiens OX=9606 GN=SHMT2 PE=1 SV=3	338.07	103	469	FALSE	K8(DSBSO)	K5(DSBSO)	High
DSBSO	Intra	3	1	LC[K]TVGATALPR	P50990	3	AVDDGVNTF[K]VLTR	P50990	10	T-complex protein 1 subunit theta OS=Homo sapiens OX=9606 GN=CCT8 PE=1 SV=4	T-complex protein 1 subunit theta OS=Homo sapiens OX=9606 GN=CCT8 PE=1 SV=4	514.27	326	400	FALSE	C2(Carbamidomethyl);K3(DSBSO)	K10(DSBSO)	High
DSBSO	Intra	3	1	WIME[K]VNILTDK	P02549	5	YQ[K]HQSLEAEVQTK	P02549	3	Spectrin alpha chain, erythrocytic 1 OS=Homo sapiens OX=9606 GN=SPTA1 PE=1 SV=5	Spectrin alpha chain, erythrocytic 1 OS=Homo sapiens OX=9606 GN=SPTA1 PE=1 SV=5	492.69	72	93	FALSE	K5(DSBSO)	K3(DSBSO)	High
DSBSO	Intra	3	1	G[K]MVSYIQCK	Q93009	2	GTCVEGTIP[K]LFR	Q93009	10	Ubiquitin carboxyl-terminal hydrolase 7 OS=Homo sapiens OX=9606 GN=USP7 PE=1 SV=2	Ubiquitin carboxyl-terminal hydrolase 7 OS=Homo sapiens OX=9606 GN=USP7 PE=1 SV=2	475.34	327	322	FALSE	K2(DSBSO);C9(Carbamidomethyl)	C3(Carbamidomethyl);K10(DSBSO)	High
DSBSO	Intra	2	1	DYFE[K]YGK	P51991	5	IFVGGI[K]EDTEEYNLR	P51991	7	Heterogeneous nuclear ribonucleoprotein A3 OS=Homo sapiens OX=9606 GN=HNRNPA3 PE=1 SV=2	Heterogeneous nuclear ribonucleoprotein A3 OS=Homo sapiens OX=9606 GN=HNRNPA3 PE=1 SV=2	272.94	148	134	FALSE	K5(DSBSO)	K7(DSBSO)	High
DSBSO	Intra	2	1	AAAMANNLQ[K]GSAGPMR	Q14498	10	VLGVPIIVQASQAE[K]NR	Q14498	15	RNA-binding protein 39 OS=Homo sapiens OX=9606 GN=RBM39 PE=1 SV=2	RNA-binding protein 39 OS=Homo sapiens OX=9606 GN=RBM39 PE=1 SV=2	582.31	244	232	FALSE	K10(DSBSO)	K15(DSBSO)	High
DSBSO	Intra	1	1	[K]LFQPFGK	Q14966	1	YIETTPLTI[K]GK	Q14966	10	Zinc finger protein 638 OS=Homo sapiens OX=9606 GN=ZNF638 PE=1 SV=2	Zinc finger protein 638 OS=Homo sapiens OX=9606 GN=ZNF638 PE=1 SV=2	318.04	695	740	FALSE	K1(DSBSO)	K10(DSBSO)	High
DSBSO	Intra	2	1	TS[K]DTSASAVAVGLK	P40939	3	VIIVV[K]DGPGFYTTR	P40939	6	Trifunctional enzyme subunit alpha, mitochondrial OS=Homo sapiens OX=9606 GN=HADHA PE=1 SV=2	Trifunctional enzyme subunit alpha, mitochondrial OS=Homo sapiens OX=9606 GN=HADHA PE=1 SV=2	486.68	519	540	FALSE	K3(DSBSO)	K6(DSBSO)	High
DSBSO	Intra	2	1	LV[K]ENNYR	Q96J01	3	LASGSFD[K]TASVFLLEK	Q96J01	8	THO complex subunit 3 OS=Homo sapiens OX=9606 GN=THOC3 PE=1 SV=1	THO complex subunit 3 OS=Homo sapiens OX=9606 GN=THOC3 PE=1 SV=1	293.05	91	77	FALSE	K3(DSBSO)	K8(DSBSO)	High
DSBSO	Intra	5	1	[K]FLAPK	P13010	1	FNNFL[K]ALQEK	P13010	6	X-ray repair cross-complementing protein 5 OS=Homo sapiens OX=9606 GN=XRCC5 PE=1 SV=3	X-ray repair cross-complementing protein 5 OS=Homo sapiens OX=9606 GN=XRCC5 PE=1 SV=3	249.43	703	660	FALSE	K1(DSBSO)	K6(DSBSO)	High
DSBSO	Intra	3	3	SAGAA[K]R	P10412	6	ASGPPVSELIT[K]AVAASK	P10412;P16403;P16402	12	Histone H1.4 OS=Homo sapiens OX=9606 GN=H1-4 PE=1 SV=2	Histone H1.4 OS=Homo sapiens OX=9606 GN=H1-4 PE=1 SV=2;Histone H1.2 OS=Homo sapiens OX=9606 GN=H1-2 PE=1 SV=2;Histone H1.3 OS=Homo sapiens OX=9606 GN=H1-3 PE=1 SV=2	285.84	32	46;46;47	FALSE	K6(DSBSO)	K12(DSBSO)	High
DSBSO	Intra	3	4	AASGEA[K]PK	P10412;P16403;P16401	7	ASGPPVSELIT[K]AVAASK	P10412;P16403;P16402	12	Histone H1.4 OS=Homo sapiens OX=9606 GN=H1-4 PE=1 SV=2;Histone H1.2 OS=Homo sapiens OX=9606 GN=H1-2 PE=1 SV=2;Histone H1.5 OS=Homo sapiens OX=9606 GN=H1-5 PE=1 SV=3	Histone H1.4 OS=Homo sapiens OX=9606 GN=H1-4 PE=1 SV=2;Histone H1.2 OS=Homo sapiens OX=9606 GN=H1-2 PE=1 SV=2;Histone H1.3 OS=Homo sapiens OX=9606 GN=H1-3 PE=1 SV=2	339.37	117;117;120	46;46;47	FALSE	K7(DSBSO)	K12(DSBSO)	High
DSBSO	Intra	3	1	[K]EFSPFGSITSAK	Q13310	1	NLDDTIDDE[K]LR	Q13310	10	Polyadenylate-binding protein 4 OS=Homo sapiens OX=9606 GN=PABPC4 PE=1 SV=1	Polyadenylate-binding protein 4 OS=Homo sapiens OX=9606 GN=PABPC4 PE=1 SV=1	536.67	312	309	FALSE	K1(DSBSO)	K10(DSBSO)	High
DSBSO	Intra	37	1	AEGTFPG[K]I	P14854	8	AMTA[K]GGDISVCEWYQR	P14854	5	Cytochrome c oxidase subunit 6B1 OS=Homo sapiens OX=9606 GN=COX6B1 PE=1 SV=2	Cytochrome c oxidase subunit 6B1 OS=Homo sapiens OX=9606 GN=COX6B1 PE=1 SV=2	423.99	85	47	FALSE	K8(DSBSO)	M2(Oxidation);K5(DSBSO);C12(Carbamidomethyl)	High
DSBSO	Intra	5	1	YGL[K]PPTL	O94826	4	AVELNP[K]YVK	O94826	7	Mitochondrial import receptor subunit TOM70 OS=Homo sapiens OX=9606 GN=TOMM70 PE=1 SV=1	Mitochondrial import receptor subunit TOM70 OS=Homo sapiens OX=9606 GN=TOMM70 PE=1 SV=1	291.67	604	185	FALSE	K4(DSBSO)	K7(DSBSO)	High
DSBSO	Intra	6	1	[K]EGDLIAAQAR	P02545	1	L[K]DLEALLNSK	P02545	2	Prelamin-A/C OS=Homo sapiens OX=9606 GN=LMNA PE=1 SV=1	Prelamin-A/C OS=Homo sapiens OX=9606 GN=LMNA PE=1 SV=1	470.28	123	135	FALSE	K1(DSBSO)	K2(DSBSO)	High
DSBSO	Intra	4	1	[K]DLSQLQENLK	Q8IX12	1	TILNLENSN[K]SLSGELR	Q8IX12	10	Cell division cycle and apoptosis regulator protein 1 OS=Homo sapiens OX=9606 GN=CCAR1 PE=1 SV=2	Cell division cycle and apoptosis regulator protein 1 OS=Homo sapiens OX=9606 GN=CCAR1 PE=1 SV=2	536.23	1088	1077	FALSE	K1(DSBSO)	K10(DSBSO)	High
DSBSO	Intra	3	1	NLQV[K]CAQIEAK	P55209	5	YAVLYQPLFD[K]R	P55209	11	Nucleosome assembly protein 1-like 1 OS=Homo sapiens OX=9606 GN=NAP1L1 PE=1 SV=1	Nucleosome assembly protein 1-like 1 OS=Homo sapiens OX=9606 GN=NAP1L1 PE=1 SV=1	646.54	87	116	FALSE	K5(DSBSO);C6(Carbamidomethyl)	K11(DSBSO)	High
DSBSO	Intra	4	1	SLE[K]ISR	O95831	4	ELWFSDDPNVT[K]TLR	O95831	12	Apoptosis-inducing factor 1, mitochondrial OS=Homo sapiens OX=9606 GN=AIFM1 PE=1 SV=1	Apoptosis-inducing factor 1, mitochondrial OS=Homo sapiens OX=9606 GN=AIFM1 PE=1 SV=1	244.63	295	189	FALSE	K4(DSBSO)	K12(DSBSO)	High
DSBSO	Intra	3	1	[K]DLTEYLSR	O14979	1	FGEVVDCTI[K]TDPVTGR	O14979	10	Heterogeneous nuclear ribonucleoprotein D-like OS=Homo sapiens OX=9606 GN=HNRNPDL PE=1 SV=3	Heterogeneous nuclear ribonucleoprotein D-like OS=Homo sapiens OX=9606 GN=HNRNPDL PE=1 SV=3	303.01	162	180	FALSE	K1(DSBSO)	C7(Carbamidomethyl);K10(DSBSO)	High
DSBSO	Intra	5	1	AA[K]PEQIQK	Q99986	3	VEPSDNGPLFTEL[K]FYQR	Q99986	14	Serine/threonine-protein kinase VRK1 OS=Homo sapiens OX=9606 GN=VRK1 PE=1 SV=1	Serine/threonine-protein kinase VRK1 OS=Homo sapiens OX=9606 GN=VRK1 PE=1 SV=1	288.5	92	85	FALSE	K3(DSBSO)	K14(DSBSO)	High
DSBSO	Intra	3	1	[K]LLASANLEEVTMK	P35659	1	[K]VYENYPTYDLTER	P35659	1	Protein DEK OS=Homo sapiens OX=9606 GN=DEK PE=1 SV=1	Protein DEK OS=Homo sapiens OX=9606 GN=DEK PE=1 SV=1	635.48	331	349	FALSE	K1(DSBSO)	K1(DSBSO)	High
DSBSO	Intra	3	3	AGATAG[K]R	P16402	7	ASGPPVSELIT[K]AVAASK	P10412;P16403;P16402	12	Histone H1.3 OS=Homo sapiens OX=9606 GN=H1-3 PE=1 SV=2	Histone H1.4 OS=Homo sapiens OX=9606 GN=H1-4 PE=1 SV=2;Histone H1.2 OS=Homo sapiens OX=9606 GN=H1-2 PE=1 SV=2;Histone H1.3 OS=Homo sapiens OX=9606 GN=H1-3 PE=1 SV=2	268.88	33	46;46;47	FALSE	K7(DSBSO)	K12(DSBSO)	High
DSBSO	Intra	4	1	AQFDYDP[K]K	Q00013	8	VEGSS[K]ESAGLIPSPELQEWR	Q00013	6	55 kDa erythrocyte membrane protein OS=Homo sapiens OX=9606 GN=MPP1 PE=1 SV=2	55 kDa erythrocyte membrane protein OS=Homo sapiens OX=9606 GN=MPP1 PE=1 SV=2	360.33	172	212	FALSE	K8(DSBSO)	K6(DSBSO)	High
DSBSO	Intra	2	1	L[K]LAVADLEK	P49454	2	INQQENSLTLE[K]LK	P49454	12	Centromere protein F OS=Homo sapiens OX=9606 GN=CENPF PE=1 SV=3	Centromere protein F OS=Homo sapiens OX=9606 GN=CENPF PE=1 SV=3	432.12	557	555	FALSE	K2(DSBSO)	K12(DSBSO)	High
DSBSO	Intra	2	1	EYEAAVEQL[K]SEQIR	Q5T9A4	10	EYEAAVEQL[K]SEQIR	Q5T9A4	10	ATPase family AAA domain-containing protein 3B OS=Homo sapiens OX=9606 GN=ATAD3B PE=1 SV=1	ATPase family AAA domain-containing protein 3B OS=Homo sapiens OX=9606 GN=ATAD3B PE=1 SV=1	738.36	104	104	FALSE	K10(DSBSO)	K10(DSBSO)	High
DSBSO	Intra	6	1	TLLI[K]TVETR	P08670	5	TLLI[K]TVETR	P08670	5	Vimentin OS=Homo sapiens OX=9606 GN=VIM PE=1 SV=4	Vimentin OS=Homo sapiens OX=9606 GN=VIM PE=1 SV=4	590.1	445	445	FALSE	K5(DSBSO)	K5(DSBSO)	High
DSBSO	Intra	3	2	Y[K]LNVDQK	P51531;P51532	2	EVEAQLPE[K]VEYVIK	P51532	9	Probable global transcription activator SNF2L2 OS=Homo sapiens OX=9606 GN=SMARCA2 PE=1 SV=2;Transcription activator BRG1 OS=Homo sapiens OX=9606 GN=SMARCA4 PE=1 SV=2	Transcription activator BRG1 OS=Homo sapiens OX=9606 GN=SMARCA4 PE=1 SV=2	254.68	1191;1221	991	FALSE	K2(DSBSO)	K9(DSBSO)	High
DSBSO	Intra	3	1	A[K]VEFNIR	Q8NC51	2	EMTLDEW[K]AIQNK	Q8NC51	8	SERPINE1 mRNA-binding protein 1 OS=Homo sapiens OX=9606 GN=SERBP1 PE=1 SV=2	SERPINE1 mRNA-binding protein 1 OS=Homo sapiens OX=9606 GN=SERBP1 PE=1 SV=2	241.96	303	294	FALSE	K2(DSBSO)	K8(DSBSO)	High
DSBSO	Intra	3	1	AGLVDDFE[K]K	O75947	9	FNAL[K]VPVPEDK	O75947	5	ATP synthase subunit d, mitochondrial OS=Homo sapiens OX=9606 GN=ATP5PD PE=1 SV=3	ATP synthase subunit d, mitochondrial OS=Homo sapiens OX=9606 GN=ATP5PD PE=1 SV=3	542.08	72	78	FALSE	K9(DSBSO)	K5(DSBSO)	High
DSBSO	Intra	1	1	EDPNLVPSISN[K]R	P10606	12	GLDPYNVLAP[K]GASGTR	P10606	11	Cytochrome c oxidase subunit 5B, mitochondrial OS=Homo sapiens OX=9606 GN=COX5B PE=1 SV=2	Cytochrome c oxidase subunit 5B, mitochondrial OS=Homo sapiens OX=9606 GN=COX5B PE=1 SV=2	325.81	86	68	FALSE	K12(DSBSO)	K11(DSBSO)	High
DSBSO	Intra	3	1	FT[K]ELGK	Q8TDD1	3	FTGL[K]TALILGGDR	Q8TDD1	5	ATP-dependent RNA helicase DDX54 OS=Homo sapiens OX=9606 GN=DDX54 PE=1 SV=2	ATP-dependent RNA helicase DDX54 OS=Homo sapiens OX=9606 GN=DDX54 PE=1 SV=2	246.15	187	196	FALSE	K3(DSBSO)	K5(DSBSO)	High
DSBSO	Intra	3	1	QEAEQL[K]NQIR	P62873	7	LFVSGACDASA[K]LWDVR	P62873	12	Guanine nucleotide-binding protein G(I)/G(S)/G(T) subunit beta-1 OS=Homo sapiens OX=9606 GN=GNB1 PE=1 SV=3	Guanine nucleotide-binding protein G(I)/G(S)/G(T) subunit beta-1 OS=Homo sapiens OX=9606 GN=GNB1 PE=1 SV=3	394.85	15	209	FALSE	K7(DSBSO)	C7(Carbamidomethyl);K12(DSBSO)	High
DSBSO	Intra	3	1	[K]SLDFYTR	Q04760	1	FEELGV[K]FVK	Q04760	7	Lactoylglutathione lyase OS=Homo sapiens OX=9606 GN=GLO1 PE=1 SV=4	Lactoylglutathione lyase OS=Homo sapiens OX=9606 GN=GLO1 PE=1 SV=4	320.91	44	148	FALSE	K1(DSBSO)	K7(DSBSO)	High
DSBSO	Intra	2	1	I[K]GCTDNLTLTVAR	O00151	2	LVGG[K]DFEQPLAISR	O00151	5	PDZ and LIM domain protein 1 OS=Homo sapiens OX=9606 GN=PDLIM1 PE=1 SV=4	PDZ and LIM domain protein 1 OS=Homo sapiens OX=9606 GN=PDLIM1 PE=1 SV=4	442.62	71	22	FALSE	K2(DSBSO);C4(Carbamidomethyl)	K5(DSBSO)	High
DSBSO	Intra	5	1	EQIY[K]LAK	P62277	5	[K]GLTPSQIGVILR	P62277	1	Small ribosomal subunit protein uS15 OS=Homo sapiens OX=9606 GN=RPS13 PE=1 SV=2	Small ribosomal subunit protein uS15 OS=Homo sapiens OX=9606 GN=RPS13 PE=1 SV=2	286.64	39	43	FALSE	K5(DSBSO)	K1(DSBSO)	High
DSBSO	Intra	3	1	ALQGAME[K]LQSR	Q08379	8	FMELMQE[K]ADLK	Q08379	8	Golgin subfamily A member 2 OS=Homo sapiens OX=9606 GN=GOLGA2 PE=1 SV=3	Golgin subfamily A member 2 OS=Homo sapiens OX=9606 GN=GOLGA2 PE=1 SV=3	563.3	807	819	FALSE	K8(DSBSO)	K8(DSBSO)	High
DSBSO	Intra	3	1	GAQLA[K]DIAR	P09661	6	LYVIY[K]VPQVR	P09661	6	U2 small nuclear ribonucleoprotein A' OS=Homo sapiens OX=9606 GN=SNRPA1 PE=1 SV=2	U2 small nuclear ribonucleoprotein A' OS=Homo sapiens OX=9606 GN=SNRPA1 PE=1 SV=2	420.41	172	138	FALSE	K6(DSBSO)	K6(DSBSO)	High
DSBSO	Intra	3	1	TVDGPSG[K]LWR	P04406	8	GALQNIIPASTGAA[K]AVGK	P04406	15	Glyceraldehyde-3-phosphate dehydrogenase OS=Homo sapiens OX=9606 GN=GAPDH PE=1 SV=3	Glyceraldehyde-3-phosphate dehydrogenase OS=Homo sapiens OX=9606 GN=GAPDH PE=1 SV=3	352.96	194	215	FALSE	K8(DSBSO)	K15(DSBSO)	High
DSBSO	Intra	4	1	ATFI[K]VPQNQNGK	P19338	5	TLFV[K]GLSEDTTEETLK	P19338	5	Nucleolin OS=Homo sapiens OX=9606 GN=NCL PE=1 SV=3	Nucleolin OS=Homo sapiens OX=9606 GN=NCL PE=1 SV=3	553.74	513	577	FALSE	K5(DSBSO)	K5(DSBSO)	High
DSBSO	Intra	6	2	LAADVG[K]AGAER	P05141	7	IP[K]EQGVLSFWR	P05141;P12236	3	ADP/ATP translocase 2 OS=Homo sapiens OX=9606 GN=SLC25A5 PE=1 SV=7	ADP/ATP translocase 2 OS=Homo sapiens OX=9606 GN=SLC25A5 PE=1 SV=7;ADP/ATP translocase 3 OS=Homo sapiens OX=9606 GN=SLC25A6 PE=1 SV=4	461.6	147	63;63	FALSE	K7(DSBSO)	K3(DSBSO)	High
DSBSO	Intra	3	1	[K]AVVVCPK	Q00839	1	APQCLG[K]FIEIAAR	Q00839	7	Heterogeneous nuclear ribonucleoprotein U OS=Homo sapiens OX=9606 GN=HNRNPU PE=1 SV=6	Heterogeneous nuclear ribonucleoprotein U OS=Homo sapiens OX=9606 GN=HNRNPU PE=1 SV=6	328.31	602	565	FALSE	K1(DSBSO);C6(Carbamidomethyl)	C4(Carbamidomethyl);K7(DSBSO)	High
DSBSO	Intra	3	1	S[K]GIAYIEFK	P19338	2	NLPY[K]VTQDELK	P19338	5	Nucleolin OS=Homo sapiens OX=9606 GN=NCL PE=1 SV=3	Nucleolin OS=Homo sapiens OX=9606 GN=NCL PE=1 SV=3	330.62	429	403	FALSE	K2(DSBSO)	K5(DSBSO)	High
DSBSO	Intra	1	1	TPVEVPVGGF[K]GR	Q15149	11	TTV[K]DLSELGSVR	Q15149	4	Plectin OS=Homo sapiens OX=9606 GN=PLEC PE=1 SV=3	Plectin OS=Homo sapiens OX=9606 GN=PLEC PE=1 SV=3	237.02	3384	3476	FALSE	K11(DSBSO)	K4(DSBSO)	High
DSBSO	Intra	3	1	GLMVLELP[K]R	Q99567	9	WG[K]NSEFEGGK	Q99567	3	Nuclear pore complex protein Nup88 OS=Homo sapiens OX=9606 GN=NUP88 PE=1 SV=2	Nuclear pore complex protein Nup88 OS=Homo sapiens OX=9606 GN=NUP88 PE=1 SV=2	270.35	138	142	FALSE	K9(DSBSO)	K3(DSBSO)	High
DSBSO	Intra	3	1	TS[K]FVLR	Q15542	3	QQIDAMVGSLAGEA[K]R	Q15542	15	Transcription initiation factor TFIID subunit 5 OS=Homo sapiens OX=9606 GN=TAF5 PE=1 SV=3	Transcription initiation factor TFIID subunit 5 OS=Homo sapiens OX=9606 GN=TAF5 PE=1 SV=3	276.77	304	364	FALSE	K3(DSBSO)	K15(DSBSO)	High
DSBSO	Intra	4	1	Y[K]AIASNSK	O94905	2	L[K]LTPEYLQLMK	O94905	2	Erlin-2 OS=Homo sapiens OX=9606 GN=ERLIN2 PE=1 SV=1	Erlin-2 OS=Homo sapiens OX=9606 GN=ERLIN2 PE=1 SV=1	301.63	287	275	FALSE	K2(DSBSO)	K2(DSBSO)	High
DSBSO	Intra	4	1	MPLG[K]LSK	P09874	5	MIFDVESM[K]K	P09874	9	Poly [ADP-ribose] polymerase 1 OS=Homo sapiens OX=9606 GN=PARP1 PE=1 SV=4	Poly [ADP-ribose] polymerase 1 OS=Homo sapiens OX=9606 GN=PARP1 PE=1 SV=4	329.12	700	683	FALSE	K5(DSBSO)	K9(DSBSO)	High
DSBSO	Intra	3	1	IE[K]MSILGVR	Q92878	3	SEYVE[K]FYR	Q92878	6	DNA repair protein RAD50 OS=Homo sapiens OX=9606 GN=RAD50 PE=1 SV=1	DNA repair protein RAD50 OS=Homo sapiens OX=9606 GN=RAD50 PE=1 SV=1	408.5	6	1285	FALSE	K3(DSBSO)	K6(DSBSO)	High
DSBSO	Intra	3	1	NLQEAEEWY[K]SK	P08670	10	LQDEIQNM[K]EEMAR	P08670	9	Vimentin OS=Homo sapiens OX=9606 GN=VIM PE=1 SV=4	Vimentin OS=Homo sapiens OX=9606 GN=VIM PE=1 SV=4	469.98	292	373	FALSE	K10(DSBSO)	K9(DSBSO)	High
DSBSO	Intra	3	2	I[K]ALLER	O60506;O43390	2	SAFLCGVM[K]TYR	O60506;O43390	9	Heterogeneous nuclear ribonucleoprotein Q OS=Homo sapiens OX=9606 GN=SYNCRIP PE=1 SV=2;Heterogeneous nuclear ribonucleoprotein R OS=Homo sapiens OX=9606 GN=HNRNPR PE=1 SV=1	Heterogeneous nuclear ribonucleoprotein Q OS=Homo sapiens OX=9606 GN=SYNCRIP PE=1 SV=2;Heterogeneous nuclear ribonucleoprotein R OS=Homo sapiens OX=9606 GN=HNRNPR PE=1 SV=1	256.2	125;128	100;103	FALSE	K2(DSBSO)	C5(Carbamidomethyl);K9(DSBSO)	High
DSBSO	Intra	2	1	SGIDITDFQA[K]R	P49790	11	LMTP[K]PVSIATNR	P49790	5	Nuclear pore complex protein Nup153 OS=Homo sapiens OX=9606 GN=NUP153 PE=1 SV=2	Nuclear pore complex protein Nup153 OS=Homo sapiens OX=9606 GN=NUP153 PE=1 SV=2	260.95	353	371	FALSE	K11(DSBSO)	K5(DSBSO)	High
DSBSO	Intra	8	1	EFSGNPI[K]VSFATR	P35637	8	L[K]GEATVSFDDPPSAK	P35637	2	RNA-binding protein FUS OS=Homo sapiens OX=9606 GN=FUS PE=1 SV=1	RNA-binding protein FUS OS=Homo sapiens OX=9606 GN=FUS PE=1 SV=1	488.84	365	334	FALSE	K8(DSBSO)	K2(DSBSO)	High
DSBSO	Intra	4	1	SGFNS[K]SGQR	P07910	6	VDSLLENLE[K]IEK	P07910	10	Heterogeneous nuclear ribonucleoproteins C1/C2 OS=Homo sapiens OX=9606 GN=HNRNPC PE=1 SV=4	Heterogeneous nuclear ribonucleoproteins C1/C2 OS=Homo sapiens OX=9606 GN=HNRNPC PE=1 SV=4	378.13	176	216	FALSE	K6(DSBSO)	K10(DSBSO)	High
DSBSO	Intra	2	1	GG[K]IIVGDATEK	Q96I25	3	[K]SDSNPLTEILK	Q96I25	1	Splicing factor 45 OS=Homo sapiens OX=9606 GN=RBM17 PE=1 SV=1	Splicing factor 45 OS=Homo sapiens OX=9606 GN=RBM17 PE=1 SV=1	405.4	276	290	FALSE	K3(DSBSO)	K1(DSBSO)	High
DSBSO	Intra	2	4	YESLTDPS[K]LDSGK	Q58FF8;P08238;P07900	9	ELISNASDALD[K]IR	P08238;P14625	12	Putative heat shock protein HSP 90-beta 2 OS=Homo sapiens OX=9606 GN=HSP90AB2P PE=1 SV=2;Heat shock protein HSP 90-beta OS=Homo sapiens OX=9606 GN=HSP90AB1 PE=1 SV=4;Heat shock protein HSP 90-alpha OS=Homo sapiens OX=9606 GN=HSP90AA1 PE=1 SV=5	Heat shock protein HSP 90-beta OS=Homo sapiens OX=9606 GN=HSP90AB1 PE=1 SV=4;Endoplasmin OS=Homo sapiens OX=9606 GN=HSP90B1 PE=1 SV=1	361.07	64;64;69	53;114	FALSE	K9(DSBSO)	K12(DSBSO)	High
DSBSO	Intra	2	1	AEIAS[K]EK	Q13123	6	GLDFALLQ[K]VR	Q13123	9	Protein Red OS=Homo sapiens OX=9606 GN=IK PE=1 SV=3	Protein Red OS=Homo sapiens OX=9606 GN=IK PE=1 SV=3	315.02	181	173	FALSE	K6(DSBSO)	K9(DSBSO)	High
DSBSO	Intra	2	1	[K]SDSNPLTEILK	Q96I25	1	[K]SDSNPLTEILK	Q96I25	1	Splicing factor 45 OS=Homo sapiens OX=9606 GN=RBM17 PE=1 SV=1	Splicing factor 45 OS=Homo sapiens OX=9606 GN=RBM17 PE=1 SV=1	478.54	290	290	FALSE	K1(DSBSO)	K1(DSBSO)	High
DSBSO	Intra	3	1	DGVTVA[K]SIDLK	P10809	7	TVIIEQSWGSP[K]VTK	P10809	12	60 kDa heat shock protein, mitochondrial OS=Homo sapiens OX=9606 GN=HSPD1 PE=1 SV=2	60 kDa heat shock protein, mitochondrial OS=Homo sapiens OX=9606 GN=HSPD1 PE=1 SV=2	604.12	82	72	FALSE	K7(DSBSO)	K12(DSBSO)	High
DSBSO	Intra	1	1	DL[K]YTIENPR	Q7KZF4	3	AAATQPDA[K]DTPDEPWAFPAR	Q7KZF4	9	Staphylococcal nuclease domain-containing protein 1 OS=Homo sapiens OX=9606 GN=SND1 PE=1 SV=1	Staphylococcal nuclease domain-containing protein 1 OS=Homo sapiens OX=9606 GN=SND1 PE=1 SV=1	330.93	177	71	FALSE	K3(DSBSO)	K9(DSBSO)	High
DSBSO	Intra	2	1	LL[K]DAEALSQR	P35580	3	VDDDLGTIESLEEA[K]K	P35580	15	Myosin-10 OS=Homo sapiens OX=9606 GN=MYH10 PE=1 SV=3	Myosin-10 OS=Homo sapiens OX=9606 GN=MYH10 PE=1 SV=3	364.06	1399	1394	FALSE	K3(DSBSO)	K15(DSBSO)	High
DSBSO	Intra	3	1	NIVD[K]TASFVAR	Q15459	5	AQEPSAAIP[K]VMQQQQQTTQQQLPQK	Q15459	10	Splicing factor 3A subunit 1 OS=Homo sapiens OX=9606 GN=SF3A1 PE=1 SV=1	Splicing factor 3A subunit 1 OS=Homo sapiens OX=9606 GN=SF3A1 PE=1 SV=1	488.5	55	115	FALSE	K5(DSBSO)	K10(DSBSO)	High
DSBSO	Intra	3	1	LSDY[K]GK	P32119	5	GLFIIDG[K]GVLR	P32119	8	Peroxiredoxin-2 OS=Homo sapiens OX=9606 GN=PRDX2 PE=1 SV=5	Peroxiredoxin-2 OS=Homo sapiens OX=9606 GN=PRDX2 PE=1 SV=5	290.95	34	135	FALSE	K5(DSBSO)	K8(DSBSO)	High
DSBSO	Intra	2	1	S[K]GFGFVSFER	P11940	2	ELNG[K]QIYVGR	P11940	5	Polyadenylate-binding protein 1 OS=Homo sapiens OX=9606 GN=PABPC1 PE=1 SV=2	Polyadenylate-binding protein 1 OS=Homo sapiens OX=9606 GN=PABPC1 PE=1 SV=2	278.23	231	259	FALSE	K2(DSBSO)	K5(DSBSO)	High
DSBSO	Intra	4	1	[K]MGVPYCIIK	P62424	1	AGVNTVTTLVEN[K]K	P62424	13	Large ribosomal subunit protein eL8 OS=Homo sapiens OX=9606 GN=RPL7A PE=1 SV=2	Large ribosomal subunit protein eL8 OS=Homo sapiens OX=9606 GN=RPL7A PE=1 SV=2	320.5	176	150	FALSE	K1(DSBSO);C7(Carbamidomethyl)	K13(DSBSO)	High
DSBSO	Intra	3	1	IN[K]ESLLPVAK	Q16851	3	FLQE[K]GPSVDWGK	Q16851	5	UTP--glucose-1-phosphate uridylyltransferase OS=Homo sapiens OX=9606 GN=UGP2 PE=1 SV=5	UTP--glucose-1-phosphate uridylyltransferase OS=Homo sapiens OX=9606 GN=UGP2 PE=1 SV=5	393.33	198	69	FALSE	K3(DSBSO)	K5(DSBSO)	High
DSBSO	Intra	3	1	GQ[K]ATLLQQR	P46013	3	SEETNTEIVECIL[K]R	P46013	14	Proliferation marker protein Ki-67 OS=Homo sapiens OX=9606 GN=MKI67 PE=1 SV=2	Proliferation marker protein Ki-67 OS=Homo sapiens OX=9606 GN=MKI67 PE=1 SV=2	370.32	910	906	FALSE	K3(DSBSO)	C11(Carbamidomethyl);K14(DSBSO)	High
DSBSO	Intra	2	4	AGAA[K]AK	P10412;P16401	5	ASGPPVSELIT[K]AVAASK	P10412;P16403;P16402	12	Histone H1.4 OS=Homo sapiens OX=9606 GN=H1-4 PE=1 SV=2;Histone H1.5 OS=Homo sapiens OX=9606 GN=H1-5 PE=1 SV=3	Histone H1.4 OS=Homo sapiens OX=9606 GN=H1-4 PE=1 SV=2;Histone H1.2 OS=Homo sapiens OX=9606 GN=H1-2 PE=1 SV=2;Histone H1.3 OS=Homo sapiens OX=9606 GN=H1-3 PE=1 SV=2	239.94	127;130	46;46;47	FALSE	K5(DSBSO)	K12(DSBSO)	High
DSBSO	Intra	3	1	ELENANDLLSAT[K]R	P12270	13	ELENANDLLSAT[K]R	P12270	13	Nucleoprotein TPR OS=Homo sapiens OX=9606 GN=TPR PE=1 SV=3	Nucleoprotein TPR OS=Homo sapiens OX=9606 GN=TPR PE=1 SV=3	685.53	364	364	FALSE	K13(DSBSO)	K13(DSBSO)	High
DSBSO	Intra	1	1	VFVSPLA[K]K	P10515	8	LAVE[K]GIDLTQVK	P10515	5	Dihydrolipoyllysine-residue acetyltransferase component of pyruvate dehydrogenase complex, mitochondrial OS=Homo sapiens OX=9606 GN=DLAT PE=1 SV=3	Dihydrolipoyllysine-residue acetyltransferase component of pyruvate dehydrogenase complex, mitochondrial OS=Homo sapiens OX=9606 GN=DLAT PE=1 SV=3	368.25	362	368	FALSE	K8(DSBSO)	K5(DSBSO)	High
DSBSO	Intra	2	1	IT[K]EAGSVSLR	Q13813	3	G[K]DLIGVQNLLK	Q13813	2	Spectrin alpha chain, non-erythrocytic 1 OS=Homo sapiens OX=9606 GN=SPTAN1 PE=1 SV=3	Spectrin alpha chain, non-erythrocytic 1 OS=Homo sapiens OX=9606 GN=SPTAN1 PE=1 SV=3	382.5	1057	814	FALSE	K3(DSBSO)	K2(DSBSO)	High
DSBSO	Intra	3	1	[K]EILQIMNK	Q8TCS8	1	IAGTN[K]GITALQADIK	Q8TCS8	6	Polyribonucleotide nucleotidyltransferase 1, mitochondrial OS=Homo sapiens OX=9606 GN=PNPT1 PE=1 SV=2	Polyribonucleotide nucleotidyltransferase 1, mitochondrial OS=Homo sapiens OX=9606 GN=PNPT1 PE=1 SV=2	475.41	583	552	FALSE	K1(DSBSO)	K6(DSBSO)	High
DSBSO	Intra	3	1	NLQEAEEWY[K]SK	P08670	10	ETNLDSLPLVDTHS[K]R	P08670	15	Vimentin OS=Homo sapiens OX=9606 GN=VIM PE=1 SV=4	Vimentin OS=Homo sapiens OX=9606 GN=VIM PE=1 SV=4	339.71	292	439	FALSE	K10(DSBSO)	K15(DSBSO)	High
DSBSO	Intra	7	1	FANYID[K]VR	P08670	7	TLLI[K]TVETR	P08670	5	Vimentin OS=Homo sapiens OX=9606 GN=VIM PE=1 SV=4	Vimentin OS=Homo sapiens OX=9606 GN=VIM PE=1 SV=4	539.38	120	445	FALSE	K7(DSBSO)	K5(DSBSO)	High
DSBSO	Intra	2	1	TLSV[K]VMR	Q13310	5	S[K]GFGFVSYEK	Q13310	2	Polyadenylate-binding protein 4 OS=Homo sapiens OX=9606 GN=PABPC4 PE=1 SV=1	Polyadenylate-binding protein 4 OS=Homo sapiens OX=9606 GN=PABPC4 PE=1 SV=1	348.79	221	231	FALSE	K5(DSBSO)	K2(DSBSO)	High
DSBSO	Intra	3	1	VPV[K]DVVDPGK	Q14315	4	AFGPGLEGGLVN[K]ANR	Q14315	13	Filamin-C OS=Homo sapiens OX=9606 GN=FLNC PE=1 SV=3	Filamin-C OS=Homo sapiens OX=9606 GN=FLNC PE=1 SV=3	317.56	1438	1367	FALSE	K4(DSBSO)	K13(DSBSO)	High
DSBSO	Intra	3	1	SIA[K]EGFEK	P10809	4	TL[K]IPAMTIAK	P10809	3	60 kDa heat shock protein, mitochondrial OS=Homo sapiens OX=9606 GN=HSPD1 PE=1 SV=2	60 kDa heat shock protein, mitochondrial OS=Homo sapiens OX=9606 GN=HSPD1 PE=1 SV=2	296	125	473	FALSE	K4(DSBSO)	K3(DSBSO)	High
DSBSO	Intra	3	1	GTVNS[K]LR	Q99615	6	LDDTYI[K]AYLR	Q99615	7	DnaJ homolog subfamily C member 7 OS=Homo sapiens OX=9606 GN=DNAJC7 PE=1 SV=2	DnaJ homolog subfamily C member 7 OS=Homo sapiens OX=9606 GN=DNAJC7 PE=1 SV=2	257.38	306	329	FALSE	K6(DSBSO)	K7(DSBSO)	High
DSBSO	Intra	4	1	VTLDWA[K]PK	P19338	7	SQPS[K]TLFVK	P19338	5	Nucleolin OS=Homo sapiens OX=9606 GN=NCL PE=1 SV=3	Nucleolin OS=Homo sapiens OX=9606 GN=NCL PE=1 SV=3	244.42	646	572	FALSE	K7(DSBSO)	K5(DSBSO)	High
DSBSO	Intra	5	1	TLLI[K]TVETR	P08670	5	TNE[K]VELQELNDR	P08670	4	Vimentin OS=Homo sapiens OX=9606 GN=VIM PE=1 SV=4	Vimentin OS=Homo sapiens OX=9606 GN=VIM PE=1 SV=4	377.18	445	104	FALSE	K5(DSBSO)	K4(DSBSO)	High
DSBSO	Intra	3	1	LPPPPDI[K]K	P51114	8	GSNGAFY[K]GFIK	P51114	8	RNA-binding protein FXR1 OS=Homo sapiens OX=9606 GN=FXR1 PE=1 SV=3	RNA-binding protein FXR1 OS=Homo sapiens OX=9606 GN=FXR1 PE=1 SV=3	234.81	56	17	FALSE	K8(DSBSO)	K8(DSBSO)	High
DSBSO	Intra	3	1	EELIN[K]K	Q92878	6	TANQLMNDFAE[K]ETLK	Q92878	12	DNA repair protein RAD50 OS=Homo sapiens OX=9606 GN=RAD50 PE=1 SV=1	DNA repair protein RAD50 OS=Homo sapiens OX=9606 GN=RAD50 PE=1 SV=1	264.91	932	421	FALSE	K6(DSBSO)	K12(DSBSO)	High
DSBSO	Intra	3	1	GIVEFAS[K]PAAR	P23246	8	YGEPGEVFIN[K]GK	P23246	11	Splicing factor, proline- and glutamine-rich OS=Homo sapiens OX=9606 GN=SFPQ PE=1 SV=2	Splicing factor, proline- and glutamine-rich OS=Homo sapiens OX=9606 GN=SFPQ PE=1 SV=2	439.7	421	330	FALSE	K8(DSBSO)	K11(DSBSO)	High
DSBSO	Intra	1	1	NIQAC[K]ELAQTTR	P50990	6	AVDDGVNTF[K]VLTR	P50990	10	T-complex protein 1 subunit theta OS=Homo sapiens OX=9606 GN=CCT8 PE=1 SV=4	T-complex protein 1 subunit theta OS=Homo sapiens OX=9606 GN=CCT8 PE=1 SV=4	500.58	37	400	FALSE	C5(Carbamidomethyl);K6(DSBSO)	K10(DSBSO)	High
DSBSO	Intra	4	1	ALQASAL[K]AWGGK	P04075	8	GILAADESTGSIA[K]R	P04075	14	Fructose-bisphosphate aldolase A OS=Homo sapiens OX=9606 GN=ALDOA PE=1 SV=2	Fructose-bisphosphate aldolase A OS=Homo sapiens OX=9606 GN=ALDOA PE=1 SV=2	730.56	312	42	FALSE	K8(DSBSO)	K14(DSBSO)	High
DSBSO	Intra	5	1	LAADVG[K]AGAER	P05141	7	[K]GTDIMYTGTLDCWR	P05141	1	ADP/ATP translocase 2 OS=Homo sapiens OX=9606 GN=SLC25A5 PE=1 SV=7	ADP/ATP translocase 2 OS=Homo sapiens OX=9606 GN=SLC25A5 PE=1 SV=7	501.19	147	245	FALSE	K7(DSBSO)	K1(DSBSO);M6(Oxidation);C13(Carbamidomethyl)	High
DSBSO	Intra	2	1	LLSISG[K]R	P06748	7	FINYV[K]NCFR	P06748	6	Nucleophosmin OS=Homo sapiens OX=9606 GN=NPM1 PE=1 SV=2	Nucleophosmin OS=Homo sapiens OX=9606 GN=NPM1 PE=1 SV=2	367.25	141	273	FALSE	K7(DSBSO)	K6(DSBSO);C8(Carbamidomethyl)	High
DSBSO	Intra	3	1	[K]ILMGNEELTR	Q96FV9	1	TAPEDFLG[K]GPTK	Q96FV9	9	THO complex subunit 1 OS=Homo sapiens OX=9606 GN=THOC1 PE=1 SV=1	THO complex subunit 1 OS=Homo sapiens OX=9606 GN=THOC1 PE=1 SV=1	392.72	430	425	FALSE	K1(DSBSO)	K9(DSBSO)	High
DSBSO	Intra	3	1	DA[K]LYSNR	P31948	3	LAYINPDLALEE[K]NK	P31948	13	Stress-induced-phosphoprotein 1 OS=Homo sapiens OX=9606 GN=STIP1 PE=1 SV=1	Stress-induced-phosphoprotein 1 OS=Homo sapiens OX=9606 GN=STIP1 PE=1 SV=1	284.11	395	364	FALSE	K3(DSBSO)	K13(DSBSO)	High
DSBSO	Intra	3	1	SGFNS[K]SGQR	P07910	6	VFIGNLNTLVV[K]K	P07910	12	Heterogeneous nuclear ribonucleoproteins C1/C2 OS=Homo sapiens OX=9606 GN=HNRNPC PE=1 SV=4	Heterogeneous nuclear ribonucleoproteins C1/C2 OS=Homo sapiens OX=9606 GN=HNRNPC PE=1 SV=4	360.04	176	29	FALSE	K6(DSBSO)	K12(DSBSO)	High
DSBSO	Intra	3	1	STVAQLV[K]R	P25705	8	VVDALGNAIDG[K]GPIGSK	P25705	12	ATP synthase subunit alpha, mitochondrial OS=Homo sapiens OX=9606 GN=ATP5F1A PE=1 SV=1	ATP synthase subunit alpha, mitochondrial OS=Homo sapiens OX=9606 GN=ATP5F1A PE=1 SV=1	517.8	261	161	FALSE	K8(DSBSO)	K12(DSBSO)	High
DSBSO	Intra	3	1	[K]HNLLASK	Q01082	1	DLTSVNILL[K]K	Q01082	10	Spectrin beta chain, non-erythrocytic 1 OS=Homo sapiens OX=9606 GN=SPTBN1 PE=1 SV=2	Spectrin beta chain, non-erythrocytic 1 OS=Homo sapiens OX=9606 GN=SPTBN1 PE=1 SV=2	412.62	1478	1420	FALSE	K1(DSBSO)	K10(DSBSO)	High
DSBSO	Intra	3	2	YQQF[K]DFQR	O00148;Q13838	5	ELAFQIS[K]EYER	O00148;Q13838	8	ATP-dependent RNA helicase DDX39A OS=Homo sapiens OX=9606 GN=DDX39A PE=1 SV=2;Spliceosome RNA helicase DDX39B OS=Homo sapiens OX=9606 GN=DDX39B PE=1 SV=1	ATP-dependent RNA helicase DDX39A OS=Homo sapiens OX=9606 GN=DDX39A PE=1 SV=2;Spliceosome RNA helicase DDX39B OS=Homo sapiens OX=9606 GN=DDX39B PE=1 SV=1	337.34	333;334	130;131	FALSE	K5(DSBSO)	K8(DSBSO)	High
DSBSO	Intra	3	1	NILIDFT[K]K	P19367	8	GQISETL[K]TR	P19367	8	Hexokinase-1 OS=Homo sapiens OX=9606 GN=HK1 PE=1 SV=3	Hexokinase-1 OS=Homo sapiens OX=9606 GN=HK1 PE=1 SV=3	386.44	763	777	FALSE	K8(DSBSO)	K8(DSBSO)	High
DSBSO	Intra	4	1	IGLFI[K]AGSR	P22695	6	GGLGLSGA[K]ANYR	P22695	9	Cytochrome b-c1 complex subunit 2, mitochondrial OS=Homo sapiens OX=9606 GN=UQCRC2 PE=1 SV=3	Cytochrome b-c1 complex subunit 2, mitochondrial OS=Homo sapiens OX=9606 GN=UQCRC2 PE=1 SV=3	560.98	66	250	FALSE	K6(DSBSO)	K9(DSBSO)	High
DSBSO	Intra	3	1	IQQIAEGE[K]VK	Q14254	9	[K]IGEAEAAVIEAMGK	Q14254	1	Flotillin-2 OS=Homo sapiens OX=9606 GN=FLOT2 PE=1 SV=2	Flotillin-2 OS=Homo sapiens OX=9606 GN=FLOT2 PE=1 SV=2	289.83	305	321	FALSE	K9(DSBSO)	K1(DSBSO)	High
DSBSO	Intra	1	1	FVDFQ[K]VR	Q14566	6	DVEQQF[K]YTQPNICR	Q14566	7	DNA replication licensing factor MCM6 OS=Homo sapiens OX=9606 GN=MCM6 PE=1 SV=1	DNA replication licensing factor MCM6 OS=Homo sapiens OX=9606 GN=MCM6 PE=1 SV=1	319.34	205	173	FALSE	K6(DSBSO)	K7(DSBSO);C14(Carbamidomethyl)	High
DSBSO	Intra	3	1	LVQGSIL[K]K	P12004	8	IL[K]CAGNEDIITLR	P12004	3	Proliferating cell nuclear antigen OS=Homo sapiens OX=9606 GN=PCNA PE=1 SV=1	Proliferating cell nuclear antigen OS=Homo sapiens OX=9606 GN=PCNA PE=1 SV=1	311.97	13	80	FALSE	K8(DSBSO)	K3(DSBSO);C4(Carbamidomethyl)	High
DSBSO	Intra	3	1	GP[K]GPEEK	Q00839	3	APQCLG[K]FIEIAAR	Q00839	7	Heterogeneous nuclear ribonucleoprotein U OS=Homo sapiens OX=9606 GN=HNRNPU PE=1 SV=6	Heterogeneous nuclear ribonucleoprotein U OS=Homo sapiens OX=9606 GN=HNRNPU PE=1 SV=6	311.32	489	565	FALSE	K3(DSBSO)	C4(Carbamidomethyl);K7(DSBSO)	High
DSBSO	Intra	3	1	GQ[K]LCEIER	P35659	3	[K]NVGQFSGFPFEK	P35659	1	Protein DEK OS=Homo sapiens OX=9606 GN=DEK PE=1 SV=1	Protein DEK OS=Homo sapiens OX=9606 GN=DEK PE=1 SV=1	307.64	87	125	FALSE	K3(DSBSO);C5(Carbamidomethyl)	K1(DSBSO)	High
DSBSO	Intra	6	1	FYAVQ[K]LAR	Q16891	6	FYAVQ[K]LAR	Q16891	6	MICOS complex subunit MIC60 OS=Homo sapiens OX=9606 GN=IMMT PE=1 SV=1	MICOS complex subunit MIC60 OS=Homo sapiens OX=9606 GN=IMMT PE=1 SV=1	694.64	640	640	FALSE	K6(DSBSO)	K6(DSBSO)	High
DSBSO	Intra	3	1	LDPAASVTGS[K]R	P46013	11	E[K]AQPLEDLAGLK	P46013	2	Proliferation marker protein Ki-67 OS=Homo sapiens OX=9606 GN=MKI67 PE=1 SV=2	Proliferation marker protein Ki-67 OS=Homo sapiens OX=9606 GN=MKI67 PE=1 SV=2	410.93	1452	1460	FALSE	K11(DSBSO)	K2(DSBSO)	High
DSBSO	Intra	4	1	LQAL[K]TMK	O75844	5	A[K]DLYSALIK	O75844	2	CAAX prenyl protease 1 homolog OS=Homo sapiens OX=9606 GN=ZMPSTE24 PE=1 SV=2	CAAX prenyl protease 1 homolog OS=Homo sapiens OX=9606 GN=ZMPSTE24 PE=1 SV=2	335.13	470	429	FALSE	K5(DSBSO);M7(Oxidation)	K2(DSBSO)	High
DSBSO	Intra	2	1	[K]VLPITVPK	Q9ULW0	1	SPAFAL[K]NR	Q9ULW0	7	Targeting protein for Xklp2 OS=Homo sapiens OX=9606 GN=TPX2 PE=1 SV=2	Targeting protein for Xklp2 OS=Homo sapiens OX=9606 GN=TPX2 PE=1 SV=2	314.88	477	492	FALSE	K1(DSBSO)	K7(DSBSO)	High
DSBSO	Intra	2	1	DIAWTEDS[K]R	O75083	9	EHLL[K]YEYQPFAGK	O75083	5	WD repeat-containing protein 1 OS=Homo sapiens OX=9606 GN=WDR1 PE=1 SV=4	WD repeat-containing protein 1 OS=Homo sapiens OX=9606 GN=WDR1 PE=1 SV=4	433.89	115	95	FALSE	K9(DSBSO)	K5(DSBSO)	High
DSBSO	Intra	2	1	YAALL[K]R	P02549	6	LPEITDL[K]DK	P02549	8	Spectrin alpha chain, erythrocytic 1 OS=Homo sapiens OX=9606 GN=SPTA1 PE=1 SV=5	Spectrin alpha chain, erythrocytic 1 OS=Homo sapiens OX=9606 GN=SPTA1 PE=1 SV=5	353.1	2015	1992	FALSE	K6(DSBSO)	K8(DSBSO)	High
DSBSO	Intra	5	1	Y[K]DGTELELK	Q14739	2	ENDI[K]PLTSFR	Q14739	5	Delta(14)-sterol reductase LBR OS=Homo sapiens OX=9606 GN=LBR PE=1 SV=2	Delta(14)-sterol reductase LBR OS=Homo sapiens OX=9606 GN=LBR PE=1 SV=2	382.41	42	55	FALSE	K2(DSBSO)	K5(DSBSO)	High
DSBSO	Intra	2	1	EAL[K]QSATDPR	P33991	4	TSVLAAANPIESQWNP[K]K	P33991	17	DNA replication licensing factor MCM4 OS=Homo sapiens OX=9606 GN=MCM4 PE=1 SV=5	DNA replication licensing factor MCM4 OS=Homo sapiens OX=9606 GN=MCM4 PE=1 SV=5	439.98	770	627	FALSE	K4(DSBSO)	K17(DSBSO)	High
DSBSO	Intra	3	1	Y[K]EVAELTR	Q01082	2	[K]QALQDTLALYK	Q01082	1	Spectrin beta chain, non-erythrocytic 1 OS=Homo sapiens OX=9606 GN=SPTBN1 PE=1 SV=2	Spectrin beta chain, non-erythrocytic 1 OS=Homo sapiens OX=9606 GN=SPTBN1 PE=1 SV=2	279.49	832	842	FALSE	K2(DSBSO)	K1(DSBSO)	High
DSBSO	Intra	3	2	AGLVIG[K]GGETIK	Q96AE4;Q92945	7	MVMIQDGPQNTGAD[K]PLR	Q96AE4	15	Far upstream element-binding protein 1 OS=Homo sapiens OX=9606 GN=FUBP1 PE=1 SV=3;Far upstream element-binding protein 2 OS=Homo sapiens OX=9606 GN=KHSRP PE=1 SV=4	Far upstream element-binding protein 1 OS=Homo sapiens OX=9606 GN=FUBP1 PE=1 SV=3	514.59	203;251	233	FALSE	K7(DSBSO)	K15(DSBSO)	High
DSBSO	Intra	3	1	[K]ACQIFVR	P52272	1	INEILSNAL[K]R	P52272	10	Heterogeneous nuclear ribonucleoprotein M OS=Homo sapiens OX=9606 GN=HNRNPM PE=1 SV=3	Heterogeneous nuclear ribonucleoprotein M OS=Homo sapiens OX=9606 GN=HNRNPM PE=1 SV=3	312.79	651	381	FALSE	K1(DSBSO);C3(Carbamidomethyl)	K10(DSBSO)	High
DSBSO	Intra	2	1	[K]ELASALK	P07355	1	DALNIETAI[K]TK	P07355	10	Annexin A2 OS=Homo sapiens OX=9606 GN=ANXA2 PE=1 SV=2	Annexin A2 OS=Homo sapiens OX=9606 GN=ANXA2 PE=1 SV=2	270.78	81	47	FALSE	K1(DSBSO)	K10(DSBSO)	High
DSBSO	Intra	1	1	VVGII[K]R	Q9Y2L1	6	LADIC[K]NLNFR	Q9Y2L1	6	Exosome complex exonuclease RRP44 OS=Homo sapiens OX=9606 GN=DIS3 PE=1 SV=2	Exosome complex exonuclease RRP44 OS=Homo sapiens OX=9606 GN=DIS3 PE=1 SV=2	379	350	815	FALSE	K6(DSBSO)	C5(Carbamidomethyl);K6(DSBSO)	High
DSBSO	Intra	1	2	VNWATTPSSQ[K]K	P31483;Q01085	11	SAFAPFG[K]ISDAR	Q01085	8	Cytotoxic granule associated RNA binding protein TIA1 OS=Homo sapiens OX=9606 GN=TIA1 PE=1 SV=3;Nucleolysin TIAR OS=Homo sapiens OX=9606 GN=TIAL1 PE=1 SV=1	Nucleolysin TIAR OS=Homo sapiens OX=9606 GN=TIAL1 PE=1 SV=1	337.54	88;90	122	FALSE	K11(DSBSO)	K8(DSBSO)	High
DSBSO	Intra	4	1	[K]VLQSPATTVVR	Q8TCS8	1	IAGTN[K]GITALQADIK	Q8TCS8	6	Polyribonucleotide nucleotidyltransferase 1, mitochondrial OS=Homo sapiens OX=9606 GN=PNPT1 PE=1 SV=2	Polyribonucleotide nucleotidyltransferase 1, mitochondrial OS=Homo sapiens OX=9606 GN=PNPT1 PE=1 SV=2	406.03	750	552	FALSE	K1(DSBSO)	K6(DSBSO)	High
DSBSO	Intra	3	1	AAAMANNLQ[K]GSAGPMR	Q14498	10	GYGFITFSDSECA[K]K	Q14498	14	RNA-binding protein 39 OS=Homo sapiens OX=9606 GN=RBM39 PE=1 SV=2	RNA-binding protein 39 OS=Homo sapiens OX=9606 GN=RBM39 PE=1 SV=2	624.6	244	305	FALSE	K10(DSBSO)	C12(Carbamidomethyl);K14(DSBSO)	High
DSBSO	Intra	3	1	DG[K]LIK	P39023	3	IY[K]IGQGYLIK	P39023	3	Large ribosomal subunit protein uL3 OS=Homo sapiens OX=9606 GN=RPL3 PE=1 SV=2	Large ribosomal subunit protein uL3 OS=Homo sapiens OX=9606 GN=RPL3 PE=1 SV=2	238.4	297	286	FALSE	K3(DSBSO)	K3(DSBSO)	High
DSBSO	Intra	2	1	LS[K]EDIER	P11142	3	QAT[K]DAGTIAGLNVLR	P11142	4	Heat shock cognate 71 kDa protein OS=Homo sapiens OX=9606 GN=HSPA8 PE=1 SV=1	Heat shock cognate 71 kDa protein OS=Homo sapiens OX=9606 GN=HSPA8 PE=1 SV=1	344.34	512	159	FALSE	K3(DSBSO)	K4(DSBSO)	High
DSBSO	Intra	4	1	LLSISG[K]R	P06748	7	VEA[K]FINYVK	P06748	4	Nucleophosmin OS=Homo sapiens OX=9606 GN=NPM1 PE=1 SV=2	Nucleophosmin OS=Homo sapiens OX=9606 GN=NPM1 PE=1 SV=2	386.31	141	267	FALSE	K7(DSBSO)	K4(DSBSO)	High
DSBSO	Intra	16	1	ADGIVS[K]NF	P63220	7	DHASIQMNVAEVD[K]VTGR	P63220	14	Small ribosomal subunit protein eS21 OS=Homo sapiens OX=9606 GN=RPS21 PE=1 SV=1	Small ribosomal subunit protein eS21 OS=Homo sapiens OX=9606 GN=RPS21 PE=1 SV=1	507.45	81	41	FALSE	K7(DSBSO)	M7(Oxidation);K14(DSBSO)	High
DSBSO	Intra	3	1	[K]AVVVCPK	Q00839	1	[K]MCLFAGFQR	Q00839	1	Heterogeneous nuclear ribonucleoprotein U OS=Homo sapiens OX=9606 GN=HNRNPU PE=1 SV=6	Heterogeneous nuclear ribonucleoprotein U OS=Homo sapiens OX=9606 GN=HNRNPU PE=1 SV=6	258.21	602	592	FALSE	K1(DSBSO);C6(Carbamidomethyl)	K1(DSBSO);C3(Carbamidomethyl)	High
DSBSO	Intra	3	1	IIA[K]LQSK	O43143	4	TCTDI[K]PEWLVK	O43143	6	ATP-dependent RNA helicase DHX15 OS=Homo sapiens OX=9606 GN=DHX15 PE=1 SV=2	ATP-dependent RNA helicase DHX15 OS=Homo sapiens OX=9606 GN=DHX15 PE=1 SV=2	380.63	786	754	FALSE	K4(DSBSO)	C2(Carbamidomethyl);K6(DSBSO)	High
DSBSO	Intra	2	1	ILGPGLN[K]AGK	P62906	8	[K]VLCLAVAVGHVK	P62906	1	Large ribosomal subunit protein uL1 OS=Homo sapiens OX=9606 GN=RPL10A PE=1 SV=2	Large ribosomal subunit protein uL1 OS=Homo sapiens OX=9606 GN=RPL10A PE=1 SV=2	547.04	130	161	FALSE	K8(DSBSO)	K1(DSBSO);C4(Carbamidomethyl)	High
DSBSO	Intra	3	1	WSLLQQQ[K]TAR	P05787	8	FLEQQN[K]MLETK	P05787	7	Keratin, type II cytoskeletal 8 OS=Homo sapiens OX=9606 GN=KRT8 PE=1 SV=7	Keratin, type II cytoskeletal 8 OS=Homo sapiens OX=9606 GN=KRT8 PE=1 SV=7	415.6	130	117	FALSE	K8(DSBSO)	K7(DSBSO)	High
DSBSO	Intra	6	1	NY[K]TAPFDSR	P14854	3	AMTA[K]GGDISVCEWYQR	P14854	5	Cytochrome c oxidase subunit 6B1 OS=Homo sapiens OX=9606 GN=COX6B1 PE=1 SV=2	Cytochrome c oxidase subunit 6B1 OS=Homo sapiens OX=9606 GN=COX6B1 PE=1 SV=2	384.06	13	47	FALSE	K3(DSBSO)	K5(DSBSO);C12(Carbamidomethyl)	High
DSBSO	Intra	3	1	TLLI[K]TVETR	P08670	5	E[K]LQEEMLQR	P08670	2	Vimentin OS=Homo sapiens OX=9606 GN=VIM PE=1 SV=4	Vimentin OS=Homo sapiens OX=9606 GN=VIM PE=1 SV=4	366.91	445	188	FALSE	K5(DSBSO)	K2(DSBSO)	High
DSBSO	Intra	3	1	[K]LLVGSEDYGR	Q13813	1	DMDDEESWI[K]EK	Q13813	10	Spectrin alpha chain, non-erythrocytic 1 OS=Homo sapiens OX=9606 GN=SPTAN1 PE=1 SV=3	Spectrin alpha chain, non-erythrocytic 1 OS=Homo sapiens OX=9606 GN=SPTAN1 PE=1 SV=3	383.97	1784	1781	FALSE	K1(DSBSO)	K10(DSBSO)	High
DSBSO	Intra	3	1	INEILSNAL[K]R	P52272	10	GEIIA[K]QGGGGGGGSVPGIER	P52272	6	Heterogeneous nuclear ribonucleoprotein M OS=Homo sapiens OX=9606 GN=HNRNPM PE=1 SV=3	Heterogeneous nuclear ribonucleoprotein M OS=Homo sapiens OX=9606 GN=HNRNPM PE=1 SV=3	672.65	381	388	FALSE	K10(DSBSO)	K6(DSBSO)	High
DSBSO	Intra	3	1	IGPLGLSP[K]K	P30050	9	VGDDIA[K]ATGDWK	P30050	7	Large ribosomal subunit protein uL11 OS=Homo sapiens OX=9606 GN=RPL12 PE=1 SV=1	Large ribosomal subunit protein uL11 OS=Homo sapiens OX=9606 GN=RPL12 PE=1 SV=1	631.48	40	48	FALSE	K9(DSBSO)	K7(DSBSO)	High
DSBSO	Intra	3	1	SQPS[K]TLFVK	P19338	5	TLLA[K]NLPYK	P19338	5	Nucleolin OS=Homo sapiens OX=9606 GN=NCL PE=1 SV=3	Nucleolin OS=Homo sapiens OX=9606 GN=NCL PE=1 SV=3	280.27	572	398	FALSE	K5(DSBSO)	K5(DSBSO)	High
DSBSO	Intra	2	1	LMNVIE[K]ER	P35250	7	YRPV[K]LNEIVGNEDTVSR	P35250	5	Replication factor C subunit 2 OS=Homo sapiens OX=9606 GN=RFC2 PE=1 SV=3	Replication factor C subunit 2 OS=Homo sapiens OX=9606 GN=RFC2 PE=1 SV=3	409.58	208	46	FALSE	K7(DSBSO)	K5(DSBSO)	High
DSBSO	Intra	3	1	LVED[K]PGSR	Q08170	5	NEGVIEFVSYSDM[K]R	Q08170	14	Serine/arginine-rich splicing factor 4 OS=Homo sapiens OX=9606 GN=SRSF4 PE=1 SV=2	Serine/arginine-rich splicing factor 4 OS=Homo sapiens OX=9606 GN=SRSF4 PE=1 SV=2	314.32	176	154	FALSE	K5(DSBSO)	K14(DSBSO)	High
DSBSO	Intra	3	1	YDTLL[K]AVK	P50579	6	DATNTGI[K]CAGIDVR	P50579	8	Methionine aminopeptidase 2 OS=Homo sapiens OX=9606 GN=METAP2 PE=1 SV=1	Methionine aminopeptidase 2 OS=Homo sapiens OX=9606 GN=METAP2 PE=1 SV=1	373	278	289	FALSE	K6(DSBSO)	K8(DSBSO);C9(Carbamidomethyl)	High
DSBSO	Intra	3	1	L[K]GLLQSGQIPGR	P09661	2	S[K]TFNPGAGLPTDK	P09661	2	U2 small nuclear ribonucleoprotein A' OS=Homo sapiens OX=9606 GN=SNRPA1 PE=1 SV=2	U2 small nuclear ribonucleoprotein A' OS=Homo sapiens OX=9606 GN=SNRPA1 PE=1 SV=2	530.83	221	179	FALSE	K2(DSBSO)	K2(DSBSO)	High
DSBSO	Intra	3	1	[K]PLDLYR	O14497	1	IT[K]LYELGGEPER	O14497	3	AT-rich interactive domain-containing protein 1A OS=Homo sapiens OX=9606 GN=ARID1A PE=1 SV=3	AT-rich interactive domain-containing protein 1A OS=Homo sapiens OX=9606 GN=ARID1A PE=1 SV=3	247.54	1047	1010	FALSE	K1(DSBSO)	K3(DSBSO)	High
DSBSO	Intra	5	1	IY[K]IGQGYLIK	P39023	3	LI[K]NNASTDYDLSDK	P39023	3	Large ribosomal subunit protein uL3 OS=Homo sapiens OX=9606 GN=RPL3 PE=1 SV=2	Large ribosomal subunit protein uL3 OS=Homo sapiens OX=9606 GN=RPL3 PE=1 SV=2	578.48	286	300	FALSE	K3(DSBSO)	K3(DSBSO)	High
DSBSO	Intra	3	1	ISVLG[K]GSMR	Q07666	6	VLIPV[K]QYPK	Q07666	6	KH domain-containing, RNA-binding, signal transduction-associated protein 1 OS=Homo sapiens OX=9606 GN=KHDRBS1 PE=1 SV=1	KH domain-containing, RNA-binding, signal transduction-associated protein 1 OS=Homo sapiens OX=9606 GN=KHDRBS1 PE=1 SV=1	383.09	200	165	FALSE	K6(DSBSO)	K6(DSBSO)	High
DSBSO	Intra	3	1	[K]EMTNEEK	P11387	1	LSP[K]AEEVATFFAK	P11387	4	DNA topoisomerase 1 OS=Homo sapiens OX=9606 GN=TOP1 PE=1 SV=2	DNA topoisomerase 1 OS=Homo sapiens OX=9606 GN=TOP1 PE=1 SV=2	306.24	284	252	FALSE	K1(DSBSO)	K4(DSBSO)	High
DSBSO	Intra	4	1	I[K]SMAASR	Q13813	2	L[K]DLNSQADSLMTSSAFDTSQVK	Q13813	2	Spectrin alpha chain, non-erythrocytic 1 OS=Homo sapiens OX=9606 GN=SPTAN1 PE=1 SV=3	Spectrin alpha chain, non-erythrocytic 1 OS=Homo sapiens OX=9606 GN=SPTAN1 PE=1 SV=3	271.92	1750	1715	FALSE	K2(DSBSO)	K2(DSBSO);M12(Oxidation)	High
DSBSO	Intra	3	1	AVL[K]FAAATGATPIAGR	P08865	4	DPEEIE[K]EEQAAAEK	P08865	7	Small ribosomal subunit protein uS2 OS=Homo sapiens OX=9606 GN=RPSA PE=1 SV=4	Small ribosomal subunit protein uS2 OS=Homo sapiens OX=9606 GN=RPSA PE=1 SV=4	741.48	89	212	FALSE	K4(DSBSO)	K7(DSBSO)	High
DSBSO	Intra	6	1	TLLI[K]TVETR	P08670	5	S[K]FADLSEAANR	P08670	2	Vimentin OS=Homo sapiens OX=9606 GN=VIM PE=1 SV=4	Vimentin OS=Homo sapiens OX=9606 GN=VIM PE=1 SV=4	514.53	445	294	FALSE	K5(DSBSO)	K2(DSBSO)	High
DSBSO	Intra	4	1	TLLA[K]NLPYK	P19338	5	SISLYYTGE[K]GQNQDYR	P19338	10	Nucleolin OS=Homo sapiens OX=9606 GN=NCL PE=1 SV=3	Nucleolin OS=Homo sapiens OX=9606 GN=NCL PE=1 SV=3	458.64	398	467	FALSE	K5(DSBSO)	K10(DSBSO)	High
DSBSO	Intra	3	1	Y[K]PESEELTAER	P07237	2	VLVG[K]NFEDVAFDEK	P07237	5	Protein disulfide-isomerase OS=Homo sapiens OX=9606 GN=P4HB PE=1 SV=3	Protein disulfide-isomerase OS=Homo sapiens OX=9606 GN=P4HB PE=1 SV=3	321.51	328	375	FALSE	K2(DSBSO)	K5(DSBSO)	High
DSBSO	Intra	5	1	NT[K]GGDAPAAGEDA	P62851	3	EVPNY[K]LITPAVVSER	P62851	6	Small ribosomal subunit protein eS25 OS=Homo sapiens OX=9606 GN=RPS25 PE=1 SV=1	Small ribosomal subunit protein eS25 OS=Homo sapiens OX=9606 GN=RPS25 PE=1 SV=1	457.37	114	66	FALSE	K3(DSBSO)	K6(DSBSO)	High
DSBSO	Intra	2	1	YIQQT[K]PLTLER	O43809	6	LPGGELNPGEDEVEGL[K]R	O43809	17	Cleavage and polyadenylation specificity factor subunit 5 OS=Homo sapiens OX=9606 GN=NUDT21 PE=1 SV=1	Cleavage and polyadenylation specificity factor subunit 5 OS=Homo sapiens OX=9606 GN=NUDT21 PE=1 SV=1	369.75	29	122	FALSE	K6(DSBSO)	K17(DSBSO)	High
DSBSO	Intra	2	1	S[K]GIAYIEFK	P19338	2	ATFI[K]VPQNQNGK	P19338	5	Nucleolin OS=Homo sapiens OX=9606 GN=NCL PE=1 SV=3	Nucleolin OS=Homo sapiens OX=9606 GN=NCL PE=1 SV=3	309.69	429	513	FALSE	K2(DSBSO)	K5(DSBSO)	High
DSBSO	Intra	3	1	YIDNP[K]LR	Q92499	6	ELAEQTLNNI[K]QFK	Q92499	11	ATP-dependent RNA helicase DDX1 OS=Homo sapiens OX=9606 GN=DDX1 PE=1 SV=2	ATP-dependent RNA helicase DDX1 OS=Homo sapiens OX=9606 GN=DDX1 PE=1 SV=2	292.39	317	307	FALSE	K6(DSBSO)	K11(DSBSO)	High
DSBSO	Intra	1	1	GGETI[K]SISQQSGAR	Q96AE4	6	NPPPNADPNM[K]LFTIR	Q96AE4	11	Far upstream element-binding protein 1 OS=Homo sapiens OX=9606 GN=FUBP1 PE=1 SV=3	Far upstream element-binding protein 1 OS=Homo sapiens OX=9606 GN=FUBP1 PE=1 SV=3	317.74	400	425	FALSE	K6(DSBSO)	K11(DSBSO)	High
DSBSO	Intra	5	1	IN[K]ALDR	P35580	3	FVAELW[K]DVDR	P35580	7	Myosin-10 OS=Homo sapiens OX=9606 GN=MYH10 PE=1 SV=3	Myosin-10 OS=Homo sapiens OX=9606 GN=MYH10 PE=1 SV=3	294.57	442	620	FALSE	K3(DSBSO)	K7(DSBSO)	High
DSBSO	Intra	4	2	FS[K]YMPNVK	Q13838	3	ELAFQIS[K]EYER	O00148;Q13838	8	Spliceosome RNA helicase DDX39B OS=Homo sapiens OX=9606 GN=DDX39B PE=1 SV=1	ATP-dependent RNA helicase DDX39A OS=Homo sapiens OX=9606 GN=DDX39A PE=1 SV=2;Spliceosome RNA helicase DDX39B OS=Homo sapiens OX=9606 GN=DDX39B PE=1 SV=1	280.14	138	130;131	FALSE	K3(DSBSO)	K8(DSBSO)	High
DSBSO	Intra	2	1	MVLM[K]TVEEK	Q14807	5	LLASQGSQGAPLLSTP[K]R	Q14807	17	Kinesin-like protein KIF22 OS=Homo sapiens OX=9606 GN=KIF22 PE=1 SV=5	Kinesin-like protein KIF22 OS=Homo sapiens OX=9606 GN=KIF22 PE=1 SV=5	380.57	473	465	FALSE	K5(DSBSO)	K17(DSBSO)	High
DSBSO	Intra	3	1	MMVAGF[K]K	Q00839	7	HAAENPG[K]YNILGTNTIMDK	Q00839	8	Heterogeneous nuclear ribonucleoprotein U OS=Homo sapiens OX=9606 GN=HNRNPU PE=1 SV=6	Heterogeneous nuclear ribonucleoprotein U OS=Homo sapiens OX=9606 GN=HNRNPU PE=1 SV=6	253.88	543	524	FALSE	K7(DSBSO)	K8(DSBSO)	High
DSBSO	Intra	2	1	FGNPGE[K]LVK	P17844	7	[K]WNLDELPK	P17844	1	Probable ATP-dependent RNA helicase DDX5 OS=Homo sapiens OX=9606 GN=DDX5 PE=1 SV=1	Probable ATP-dependent RNA helicase DDX5 OS=Homo sapiens OX=9606 GN=DDX5 PE=1 SV=1	337.76	40	45	FALSE	K7(DSBSO)	K1(DSBSO)	High
DSBSO	Intra	2	2	NNI[K]LYVR	P08238;P07900	4	ELISNSSDALD[K]IR	P07900	12	Heat shock protein HSP 90-beta OS=Homo sapiens OX=9606 GN=HSP90AB1 PE=1 SV=4;Heat shock protein HSP 90-alpha OS=Homo sapiens OX=9606 GN=HSP90AA1 PE=1 SV=5	Heat shock protein HSP 90-alpha OS=Homo sapiens OX=9606 GN=HSP90AA1 PE=1 SV=5	308.72	354;362	58	FALSE	K4(DSBSO)	K12(DSBSO)	High
DSBSO	Intra	2	1	QSAE[K]LIEEK	Q9NR30	5	IGVPSATEII[K]ASSK	Q9NR30	11	Nucleolar RNA helicase 2 OS=Homo sapiens OX=9606 GN=DDX21 PE=1 SV=5	Nucleolar RNA helicase 2 OS=Homo sapiens OX=9606 GN=DDX21 PE=1 SV=5	283.29	600	573	FALSE	K5(DSBSO)	K11(DSBSO)	High
DSBSO	Intra	2	1	EGALNGNYL[K]R	Q8N3X1	10	LQDAAEQL[K]QYEINATPK	Q8N3X1	9	Formin-binding protein 4 OS=Homo sapiens OX=9606 GN=FNBP4 PE=1 SV=3	Formin-binding protein 4 OS=Homo sapiens OX=9606 GN=FNBP4 PE=1 SV=3	423.59	579	590	FALSE	K10(DSBSO)	K9(DSBSO)	High
DSBSO	Intra	3	1	[K]VTLGDTLTR	Q9UKV3	1	SISQQ[K]SGVSITIDDPVR	Q9UKV3	6	Apoptotic chromatin condensation inducer in the nucleus OS=Homo sapiens OX=9606 GN=ACIN1 PE=1 SV=2	Apoptotic chromatin condensation inducer in the nucleus OS=Homo sapiens OX=9606 GN=ACIN1 PE=1 SV=2	393.04	970	986	FALSE	K1(DSBSO)	K6(DSBSO)	High
DSBSO	Intra	3	1	[K]ADVEEESLALR	P46013	1	SPQPDPVGTPTIF[K]PQSK	P46013	14	Proliferation marker protein Ki-67 OS=Homo sapiens OX=9606 GN=MKI67 PE=1 SV=2	Proliferation marker protein Ki-67 OS=Homo sapiens OX=9606 GN=MKI67 PE=1 SV=2	556.29	2245	2236	FALSE	K1(DSBSO)	K14(DSBSO)	High
DSBSO	Intra	2	1	[K]SLDFYTR	Q04760	1	RFEELGV[K]FVK	Q04760	8	Lactoylglutathione lyase OS=Homo sapiens OX=9606 GN=GLO1 PE=1 SV=4	Lactoylglutathione lyase OS=Homo sapiens OX=9606 GN=GLO1 PE=1 SV=4	245.8	44	148	FALSE	K1(DSBSO)	K8(DSBSO)	High
DSBSO	Intra	3	1	CVAIF[K]DK	P78406	6	QN[K]PTGFALGSIEGR	P78406	3	mRNA export factor RAE1 OS=Homo sapiens OX=9606 GN=RAE1 PE=1 SV=1	mRNA export factor RAE1 OS=Homo sapiens OX=9606 GN=RAE1 PE=1 SV=1	298.91	222	227	FALSE	C1(Carbamidomethyl);K6(DSBSO)	K3(DSBSO)	High
DSBSO	Intra	3	1	LS[K]EDIER	P11142	3	IINEPTAAAIAYGLD[K]K	P11142	16	Heat shock cognate 71 kDa protein OS=Homo sapiens OX=9606 GN=HSPA8 PE=1 SV=1	Heat shock cognate 71 kDa protein OS=Homo sapiens OX=9606 GN=HSPA8 PE=1 SV=1	269.65	512	187	FALSE	K3(DSBSO)	K16(DSBSO)	High
DSBSO	Intra	4	1	Y[K]WCEYGLTFTEK	P45880	2	T[K]SCSGVEFSTSGSSNTDTGK	P45880	2	Voltage-dependent anion-selective channel protein 2 OS=Homo sapiens OX=9606 GN=VDAC2 PE=1 SV=2	Voltage-dependent anion-selective channel protein 2 OS=Homo sapiens OX=9606 GN=VDAC2 PE=1 SV=2	542.68	74	45	FALSE	K2(DSBSO);C4(Carbamidomethyl)	K2(DSBSO);C4(Carbamidomethyl)	High
DSBSO	Intra	2	1	[K]VELDQYR	Q8IY18	1	REEEIEQLTEEL[K]GK	Q8IY18	13	Structural maintenance of chromosomes protein 5 OS=Homo sapiens OX=9606 GN=SMC5 PE=1 SV=2	Structural maintenance of chromosomes protein 5 OS=Homo sapiens OX=9606 GN=SMC5 PE=1 SV=2	269.82	911	908	FALSE	K1(DSBSO)	K13(DSBSO)	High
DSBSO	Intra	3	1	ISVLG[K]GSMR	Q07666	6	QYP[K]FNFVGK	Q07666	4	KH domain-containing, RNA-binding, signal transduction-associated protein 1 OS=Homo sapiens OX=9606 GN=KHDRBS1 PE=1 SV=1	KH domain-containing, RNA-binding, signal transduction-associated protein 1 OS=Homo sapiens OX=9606 GN=KHDRBS1 PE=1 SV=1	277.19	200	169	FALSE	K6(DSBSO)	K4(DSBSO)	High
DSBSO	Intra	4	2	FS[K]YMPSVK	O00148	3	ELAFQIS[K]EYER	O00148;Q13838	8	ATP-dependent RNA helicase DDX39A OS=Homo sapiens OX=9606 GN=DDX39A PE=1 SV=2	ATP-dependent RNA helicase DDX39A OS=Homo sapiens OX=9606 GN=DDX39A PE=1 SV=2;Spliceosome RNA helicase DDX39B OS=Homo sapiens OX=9606 GN=DDX39B PE=1 SV=1	256.89	137	130;131	FALSE	K3(DSBSO)	K8(DSBSO)	High
DSBSO	Intra	4	1	F[K]DLILR	Q13627	2	[K]LHNILGVETGGPGGR	Q13627	1	Dual specificity tyrosine-phosphorylation-regulated kinase 1A OS=Homo sapiens OX=9606 GN=DYRK1A PE=1 SV=2	Dual specificity tyrosine-phosphorylation-regulated kinase 1A OS=Homo sapiens OX=9606 GN=DYRK1A PE=1 SV=2	248.06	453	422	FALSE	K2(DSBSO)	K1(DSBSO)	High
DSBSO	Intra	3	1	LEAMCFDGV[K]R	P47813	10	DYQDN[K]ADVILK	P47813	6	Eukaryotic translation initiation factor 1A, X-chromosomal OS=Homo sapiens OX=9606 GN=EIF1AX PE=1 SV=2	Eukaryotic translation initiation factor 1A, X-chromosomal OS=Homo sapiens OX=9606 GN=EIF1AX PE=1 SV=2	612.71	56	88	FALSE	C5(Carbamidomethyl);K10(DSBSO)	K6(DSBSO)	High
DSBSO	Intra	4	1	[K]YAMEQSIK	Q9UHX1	1	LGLPPLTPEQQEALQ[K]AK	Q9UHX1	16	Poly(U)-binding-splicing factor PUF60 OS=Homo sapiens OX=9606 GN=PUF60 PE=1 SV=1	Poly(U)-binding-splicing factor PUF60 OS=Homo sapiens OX=9606 GN=PUF60 PE=1 SV=1	253.86	72	69	FALSE	K1(DSBSO)	K16(DSBSO)	High
DSBSO	Intra	3	1	SVQTFAD[K]SK	P47756	8	QEAL[K]NDLVEALK	P47756	5	F-actin-capping protein subunit beta OS=Homo sapiens OX=9606 GN=CAPZB PE=1 SV=5	F-actin-capping protein subunit beta OS=Homo sapiens OX=9606 GN=CAPZB PE=1 SV=5	457.53	252	259	FALSE	K8(DSBSO)	K5(DSBSO)	High
DSBSO	Intra	4	1	GLEEPEMDP[K]SR	Q1KMD3	10	VTQNLPM[K]EGCTEVSLLR	Q1KMD3	8	Heterogeneous nuclear ribonucleoprotein U-like protein 2 OS=Homo sapiens OX=9606 GN=HNRNPUL2 PE=1 SV=1	Heterogeneous nuclear ribonucleoprotein U-like protein 2 OS=Homo sapiens OX=9606 GN=HNRNPUL2 PE=1 SV=1	391.25	506	305	FALSE	K10(DSBSO)	K8(DSBSO);C11(Carbamidomethyl)	High
DSBSO	Intra	3	1	YQGLVV[K]QLVSQSK	O94874	7	[K]TGQGDYPLNNELDK	O94874	1	E3 UFM1-protein ligase 1 OS=Homo sapiens OX=9606 GN=UFL1 PE=1 SV=2	E3 UFM1-protein ligase 1 OS=Homo sapiens OX=9606 GN=UFL1 PE=1 SV=2	501.36	737	745	FALSE	K7(DSBSO)	K1(DSBSO)	High
DSBSO	Intra	2	1	FMS[K]VIGANK	Q9Y2W1	4	SG[K]WEGLVYAPPGK	Q9Y2W1	3	Thyroid hormone receptor-associated protein 3 OS=Homo sapiens OX=9606 GN=THRAP3 PE=1 SV=2	Thyroid hormone receptor-associated protein 3 OS=Homo sapiens OX=9606 GN=THRAP3 PE=1 SV=2	385.63	455	470	FALSE	K4(DSBSO)	K3(DSBSO)	High
DSBSO	Intra	2	2	TGQI[K]EVER	Q00610;P53675	5	NNLQ[K]YIEIYVQK	Q00610	5	Clathrin heavy chain 1 OS=Homo sapiens OX=9606 GN=CLTC PE=1 SV=5;Clathrin heavy chain 2 OS=Homo sapiens OX=9606 GN=CLTCL1 PE=1 SV=2	Clathrin heavy chain 1 OS=Homo sapiens OX=9606 GN=CLTC PE=1 SV=5	272.83	742;742	798	FALSE	K5(DSBSO)	K5(DSBSO)	High
DSBSO	Intra	3	1	DGSGVT[K]SSWR	Q14566	7	SL[K]QNINLSAPIMSR	Q14566	3	DNA replication licensing factor MCM6 OS=Homo sapiens OX=9606 GN=MCM6 PE=1 SV=1	DNA replication licensing factor MCM6 OS=Homo sapiens OX=9606 GN=MCM6 PE=1 SV=1	441.94	611	517	FALSE	K7(DSBSO)	K3(DSBSO)	High
DSBSO	Intra	2	1	FLSQ[K]QDVVLIK	Q9UPN3	5	MESQLSAS[K]PTGGLPETAR	Q9UPN3	9	Microtubule-actin cross-linking factor 1, isoforms 1/2/3/4/5 OS=Homo sapiens OX=9606 GN=MACF1 PE=1 SV=4	Microtubule-actin cross-linking factor 1, isoforms 1/2/3/4/5 OS=Homo sapiens OX=9606 GN=MACF1 PE=1 SV=4	341.73	6515	6359	FALSE	K5(DSBSO)	K9(DSBSO)	High
DSBSO	Intra	3	1	D[K]NESLTMR	Q14980	2	LALLNE[K]QAASPLEPK	Q14980	7	Nuclear mitotic apparatus protein 1 OS=Homo sapiens OX=9606 GN=NUMA1 PE=1 SV=2	Nuclear mitotic apparatus protein 1 OS=Homo sapiens OX=9606 GN=NUMA1 PE=1 SV=2	318.39	284	267	FALSE	K2(DSBSO)	K7(DSBSO)	High
DSBSO	Intra	1	1	VHEIF[K]R	P24928	6	VQFGVLSPDEL[K]R	P24928	12	DNA-directed RNA polymerase II subunit RPB1 OS=Homo sapiens OX=9606 GN=POLR2A PE=1 SV=2	DNA-directed RNA polymerase II subunit RPB1 OS=Homo sapiens OX=9606 GN=POLR2A PE=1 SV=2	234.76	226	32	FALSE	K6(DSBSO)	K12(DSBSO)	High
DSBSO	Intra	1	1	IGEEEIQ[K]PEEK	Q15459	8	TDIFGVEETAIG[K]K	Q15459	13	Splicing factor 3A subunit 1 OS=Homo sapiens OX=9606 GN=SF3A1 PE=1 SV=1	Splicing factor 3A subunit 1 OS=Homo sapiens OX=9606 GN=SF3A1 PE=1 SV=1	540.29	495	486	FALSE	K8(DSBSO)	K13(DSBSO)	High
DSBSO	Intra	3	1	E[K]ISGTVNIR	P26639	2	QVMVVPVGPTCDEYAQ[K]VR	P26639	17	Threonine--tRNA ligase 1, cytoplasmic OS=Homo sapiens OX=9606 GN=TARS1 PE=1 SV=3	Threonine--tRNA ligase 1, cytoplasmic OS=Homo sapiens OX=9606 GN=TARS1 PE=1 SV=3	245.84	681	636	FALSE	K2(DSBSO)	C11(Carbamidomethyl);K17(DSBSO)	High
DSBSO	Intra	3	1	VWFI[K]VR	Q93050	5	VLQAAA[K]NIR	Q93050	7	V-type proton ATPase 116 kDa subunit a 1 OS=Homo sapiens OX=9606 GN=ATP6V0A1 PE=1 SV=3	V-type proton ATPase 116 kDa subunit a 1 OS=Homo sapiens OX=9606 GN=ATP6V0A1 PE=1 SV=3	302.3	296	288	FALSE	K5(DSBSO)	K7(DSBSO)	High
DSBSO	Intra	3	1	SEVDML[K]IR	P07355	7	SVPHLQ[K]VFDR	P07355	7	Annexin A2 OS=Homo sapiens OX=9606 GN=ANXA2 PE=1 SV=2	Annexin A2 OS=Homo sapiens OX=9606 GN=ANXA2 PE=1 SV=2	333.29	302	227	FALSE	K7(DSBSO)	K7(DSBSO)	High
DSBSO	Intra	3	1	AGVNTVTTLVEN[K]K	P62424	13	TCTTVAFTQVNSED[K]GALAK	P62424	15	Large ribosomal subunit protein eL8 OS=Homo sapiens OX=9606 GN=RPL7A PE=1 SV=2	Large ribosomal subunit protein eL8 OS=Homo sapiens OX=9606 GN=RPL7A PE=1 SV=2	508.5	150	212	FALSE	K13(DSBSO)	C2(Carbamidomethyl);K15(DSBSO)	High
DSBSO	Intra	3	1	[K]ADTEEEFLAFR	P46013	1	ASQPDLVDTPTSS[K]PQPK	P46013	14	Proliferation marker protein Ki-67 OS=Homo sapiens OX=9606 GN=MKI67 PE=1 SV=2	Proliferation marker protein Ki-67 OS=Homo sapiens OX=9606 GN=MKI67 PE=1 SV=2	465.92	1761	1752	FALSE	K1(DSBSO)	K14(DSBSO)	High
DSBSO	Intra	1	1	LVEDMEN[K]IR	P47756	8	STLNEIYFG[K]TK	P47756	10	F-actin-capping protein subunit beta OS=Homo sapiens OX=9606 GN=CAPZB PE=1 SV=5	F-actin-capping protein subunit beta OS=Homo sapiens OX=9606 GN=CAPZB PE=1 SV=5	330.77	223	235	FALSE	K8(DSBSO)	K10(DSBSO)	High
DSBSO	Intra	3	1	[K]QMADTGK	Q00839	1	APQCLG[K]FIEIAAR	Q00839	7	Heterogeneous nuclear ribonucleoprotein U OS=Homo sapiens OX=9606 GN=HNRNPU PE=1 SV=6	Heterogeneous nuclear ribonucleoprotein U OS=Homo sapiens OX=9606 GN=HNRNPU PE=1 SV=6	307.66	544	565	FALSE	K1(DSBSO)	C4(Carbamidomethyl);K7(DSBSO)	High
DSBSO	Intra	3	1	LNNQL[K]ALTEK	P12270	6	LELE[K]LNNQLK	P12270	5	Nucleoprotein TPR OS=Homo sapiens OX=9606 GN=TPR PE=1 SV=3	Nucleoprotein TPR OS=Homo sapiens OX=9606 GN=TPR PE=1 SV=3	457.04	90	84	FALSE	K6(DSBSO)	K5(DSBSO)	High
DSBSO	Intra	3	1	LTVNPGT[K]SK	P09874	8	FYPLEIDYGQDEEAV[K]K	P09874	16	Poly [ADP-ribose] polymerase 1 OS=Homo sapiens OX=9606 GN=PARP1 PE=1 SV=4	Poly [ADP-ribose] polymerase 1 OS=Homo sapiens OX=9606 GN=PARP1 PE=1 SV=4	364.26	662	653	FALSE	K8(DSBSO)	K16(DSBSO)	High
DSBSO	Intra	3	1	AADL[K]NLFGK	Q9NWH9	5	VLSA[K]VVTNAR	Q9NWH9	5	SAFB-like transcription modulator OS=Homo sapiens OX=9606 GN=SLTM PE=1 SV=2	SAFB-like transcription modulator OS=Homo sapiens OX=9606 GN=SLTM PE=1 SV=2	488.25	401	414	FALSE	K5(DSBSO)	K5(DSBSO)	High
DSBSO	Intra	3	3	ITITND[K]GR	P0DMV9;P11142;P34931	7	IINEPTAAAIAYGLD[K]K	P11142	16	Heat shock 70 kDa protein 1B OS=Homo sapiens OX=9606 GN=HSPA1B PE=1 SV=1;Heat shock cognate 71 kDa protein OS=Homo sapiens OX=9606 GN=HSPA8 PE=1 SV=1;Heat shock 70 kDa protein 1-like OS=Homo sapiens OX=9606 GN=HSPA1L PE=1 SV=2	Heat shock cognate 71 kDa protein OS=Homo sapiens OX=9606 GN=HSPA8 PE=1 SV=1	310.59	507;507;509	187	FALSE	K7(DSBSO)	K16(DSBSO)	High
DSBSO	Intra	3	1	TASPW[K]SAR	Q13813	6	EPIVGSTDYG[K]DEDSAEALLK	Q13813	11	Spectrin alpha chain, non-erythrocytic 1 OS=Homo sapiens OX=9606 GN=SPTAN1 PE=1 SV=3	Spectrin alpha chain, non-erythrocytic 1 OS=Homo sapiens OX=9606 GN=SPTAN1 PE=1 SV=3	318.66	1193	920	FALSE	K6(DSBSO)	K11(DSBSO)	High
DSBSO	Intra	3	1	VE[K]LFQR	Q12996	3	E[K]MAQAYDFALDK	Q12996	2	Cleavage stimulation factor subunit 3 OS=Homo sapiens OX=9606 GN=CSTF3 PE=1 SV=1	Cleavage stimulation factor subunit 3 OS=Homo sapiens OX=9606 GN=CSTF3 PE=1 SV=1	287.77	86	121	FALSE	K3(DSBSO)	K2(DSBSO)	High
DSBSO	Intra	1	1	AICIDPAYS[K]AYGR	O43765	10	AAAYS[K]LGNYAGAVQDCER	O43765	6	Small glutamine-rich tetratricopeptide repeat-containing protein alpha OS=Homo sapiens OX=9606 GN=SGTA PE=1 SV=1	Small glutamine-rich tetratricopeptide repeat-containing protein alpha OS=Homo sapiens OX=9606 GN=SGTA PE=1 SV=1	455.38	160	137	FALSE	C3(Carbamidomethyl);K10(DSBSO)	K6(DSBSO);C17(Carbamidomethyl)	High
DSBSO	Intra	4	1	[K]ESGELYYSIEK	Q12888	1	WSSNGYFYSG[K]ITR	Q12888	11	TP53-binding protein 1 OS=Homo sapiens OX=9606 GN=TP53BP1 PE=1 SV=2	TP53-binding protein 1 OS=Homo sapiens OX=9606 GN=TP53BP1 PE=1 SV=2	480.34	1563	1505	FALSE	K1(DSBSO)	K11(DSBSO)	High
DSBSO	Intra	2	1	ILQL[K]ESR	Q13435	5	EMDDPSVGP[K]IPQALEK	Q13435	10	Splicing factor 3B subunit 2 OS=Homo sapiens OX=9606 GN=SF3B2 PE=1 SV=2	Splicing factor 3B subunit 2 OS=Homo sapiens OX=9606 GN=SF3B2 PE=1 SV=2	250.97	280	268	FALSE	K5(DSBSO)	K10(DSBSO)	High
DSBSO	Intra	2	2	EEEPV[K]K	Q99729;Q14103	6	NEEDAG[K]MFVGGLSWDTSK	Q99729	7	Heterogeneous nuclear ribonucleoprotein A/B OS=Homo sapiens OX=9606 GN=HNRNPAB PE=1 SV=2;Heterogeneous nuclear ribonucleoprotein D0 OS=Homo sapiens OX=9606 GN=HNRNPD PE=1 SV=1	Heterogeneous nuclear ribonucleoprotein A/B OS=Homo sapiens OX=9606 GN=HNRNPAB PE=1 SV=2	240.07	209;237	70	FALSE	K6(DSBSO)	K7(DSBSO)	High
DSBSO	Intra	3	1	L[K]EYEAAVEQLK	Q5T9A4	2	L[K]EYEAAVEQLK	Q5T9A4	2	ATPase family AAA domain-containing protein 3B OS=Homo sapiens OX=9606 GN=ATAD3B PE=1 SV=1	ATPase family AAA domain-containing protein 3B OS=Homo sapiens OX=9606 GN=ATAD3B PE=1 SV=1	713.71	94	94	FALSE	K2(DSBSO)	K2(DSBSO)	High
DSBSO	Intra	7	1	[K]ITDYGGDK	O75643	1	LELQ[K]LLER	O75643	5	U5 small nuclear ribonucleoprotein 200 kDa helicase OS=Homo sapiens OX=9606 GN=SNRNP200 PE=1 SV=2	U5 small nuclear ribonucleoprotein 200 kDa helicase OS=Homo sapiens OX=9606 GN=SNRNP200 PE=1 SV=2	344.86	178	1039	FALSE	K1(DSBSO)	K5(DSBSO)	High
DSBSO	Intra	3	4	I[K]LGLK	P10412;P16403;P16402;P16401	2	NGLSLAAL[K]K	P16401	9	Histone H1.4 OS=Homo sapiens OX=9606 GN=H1-4 PE=1 SV=2;Histone H1.2 OS=Homo sapiens OX=9606 GN=H1-2 PE=1 SV=2;Histone H1.3 OS=Homo sapiens OX=9606 GN=H1-3 PE=1 SV=2;Histone H1.5 OS=Homo sapiens OX=9606 GN=H1-5 PE=1 SV=3	Histone H1.5 OS=Homo sapiens OX=9606 GN=H1-5 PE=1 SV=3	249.54	81;81;82;84	66	FALSE	K2(DSBSO)	K9(DSBSO)	High
DSBSO	Intra	2	1	AGGFLM[K]K	P00558	7	LTLD[K]LDVK	P00558	5	Phosphoglycerate kinase 1 OS=Homo sapiens OX=9606 GN=PGK1 PE=1 SV=3	Phosphoglycerate kinase 1 OS=Homo sapiens OX=9606 GN=PGK1 PE=1 SV=3	265.32	191	11	FALSE	K7(DSBSO)	K5(DSBSO)	High
DSBSO	Intra	4	1	EETNGPSNQ[K]PVK	Q9UKL0	10	SVVQV[K]NFFVNYR	Q9UKL0	6	REST corepressor 1 OS=Homo sapiens OX=9606 GN=RCOR1 PE=1 SV=2	REST corepressor 1 OS=Homo sapiens OX=9606 GN=RCOR1 PE=1 SV=2	521.42	456	421	FALSE	K10(DSBSO)	K6(DSBSO)	High
DSBSO	Intra	2	1	[K]GPGAGSALDDGR	O95782	1	SNA[K]QIVSEMLR	O95782	4	AP-2 complex subunit alpha-1 OS=Homo sapiens OX=9606 GN=AP2A1 PE=1 SV=3	AP-2 complex subunit alpha-1 OS=Homo sapiens OX=9606 GN=AP2A1 PE=1 SV=3	500.25	620	403	FALSE	K1(DSBSO)	K4(DSBSO)	High
DSBSO	Intra	2	1	QA[K]QESTEYR	P08670	3	VESLQEEIAFL[K]K	P08670	12	Vimentin OS=Homo sapiens OX=9606 GN=VIM PE=1 SV=4	Vimentin OS=Homo sapiens OX=9606 GN=VIM PE=1 SV=4	335.46	313	235	FALSE	K3(DSBSO)	K12(DSBSO)	High
DSBSO	Intra	3	1	I[K]LEGIITR	Q9UQE7	2	ELAETEP[K]FNSVK	Q9UQE7	8	Structural maintenance of chromosomes protein 3 OS=Homo sapiens OX=9606 GN=SMC3 PE=1 SV=2	Structural maintenance of chromosomes protein 3 OS=Homo sapiens OX=9606 GN=SMC3 PE=1 SV=2	372.56	820	350	FALSE	K2(DSBSO)	K8(DSBSO)	High
DSBSO	Intra	5	1	VSIYDS[K]R	P55265	7	[K]ILAAIIMK	P55265	1	Double-stranded RNA-specific adenosine deaminase OS=Homo sapiens OX=9606 GN=ADAR PE=1 SV=4	Double-stranded RNA-specific adenosine deaminase OS=Homo sapiens OX=9606 GN=ADAR PE=1 SV=4	411.84	1115	867	FALSE	K7(DSBSO)	K1(DSBSO)	High
DSBSO	Intra	5	1	SGTTP[K]PVINSTPGR	Q99459	6	D[K]LNINPEDGMADYSDPSYVK	Q99459	2	Cell division cycle 5-like protein OS=Homo sapiens OX=9606 GN=CDC5L PE=1 SV=2	Cell division cycle 5-like protein OS=Homo sapiens OX=9606 GN=CDC5L PE=1 SV=2	439.94	432	447	FALSE	K6(DSBSO)	K2(DSBSO);M11(Oxidation)	High
DSBSO	Intra	3	1	[K]VLEALK	P12004	1	IL[K]CAGNEDIITLR	P12004	3	Proliferating cell nuclear antigen OS=Homo sapiens OX=9606 GN=PCNA PE=1 SV=1	Proliferating cell nuclear antigen OS=Homo sapiens OX=9606 GN=PCNA PE=1 SV=1	276.26	14	80	FALSE	K1(DSBSO)	K3(DSBSO);C4(Carbamidomethyl)	High
DSBSO	Intra	3	1	LLN[K]SIIR	Q14566	4	SL[K]QNINLSAPIMSR	Q14566	3	DNA replication licensing factor MCM6 OS=Homo sapiens OX=9606 GN=MCM6 PE=1 SV=1	DNA replication licensing factor MCM6 OS=Homo sapiens OX=9606 GN=MCM6 PE=1 SV=1	327.81	654	517	FALSE	K4(DSBSO)	K3(DSBSO)	High
DSBSO	Intra	2	1	[K]AVNDVNGLK	Q99848	1	GLL[K]PGLNVVLEGPK	Q99848	4	Probable rRNA-processing protein EBP2 OS=Homo sapiens OX=9606 GN=EBNA1BP2 PE=1 SV=2	Probable rRNA-processing protein EBP2 OS=Homo sapiens OX=9606 GN=EBNA1BP2 PE=1 SV=2	327.4	45	33	FALSE	K1(DSBSO)	K4(DSBSO)	High
DSBSO	Intra	3	1	ATFI[K]VPQNQNGK	P19338	5	GFGFVDFNSEEDA[K]AAK	P19338	14	Nucleolin OS=Homo sapiens OX=9606 GN=NCL PE=1 SV=3	Nucleolin OS=Homo sapiens OX=9606 GN=NCL PE=1 SV=3	512.97	513	624	FALSE	K5(DSBSO)	K14(DSBSO)	High
DSBSO	Intra	3	1	FVTGN[K]ILR	P62277	6	SVPTWL[K]LTSDDVK	P62277	7	Small ribosomal subunit protein uS15 OS=Homo sapiens OX=9606 GN=RPS13 PE=1 SV=2	Small ribosomal subunit protein uS15 OS=Homo sapiens OX=9606 GN=RPS13 PE=1 SV=2	328.71	70	27	FALSE	K6(DSBSO)	K7(DSBSO)	High
DSBSO	Intra	3	1	DLFG[K]FGPALSVK	P11940	5	AVDEMNG[K]ELNGK	P11940	8	Polyadenylate-binding protein 1 OS=Homo sapiens OX=9606 GN=PABPC1 PE=1 SV=2	Polyadenylate-binding protein 1 OS=Homo sapiens OX=9606 GN=PABPC1 PE=1 SV=2	572.29	213	254	FALSE	K5(DSBSO)	K8(DSBSO)	High
DSBSO	Intra	4	1	QQLA[K]LGK	P42285	5	IVIPNEESVVIYY[K]IR	P42285	14	Exosome RNA helicase MTR4 OS=Homo sapiens OX=9606 GN=MTREX PE=1 SV=3	Exosome RNA helicase MTR4 OS=Homo sapiens OX=9606 GN=MTREX PE=1 SV=3	252.53	635	628	FALSE	K5(DSBSO)	K14(DSBSO)	High
DSBSO	Intra	4	1	LIPDGCGV[K]YIPSR	P27635	9	FNADEFEDMVAE[K]R	P27635	13	Large ribosomal subunit protein uL16 OS=Homo sapiens OX=9606 GN=RPL10 PE=1 SV=5	Large ribosomal subunit protein uL16 OS=Homo sapiens OX=9606 GN=RPL10 PE=1 SV=5	340.59	198	188	FALSE	C6(Carbamidomethyl);K9(DSBSO)	K13(DSBSO)	High
DSBSO	Intra	1	1	VGL[K]APGIIPR	P25705	4	HALIIYDDLS[K]QAVAYR	P25705	11	ATP synthase subunit alpha, mitochondrial OS=Homo sapiens OX=9606 GN=ATP5F1A PE=1 SV=1	ATP synthase subunit alpha, mitochondrial OS=Homo sapiens OX=9606 GN=ATP5F1A PE=1 SV=1	294.63	175	316	FALSE	K4(DSBSO)	K11(DSBSO)	High
DSBSO	Intra	3	1	VFVSPLA[K]K	P10515	8	S[K]ISVNDFIIK	P10515	2	Dihydrolipoyllysine-residue acetyltransferase component of pyruvate dehydrogenase complex, mitochondrial OS=Homo sapiens OX=9606 GN=DLAT PE=1 SV=3	Dihydrolipoyllysine-residue acetyltransferase component of pyruvate dehydrogenase complex, mitochondrial OS=Homo sapiens OX=9606 GN=DLAT PE=1 SV=3	392.82	362	473	FALSE	K8(DSBSO)	K2(DSBSO)	High
DSBSO	Intra	10	1	FGEVVDCTI[K]TDPVTGR	O14979	10	NQQDDG[K]MFIGGLSWDTSK	O14979	7	Heterogeneous nuclear ribonucleoprotein D-like OS=Homo sapiens OX=9606 GN=HNRNPDL PE=1 SV=3	Heterogeneous nuclear ribonucleoprotein D-like OS=Homo sapiens OX=9606 GN=HNRNPDL PE=1 SV=3	728.79	180	149	FALSE	C7(Carbamidomethyl);K10(DSBSO)	K7(DSBSO);M8(Oxidation)	High
DSBSO	Intra	3	1	GLFLEG[K]ER	Q9NU22	7	VPIF[K]GPGEMPEIR	Q9NU22	5	Midasin OS=Homo sapiens OX=9606 GN=MDN1 PE=1 SV=2	Midasin OS=Homo sapiens OX=9606 GN=MDN1 PE=1 SV=2	377	5506	5546	FALSE	K7(DSBSO)	K5(DSBSO)	High
DSBSO	Intra	4	1	E[K]GNEILELK	P12270	2	GNEILEL[K]CNLENK	P12270	8	Nucleoprotein TPR OS=Homo sapiens OX=9606 GN=TPR PE=1 SV=3	Nucleoprotein TPR OS=Homo sapiens OX=9606 GN=TPR PE=1 SV=3	305.09	215	223	FALSE	K2(DSBSO)	K8(DSBSO);C9(Carbamidomethyl)	High
DSBSO	Intra	6	1	TN[K]CVLVWEGTAK	O43395	3	TN[K]CVLVWEGTAK	O43395	3	U4/U6 small nuclear ribonucleoprotein Prp3 OS=Homo sapiens OX=9606 GN=PRPF3 PE=1 SV=2	U4/U6 small nuclear ribonucleoprotein Prp3 OS=Homo sapiens OX=9606 GN=PRPF3 PE=1 SV=2	542.86	629	629	FALSE	K3(DSBSO);C4(Carbamidomethyl)	K3(DSBSO);C4(Carbamidomethyl)	High
DSBSO	Intra	1	2	ELISNASDALD[K]IR	P08238;P14625	12	NLGTIA[K]SGTSEFLNK	P14625	7	Heat shock protein HSP 90-beta OS=Homo sapiens OX=9606 GN=HSP90AB1 PE=1 SV=4;Endoplasmin OS=Homo sapiens OX=9606 GN=HSP90B1 PE=1 SV=1	Endoplasmin OS=Homo sapiens OX=9606 GN=HSP90B1 PE=1 SV=1	623.22	53;114	168	FALSE	K12(DSBSO)	K7(DSBSO)	High
DSBSO	Intra	5	1	LALLNE[K]QAASPLEPK	Q14980	7	LALLNE[K]QAASPLEPK	Q14980	7	Nuclear mitotic apparatus protein 1 OS=Homo sapiens OX=9606 GN=NUMA1 PE=1 SV=2	Nuclear mitotic apparatus protein 1 OS=Homo sapiens OX=9606 GN=NUMA1 PE=1 SV=2	802.23	267	267	FALSE	K7(DSBSO)	K7(DSBSO)	High
DSBSO	Intra	3	1	DV[K]LPVQLQR	P27105	3	DV[K]LPVQLQR	P27105	3	Stomatin OS=Homo sapiens OX=9606 GN=STOM PE=1 SV=3	Stomatin OS=Homo sapiens OX=9606 GN=STOM PE=1 SV=3	642.56	198	198	FALSE	K3(DSBSO)	K3(DSBSO)	High
DSBSO	Intra	3	1	S[K]FADLSEAANR	P08670	2	[K]VESLQEEIAFLK	P08670	1	Vimentin OS=Homo sapiens OX=9606 GN=VIM PE=1 SV=4	Vimentin OS=Homo sapiens OX=9606 GN=VIM PE=1 SV=4	538.33	294	223	FALSE	K2(DSBSO)	K1(DSBSO)	High
DSBSO	Intra	2	1	V[K]IAGPGLGSGVR	O75369	2	VLQSFTVDSS[K]AGLAPLEVR	O75369	11	Filamin-B OS=Homo sapiens OX=9606 GN=FLNB PE=1 SV=2	Filamin-B OS=Homo sapiens OX=9606 GN=FLNB PE=1 SV=2	440.12	1425	1449	FALSE	K2(DSBSO)	K11(DSBSO)	High
DSBSO	Intra	3	1	TLLI[K]TVETR	P08670	5	QQYESVAA[K]NLQEAEEWYK	P08670	9	Vimentin OS=Homo sapiens OX=9606 GN=VIM PE=1 SV=4	Vimentin OS=Homo sapiens OX=9606 GN=VIM PE=1 SV=4	373.88	445	282	FALSE	K5(DSBSO)	K9(DSBSO)	High
DSBSO	Intra	3	1	GFCFITYTDEEPV[K]K	O14979	14	FGEVVDCTI[K]TDPVTGR	O14979	10	Heterogeneous nuclear ribonucleoprotein D-like OS=Homo sapiens OX=9606 GN=HNRNPDL PE=1 SV=3	Heterogeneous nuclear ribonucleoprotein D-like OS=Homo sapiens OX=9606 GN=HNRNPDL PE=1 SV=3	868.15	288	180	FALSE	C3(Carbamidomethyl);K14(DSBSO)	C7(Carbamidomethyl);K10(DSBSO)	High
DSBSO	Intra	4	1	VTLDWA[K]PK	P19338	7	GFGFVDFNSEEDA[K]AAK	P19338	14	Nucleolin OS=Homo sapiens OX=9606 GN=NCL PE=1 SV=3	Nucleolin OS=Homo sapiens OX=9606 GN=NCL PE=1 SV=3	421.04	646	624	FALSE	K7(DSBSO)	K14(DSBSO)	High
DSBSO	Intra	8	1	VFYY[K]MK	P62258	5	NLLSVAY[K]NVIGAR	P62258	8	14-3-3 protein epsilon OS=Homo sapiens OX=9606 GN=YWHAE PE=1 SV=1	14-3-3 protein epsilon OS=Homo sapiens OX=9606 GN=YWHAE PE=1 SV=1	291.95	123	50	FALSE	K5(DSBSO);M6(Oxidation)	K8(DSBSO)	High
DSBSO	Intra	4	1	SEE[K]ISDSEGFK	P23246	4	LFVGNLPADITEDEF[K]R	P23246	16	Splicing factor, proline- and glutamine-rich OS=Homo sapiens OX=9606 GN=SFPQ PE=1 SV=2	Splicing factor, proline- and glutamine-rich OS=Homo sapiens OX=9606 GN=SFPQ PE=1 SV=2	409.83	271	314	FALSE	K4(DSBSO)	K16(DSBSO)	High
DSBSO	Intra	2	1	NPV[K]CAVSSK	Q9H0S4	4	SG[K]AITFVTQYDVELFQR	Q9H0S4	3	Probable ATP-dependent RNA helicase DDX47 OS=Homo sapiens OX=9606 GN=DDX47 PE=1 SV=1	Probable ATP-dependent RNA helicase DDX47 OS=Homo sapiens OX=9606 GN=DDX47 PE=1 SV=1	284.31	225	362	FALSE	K4(DSBSO);C5(Carbamidomethyl)	K3(DSBSO)	High
DSBSO	Intra	3	1	MMVAGF[K]K	Q00839	7	APQCLG[K]FIEIAAR	Q00839	7	Heterogeneous nuclear ribonucleoprotein U OS=Homo sapiens OX=9606 GN=HNRNPU PE=1 SV=6	Heterogeneous nuclear ribonucleoprotein U OS=Homo sapiens OX=9606 GN=HNRNPU PE=1 SV=6	353.98	543	565	FALSE	K7(DSBSO)	C4(Carbamidomethyl);K7(DSBSO)	High
DSBSO	Intra	3	1	VGLQAQPVPDEIV[K]K	Q12955	14	ILGN[K]ATFSPIVTVEPR	Q12955	5	Ankyrin-3 OS=Homo sapiens OX=9606 GN=ANK3 PE=1 SV=3	Ankyrin-3 OS=Homo sapiens OX=9606 GN=ANK3 PE=1 SV=3	596.87	1190	1196	FALSE	K14(DSBSO)	K5(DSBSO)	High
DSBSO	Intra	3	1	L[K]GIGEYVNIR	Q92620	2	IVFT[K]QPEPVIPVK	Q92620	5	Pre-mRNA-splicing factor ATP-dependent RNA helicase PRP16 OS=Homo sapiens OX=9606 GN=DHX38 PE=1 SV=2	Pre-mRNA-splicing factor ATP-dependent RNA helicase PRP16 OS=Homo sapiens OX=9606 GN=DHX38 PE=1 SV=2	365.88	1085	425	FALSE	K2(DSBSO)	K5(DSBSO)	High
DSBSO	Intra	2	1	[K]SLEGDLEDLK	P20700	1	EYEAALNS[K]DAALATALGDK	P20700	9	Lamin-B1 OS=Homo sapiens OX=9606 GN=LMNB1 PE=1 SV=2	Lamin-B1 OS=Homo sapiens OX=9606 GN=LMNB1 PE=1 SV=2	518.65	157	145	FALSE	K1(DSBSO)	K9(DSBSO)	High
DSBSO	Intra	3	1	GLI[K]LVSK	P62851	4	EVPNY[K]LITPAVVSER	P62851	6	Small ribosomal subunit protein eS25 OS=Homo sapiens OX=9606 GN=RPS25 PE=1 SV=1	Small ribosomal subunit protein eS25 OS=Homo sapiens OX=9606 GN=RPS25 PE=1 SV=1	368.83	98	66	FALSE	K4(DSBSO)	K6(DSBSO)	High
DSBSO	Intra	2	1	DGVTVA[K]SIDLK	P10809	7	VGEVIVT[K]DDAMLLK	P10809	8	60 kDa heat shock protein, mitochondrial OS=Homo sapiens OX=9606 GN=HSPD1 PE=1 SV=2	60 kDa heat shock protein, mitochondrial OS=Homo sapiens OX=9606 GN=HSPD1 PE=1 SV=2	577.58	82	352	FALSE	K7(DSBSO)	K8(DSBSO)	High
DSBSO	Intra	2	1	SPSACLVVG[K]VVR	O95602	10	GGTGLFEL[K]QPLR	O95602	9	DNA-directed RNA polymerase I subunit RPA1 OS=Homo sapiens OX=9606 GN=POLR1A PE=1 SV=2	DNA-directed RNA polymerase I subunit RPA1 OS=Homo sapiens OX=9606 GN=POLR1A PE=1 SV=2	270.86	1704	1716	FALSE	C5(Carbamidomethyl);K10(DSBSO)	K9(DSBSO)	High
DSBSO	Intra	4	1	QGFVPAAYV[K]K	Q13813	10	[K]GDILTLLNSTNK	Q13813	1	Spectrin alpha chain, non-erythrocytic 1 OS=Homo sapiens OX=9606 GN=SPTAN1 PE=1 SV=3	Spectrin alpha chain, non-erythrocytic 1 OS=Homo sapiens OX=9606 GN=SPTAN1 PE=1 SV=3	517.58	1022	990	FALSE	K10(DSBSO)	K1(DSBSO)	High
DSBSO	Intra	3	1	G[K]LDDYQER	Q14444	2	LNQDQLDAVS[K]YQEVTNNLEFAK	Q14444	11	Caprin-1 OS=Homo sapiens OX=9606 GN=CAPRIN1 PE=1 SV=2	Caprin-1 OS=Homo sapiens OX=9606 GN=CAPRIN1 PE=1 SV=2	308.36	74	98	FALSE	K2(DSBSO)	K11(DSBSO)	High
DSBSO	Intra	3	1	DVFT[K]GYGFGLIK	P21796	5	T[K]SENGLEFTSSGSANTETTK	P21796	2	Non-selective voltage-gated ion channel VDAC1 OS=Homo sapiens OX=9606 GN=VDAC1 PE=1 SV=2	Non-selective voltage-gated ion channel VDAC1 OS=Homo sapiens OX=9606 GN=VDAC1 PE=1 SV=2	446.93	20	34	FALSE	K5(DSBSO)	K2(DSBSO)	High
DSBSO	Intra	3	1	[K]VTGTLDANR	Q16658	1	GDHAGVL[K]ASAETVDPASLWEY	Q16658	8	Fascin OS=Homo sapiens OX=9606 GN=FSCN1 PE=1 SV=3	Fascin OS=Homo sapiens OX=9606 GN=FSCN1 PE=1 SV=3	363.87	399	479	FALSE	K1(DSBSO)	K8(DSBSO)	High
DSBSO	Intra	3	1	LSSPSI[K]DLPAGR	P51610	7	SPAFVQLAPLSS[K]VR	P51610	13	Host cell factor 1 OS=Homo sapiens OX=9606 GN=HCFC1 PE=1 SV=2	Host cell factor 1 OS=Homo sapiens OX=9606 GN=HCFC1 PE=1 SV=2	448.88	1226	1217	FALSE	K7(DSBSO)	K13(DSBSO)	High
DSBSO	Intra	2	1	DFIN[K]PVLAK	Q13393	5	NATIYD[K]VFR	Q13393	7	Phospholipase D1 OS=Homo sapiens OX=9606 GN=PLD1 PE=1 SV=1	Phospholipase D1 OS=Homo sapiens OX=9606 GN=PLD1 PE=1 SV=1	450.29	1022	1000	FALSE	K5(DSBSO)	K7(DSBSO)	High
DSBSO	Intra	3	1	SAAYA[K]K	P31948	6	GN[K]ALSVGNIDDALQCYSEAIK	P31948	3	Stress-induced-phosphoprotein 1 OS=Homo sapiens OX=9606 GN=STIP1 PE=1 SV=1	Stress-induced-phosphoprotein 1 OS=Homo sapiens OX=9606 GN=STIP1 PE=1 SV=1	265.17	50	13	FALSE	K6(DSBSO)	K3(DSBSO);C16(Carbamidomethyl)	High
DSBSO	Intra	1	1	ELN[K]ILEGR	P10515	4	S[K]ISVNDFIIK	P10515	2	Dihydrolipoyllysine-residue acetyltransferase component of pyruvate dehydrogenase complex, mitochondrial OS=Homo sapiens OX=9606 GN=DLAT PE=1 SV=3	Dihydrolipoyllysine-residue acetyltransferase component of pyruvate dehydrogenase complex, mitochondrial OS=Homo sapiens OX=9606 GN=DLAT PE=1 SV=3	408.26	466	473	FALSE	K4(DSBSO)	K2(DSBSO)	High
DSBSO	Intra	6	2	SESP[K]EPEQLR	P09651	5	[K]LFIGGLSFETTDESLR	P09651;Q32P51	1	Heterogeneous nuclear ribonucleoprotein A1 OS=Homo sapiens OX=9606 GN=HNRNPA1 PE=1 SV=5	Heterogeneous nuclear ribonucleoprotein A1 OS=Homo sapiens OX=9606 GN=HNRNPA1 PE=1 SV=5;Heterogeneous nuclear ribonucleoprotein A1-like 2 OS=Homo sapiens OX=9606 GN=HNRNPA1L2 PE=1 SV=2	343.26	8	15;15	FALSE	K5(DSBSO)	K1(DSBSO)	High
DSBSO	Intra	4	1	S[K]GAVAIADAIR	P46060	2	VINLNDNTFTE[K]GAVAMAETLK	P46060	12	Ran GTPase-activating protein 1 OS=Homo sapiens OX=9606 GN=RANGAP1 PE=1 SV=1	Ran GTPase-activating protein 1 OS=Homo sapiens OX=9606 GN=RANGAP1 PE=1 SV=1	476.98	279	251	FALSE	K2(DSBSO)	K12(DSBSO);M17(Oxidation)	High
DSBSO	Intra	2	1	LC[K]EVPNYK	P62851	3	AALQELLS[K]GLIK	P62851	9	Small ribosomal subunit protein eS25 OS=Homo sapiens OX=9606 GN=RPS25 PE=1 SV=1	Small ribosomal subunit protein eS25 OS=Homo sapiens OX=9606 GN=RPS25 PE=1 SV=1	262.06	60	94	FALSE	C2(Carbamidomethyl);K3(DSBSO)	K9(DSBSO)	High
DSBSO	Intra	3	1	[K]LIYQTLSWK	O95453	1	SQANGAGALSYVSPNTS[K]CPVTIPEDQK	O95453	18	Poly(A)-specific ribonuclease PARN OS=Homo sapiens OX=9606 GN=PARN PE=1 SV=1	Poly(A)-specific ribonuclease PARN OS=Homo sapiens OX=9606 GN=PARN PE=1 SV=1	372.99	211	168	FALSE	K1(DSBSO)	K18(DSBSO);C19(Carbamidomethyl)	High
DSBSO	Intra	3	1	LDLPGNLPGS[K]R	P46013	11	E[K]AQALEDLAGFK	P46013	2	Proliferation marker protein Ki-67 OS=Homo sapiens OX=9606 GN=MKI67 PE=1 SV=2	Proliferation marker protein Ki-67 OS=Homo sapiens OX=9606 GN=MKI67 PE=1 SV=2	359.09	2300	1217	FALSE	K11(DSBSO)	K2(DSBSO)	High
DSBSO	Intra	1	1	DSILSEM[K]MLK	Q9UQE7	8	LDQDLNEV[K]AR	Q9UQE7	9	Structural maintenance of chromosomes protein 3 OS=Homo sapiens OX=9606 GN=SMC3 PE=1 SV=2	Structural maintenance of chromosomes protein 3 OS=Homo sapiens OX=9606 GN=SMC3 PE=1 SV=2	392.03	740	445	FALSE	K8(DSBSO)	K9(DSBSO)	High
DSBSO	Intra	3	1	SFIPSLVE[K]EK	Q14137	9	MVHAI[K]MGWIQPR	Q14137	6	Ribosome biogenesis protein BOP1 OS=Homo sapiens OX=9606 GN=BOP1 PE=1 SV=2	Ribosome biogenesis protein BOP1 OS=Homo sapiens OX=9606 GN=BOP1 PE=1 SV=2	424.61	253	264	FALSE	K9(DSBSO)	K6(DSBSO)	High
DSBSO	Intra	2	1	V[K]EGMNIVEAMER	P62937	2	TEWLDG[K]HVVFGK	P62937	7	Peptidyl-prolyl cis-trans isomerase A OS=Homo sapiens OX=9606 GN=PPIA PE=1 SV=2	Peptidyl-prolyl cis-trans isomerase A OS=Homo sapiens OX=9606 GN=PPIA PE=1 SV=2	271.13	133	125	FALSE	K2(DSBSO)	K7(DSBSO)	High
DSBSO	Intra	2	1	S[K]ISVNDFIIK	P10515	2	GIDLTQV[K]GTGPDGR	P10515	8	Dihydrolipoyllysine-residue acetyltransferase component of pyruvate dehydrogenase complex, mitochondrial OS=Homo sapiens OX=9606 GN=DLAT PE=1 SV=3	Dihydrolipoyllysine-residue acetyltransferase component of pyruvate dehydrogenase complex, mitochondrial OS=Homo sapiens OX=9606 GN=DLAT PE=1 SV=3	300.4	473	376	FALSE	K2(DSBSO)	K8(DSBSO)	High
DSBSO	Intra	3	1	LDLAGTLPGS[K]R	P46013	11	E[K]AQALEDLAGFK	P46013	2	Proliferation marker protein Ki-67 OS=Homo sapiens OX=9606 GN=MKI67 PE=1 SV=2	Proliferation marker protein Ki-67 OS=Homo sapiens OX=9606 GN=MKI67 PE=1 SV=2	449	1208	1217	FALSE	K11(DSBSO)	K2(DSBSO)	High
DSBSO	Intra	2	1	YTELQ[K]LGETDEEK	Q9Y3D9	6	AFDLFNPNF[K]STCQR	Q9Y3D9	10	Small ribosomal subunit protein mS23 OS=Homo sapiens OX=9606 GN=MRPS23 PE=1 SV=2	Small ribosomal subunit protein mS23 OS=Homo sapiens OX=9606 GN=MRPS23 PE=1 SV=2	555.2	108	93	FALSE	K6(DSBSO)	K10(DSBSO);C13(Carbamidomethyl)	High
DSBSO	Intra	2	1	AEWQVY[K]EEISR	Q00059	7	F[K]EQLTPSQIMSLEK	Q00059	2	Transcription factor A, mitochondrial OS=Homo sapiens OX=9606 GN=TFAM PE=1 SV=1	Transcription factor A, mitochondrial OS=Homo sapiens OX=9606 GN=TFAM PE=1 SV=1	614	111	118	FALSE	K7(DSBSO)	K2(DSBSO)	High
DSBSO	Intra	11	2	EITALAPSTM[K]IK	P60709;P68032	11	[K]DLYANTVLSGGTTMYPGIADR	P60709	1	Actin, cytoplasmic 1 OS=Homo sapiens OX=9606 GN=ACTB PE=1 SV=1;Actin, alpha cardiac muscle 1 OS=Homo sapiens OX=9606 GN=ACTC1 PE=1 SV=1	Actin, cytoplasmic 1 OS=Homo sapiens OX=9606 GN=ACTB PE=1 SV=1	526.22	326;328	291	FALSE	M10(Oxidation);K11(DSBSO)	K1(DSBSO);M15(Oxidation)	High
DSBSO	Intra	2	2	N[K]DQGTYEDYVEGLR	P60660	2	ALGQNPTNAEVL[K]VLGNPK	P60660;P14649	13	Myosin light polypeptide 6 OS=Homo sapiens OX=9606 GN=MYL6 PE=1 SV=2	Myosin light polypeptide 6 OS=Homo sapiens OX=9606 GN=MYL6 PE=1 SV=2;Myosin light chain 6B OS=Homo sapiens OX=9606 GN=MYL6B PE=1 SV=1	288.97	81	50;107	FALSE	K2(DSBSO)	K13(DSBSO)	High
DSBSO	Intra	2	1	LSDIPEG[K]NMAFK	P47985	8	TQ[K]EIEQEAAVELSQLR	P47985	3	Cytochrome b-c1 complex subunit Rieske, mitochondrial OS=Homo sapiens OX=9606 GN=UQCRFS1 PE=1 SV=2	Cytochrome b-c1 complex subunit Rieske, mitochondrial OS=Homo sapiens OX=9606 GN=UQCRFS1 PE=1 SV=2	283.39	163	182	FALSE	K8(DSBSO)	K3(DSBSO)	High
DSBSO	Intra	2	1	VTLDWA[K]PK	P19338	7	TLFV[K]GLSEDTTEETLK	P19338	5	Nucleolin OS=Homo sapiens OX=9606 GN=NCL PE=1 SV=3	Nucleolin OS=Homo sapiens OX=9606 GN=NCL PE=1 SV=3	388.17	646	577	FALSE	K7(DSBSO)	K5(DSBSO)	High
DSBSO	Intra	6	3	ELISNSSDALD[K]IR	P07900	12	ADLINNLGTIA[K]SGTK	P08238;Q14568;P07900	12	Heat shock protein HSP 90-alpha OS=Homo sapiens OX=9606 GN=HSP90AA1 PE=1 SV=5	Heat shock protein HSP 90-beta OS=Homo sapiens OX=9606 GN=HSP90AB1 PE=1 SV=4;Heat shock protein HSP 90-alpha A2 OS=Homo sapiens OX=9606 GN=HSP90AA2P PE=1 SV=2;Heat shock protein HSP 90-alpha OS=Homo sapiens OX=9606 GN=HSP90AA1 PE=1 SV=5	643.3	58	107;112;112	FALSE	K12(DSBSO)	K12(DSBSO)	High
DSBSO	Intra	3	1	TLLA[K]NLPYK	P19338	5	GFGFVDFNSEEDA[K]AAK	P19338	14	Nucleolin OS=Homo sapiens OX=9606 GN=NCL PE=1 SV=3	Nucleolin OS=Homo sapiens OX=9606 GN=NCL PE=1 SV=3	453.23	398	624	FALSE	K5(DSBSO)	K14(DSBSO)	High
DSBSO	Intra	3	1	L[K]EIDSK	Q14739	2	LTPLIL[K]PFGNSISR	Q14739	7	Delta(14)-sterol reductase LBR OS=Homo sapiens OX=9606 GN=LBR PE=1 SV=2	Delta(14)-sterol reductase LBR OS=Homo sapiens OX=9606 GN=LBR PE=1 SV=2	269.41	178	123	FALSE	K2(DSBSO)	K7(DSBSO)	High
DSBSO	Intra	7	1	FGEVVDCTI[K]MDPNTGR	Q99729	10	NEEDAG[K]MFVGGLSWDTSK	Q99729	7	Heterogeneous nuclear ribonucleoprotein A/B OS=Homo sapiens OX=9606 GN=HNRNPAB PE=1 SV=2	Heterogeneous nuclear ribonucleoprotein A/B OS=Homo sapiens OX=9606 GN=HNRNPAB PE=1 SV=2	767.87	101	70	FALSE	C7(Carbamidomethyl);K10(DSBSO)	K7(DSBSO);M8(Oxidation)	High
DSBSO	Intra	3	1	DL[K]DYFSK	Q14103	3	IFVGGLSPDTPEE[K]IR	Q14103	14	Heterogeneous nuclear ribonucleoprotein D0 OS=Homo sapiens OX=9606 GN=HNRNPD PE=1 SV=1	Heterogeneous nuclear ribonucleoprotein D0 OS=Homo sapiens OX=9606 GN=HNRNPD PE=1 SV=1	287.1	114	197	FALSE	K3(DSBSO)	K14(DSBSO)	High
DSBSO	Intra	4	1	TLLA[K]NLPYK	P19338	5	[K]FGYVDFESAEDLEK	P19338	1	Nucleolin OS=Homo sapiens OX=9606 GN=NCL PE=1 SV=3	Nucleolin OS=Homo sapiens OX=9606 GN=NCL PE=1 SV=3	248.32	398	348	FALSE	K5(DSBSO)	K1(DSBSO)	High
DSBSO	Intra	3	1	GVFT[K]ELPSGK	P30041	5	DGDSVMVLPTIPEEEA[K]K	P30041	17	Peroxiredoxin-6 OS=Homo sapiens OX=9606 GN=PRDX6 PE=1 SV=3	Peroxiredoxin-6 OS=Homo sapiens OX=9606 GN=PRDX6 PE=1 SV=3	263.83	209	199	FALSE	K5(DSBSO)	K17(DSBSO)	High
DSBSO	Intra	2	1	QMADTG[K]LNTLLQR	Q00839	7	GYFEYIEEN[K]YSR	Q00839	10	Heterogeneous nuclear ribonucleoprotein U OS=Homo sapiens OX=9606 GN=HNRNPU PE=1 SV=6	Heterogeneous nuclear ribonucleoprotein U OS=Homo sapiens OX=9606 GN=HNRNPU PE=1 SV=6	473.55	551	265	FALSE	K7(DSBSO)	K10(DSBSO)	High
DSBSO	Intra	3	1	IG[K]PAPDFK	P32119	3	GLFIIDG[K]GVLR	P32119	8	Peroxiredoxin-2 OS=Homo sapiens OX=9606 GN=PRDX2 PE=1 SV=5	Peroxiredoxin-2 OS=Homo sapiens OX=9606 GN=PRDX2 PE=1 SV=5	361.5	10	135	FALSE	K3(DSBSO)	K8(DSBSO)	High
DSBSO	Intra	2	1	DDAMLL[K]GK	P10809	7	CEFQDAYVLLSE[K]K	P10809	13	60 kDa heat shock protein, mitochondrial OS=Homo sapiens OX=9606 GN=HSPD1 PE=1 SV=2	60 kDa heat shock protein, mitochondrial OS=Homo sapiens OX=9606 GN=HSPD1 PE=1 SV=2	389.43	359	249	FALSE	K7(DSBSO)	C1(Carbamidomethyl);K13(DSBSO)	High
DSBSO	Intra	3	1	VTLDWA[K]PK	P19338	7	ETGSS[K]GFGFVDFNSEEDAK	P19338	6	Nucleolin OS=Homo sapiens OX=9606 GN=NCL PE=1 SV=3	Nucleolin OS=Homo sapiens OX=9606 GN=NCL PE=1 SV=3	408.55	646	610	FALSE	K7(DSBSO)	K6(DSBSO)	High
DSBSO	Intra	1	1	ETAATFL[K]K	Q8TAT6	8	VA[K]EFGFQNNGFSVYINR	Q8TAT6	3	Nuclear protein localization protein 4 homolog OS=Homo sapiens OX=9606 GN=NPLOC4 PE=1 SV=3	Nuclear protein localization protein 4 homolog OS=Homo sapiens OX=9606 GN=NPLOC4 PE=1 SV=3	256.14	31	35	FALSE	K8(DSBSO)	K3(DSBSO)	High
DSBSO	Intra	2	1	ALAAFL[K]K	P39019	7	L[K]VPEWVDTVK	P39019	2	Small ribosomal subunit protein eS19 OS=Homo sapiens OX=9606 GN=RPS19 PE=1 SV=2	Small ribosomal subunit protein eS19 OS=Homo sapiens OX=9606 GN=RPS19 PE=1 SV=2	411.5	23	29	FALSE	K7(DSBSO)	K2(DSBSO)	High
DSBSO	Intra	5	1	L[K]NPNAPMLPPPK	O15042	2	TLSQAIV[K]VVIPTER	O15042	8	U2 snRNP-associated SURP motif-containing protein OS=Homo sapiens OX=9606 GN=U2SURP PE=1 SV=2	U2 snRNP-associated SURP motif-containing protein OS=Homo sapiens OX=9606 GN=U2SURP PE=1 SV=2	441.01	392	418	FALSE	K2(DSBSO)	K8(DSBSO)	High
DSBSO	Intra	3	1	YGLL[K]HSR	Q9BQG0	5	LAATE[K]LLEYLR	Q9BQG0	6	Myb-binding protein 1A OS=Homo sapiens OX=9606 GN=MYBBP1A PE=1 SV=2	Myb-binding protein 1A OS=Homo sapiens OX=9606 GN=MYBBP1A PE=1 SV=2	319.01	30	56	FALSE	K5(DSBSO)	K6(DSBSO)	High
DSBSO	Intra	3	1	[K]LNVTEQEK	P06733	1	GNPTVEVDLFTS[K]GLFR	P06733	13	Alpha-enolase OS=Homo sapiens OX=9606 GN=ENO1 PE=1 SV=2	Alpha-enolase OS=Homo sapiens OX=9606 GN=ENO1 PE=1 SV=2	285.02	81	28	FALSE	K1(DSBSO)	K13(DSBSO)	High
DSBSO	Intra	3	1	[K]DVDEAYMNK	P05787	1	LEAELGNMQGLVEDF[K]NK	P05787	16	Keratin, type II cytoskeletal 8 OS=Homo sapiens OX=9606 GN=KRT8 PE=1 SV=7	Keratin, type II cytoskeletal 8 OS=Homo sapiens OX=9606 GN=KRT8 PE=1 SV=7	427.13	198	176	FALSE	K1(DSBSO)	K16(DSBSO)	High
DSBSO	Intra	6	6	VFYL[K]MK	P27348;P63104;P31946;P31947;Q04917;P61981	5	NLLSVAY[K]NVVGAR	P63104;Q04917;P61981;P31946	8	14-3-3 protein theta OS=Homo sapiens OX=9606 GN=YWHAQ PE=1 SV=1;14-3-3 protein zeta/delta OS=Homo sapiens OX=9606 GN=YWHAZ PE=1 SV=1;14-3-3 protein beta/alpha OS=Homo sapiens OX=9606 GN=YWHAB PE=1 SV=3;14-3-3 protein sigma OS=Homo sapiens OX=9606 GN=SFN PE=1 SV=1;14-3-3 protein eta OS=Homo sapiens OX=9606 GN=YWHAH PE=1 SV=4;14-3-3 protein gamma OS=Homo sapiens OX=9606 GN=YWHAG PE=1 SV=2	14-3-3 protein zeta/delta OS=Homo sapiens OX=9606 GN=YWHAZ PE=1 SV=1;14-3-3 protein eta OS=Homo sapiens OX=9606 GN=YWHAH PE=1 SV=4;14-3-3 protein gamma OS=Homo sapiens OX=9606 GN=YWHAG PE=1 SV=2;14-3-3 protein beta/alpha OS=Homo sapiens OX=9606 GN=YWHAB PE=1 SV=3	296.57	120;120;122;122;125;125	49;50;50;51	FALSE	K5(DSBSO);M6(Oxidation)	K8(DSBSO)	High
DSBSO	Intra	3	1	EAEGSSAEY[K]K	P49321	10	EIEEL[K]ELLPEIR	P49321	6	Nuclear autoantigenic sperm protein OS=Homo sapiens OX=9606 GN=NASP PE=1 SV=2	Nuclear autoantigenic sperm protein OS=Homo sapiens OX=9606 GN=NASP PE=1 SV=2	488.82	636	643	FALSE	K10(DSBSO)	K6(DSBSO)	High
DSBSO	Intra	2	1	S[K]LSQNNFALGYK	Q9Y277	2	LTLDTIFVPNTG[K]K	Q9Y277	13	Voltage-dependent anion-selective channel protein 3 OS=Homo sapiens OX=9606 GN=VDAC3 PE=1 SV=1	Voltage-dependent anion-selective channel protein 3 OS=Homo sapiens OX=9606 GN=VDAC3 PE=1 SV=1	461.88	163	109	FALSE	K2(DSBSO)	K13(DSBSO)	High
DSBSO	Intra	3	1	LILS[K]GK	P33991	5	TPAL[K]YQQLFEDIR	P33991	5	DNA replication licensing factor MCM4 OS=Homo sapiens OX=9606 GN=MCM4 PE=1 SV=5	DNA replication licensing factor MCM4 OS=Homo sapiens OX=9606 GN=MCM4 PE=1 SV=5	255.14	812	819	FALSE	K5(DSBSO)	K5(DSBSO)	High
DSBSO	Intra	2	1	QN[K]PTGFALGSIEGR	P78406	3	TIHWI[K]APNYSCVMTGSWDK	P78406	6	mRNA export factor RAE1 OS=Homo sapiens OX=9606 GN=RAE1 PE=1 SV=1	mRNA export factor RAE1 OS=Homo sapiens OX=9606 GN=RAE1 PE=1 SV=1	347.99	227	137	FALSE	K3(DSBSO)	K6(DSBSO);C12(Carbamidomethyl)	High
DSBSO	Intra	3	1	LSNLALV[K]PEK	O14737	8	VSEQGLIEIL[K]K	O14737	11	Programmed cell death protein 5 OS=Homo sapiens OX=9606 GN=PDCD5 PE=1 SV=3	Programmed cell death protein 5 OS=Homo sapiens OX=9606 GN=PDCD5 PE=1 SV=3	691.43	63	97	FALSE	K8(DSBSO)	K11(DSBSO)	High
DSBSO	Intra	4	1	DSV[K]TVLQDER	Q5SRE5	4	DVASPL[K]ELGLR	Q5SRE5	7	Nucleoporin NUP188 OS=Homo sapiens OX=9606 GN=NUP188 PE=1 SV=1	Nucleoporin NUP188 OS=Homo sapiens OX=9606 GN=NUP188 PE=1 SV=1	406.88	109	72	FALSE	K4(DSBSO)	K7(DSBSO)	High
DSBSO	Intra	4	2	YQQF[K]DFQR	O00148;Q13838	5	[K]FMQDPMEVFVDDETK	O00148	1	ATP-dependent RNA helicase DDX39A OS=Homo sapiens OX=9606 GN=DDX39A PE=1 SV=2;Spliceosome RNA helicase DDX39B OS=Homo sapiens OX=9606 GN=DDX39B PE=1 SV=1	ATP-dependent RNA helicase DDX39A OS=Homo sapiens OX=9606 GN=DDX39A PE=1 SV=2	265.76	333;334	240	FALSE	K5(DSBSO)	K1(DSBSO)	High
DSBSO	Intra	2	1	[K]LLALMAQEQK	O95602	1	LPEEVATPTTDEE[K]DSLIAIDR	O95602	14	DNA-directed RNA polymerase I subunit RPA1 OS=Homo sapiens OX=9606 GN=POLR1A PE=1 SV=2	DNA-directed RNA polymerase I subunit RPA1 OS=Homo sapiens OX=9606 GN=POLR1A PE=1 SV=2	485.54	340	364	FALSE	K1(DSBSO)	K14(DSBSO)	High
DSBSO	Intra	1	2	DYVQ[K]AQTK	P35579;P35580	5	IVGLDQVTGMTETAFGSAY[K]TK	P35580	20	Myosin-9 OS=Homo sapiens OX=9606 GN=MYH9 PE=1 SV=4;Myosin-10 OS=Homo sapiens OX=9606 GN=MYH10 PE=1 SV=3	Myosin-10 OS=Homo sapiens OX=9606 GN=MYH10 PE=1 SV=3	259.44	403;410	644	FALSE	K5(DSBSO)	K20(DSBSO)	High
DSBSO	Intra	6	1	VT[K]GSLEEEK	Q14980	3	DQLQEQLQAL[K]ESLK	Q14980	11	Nuclear mitotic apparatus protein 1 OS=Homo sapiens OX=9606 GN=NUMA1 PE=1 SV=2	Nuclear mitotic apparatus protein 1 OS=Homo sapiens OX=9606 GN=NUMA1 PE=1 SV=2	372.41	715	708	FALSE	K3(DSBSO)	K11(DSBSO)	High
DSBSO	Intra	3	1	FS[K]PIGDFK	P49790	3	FGDQGGF[K]IGVSSDSGSINPMSEGFK	P49790	8	Nuclear pore complex protein Nup153 OS=Homo sapiens OX=9606 GN=NUP153 PE=1 SV=2	Nuclear pore complex protein Nup153 OS=Homo sapiens OX=9606 GN=NUP153 PE=1 SV=2	277.22	954	933	FALSE	K3(DSBSO)	K8(DSBSO)	High
DSBSO	Intra	4	1	L[K]GDDLQAIK	P07910	2	VDSLLENLE[K]IEK	P07910	10	Heterogeneous nuclear ribonucleoproteins C1/C2 OS=Homo sapiens OX=9606 GN=HNRNPC PE=1 SV=4	Heterogeneous nuclear ribonucleoproteins C1/C2 OS=Homo sapiens OX=9606 GN=HNRNPC PE=1 SV=4	347.27	189	216	FALSE	K2(DSBSO)	K10(DSBSO)	High
DSBSO	Intra	3	1	EVQDL[K]AK	Q86UP2	6	A[K]QNDQVSFASLVEELK	Q86UP2	2	Kinectin OS=Homo sapiens OX=9606 GN=KTN1 PE=1 SV=1	Kinectin OS=Homo sapiens OX=9606 GN=KTN1 PE=1 SV=1	290.55	783	785	FALSE	K6(DSBSO)	K2(DSBSO)	High
DSBSO	Intra	2	1	NILDS[K]PTANK	Q9ULV4	6	YFEITDESPYVHYLNTFSS[K]EPQR	Q9ULV4	20	Coronin-1C OS=Homo sapiens OX=9606 GN=CORO1C PE=1 SV=1	Coronin-1C OS=Homo sapiens OX=9606 GN=CORO1C PE=1 SV=1	295.41	413	311	FALSE	K6(DSBSO)	K20(DSBSO)	High
DSBSO	Intra	3	1	EPIDL[K]TIAQR	Q86U86	6	LPS[K]VQYPDYYAIIK	Q86U86	4	Protein polybromo-1 OS=Homo sapiens OX=9606 GN=PBRM1 PE=1 SV=1	Protein polybromo-1 OS=Homo sapiens OX=9606 GN=PBRM1 PE=1 SV=1	284.21	231	214	FALSE	K6(DSBSO)	K4(DSBSO)	High
DSBSO	Intra	1	1	G[K]AVVLMGK	P05388	2	GNVGFVFT[K]EDLTEIR	P05388	9	Large ribosomal subunit protein uL10 OS=Homo sapiens OX=9606 GN=RPLP0 PE=1 SV=1	Large ribosomal subunit protein uL10 OS=Homo sapiens OX=9606 GN=RPLP0 PE=1 SV=1	238.82	50	92	FALSE	K2(DSBSO)	K9(DSBSO)	High
DSBSO	Intra	3	1	FANYID[K]VR	P08670	7	VESLQEEIAFL[K]K	P08670	12	Vimentin OS=Homo sapiens OX=9606 GN=VIM PE=1 SV=4	Vimentin OS=Homo sapiens OX=9606 GN=VIM PE=1 SV=4	409.37	120	235	FALSE	K7(DSBSO)	K12(DSBSO)	High
DSBSO	Intra	3	1	IDL[K]FIDTTSK	P39023	4	IY[K]IGQGYLIK	P39023	3	Large ribosomal subunit protein uL3 OS=Homo sapiens OX=9606 GN=RPL3 PE=1 SV=2	Large ribosomal subunit protein uL3 OS=Homo sapiens OX=9606 GN=RPL3 PE=1 SV=2	278.42	366	286	FALSE	K4(DSBSO)	K3(DSBSO)	High
DSBSO	Intra	3	1	[K]LEQCNTELK	Q9UQE7	1	ELGSLPQEAFE[K]YQTLSLK	Q9UQE7	12	Structural maintenance of chromosomes protein 3 OS=Homo sapiens OX=9606 GN=SMC3 PE=1 SV=2	Structural maintenance of chromosomes protein 3 OS=Homo sapiens OX=9606 GN=SMC3 PE=1 SV=2	381.32	968	956	FALSE	K1(DSBSO);C5(Carbamidomethyl)	K12(DSBSO)	High
DSBSO	Intra	11	1	MTME[K]QK	Q8IWX8	5	NVID[K]LAQFVAR	Q8IWX8	5	Calcium homeostasis endoplasmic reticulum protein OS=Homo sapiens OX=9606 GN=CHERP PE=1 SV=3	Calcium homeostasis endoplasmic reticulum protein OS=Homo sapiens OX=9606 GN=CHERP PE=1 SV=3	276.13	37	18	FALSE	M1(Oxidation);M3(Oxidation);K5(DSBSO)	K5(DSBSO)	High
DSBSO	Intra	5	1	LN[K]CGVISPR	P62244	3	MNVLADAL[K]SINNAEK	P62244	9	Small ribosomal subunit protein uS8 OS=Homo sapiens OX=9606 GN=RPS15A PE=1 SV=2	Small ribosomal subunit protein uS8 OS=Homo sapiens OX=9606 GN=RPS15A PE=1 SV=2	366.34	71	12	FALSE	K3(DSBSO);C4(Carbamidomethyl)	M1(Oxidation);K9(DSBSO)	High
DSBSO	Intra	3	1	AEGI[K]SGR	Q12996	5	SVAF[K]IFELGLK	Q12996	5	Cleavage stimulation factor subunit 3 OS=Homo sapiens OX=9606 GN=CSTF3 PE=1 SV=1	Cleavage stimulation factor subunit 3 OS=Homo sapiens OX=9606 GN=CSTF3 PE=1 SV=1	301.01	392	431	FALSE	K5(DSBSO)	K5(DSBSO)	High
DSBSO	Intra	2	1	[K]QELLEALTK	P12956	1	FTVPML[K]EACR	P12956	7	X-ray repair cross-complementing protein 6 OS=Homo sapiens OX=9606 GN=XRCC6 PE=1 SV=2	X-ray repair cross-complementing protein 6 OS=Homo sapiens OX=9606 GN=XRCC6 PE=1 SV=2	280.59	596	582	FALSE	K1(DSBSO)	K7(DSBSO);C10(Carbamidomethyl)	High
DSBSO	Intra	6	4	ELISNASDALD[K]IR	P08238;P14625	12	ADLINNLGTIA[K]SGTK	P08238;Q14568;P07900	12	Heat shock protein HSP 90-beta OS=Homo sapiens OX=9606 GN=HSP90AB1 PE=1 SV=4;Endoplasmin OS=Homo sapiens OX=9606 GN=HSP90B1 PE=1 SV=1	Heat shock protein HSP 90-beta OS=Homo sapiens OX=9606 GN=HSP90AB1 PE=1 SV=4;Heat shock protein HSP 90-alpha A2 OS=Homo sapiens OX=9606 GN=HSP90AA2P PE=1 SV=2;Heat shock protein HSP 90-alpha OS=Homo sapiens OX=9606 GN=HSP90AA1 PE=1 SV=5	709.67	53;114	107;112;112	FALSE	K12(DSBSO)	K12(DSBSO)	High
DSBSO	Intra	4	1	MFIGGLSWDTS[K]K	O14979	12	FGEVVDCTI[K]TDPVTGR	O14979	10	Heterogeneous nuclear ribonucleoprotein D-like OS=Homo sapiens OX=9606 GN=HNRNPDL PE=1 SV=3	Heterogeneous nuclear ribonucleoprotein D-like OS=Homo sapiens OX=9606 GN=HNRNPDL PE=1 SV=3	662.16	161	180	FALSE	M1(Oxidation);K12(DSBSO)	C7(Carbamidomethyl);K10(DSBSO)	High
DSBSO	Intra	2	2	[K]ETNNAAIIMK	P60983	1	LVQTAELT[K]VFEIR	P60983;O60234	9	Glia maturation factor beta OS=Homo sapiens OX=9606 GN=GMFB PE=1 SV=2	Glia maturation factor beta OS=Homo sapiens OX=9606 GN=GMFB PE=1 SV=2;Glia maturation factor gamma OS=Homo sapiens OX=9606 GN=GMFG PE=1 SV=1	384.85	25	119;119	FALSE	K1(DSBSO)	K9(DSBSO)	High
DSBSO	Intra	3	3	TIAPALVS[K]K	P06733	9	S[K]FGANAILGVSLAVCK	P06733;P09104;P13929	2	Alpha-enolase OS=Homo sapiens OX=9606 GN=ENO1 PE=1 SV=2	Alpha-enolase OS=Homo sapiens OX=9606 GN=ENO1 PE=1 SV=2;Gamma-enolase OS=Homo sapiens OX=9606 GN=ENO2 PE=1 SV=3;Beta-enolase OS=Homo sapiens OX=9606 GN=ENO3 PE=1 SV=5	401.2	80	105;105;105	FALSE	K9(DSBSO)	K2(DSBSO);C16(Carbamidomethyl)	High
DSBSO	Intra	5	1	FNGITE[K]EYK	Q53GS9	7	LPPYLIFCI[K]R	Q53GS9	10	Ubiquitin carboxyl-terminal hydrolase 39 OS=Homo sapiens OX=9606 GN=USP39 PE=1 SV=2	Ubiquitin carboxyl-terminal hydrolase 39 OS=Homo sapiens OX=9606 GN=USP39 PE=1 SV=2	312.32	428	455	FALSE	K7(DSBSO)	C8(Carbamidomethyl);K10(DSBSO)	High
DSBSO	Intra	13	1	DL[K]DYFTK	Q99729	3	MFVGGLSWDTS[K]K	Q99729	12	Heterogeneous nuclear ribonucleoprotein A/B OS=Homo sapiens OX=9606 GN=HNRNPAB PE=1 SV=2	Heterogeneous nuclear ribonucleoprotein A/B OS=Homo sapiens OX=9606 GN=HNRNPAB PE=1 SV=2	318.78	86	82	FALSE	K3(DSBSO)	M1(Oxidation);K12(DSBSO)	High
DSBSO	Intra	3	1	VFD[K]DGNGYISAAELR	P0DP25	4	EAFSLFD[K]DGDGTITTK	P0DP25	8	Calmodulin-3 OS=Homo sapiens OX=9606 GN=CALM3 PE=1 SV=1	Calmodulin-3 OS=Homo sapiens OX=9606 GN=CALM3 PE=1 SV=1	610.74	95	22	FALSE	K4(DSBSO)	K8(DSBSO)	High
DSBSO	Intra	2	1	VLNAL[K]PEK	Q6UB35	6	DVDGVTDINLG[K]LVR	Q6UB35	12	Monofunctional C1-tetrahydrofolate synthase, mitochondrial OS=Homo sapiens OX=9606 GN=MTHFD1L PE=1 SV=1	Monofunctional C1-tetrahydrofolate synthase, mitochondrial OS=Homo sapiens OX=9606 GN=MTHFD1L PE=1 SV=1	294.6	174	189	FALSE	K6(DSBSO)	K12(DSBSO)	High
DSBSO	Intra	3	1	SGIDITDFQA[K]R	P49790	11	SVYF[K]PSLTPSGEFR	P49790	5	Nuclear pore complex protein Nup153 OS=Homo sapiens OX=9606 GN=NUP153 PE=1 SV=2	Nuclear pore complex protein Nup153 OS=Homo sapiens OX=9606 GN=NUP153 PE=1 SV=2	461.17	353	384	FALSE	K11(DSBSO)	K5(DSBSO)	High
DSBSO	Intra	3	1	LS[K]VVK	P36543	3	ARDDLITDLLNEA[K]QR	P36543	14	V-type proton ATPase subunit E 1 OS=Homo sapiens OX=9606 GN=ATP6V1E1 PE=1 SV=1	V-type proton ATPase subunit E 1 OS=Homo sapiens OX=9606 GN=ATP6V1E1 PE=1 SV=1	257.4	104	99	FALSE	K3(DSBSO)	K14(DSBSO)	High
DSBSO	Intra	3	1	LL[K]EAGEANK	P12270	3	AAL[K]QLQEIFENYK	P12270	4	Nucleoprotein TPR OS=Homo sapiens OX=9606 GN=TPR PE=1 SV=3	Nucleoprotein TPR OS=Homo sapiens OX=9606 GN=TPR PE=1 SV=3	401.56	315	673	FALSE	K3(DSBSO)	K4(DSBSO)	High
DSBSO	Intra	1	1	DEELL[K]VK	P35580	6	LEVNMQAM[K]AQFER	P35580	9	Myosin-10 OS=Homo sapiens OX=9606 GN=MYH10 PE=1 SV=3	Myosin-10 OS=Homo sapiens OX=9606 GN=MYH10 PE=1 SV=3	294.98	863	1573	FALSE	K6(DSBSO)	K9(DSBSO)	High
DSBSO	Intra	2	1	NT[K]GGDAPAAGEDA	P62851	3	AALQELLS[K]GLIK	P62851	9	Small ribosomal subunit protein eS25 OS=Homo sapiens OX=9606 GN=RPS25 PE=1 SV=1	Small ribosomal subunit protein eS25 OS=Homo sapiens OX=9606 GN=RPS25 PE=1 SV=1	469.4	114	94	FALSE	K3(DSBSO)	K9(DSBSO)	High
DSBSO	Intra	5	2	QVSVEEA[K]NR	P11233	8	ANVD[K]VFFDLMR	P11233;P11234	5	Ras-related protein Ral-A OS=Homo sapiens OX=9606 GN=RALA PE=1 SV=1	Ras-related protein Ral-A OS=Homo sapiens OX=9606 GN=RALA PE=1 SV=1;Ras-related protein Ral-B OS=Homo sapiens OX=9606 GN=RALB PE=1 SV=1	479.64	143	166;167	FALSE	K8(DSBSO)	K5(DSBSO)	High
DSBSO	Intra	3	1	EL[K]VGIPVTDENGNR	Q9H9B4	3	LGESANAA[K]QAITQVVVSR	Q9H9B4	9	Sideroflexin-1 OS=Homo sapiens OX=9606 GN=SFXN1 PE=1 SV=4	Sideroflexin-1 OS=Homo sapiens OX=9606 GN=SFXN1 PE=1 SV=4	400.44	202	223	FALSE	K3(DSBSO)	K9(DSBSO)	High
DSBSO	Intra	3	2	YIQAAC[K]TGQIK	Q00610;P53675	7	EA[K]LTDQLPLIIVCDR	Q00610;P53675	3	Clathrin heavy chain 1 OS=Homo sapiens OX=9606 GN=CLTC PE=1 SV=5;Clathrin heavy chain 2 OS=Homo sapiens OX=9606 GN=CLTCL1 PE=1 SV=2	Clathrin heavy chain 1 OS=Homo sapiens OX=9606 GN=CLTC PE=1 SV=5;Clathrin heavy chain 2 OS=Homo sapiens OX=9606 GN=CLTCL1 PE=1 SV=2	492.15	737;737	767;767	FALSE	C6(Carbamidomethyl);K7(DSBSO)	K3(DSBSO);C14(Carbamidomethyl)	High
DSBSO	Intra	3	1	WQSL[K]DLVK	P52272	5	GCAVVEF[K]MEESMK	P52272	8	Heterogeneous nuclear ribonucleoprotein M OS=Homo sapiens OX=9606 GN=HNRNPM PE=1 SV=3	Heterogeneous nuclear ribonucleoprotein M OS=Homo sapiens OX=9606 GN=HNRNPM PE=1 SV=3	290.84	88	120	FALSE	K5(DSBSO)	C2(Carbamidomethyl);K8(DSBSO)	High
DSBSO	Intra	2	1	LDLLGNLPGS[K]R	P46013	11	AAVGEE[K]DINTFVGTPVEK	P46013	7	Proliferation marker protein Ki-67 OS=Homo sapiens OX=9606 GN=MKI67 PE=1 SV=2	Proliferation marker protein Ki-67 OS=Homo sapiens OX=9606 GN=MKI67 PE=1 SV=2	543.07	1938	1915	FALSE	K11(DSBSO)	K7(DSBSO)	High
DSBSO	Intra	3	1	TYSA[K]LDNAR	P02545	5	IDSLSAQLSQLQ[K]QLAAK	P02545	13	Prelamin-A/C OS=Homo sapiens OX=9606 GN=LMNA PE=1 SV=1	Prelamin-A/C OS=Homo sapiens OX=9606 GN=LMNA PE=1 SV=1	288.8	270	311	FALSE	K5(DSBSO)	K13(DSBSO)	High
DSBSO	Intra	2	1	YTIIPLN[K]ISAR	O95347	8	LYNVVVDTEVTG[K]K	O95347	13	Structural maintenance of chromosomes protein 2 OS=Homo sapiens OX=9606 GN=SMC2 PE=1 SV=2	Structural maintenance of chromosomes protein 2 OS=Homo sapiens OX=9606 GN=SMC2 PE=1 SV=2	326.02	580	561	FALSE	K8(DSBSO)	K13(DSBSO)	High
DSBSO	Intra	3	1	VAIL[K]ANLR	P55072	5	SPVA[K]DVDLEFLAK	P55072	5	Transitional endoplasmic reticulum ATPase OS=Homo sapiens OX=9606 GN=VCP PE=1 SV=4	Transitional endoplasmic reticulum ATPase OS=Homo sapiens OX=9606 GN=VCP PE=1 SV=4	528.18	658	668	FALSE	K5(DSBSO)	K5(DSBSO)	High
DSBSO	Intra	2	1	AQ[K]TPYIVLSGSGK	O43290	3	MSSSDTPLGTVALLQE[K]QK	O43290	17	U4/U6.U5 tri-snRNP-associated protein 1 OS=Homo sapiens OX=9606 GN=SART1 PE=1 SV=1	U4/U6.U5 tri-snRNP-associated protein 1 OS=Homo sapiens OX=9606 GN=SART1 PE=1 SV=1	364.38	780	775	FALSE	K3(DSBSO)	K17(DSBSO)	High
DSBSO	Intra	3	1	S[K]FADLSEAANR	P08670	2	VESLQEEIAFL[K]K	P08670	12	Vimentin OS=Homo sapiens OX=9606 GN=VIM PE=1 SV=4	Vimentin OS=Homo sapiens OX=9606 GN=VIM PE=1 SV=4	401.99	294	235	FALSE	K2(DSBSO)	K12(DSBSO)	High
DSBSO	Intra	2	1	EEAQ[K]LLEQYK	Q00839	5	APQCLG[K]FIEIAAR	Q00839	7	Heterogeneous nuclear ribonucleoprotein U OS=Homo sapiens OX=9606 GN=HNRNPU PE=1 SV=6	Heterogeneous nuclear ribonucleoprotein U OS=Homo sapiens OX=9606 GN=HNRNPU PE=1 SV=6	441.31	664	565	FALSE	K5(DSBSO)	C4(Carbamidomethyl);K7(DSBSO)	High
DSBSO	Intra	2	1	F[K]LQDVADSFK	P49792	2	ITPDMTLQNM[K]GTER	P49792	11	E3 SUMO-protein ligase RanBP2 OS=Homo sapiens OX=9606 GN=RANBP2 PE=1 SV=2	E3 SUMO-protein ligase RanBP2 OS=Homo sapiens OX=9606 GN=RANBP2 PE=1 SV=2	402.11	2424	2396	FALSE	K2(DSBSO)	K11(DSBSO)	High
DSBSO	Intra	3	1	TVSQIISLQTL[K]K	O76021	12	SDSEDICLFT[K]DEPNSTPEK	O76021	11	Ribosomal L1 domain-containing protein 1 OS=Homo sapiens OX=9606 GN=RSL1D1 PE=1 SV=3	Ribosomal L1 domain-containing protein 1 OS=Homo sapiens OX=9606 GN=RSL1D1 PE=1 SV=3	606.7	136	100	FALSE	K12(DSBSO)	C7(Carbamidomethyl);K11(DSBSO)	High
DSBSO	Intra	3	1	VLIPV[K]QYPK	Q07666	6	DDEENYLDLFSH[K]NMK	Q07666	13	KH domain-containing, RNA-binding, signal transduction-associated protein 1 OS=Homo sapiens OX=9606 GN=KHDRBS1 PE=1 SV=1	KH domain-containing, RNA-binding, signal transduction-associated protein 1 OS=Homo sapiens OX=9606 GN=KHDRBS1 PE=1 SV=1	241.43	165	152	FALSE	K6(DSBSO)	K13(DSBSO)	High
DSBSO	Intra	3	1	YLMEEDEDAY[K]K	P46777	11	QFSQYI[K]NSVTPDMMEEMYK	P46777	7	Large ribosomal subunit protein uL18 OS=Homo sapiens OX=9606 GN=RPL5 PE=1 SV=3	Large ribosomal subunit protein uL18 OS=Homo sapiens OX=9606 GN=RPL5 PE=1 SV=3	594.92	220	228	FALSE	K11(DSBSO)	K7(DSBSO)	High
DSBSO	Intra	6	1	VVSETNDT[K]VLR	P05783	9	LLEDGEDFNLGDALDSSNSMQTIQ[K]TTTR	P05783	25	Keratin, type I cytoskeletal 18 OS=Homo sapiens OX=9606 GN=KRT18 PE=1 SV=2	Keratin, type I cytoskeletal 18 OS=Homo sapiens OX=9606 GN=KRT18 PE=1 SV=2	423.73	426	407	FALSE	K9(DSBSO)	M20(Oxidation);K25(DSBSO)	High
DSBSO	Intra	2	1	QILSADD[K]TVR	Q9Y3F4	8	TVDFTQDSNYLLTGGQD[K]LLR	Q9Y3F4	18	Serine-threonine kinase receptor-associated protein OS=Homo sapiens OX=9606 GN=STRAP PE=1 SV=1	Serine-threonine kinase receptor-associated protein OS=Homo sapiens OX=9606 GN=STRAP PE=1 SV=1	307.31	164	122	FALSE	K8(DSBSO)	K18(DSBSO)	High
[truncated: 3,573 more rows]
