# Supplementary material for: In vivo crosslinking and effective 2D enrichment for proteome wide interactome studies
Source: Commun Chem. 2025 Aug 13;8:245. doi: 10.1038/s42004-025-01644-6 (PMC12350791; doi:10.1038/s42004-025-01644-6)
Supplement: Supplementary file 10 — Supplementary Data 7 [file 42004_2025_1644_MOESM10_ESM.xlsx]

## Sheet: Sheet1
Crosslinker	Crosslink Type	# CSMs	# Proteins	Sequence A	Accession A	Position A	Sequence B	Accession B	Position B	Protein Descriptions A	Protein Descriptions B	Best CSM Score	In protein A	In protein B	Decoy	Modifications A	Modifications B	Confidence	apQuant Area: 20240703_Eclipse_NEO4_FAIMS_Aurora25cm_pepmapTrap_Braeuer_Brennecke_IMBA_ID022_Fraction7-8_Nucleus_Rep1	apQuant Area: 20240703_Eclipse_NEO4_FAIMS_Aurora25cm_pepmapTrap_Braeuer_Brennecke_IMBA_ID022_Fraction7-8_Nucleus_Rep2	apQuant Area: 20240703_Eclipse_NEO4_FAIMS_Aurora25cm_pepmapTrap_Braeuer_Brennecke_IMBA_ID022_Fraction7-8_Nucleus_Rep3	apQuant Area: 20240703_Eclipse_NEO4_FAIMS_Aurora25cm_pepmapTrap_Braeuer_Brennecke_IMBA_ID022_Fraction9_Nucleus_Rep1	apQuant Area: 20240703_Eclipse_NEO4_FAIMS_Aurora25cm_pepmapTrap_Braeuer_Brennecke_IMBA_ID022_Fraction9_Nucleus_Rep2	apQuant Area: 20240703_Eclipse_NEO4_FAIMS_Aurora25cm_pepmapTrap_Braeuer_Brennecke_IMBA_ID022_Fraction9_Nucleus_Rep3	apQuant Area: 20240703_Eclipse_NEO4_FAIMS_Aurora25cm_pepmapTrap_Braeuer_Brennecke_IMBA_ID022_Fraction10_Nucleus_Rep1	apQuant Area: 20240703_Eclipse_NEO4_FAIMS_Aurora25cm_pepmapTrap_Braeuer_Brennecke_IMBA_ID022_Fraction10_Nucleus_Rep2	apQuant Area: 20240703_Eclipse_NEO4_FAIMS_Aurora25cm_pepmapTrap_Braeuer_Brennecke_IMBA_ID022_Fraction10_Nucleus_Rep3	apQuant Area: 20240703_Eclipse_NEO4_FAIMS_Aurora25cm_pepmapTrap_Braeuer_Brennecke_IMBA_ID022_Fraction11-12_Nucleus_Rep1	apQuant Area: 20240703_Eclipse_NEO4_FAIMS_Aurora25cm_pepmapTrap_Braeuer_Brennecke_IMBA_ID022_Fraction11-12_Nucleus_Rep2	apQuant Area: 20240703_Eclipse_NEO4_FAIMS_Aurora25cm_pepmapTrap_Braeuer_Brennecke_IMBA_ID022_Fraction11-12_Nucleus_Rep3	Identified by: 20240703_Eclipse_NEO4_FAIMS_Aurora25cm_pepmapTrap_Braeuer_Brennecke_IMBA_ID022_Fraction7-8_Nucleus_Rep1	Identified by: 20240703_Eclipse_NEO4_FAIMS_Aurora25cm_pepmapTrap_Braeuer_Brennecke_IMBA_ID022_Fraction7-8_Nucleus_Rep2	Identified by: 20240703_Eclipse_NEO4_FAIMS_Aurora25cm_pepmapTrap_Braeuer_Brennecke_IMBA_ID022_Fraction7-8_Nucleus_Rep3	Identified by: 20240703_Eclipse_NEO4_FAIMS_Aurora25cm_pepmapTrap_Braeuer_Brennecke_IMBA_ID022_Fraction9_Nucleus_Rep1	Identified by: 20240703_Eclipse_NEO4_FAIMS_Aurora25cm_pepmapTrap_Braeuer_Brennecke_IMBA_ID022_Fraction9_Nucleus_Rep2	Identified by: 20240703_Eclipse_NEO4_FAIMS_Aurora25cm_pepmapTrap_Braeuer_Brennecke_IMBA_ID022_Fraction9_Nucleus_Rep3	Identified by: 20240703_Eclipse_NEO4_FAIMS_Aurora25cm_pepmapTrap_Braeuer_Brennecke_IMBA_ID022_Fraction10_Nucleus_Rep1	Identified by: 20240703_Eclipse_NEO4_FAIMS_Aurora25cm_pepmapTrap_Braeuer_Brennecke_IMBA_ID022_Fraction10_Nucleus_Rep2	Identified by: 20240703_Eclipse_NEO4_FAIMS_Aurora25cm_pepmapTrap_Braeuer_Brennecke_IMBA_ID022_Fraction10_Nucleus_Rep3	Identified by: 20240703_Eclipse_NEO4_FAIMS_Aurora25cm_pepmapTrap_Braeuer_Brennecke_IMBA_ID022_Fraction11-12_Nucleus_Rep1	Identified by: 20240703_Eclipse_NEO4_FAIMS_Aurora25cm_pepmapTrap_Braeuer_Brennecke_IMBA_ID022_Fraction11-12_Nucleus_Rep2	Identified by: 20240703_Eclipse_NEO4_FAIMS_Aurora25cm_pepmapTrap_Braeuer_Brennecke_IMBA_ID022_Fraction11-12_Nucleus_Rep3	apQuant Confidence	Interaction_Status	Pair_Key
DSBSO	Inter	2	3	GLG[K]GGAK	P62805	4	KTESHH[K]AK	P20671;P04908	7	Histone H4 OS=Homo sapiens OX=9606 GN=H4C16 PE=1 SV=2	Histone H2A type 1-D OS=Homo sapiens OX=9606 GN=H2AC7 PE=1 SV=2;Histone H2A type 1-B/E OS=Homo sapiens OX=9606 GN=H2AC8 PE=1 SV=2	295.12	13	126;126	FALSE	K4(DSBSO)	K7(DSBSO)	High	1.0456e+06	490754	4.04201e+06	0	0	0	0	0	0	0	0	0	MBR	MBR	MS/MS	MBR	MBR	MBR	MBR	MBR	MBR	MBR	MBR	MBR	High	Known	P20671,P62805
DSBSO	Inter	9	2	L[K]AAEHR	Q9NVI7	2	L[K]ASEHR	Q5T9A4	2	ATPase family AAA domain-containing protein 3A OS=Homo sapiens OX=9606 GN=ATAD3A PE=1 SV=2	ATPase family AAA domain-containing protein 3B OS=Homo sapiens OX=9606 GN=ATAD3B PE=1 SV=1	316.49	262	214	FALSE	K2(DSBSO)	K2(DSBSO)	High	1.61855e+07	2.66242e+06	6.89025e+07	7.88793e+07	1.12275e+08	4.52012e+07	0	0	0	235008	478267	0	MS/MS	MS/MS	MS/MS	MS/MS	MS/MS	MS/MS	MBR	MBR	MBR	MBR	MBR	MBR	High	Known	Q5T9A4,Q9NVI7
DSBSO	Inter	3	2	EID[K]AEGK	Q15428	4	KKEEEE[K]EK	Q15459	7	Splicing factor 3A subunit 2 OS=Homo sapiens OX=9606 GN=SF3A2 PE=1 SV=2	Splicing factor 3A subunit 1 OS=Homo sapiens OX=9606 GN=SF3A1 PE=1 SV=1	313.64	190	264	FALSE	K4(DSBSO)	K7(DSBSO)	High	4.93686e+07	0	0	0	0	0	0	0	0	0	0	0	MS/MS	MBR	MBR	MBR	MS/MS	MBR	MBR	MBR	MBR	MBR	MBR	MBR	High	Known	Q15428,Q15459
DSBSO	Inter	9	5	[K]GNYAER	Q8IUE6	1	LAHYN[K]R	Q6DN03;O60814;Q99880;Q16778	6	Histone H2A type 2-B OS=Homo sapiens OX=9606 GN=H2AC21 PE=1 SV=3	Putative histone H2B type 2-C OS=Homo sapiens OX=9606 GN=H2BC20P PE=5 SV=3;Histone H2B type 1-K OS=Homo sapiens OX=9606 GN=H2BC12 PE=1 SV=3;Histone H2B type 1-L OS=Homo sapiens OX=9606 GN=H2BC13 PE=1 SV=3;Histone H2B type 2-E OS=Homo sapiens OX=9606 GN=H2BC21 PE=1 SV=3	268.15	37	86;86;86;86	FALSE	K1(DSBSO)	K6(DSBSO)	High	0	0	0	1.29302e+09	7.17871e+08	1.67414e+09	3.7068e+07	0	0	0	0	0	MBR	MBR	MBR	MS/MS	MS/MS	MS/MS	MBR	MBR	MBR	MBR	MBR	MBR	High	Novel	Q6DN03,Q8IUE6
DSBSO	Inter	4	3	EESGKPGAHVTV[K]K	P22626	13	EDSQRPGAHLTV[K]K	Q32P51;P09651	13	Heterogeneous nuclear ribonucleoproteins A2/B1 OS=Homo sapiens OX=9606 GN=HNRNPA2B1 PE=1 SV=2	Heterogeneous nuclear ribonucleoprotein A1-like 2 OS=Homo sapiens OX=9606 GN=HNRNPA1L2 PE=1 SV=2;Heterogeneous nuclear ribonucleoprotein A1 OS=Homo sapiens OX=9606 GN=HNRNPA1 PE=1 SV=5	303.87	112	105;105	FALSE	K13(DSBSO)	K13(DSBSO)	High	4.56035e+07	1.59219e+07	6.31663e+07	0	6.29758e+06	0	0	0	0	0	0	0	MBR	MS/MS	MBR	MBR	MBR	MBR	MBR	MBR	MBR	MBR	MBR	MBR	High	Novel	P22626,Q32P51
DSBSO	Inter	3	2	HS[K]GVAK	Q6P2Q9	3	T[K]ASVHTLSGHTNAVATVR	O43660	2	Pre-mRNA-processing-splicing factor 8 OS=Homo sapiens OX=9606 GN=PRPF8 PE=1 SV=2	Pleiotropic regulator 1 OS=Homo sapiens OX=9606 GN=PLRG1 PE=1 SV=1	308.51	666	320	FALSE	K3(DSBSO)	K2(DSBSO)	High	3.49034e+06	1.65363e+06	5.57572e+06	0	0	0	0	0	0	0	0	0	MS/MS	MBR	MBR	MBR	MBR	MBR	MBR	MBR	MBR	MBR	MBR	MBR	High	Known	O43660,Q6P2Q9
DSBSO	Inter	10	3	ASSQQE[K]EDKPAETK	Q9UHB6	7	HQGVMVGMGQ[K]DSYVGDEAQSK	P60709;P68032	11	LIM domain and actin-binding protein 1 OS=Homo sapiens OX=9606 GN=LIMA1 PE=1 SV=1	Actin, cytoplasmic 1 OS=Homo sapiens OX=9606 GN=ACTB PE=1 SV=1;Actin, alpha cardiac muscle 1 OS=Homo sapiens OX=9606 GN=ACTC1 PE=1 SV=1	333.86	518	50;52	FALSE	K7(DSBSO)	M5(Oxidation);M8(Oxidation);K11(DSBSO)	High	9.39432e+06	703668	4.42244e+07	0	5.1233e+06	0	0	0	0	0	0	0	MS/MS	MBR	MS/MS	MBR	MBR	MBR	MBR	MBR	MBR	MBR	MBR	MBR	High	Novel	P60709,Q9UHB6
DSBSO	Inter	5	2	VSPP[K]R	O75306	5	RTQPPP[K]LPVGPSHK	O95182	7	NADH dehydrogenase [ubiquinone] iron-sulfur protein 2, mitochondrial OS=Homo sapiens OX=9606 GN=NDUFS2 PE=1 SV=2	NADH dehydrogenase [ubiquinone] 1 alpha subcomplex subunit 7 OS=Homo sapiens OX=9606 GN=NDUFA7 PE=1 SV=3	237.73	367	40	FALSE	K5(DSBSO)	K7(DSBSO)	High	5.79186e+06	842108	2.22779e+07	0	2.3492e+06	6.72819e+06	0	0	0	0	0	0	MS/MS	MBR	MBR	MBR	MBR	MBR	MBR	MBR	MBR	MBR	MBR	MBR	High	Known	O75306,O95182
DSBSO	Inter	3	3	EDSVKPGAHLTV[K]K	P51991	13	EDSQRPGAHLTV[K]K	Q32P51;P09651	13	Heterogeneous nuclear ribonucleoprotein A3 OS=Homo sapiens OX=9606 GN=HNRNPA3 PE=1 SV=2	Heterogeneous nuclear ribonucleoprotein A1-like 2 OS=Homo sapiens OX=9606 GN=HNRNPA1L2 PE=1 SV=2;Heterogeneous nuclear ribonucleoprotein A1 OS=Homo sapiens OX=9606 GN=HNRNPA1 PE=1 SV=5	385.62	126	105;105	FALSE	K13(DSBSO)	K13(DSBSO)	High	6.77883e+06	2.18852e+06	1.06543e+07	0	0	0	0	0	0	0	0	0	MBR	MS/MS	MS/MS	MBR	MBR	MBR	MBR	MBR	MBR	MBR	MBR	MBR	High	Known	P51991,Q32P51
DSBSO	Inter	4	2	YG[K]IVGCSVHK	P07910	3	YHQIGSG[K]CEIK	O14979	8	Heterogeneous nuclear ribonucleoproteins C1/C2 OS=Homo sapiens OX=9606 GN=HNRNPC PE=1 SV=4	Heterogeneous nuclear ribonucleoprotein D-like OS=Homo sapiens OX=9606 GN=HNRNPDL PE=1 SV=3	292.24	42	302	FALSE	K3(DSBSO);C7(Carbamidomethyl)	K8(DSBSO);C9(Carbamidomethyl)	High	1.6636e+06	0	4.0223e+06	0	2.77911e+06	0	0	0	0	0	0	0	MS/MS	MBR	MBR	MBR	MBR	MBR	MBR	MBR	MBR	MBR	MBR	MBR	High	Known	O14979,P07910
DSBSO	Inter	6	2	[K]LFVGGLK	Q13151	1	YHTINGHNCEV[K]K	P51991	12	Heterogeneous nuclear ribonucleoprotein A0 OS=Homo sapiens OX=9606 GN=HNRNPA0 PE=1 SV=1	Heterogeneous nuclear ribonucleoprotein A3 OS=Homo sapiens OX=9606 GN=HNRNPA3 PE=1 SV=2	261.75	99	199	FALSE	K1(DSBSO)	C9(Carbamidomethyl);K12(DSBSO)	High	6.0637e+07	2.081e+07	2.92848e+08	1.04753e+08	1.02317e+08	7.5481e+07	0	0	0	0	0	1.96529e+06	MS/MS	MBR	MS/MS	MBR	MS/MS	MS/MS	MBR	MBR	MBR	MBR	MBR	MBR	High	Known	P51991,Q13151
DSBSO	Inter	3	2	RPSSV[K]VFSGK	P14866	6	YHNVGLS[K]CEIK	Q14103	8	Heterogeneous nuclear ribonucleoprotein L OS=Homo sapiens OX=9606 GN=HNRNPL PE=1 SV=2	Heterogeneous nuclear ribonucleoprotein D0 OS=Homo sapiens OX=9606 GN=HNRNPD PE=1 SV=1	273.92	533	251	FALSE	K6(DSBSO)	K8(DSBSO);C9(Carbamidomethyl)	High	2.12504e+06	0	6.38001e+06	0	0	0	0	0	0	0	0	0	MBR	MBR	MS/MS	MBR	MBR	MBR	MBR	MBR	MBR	MBR	MBR	MBR	High	Known	P14866,Q14103
DSBSO	Inter	5	2	LT[K]HTK	Q9Y3U8	3	AGVNTVTTLVEN[K]K	P62424	13	Large ribosomal subunit protein eL36 OS=Homo sapiens OX=9606 GN=RPL36 PE=1 SV=3	Large ribosomal subunit protein eL8 OS=Homo sapiens OX=9606 GN=RPL7A PE=1 SV=2	250.36	35	150	FALSE	K3(DSBSO)	K13(DSBSO)	High	6.74515e+06	1.30555e+06	3.33913e+07	3.73193e+08	2.80072e+08	4.12434e+08	0	0	0	0	0	1.16402e+06	MBR	MBR	MS/MS	MBR	MS/MS	MS/MS	MBR	MBR	MBR	MBR	MBR	MBR	High	Known	P62424,Q9Y3U8
DSBSO	Inter	1	2	ESSPSGS[K]SQR	Q9NX63	8	AFDSAVA[K]ALEHHR	Q16891	8	MICOS complex subunit MIC19 OS=Homo sapiens OX=9606 GN=CHCHD3 PE=1 SV=1	MICOS complex subunit MIC60 OS=Homo sapiens OX=9606 GN=IMMT PE=1 SV=1	308.93	45	451	FALSE	K8(DSBSO)	K8(DSBSO)	High	3.67225e+06	965421	1.31991e+07	0	1.76445e+07	0	0	0	0	0	0	0	MS/MS	MBR	MBR	MBR	MBR	MBR	MBR	MBR	MBR	MBR	MBR	MBR	High	Known	Q16891,Q9NX63
DSBSO	Inter	3	2	LAE[K]YR	Q13769	4	VIQHHPDRHETL[K]ELEALGK	Q6I9Y2	13	THO complex subunit 5 OS=Homo sapiens OX=9606 GN=THOC5 PE=1 SV=2	THO complex subunit 7 OS=Homo sapiens OX=9606 GN=THOC7 PE=1 SV=3	236.58	204	137	FALSE	K4(DSBSO)	K13(DSBSO)	High	1.0897e+07	4.26741e+06	2.24532e+07	0	0	0	0	0	0	0	0	0	MS/MS	MBR	MS/MS	MBR	MBR	MBR	MBR	MBR	MBR	MBR	MBR	MBR	High	Known	Q13769,Q6I9Y2
DSBSO	Inter	4	3	SGFNS[K]SGQR	P07910	6	IFVGGI[K]EDTEEHHLR	Q32P51;P09651	7	Heterogeneous nuclear ribonucleoproteins C1/C2 OS=Homo sapiens OX=9606 GN=HNRNPC PE=1 SV=4	Heterogeneous nuclear ribonucleoprotein A1-like 2 OS=Homo sapiens OX=9606 GN=HNRNPA1L2 PE=1 SV=2;Heterogeneous nuclear ribonucleoprotein A1 OS=Homo sapiens OX=9606 GN=HNRNPA1 PE=1 SV=5	294.92	176	113;113	FALSE	K6(DSBSO)	K7(DSBSO)	High	2.38203e+06	637637	8.65651e+06	0	4.29118e+06	0	0	0	0	0	0	0	MS/MS	MBR	MS/MS	MBR	MBR	MBR	MBR	MBR	MBR	MBR	MBR	MBR	High	Novel	P07910,Q32P51
DSBSO	Inter	3	2	YHQIGSG[K]CEIK	O14979	8	HLYT[K]DIDIHEVR	Q00839	5	Heterogeneous nuclear ribonucleoprotein D-like OS=Homo sapiens OX=9606 GN=HNRNPDL PE=1 SV=3	Heterogeneous nuclear ribonucleoprotein U OS=Homo sapiens OX=9606 GN=HNRNPU PE=1 SV=6	306.88	302	352	FALSE	K8(DSBSO);C9(Carbamidomethyl)	K5(DSBSO)	High	3.95321e+06	821241	0	0	0	0	0	0	0	0	0	0	MS/MS	MBR	MBR	MBR	MBR	MBR	MBR	MBR	MBR	MBR	MBR	MBR	High	Known	O14979,Q00839
DSBSO	Inter	4	2	TEDG[K]IYQR	P31040	5	KKDESQEG[K]QQYLQSIEER	P21912	9	Succinate dehydrogenase [ubiquinone] flavoprotein subunit, mitochondrial OS=Homo sapiens OX=9606 GN=SDHA PE=1 SV=2	Succinate dehydrogenase [ubiquinone] iron-sulfur subunit, mitochondrial OS=Homo sapiens OX=9606 GN=SDHB PE=1 SV=3	318.59	167	167	FALSE	K5(DSBSO)	K9(DSBSO)	High	2.60918e+06	413139	1.92855e+07	0	0	0	0	0	0	0	0	0	MS/MS	MBR	MS/MS	MBR	MBR	MBR	MBR	MBR	MBR	MBR	MBR	MBR	High	Known	P21912,P31040
DSBSO	Inter	2	2	FHTVSGS[K]CEIK	Q99729	8	HLYT[K]DIDIHEVR	Q00839	5	Heterogeneous nuclear ribonucleoprotein A/B OS=Homo sapiens OX=9606 GN=HNRNPAB PE=1 SV=2	Heterogeneous nuclear ribonucleoprotein U OS=Homo sapiens OX=9606 GN=HNRNPU PE=1 SV=6	247.7	223	352	FALSE	K8(DSBSO);C9(Carbamidomethyl)	K5(DSBSO)	High	0	0	0	0	0	0	0	0	0	0	0	0	Unknown	Unknown	Unknown	Unknown	Unknown	Unknown	Unknown	Unknown	Unknown	Unknown	Unknown	Unknown	Unknown	Known	Q00839,Q99729
DSBSO	Inter	2	2	[K]IIPQCIAR	Q9H9Y2	1	QDPAHPHVVATGG[K]ENALK	Q6RFH5	14	Ribosome production factor 1 OS=Homo sapiens OX=9606 GN=RPF1 PE=1 SV=2	WD repeat-containing protein 74 OS=Homo sapiens OX=9606 GN=WDR74 PE=1 SV=1	238.16	182	151	FALSE	K1(DSBSO);C6(Carbamidomethyl)	K14(DSBSO)	High	1.35761e+06	0	7.57051e+06	0	0	0	0	0	0	0	0	0	MS/MS	MBR	MS/MS	MBR	MBR	MBR	MBR	MBR	MBR	MBR	MBR	MBR	Unknown	Known	Q6RFH5,Q9H9Y2
DSBSO	Inter	7	3	FDS[K]PAPSAQPAPPPHPPSR	Q96SB3	4	HQGVMVGMGQ[K]DSYVGDEAQSK	P60709;P68032	11	Neurabin-2 OS=Homo sapiens OX=9606 GN=PPP1R9B PE=1 SV=3	Actin, cytoplasmic 1 OS=Homo sapiens OX=9606 GN=ACTB PE=1 SV=1;Actin, alpha cardiac muscle 1 OS=Homo sapiens OX=9606 GN=ACTC1 PE=1 SV=1	308.96	127	50;52	FALSE	K4(DSBSO)	M5(Oxidation);M8(Oxidation);K11(DSBSO)	High	7.77311e+06	1.84651e+06	1.85153e+07	9.38662e+06	4.08791e+06	0	0	0	0	0	0	0	MS/MS	MBR	MS/MS	MBR	MBR	MBR	MBR	MBR	MBR	MBR	MBR	MBR	High	Known	P60709,Q96SB3
DSBSO	Inter	5	3	VFSG[K]SER	P14866	5	IFVGGI[K]EDTEEHHLR	Q32P51;P09651	7	Heterogeneous nuclear ribonucleoprotein L OS=Homo sapiens OX=9606 GN=HNRNPL PE=1 SV=2	Heterogeneous nuclear ribonucleoprotein A1-like 2 OS=Homo sapiens OX=9606 GN=HNRNPA1L2 PE=1 SV=2;Heterogeneous nuclear ribonucleoprotein A1 OS=Homo sapiens OX=9606 GN=HNRNPA1 PE=1 SV=5	290.15	538	113;113	FALSE	K5(DSBSO)	K7(DSBSO)	High	1.90172e+06	486907	3.98297e+06	0	0	0	0	0	0	0	0	0	MS/MS	MS/MS	MS/MS	MBR	MBR	MBR	MBR	MBR	MBR	MBR	MBR	MBR	High	Novel	P14866,Q32P51
DSBSO	Inter	6	3	VGC[K]YQAEIPDR	O94776	4	SIRPDNMSEYS[K]QMQR	Q13547;Q92769	12	Metastasis-associated protein MTA2 OS=Homo sapiens OX=9606 GN=MTA2 PE=1 SV=1	Histone deacetylase 1 OS=Homo sapiens OX=9606 GN=HDAC1 PE=1 SV=1;Histone deacetylase 2 OS=Homo sapiens OX=9606 GN=HDAC2 PE=1 SV=2	472.4	152	89;90	FALSE	C3(Carbamidomethyl);K4(DSBSO)	K12(DSBSO);M14(Oxidation)	High	0	0	2.7388e+07	0	4.42741e+07	0	0	0	0	0	0	0	MBR	MBR	MS/MS	MS/MS	MS/MS	MBR	MBR	MBR	MBR	MBR	MBR	MBR	High	Known	O94776,Q13547
DSBSO	Inter	6	2	E[K]IYVLLR	P84090	2	[K]HGLAHDEMK	Q9Y2W1	1	Enhancer of rudimentary homolog OS=Homo sapiens OX=9606 GN=ERH PE=1 SV=1	Thyroid hormone receptor-associated protein 3 OS=Homo sapiens OX=9606 GN=THRAP3 PE=1 SV=2	301.89	90	688	FALSE	K2(DSBSO)	K1(DSBSO);M9(Oxidation)	High	4.04639e+06	0	2.79089e+07	6.14577e+07	2.60813e+07	2.60843e+07	0	0	0	0	0	0	MS/MS	MBR	MS/MS	MS/MS	MS/MS	MS/MS	MBR	MBR	MBR	MBR	MBR	MBR	High	Known	P84090,Q9Y2W1
DSBSO	Inter	8	2	VTIA[K]AGIHAR	P25205	5	FQEM[K]MQEHSDQVPVGNIPR	P33993	5	DNA replication licensing factor MCM3 OS=Homo sapiens OX=9606 GN=MCM3 PE=1 SV=3	DNA replication licensing factor MCM7 OS=Homo sapiens OX=9606 GN=MCM7 PE=1 SV=4	346.65	435	236	FALSE	K5(DSBSO)	K5(DSBSO);M6(Oxidation)	High	7.01122e+06	0	4.68612e+07	2.57153e+07	0	0	0	0	0	0	0	0	MS/MS	MBR	MS/MS	MS/MS	MS/MS	MBR	MBR	MBR	MBR	MBR	MBR	MBR	High	Known	P25205,P33993
DSBSO	Inter	4	2	E[K]ILSSDDYGK	Q01082	2	[K]HEAFETDFTVHK	Q13813	1	Spectrin beta chain, non-erythrocytic 1 OS=Homo sapiens OX=9606 GN=SPTBN1 PE=1 SV=2	Spectrin alpha chain, non-erythrocytic 1 OS=Homo sapiens OX=9606 GN=SPTAN1 PE=1 SV=3	388.11	659	1911	FALSE	K2(DSBSO)	K1(DSBSO)	High	1.04318e+07	5.32317e+06	3.20967e+07	1.68663e+07	2.18704e+07	1.53387e+07	0	0	0	0	0	0	MS/MS	MS/MS	MS/MS	MBR	MS/MS	MBR	MBR	MBR	MBR	MBR	MBR	MBR	High	Known	Q01082,Q13813
DSBSO	Inter	4	2	S[K]THAVLVALK	P25786	2	HEIVP[K]DIREEAEK	P25788	6	Proteasome subunit alpha type-1 OS=Homo sapiens OX=9606 GN=PSMA1 PE=1 SV=1	Proteasome subunit alpha type-3 OS=Homo sapiens OX=9606 GN=PSMA3 PE=1 SV=2	285.98	41	230	FALSE	K2(DSBSO)	K6(DSBSO)	High	2.8457e+06	1.70016e+06	4.3477e+06	0	0	0	0	0	0	0	0	0	MS/MS	MS/MS	MBR	MBR	MBR	MBR	MBR	MBR	MBR	MBR	MBR	MBR	High	Known	P25786,P25788
DSBSO	Inter	3	2	SSGPYGGGGQYFA[K]PR	P09651	14	IVLQ[K]YHTINGHNAEVR	P22626	5	Heterogeneous nuclear ribonucleoprotein A1 OS=Homo sapiens OX=9606 GN=HNRNPA1 PE=1 SV=5	Heterogeneous nuclear ribonucleoproteins A2/B1 OS=Homo sapiens OX=9606 GN=HNRNPA2B1 PE=1 SV=2	243.2	350	173	FALSE	K14(DSBSO)	K5(DSBSO)	High	1.16005e+07	0	2.37072e+07	2.02723e+07	0	0	0	0	0	0	0	0	MS/MS	MS/MS	MS/MS	MBR	MBR	MBR	MBR	MBR	MBR	MBR	MBR	MBR	High	Known	P09651,P22626
DSBSO	Inter	4	2	IHQETFG[K]SGCR	Q15393	8	YTIHSQLEHLQS[K]YIGTGHADTTK	Q9BWJ5	13	Splicing factor 3B subunit 3 OS=Homo sapiens OX=9606 GN=SF3B3 PE=1 SV=4	Splicing factor 3B subunit 5 OS=Homo sapiens OX=9606 GN=SF3B5 PE=1 SV=1	289.14	109	17	FALSE	K8(DSBSO);C11(Carbamidomethyl)	K13(DSBSO)	High	1.07908e+07	3.89861e+06	2.43944e+07	0	0	0	0	0	0	0	0	0	MBR	MS/MS	MS/MS	MBR	MBR	MBR	MBR	MBR	MBR	MBR	MBR	MBR	High	Known	Q15393,Q9BWJ5
DSBSO	Inter	12	2	SS[K]MLQHIDYR	P14678	3	NGTQVHGTITGVDVSMNTHL[K]AVK	P62314	21	Small nuclear ribonucleoprotein-associated proteins B and B' OS=Homo sapiens OX=9606 GN=SNRPB PE=1 SV=2	Small nuclear ribonucleoprotein Sm D1 OS=Homo sapiens OX=9606 GN=SNRPD1 PE=1 SV=1	382.36	8	41	FALSE	K3(DSBSO);M4(Oxidation)	M16(Oxidation);K21(DSBSO)	High	1.09256e+08	1.4095e+07	1.57146e+08	9.3712e+06	8.61559e+06	3.58796e+06	0	0	0	0	0	0	MS/MS	MS/MS	MS/MS	MBR	MBR	MBR	MBR	MBR	MBR	MBR	MBR	MBR	High	Known	P14678,P62314
DSBSO	Inter	2	2	THIS[K]GTLGK	P12956	5	LGGHGPSFPL[K]GITEQQK	P13010	11	X-ray repair cross-complementing protein 6 OS=Homo sapiens OX=9606 GN=XRCC6 PE=1 SV=2	X-ray repair cross-complementing protein 5 OS=Homo sapiens OX=9606 GN=XRCC5 PE=1 SV=3	274.79	570	195	FALSE	K5(DSBSO)	K11(DSBSO)	High	733838	355061	3.32826e+06	0	0	0	0	0	0	0	0	0	MS/MS	MBR	MS/MS	MBR	MBR	MBR	MBR	MBR	MBR	MBR	MBR	MBR	High	Known	P12956,P13010
DSBSO	Inter	2	2	HNALVH[K]QLPR	Q92766	7	YHSDEYI[K]FLR	Q92769	8	Ras-responsive element-binding protein 1 OS=Homo sapiens OX=9606 GN=RREB1 PE=1 SV=3	Histone deacetylase 2 OS=Homo sapiens OX=9606 GN=HDAC2 PE=1 SV=2	322.45	259	75	FALSE	K7(DSBSO)	K8(DSBSO)	High	1.79218e+06	0	4.93769e+06	0	0	0	0	0	0	0	0	0	MS/MS	MBR	MS/MS	MBR	MBR	MBR	MBR	MBR	MBR	MBR	MBR	MBR	High	Known	Q92766,Q92769
DSBSO	Inter	3	2	[K]LAGSELFAK	Q5T200	1	LGDHLAE[K]TSSLPNHSEPDHDTDAGLER	Q69YN4	8	Zinc finger CCCH domain-containing protein 13 OS=Homo sapiens OX=9606 GN=ZC3H13 PE=1 SV=1	Protein virilizer homolog OS=Homo sapiens OX=9606 GN=VIRMA PE=1 SV=2	292.96	1535	576	FALSE	K1(DSBSO)	K8(DSBSO)	High	1.43541e+07	9.93501e+06	1.88322e+07	0	0	0	0	0	0	0	0	0	MBR	MS/MS	MS/MS	MBR	MBR	MBR	MBR	MBR	MBR	MBR	MBR	MBR	High	Known	Q5T200,Q69YN4
DSBSO	Inter	3	2	[K]QAGVAIGR	Q7RTV0	1	YTIHSQLEHLQS[K]YIGTGHADTTK	Q9BWJ5	13	PHD finger-like domain-containing protein 5A OS=Homo sapiens OX=9606 GN=PHF5A PE=1 SV=1	Splicing factor 3B subunit 5 OS=Homo sapiens OX=9606 GN=SF3B5 PE=1 SV=1	351.52	13	17	FALSE	K1(DSBSO)	K13(DSBSO)	High	2.20112e+07	3.85239e+06	0	0	0	0	0	0	0	0	0	0	MS/MS	MS/MS	MS/MS	MBR	MBR	MBR	MBR	MBR	MBR	MBR	MBR	MBR	Unknown	Known	Q7RTV0,Q9BWJ5
DSBSO	Inter	3	2	HNALVH[K]QLPR	Q92766	7	YHSDDYI[K]FLR	Q13547	8	Ras-responsive element-binding protein 1 OS=Homo sapiens OX=9606 GN=RREB1 PE=1 SV=3	Histone deacetylase 1 OS=Homo sapiens OX=9606 GN=HDAC1 PE=1 SV=1	310.41	259	74	FALSE	K7(DSBSO)	K8(DSBSO)	High	1.9071e+06	610224	9.6123e+06	0	0	0	0	0	0	0	0	0	MBR	MBR	MS/MS	MBR	MBR	MBR	MBR	MBR	MBR	MBR	MBR	MBR	High	Known	Q13547,Q92766
DSBSO	Inter	3	3	YG[K]AGEVFIHK	Q15233	3	IFVGGI[K]EDTEEHHLR	Q32P51;P09651	7	Non-POU domain-containing octamer-binding protein OS=Homo sapiens OX=9606 GN=NONO PE=1 SV=4	Heterogeneous nuclear ribonucleoprotein A1-like 2 OS=Homo sapiens OX=9606 GN=HNRNPA1L2 PE=1 SV=2;Heterogeneous nuclear ribonucleoprotein A1 OS=Homo sapiens OX=9606 GN=HNRNPA1 PE=1 SV=5	253.51	99	113;113	FALSE	K3(DSBSO)	K7(DSBSO)	High	2.91361e+06	1.40451e+06	7.43295e+06	0	0	0	0	0	0	0	0	0	MS/MS	MS/MS	MS/MS	MBR	MBR	MBR	MBR	MBR	MBR	MBR	MBR	MBR	High	Novel	Q15233,Q32P51
DSBSO	Inter	6	2	YDDEV[K]R	O75489	6	DHHFDMINI[K]SIPK	Q9P032	10	NADH dehydrogenase [ubiquinone] iron-sulfur protein 3, mitochondrial OS=Homo sapiens OX=9606 GN=NDUFS3 PE=1 SV=1	NADH dehydrogenase [ubiquinone] 1 alpha subcomplex assembly factor 4 OS=Homo sapiens OX=9606 GN=NDUFAF4 PE=1 SV=1	322.02	217	107	FALSE	K6(DSBSO)	M6(Oxidation);K10(DSBSO)	High	8.05055e+06	551856	3.55971e+07	2.34275e+07	1.99281e+07	0	0	0	0	0	0	0	MS/MS	MS/MS	MS/MS	MS/MS	MS/MS	MBR	MBR	MBR	MBR	MBR	MBR	MBR	High	Known	O75489,Q9P032
DSBSO	Inter	13	3	[K]LFVGGLK	Q13151	1	IFVGGI[K]EDTEEHHLR	Q32P51;P09651	7	Heterogeneous nuclear ribonucleoprotein A0 OS=Homo sapiens OX=9606 GN=HNRNPA0 PE=1 SV=1	Heterogeneous nuclear ribonucleoprotein A1-like 2 OS=Homo sapiens OX=9606 GN=HNRNPA1L2 PE=1 SV=2;Heterogeneous nuclear ribonucleoprotein A1 OS=Homo sapiens OX=9606 GN=HNRNPA1 PE=1 SV=5	266.76	99	113;113	FALSE	K1(DSBSO)	K7(DSBSO)	High	1.08679e+07	3.16469e+06	6.54028e+07	3.42401e+07	2.91601e+07	3.15904e+07	0	0	0	0	0	0	MS/MS	MS/MS	MS/MS	MS/MS	MS/MS	MS/MS	MBR	MBR	MBR	MBR	MBR	MBR	High	Novel	Q13151,Q32P51
DSBSO	Inter	2	2	E[K]LCYVGYNIEQEQK	P61160	2	VHEL[K]EHNGQVTGIDWAPESNR	O15143	5	Actin-related protein 2 OS=Homo sapiens OX=9606 GN=ACTR2 PE=1 SV=1	Actin-related protein 2/3 complex subunit 1B OS=Homo sapiens OX=9606 GN=ARPC1B PE=1 SV=3	443.37	219	49	FALSE	K2(DSBSO);C4(Carbamidomethyl)	K5(DSBSO)	High	8.45874e+06	0	1.472e+07	0	0	0	0	0	0	0	0	0	MS/MS	MBR	MS/MS	MBR	MBR	MBR	MBR	MBR	MBR	MBR	MBR	MBR	Unknown	Known	O15143,P61160
DSBSO	Inter	4	2	ELHAI[K]ER	Q9BUQ8	6	TSYEEFTH[K]DGVWNLQNEVTK	Q6P2Q9	9	Probable ATP-dependent RNA helicase DDX23 OS=Homo sapiens OX=9606 GN=DDX23 PE=1 SV=3	Pre-mRNA-processing-splicing factor 8 OS=Homo sapiens OX=9606 GN=PRPF8 PE=1 SV=2	261.68	251	1210	FALSE	K6(DSBSO)	K9(DSBSO)	High	1.38621e+06	0	6.99796e+06	0	5.85085e+06	0	0	0	0	0	0	0	MBR	MBR	MS/MS	MBR	MBR	MBR	MBR	MBR	MBR	MBR	MBR	MBR	High	Known	Q6P2Q9,Q9BUQ8
DSBSO	Inter	2	2	RFDD[K]YTLK	Q15005	5	HPL[K]WLPVQESSTDDK	Q9Y6A9	4	Signal peptidase complex subunit 2 OS=Homo sapiens OX=9606 GN=SPCS2 PE=1 SV=3	Signal peptidase complex subunit 1 OS=Homo sapiens OX=9606 GN=SPCS1 PE=1 SV=5	254.13	169	143	FALSE	K5(DSBSO)	K4(DSBSO)	High	1.38266e+06	0	8.49481e+06	0	0	0	0	0	0	0	0	0	MBR	MBR	MS/MS	MBR	MBR	MBR	MBR	MBR	MBR	MBR	MBR	MBR	High	Known	Q15005,Q9Y6A9
DSBSO	Inter	3	2	[K]AAVHYDR	Q86V81	1	G[K]FGHEFLEFEFRPDGK	Q96A72	2	THO complex subunit 4 OS=Homo sapiens OX=9606 GN=ALYREF PE=1 SV=3	Protein mago nashi homolog 2 OS=Homo sapiens OX=9606 GN=MAGOHB PE=1 SV=1	258.47	134	18	FALSE	K1(DSBSO)	K2(DSBSO)	High	1.18779e+07	4.69871e+06	3.58175e+07	5.07641e+06	2.98696e+06	0	0	0	0	0	0	0	MS/MS	MS/MS	MS/MS	MBR	MBR	MBR	MBR	MBR	MBR	MBR	MBR	MBR	High	Known	Q86V81,Q96A72
DSBSO	Inter	4	2	NYEHLF[K]VNDK	Q9Y3D7	7	IMLLNHPD[K]GGSPYIAAK	Q96DA6	9	Mitochondrial import inner membrane translocase subunit TIM16 OS=Homo sapiens OX=9606 GN=PAM16 PE=1 SV=2	Mitochondrial import inner membrane translocase subunit TIM14 OS=Homo sapiens OX=9606 GN=DNAJC19 PE=1 SV=3	251.04	82	93	FALSE	K7(DSBSO)	M2(Oxidation);K9(DSBSO)	High	1.65658e+06	492572	4.17998e+06	0	0	0	0	0	0	0	0	0	MS/MS	MBR	MBR	MBR	MBR	MBR	MBR	MBR	MBR	MBR	MBR	MBR	High	Known	Q96DA6,Q9Y3D7
DSBSO	Inter	6	2	H[K]SETDTSLIR	P40227	2	AVDDGVNTF[K]VLTR	P50990	10	T-complex protein 1 subunit zeta OS=Homo sapiens OX=9606 GN=CCT6A PE=1 SV=3	T-complex protein 1 subunit theta OS=Homo sapiens OX=9606 GN=CCT8 PE=1 SV=4	238.8	199	400	FALSE	K2(DSBSO)	K10(DSBSO)	High	0	0	0	6.49302e+07	6.77533e+07	7.22048e+07	0	0	0	0	0	0	MBR	MBR	MBR	MBR	MBR	MS/MS	MBR	MBR	MBR	MBR	MBR	MBR	High	Known	P40227,P50990
DSBSO	Inter	7	2	[K]YVNGSTYQR	Q6P2Q9	1	TLDELGIHLT[K]EELK	Q15029	11	Pre-mRNA-processing-splicing factor 8 OS=Homo sapiens OX=9606 GN=PRPF8 PE=1 SV=2	116 kDa U5 small nuclear ribonucleoprotein component OS=Homo sapiens OX=9606 GN=EFTUD2 PE=1 SV=1	448.61	218	405	FALSE	K1(DSBSO)	K11(DSBSO)	High	3.04642e+06	0	1.4099e+07	1.72539e+08	6.94559e+07	1.33572e+08	0	0	0	0	0	0	MS/MS	MBR	MS/MS	MS/MS	MS/MS	MS/MS	MBR	MBR	MBR	MBR	MBR	MBR	High	Known	Q15029,Q6P2Q9
DSBSO	Inter	5	2	EESG[K]PGAHVTVK	P22626	5	VFIGNLNTLVV[K]K	P07910	12	Heterogeneous nuclear ribonucleoproteins A2/B1 OS=Homo sapiens OX=9606 GN=HNRNPA2B1 PE=1 SV=2	Heterogeneous nuclear ribonucleoproteins C1/C2 OS=Homo sapiens OX=9606 GN=HNRNPC PE=1 SV=4	279.11	104	29	FALSE	K5(DSBSO)	K12(DSBSO)	High	3.02414e+06	0	1.07944e+07	0	1.84066e+07	0	0	0	0	0	0	0	MS/MS	MBR	MBR	MBR	MS/MS	MBR	MBR	MBR	MBR	MBR	MBR	MBR	High	Known	P07910,P22626
DSBSO	Inter	5	2	[K]VYDQMPEPR	O75251	1	DTIV[K]NITLNFGPQHPAAHGVLR	O75306	5	NADH dehydrogenase [ubiquinone] iron-sulfur protein 7, mitochondrial OS=Homo sapiens OX=9606 GN=NDUFS7 PE=1 SV=3	NADH dehydrogenase [ubiquinone] iron-sulfur protein 2, mitochondrial OS=Homo sapiens OX=9606 GN=NDUFS2 PE=1 SV=2	271.42	136	78	FALSE	K1(DSBSO);M6(Oxidation)	K5(DSBSO)	High	2.82042e+07	7.34295e+06	8.89099e+07	2.56267e+07	2.66226e+07	1.75873e+07	0	0	0	0	0	0	MBR	MBR	MS/MS	MBR	MBR	MBR	MBR	MBR	MBR	MBR	MBR	MBR	High	Known	O75251,O75306
DSBSO	Inter	3	2	VALE[K]SVSQK	Q13573	5	LPGHAGSINEVAFHPDEPIIISASSD[K]R	Q96DI7	27	SNW domain-containing protein 1 OS=Homo sapiens OX=9606 GN=SNW1 PE=1 SV=1	U5 small nuclear ribonucleoprotein 40 kDa protein OS=Homo sapiens OX=9606 GN=SNRNP40 PE=1 SV=1	344.49	153	349	FALSE	K5(DSBSO)	K27(DSBSO)	High	3.65314e+06	1.40982e+06	4.23515e+06	0	0	0	0	0	0	0	0	0	MS/MS	MS/MS	MS/MS	MBR	MBR	MBR	MBR	MBR	MBR	MBR	MBR	MBR	High	Known	Q13573,Q96DI7
DSBSO	Inter	2	2	[K]TYEIWHR	Q14839	1	TLETHI[K]IFHAPNASAPSSSLSTFK	Q9H2P0	7	Chromodomain-helicase-DNA-binding protein 4 OS=Homo sapiens OX=9606 GN=CHD4 PE=1 SV=2	Activity-dependent neuroprotector homeobox protein OS=Homo sapiens OX=9606 GN=ADNP PE=1 SV=1	240.35	1724	126	FALSE	K1(DSBSO)	K7(DSBSO)	High	1.05336e+06	0	4.63435e+06	0	0	0	0	0	0	0	0	0	MS/MS	MBR	MS/MS	MBR	MBR	MBR	MBR	MBR	MBR	MBR	MBR	MBR	High	Known	Q14839,Q9H2P0
DSBSO	Inter	4	2	VTIA[K]AGIHAR	P25205	5	FAIGSQVSEHSII[K]DFTK	P33992	14	DNA replication licensing factor MCM3 OS=Homo sapiens OX=9606 GN=MCM3 PE=1 SV=3	DNA replication licensing factor MCM5 OS=Homo sapiens OX=9606 GN=MCM5 PE=1 SV=5	266.01	435	696	FALSE	K5(DSBSO)	K14(DSBSO)	High	3.08512e+06	0	0	0	0	0	0	0	0	0	0	0	MS/MS	MBR	MBR	MBR	MBR	MBR	MBR	MBR	MBR	MBR	MBR	MBR	High	Known	P25205,P33992
DSBSO	Inter	2	2	[K]MYSEIDIK	Q15029	1	AHVSPHEMLQAVVLCS[K]K	Q53GS9	17	116 kDa U5 small nuclear ribonucleoprotein component OS=Homo sapiens OX=9606 GN=EFTUD2 PE=1 SV=1	Ubiquitin carboxyl-terminal hydrolase 39 OS=Homo sapiens OX=9606 GN=USP39 PE=1 SV=2	302.06	646	308	FALSE	K1(DSBSO)	C15(Carbamidomethyl);K17(DSBSO)	High	0	0	0	0	0	0	0	0	0	0	0	0	Unknown	Unknown	Unknown	Unknown	Unknown	Unknown	Unknown	Unknown	Unknown	Unknown	Unknown	Unknown	Unknown	Known	Q15029,Q53GS9
DSBSO	Inter	6	2	LDFLRPYTVPN[K]K	Q99436	12	EVLE[K]QPVLSQTEAR	P28070	5	Proteasome subunit beta type-7 OS=Homo sapiens OX=9606 GN=PSMB7 PE=1 SV=1	Proteasome subunit beta type-4 OS=Homo sapiens OX=9606 GN=PSMB4 PE=1 SV=4	315.49	237	201	FALSE	K12(DSBSO)	K5(DSBSO)	High	7.52455e+06	0	3.73599e+07	4.13193e+07	2.75261e+07	5.23171e+07	0	0	0	0	0	0	MS/MS	MBR	MBR	MS/MS	MS/MS	MS/MS	MBR	MBR	MBR	MBR	MBR	MBR	High	Known	P28070,Q99436
DSBSO	Inter	6	2	YSYVCPDLV[K]EFNK	P61158	10	LCE[K]VFDPQNDKPSK	O15145	4	Actin-related protein 3 OS=Homo sapiens OX=9606 GN=ACTR3 PE=1 SV=3	Actin-related protein 2/3 complex subunit 3 OS=Homo sapiens OX=9606 GN=ARPC3 PE=1 SV=3	391.91	240	147	FALSE	C5(Carbamidomethyl);K10(DSBSO)	C2(Carbamidomethyl);K4(DSBSO)	High	8.33351e+06	1.67839e+06	9.26479e+07	3.05423e+08	6.68274e+07	2.17394e+08	0	0	0	0	0	0	MBR	MBR	MS/MS	MS/MS	MS/MS	MS/MS	MBR	MBR	MBR	MBR	MBR	MBR	High	Known	O15145,P61158
DSBSO	Inter	6	2	VVEIV[K]K	O43290	6	SPTLYGISHDDL[K]GDPLLDQR	O75643	13	U4/U6.U5 tri-snRNP-associated protein 1 OS=Homo sapiens OX=9606 GN=SART1 PE=1 SV=1	U5 small nuclear ribonucleoprotein 200 kDa helicase OS=Homo sapiens OX=9606 GN=SNRNP200 PE=1 SV=2	242.78	530	944	FALSE	K6(DSBSO)	K13(DSBSO)	High	0	0	3.43207e+06	2.18662e+07	1.35143e+07	1.75751e+07	0	0	0	0	0	0	MS/MS	MBR	MS/MS	MS/MS	MBR	MBR	MBR	MBR	MBR	MBR	MBR	MBR	High	Known	O43290,O75643
DSBSO	Inter	2	2	TAVAHA[K]EYIQQLR	Q9NWU5	7	LEE[K]VEHLEEGPMIEQLSK	Q9Y6G3	4	Large ribosomal subunit protein uL22m OS=Homo sapiens OX=9606 GN=MRPL22 PE=1 SV=1	Large ribosomal subunit protein mL42 OS=Homo sapiens OX=9606 GN=MRPL42 PE=1 SV=1	296.83	191	99	FALSE	K7(DSBSO)	K4(DSBSO)	High	4.50991e+06	0	1.09379e+07	0	0	0	0	0	0	0	0	0	MBR	MBR	MS/MS	MBR	MBR	MBR	MBR	MBR	MBR	MBR	MBR	MBR	High	Known	Q9NWU5,Q9Y6G3
DSBSO	Inter	4	2	IYNDD[K]NTYIR	O75533	6	QLVARPDVVEMHDVTAQDP[K]LLVHLK	Q13435	20	Splicing factor 3B subunit 1 OS=Homo sapiens OX=9606 GN=SF3B1 PE=1 SV=3	Splicing factor 3B subunit 2 OS=Homo sapiens OX=9606 GN=SF3B2 PE=1 SV=2	289.64	1292	486	FALSE	K6(DSBSO)	M11(Oxidation);K20(DSBSO)	High	3.99885e+06	1.25757e+06	3.89417e+07	0	0	0	0	0	0	0	0	0	MBR	MS/MS	MS/MS	MBR	MBR	MBR	MBR	MBR	MBR	MBR	MBR	MBR	High	Known	O75533,Q13435
DSBSO	Inter	9	2	AYEKPPE[K]K	Q12905	8	LAAFGQLH[K]VLGMDPLPSK	Q12906	9	Interleukin enhancer-binding factor 2 OS=Homo sapiens OX=9606 GN=ILF2 PE=1 SV=2	Interleukin enhancer-binding factor 3 OS=Homo sapiens OX=9606 GN=ILF3 PE=1 SV=3	316.3	364	332	FALSE	K8(DSBSO)	K9(DSBSO);M13(Oxidation)	High	3.54008e+07	1.3464e+07	1.51307e+08	8.08598e+07	6.53047e+07	0	0	0	0	0	0	0	MS/MS	MS/MS	MS/MS	MS/MS	MS/MS	MBR	MBR	MBR	MBR	MBR	MBR	MBR	High	Known	Q12905,Q12906
DSBSO	Inter	5	2	EDPNLVPSISN[K]R	P10606	12	AHESVV[K]SEDFSLPAYMDR	P13073	7	Cytochrome c oxidase subunit 5B, mitochondrial OS=Homo sapiens OX=9606 GN=COX5B PE=1 SV=2	Cytochrome c oxidase subunit 4 isoform 1, mitochondrial OS=Homo sapiens OX=9606 GN=COX4I1 PE=1 SV=1	295.01	86	29	FALSE	K12(DSBSO)	K7(DSBSO);M17(Oxidation)	High	1.34582e+06	861452	0	3.2224e+07	5.19471e+07	2.11158e+07	0	0	0	0	0	0	MS/MS	MBR	MS/MS	MS/MS	MBR	MS/MS	MBR	MBR	MBR	MBR	MBR	MBR	High	Known	P10606,P13073
DSBSO	Inter	4	2	LDITTLTGVPEEHI[K]TR	O43181	15	FFHETEAPRP[K]DFLSK	P56556	11	NADH dehydrogenase [ubiquinone] iron-sulfur protein 4, mitochondrial OS=Homo sapiens OX=9606 GN=NDUFS4 PE=1 SV=1	NADH dehydrogenase [ubiquinone] 1 alpha subcomplex subunit 6 OS=Homo sapiens OX=9606 GN=NDUFA6 PE=1 SV=4	240.35	73	116	FALSE	K15(DSBSO)	K11(DSBSO)	High	4.932e+07	2.74536e+07	8.53995e+07	0	0	0	0	0	0	0	0	0	MS/MS	MBR	MBR	MBR	MBR	MBR	MBR	MBR	MBR	MBR	MBR	MBR	High	Known	O43181,P56556
DSBSO	Inter	5	2	VAIHYINPPNPA[K]DNFTFK	P78406	13	FNPPTGTDTMV[K]AGVSTNISTK	P52948	12	mRNA export factor RAE1 OS=Homo sapiens OX=9606 GN=RAE1 PE=1 SV=1	Nuclear pore complex protein Nup98-Nup96 OS=Homo sapiens OX=9606 GN=NUP98 PE=1 SV=4	259.62	252	175	FALSE	K13(DSBSO)	K12(DSBSO)	High	0	0	9.4523e+07	0	1.30789e+07	0	0	0	0	0	0	0	MBR	MBR	MS/MS	MBR	MS/MS	MBR	MBR	MBR	MBR	MBR	MBR	MBR	Unknown	Known	P52948,P78406
DSBSO	Inter	3	4	LLLPGELA[K]HAVSEGTK	O60814;Q99880;Q16778	9	ATIAGGGVIPHIH[K]SLIGK	P0C0S5	14	Histone H2B type 1-K OS=Homo sapiens OX=9606 GN=H2BC12 PE=1 SV=3;Histone H2B type 1-L OS=Homo sapiens OX=9606 GN=H2BC13 PE=1 SV=3;Histone H2B type 2-E OS=Homo sapiens OX=9606 GN=H2BC21 PE=1 SV=3	Histone H2A.Z OS=Homo sapiens OX=9606 GN=H2AZ1 PE=1 SV=2	289.34	109;109;109	116	FALSE	K9(DSBSO)	K14(DSBSO)	High	2.04606e+06	0	0	0	0	0	0	0	0	0	0	0	MS/MS	MBR	MBR	MBR	MBR	MBR	MBR	MBR	MBR	MBR	MBR	MBR	High	Known	O60814,P0C0S5
DSBSO	Inter	4	2	YVPV[K]GDHVIGIVTAK	Q9NQT5	5	DKVEIY[K]SFRPGDIVLAK	Q9Y3B2	7	Exosome complex component RRP40 OS=Homo sapiens OX=9606 GN=EXOSC3 PE=1 SV=3	Exosome complex component CSL4 OS=Homo sapiens OX=9606 GN=EXOSC1 PE=1 SV=1	322.4	113	120	FALSE	K5(DSBSO)	K7(DSBSO)	High	0	0	0	0	0	0	0	0	0	0	0	0	Unknown	Unknown	Unknown	Unknown	Unknown	Unknown	Unknown	Unknown	Unknown	Unknown	Unknown	Unknown	Unknown	Known	Q9NQT5,Q9Y3B2
DSBSO	Inter	4	2	DVYD[K]VDYLSSLGK	Q14254	5	DIHDDQDYLHSLG[K]AR	O75955	14	Flotillin-2 OS=Homo sapiens OX=9606 GN=FLOT2 PE=1 SV=2	Flotillin-1 OS=Homo sapiens OX=9606 GN=FLOT1 PE=1 SV=3	244.08	160	166	FALSE	K5(DSBSO)	K14(DSBSO)	High	3.1434e+06	760185	3.69264e+07	1.47647e+07	8.50879e+06	8.23657e+06	0	0	0	0	0	0	MBR	MBR	MS/MS	MS/MS	MBR	MBR	MBR	MBR	MBR	MBR	MBR	MBR	High	Known	O75955,Q14254
DSBSO	Inter	5	4	NDEELN[K]LLGK	P20671	7	LLLPGELA[K]HAVSEGTK	O60814;Q99880;Q16778	9	Histone H2A type 1-D OS=Homo sapiens OX=9606 GN=H2AC7 PE=1 SV=2	Histone H2B type 1-K OS=Homo sapiens OX=9606 GN=H2BC12 PE=1 SV=3;Histone H2B type 1-L OS=Homo sapiens OX=9606 GN=H2BC13 PE=1 SV=3;Histone H2B type 2-E OS=Homo sapiens OX=9606 GN=H2BC21 PE=1 SV=3	392.99	96	109;109;109	FALSE	K7(DSBSO)	K9(DSBSO)	High	9.97686e+06	1.83005e+06	1.23141e+08	7.01226e+08	5.43444e+08	7.19353e+08	0	0	0	896899	0	0	MS/MS	MBR	MBR	MS/MS	MS/MS	MS/MS	MBR	MBR	MBR	MBR	MBR	MBR	High	Known	O60814,P20671
DSBSO	Inter	3	2	VLIGVG[K]LLR	Q15393	7	QLVARPDVVEMHDVTAQDP[K]LLVHLK	Q13435	20	Splicing factor 3B subunit 3 OS=Homo sapiens OX=9606 GN=SF3B3 PE=1 SV=4	Splicing factor 3B subunit 2 OS=Homo sapiens OX=9606 GN=SF3B2 PE=1 SV=2	265.5	965	486	FALSE	K7(DSBSO)	M11(Oxidation);K20(DSBSO)	High	0	0	0	0	0	0	0	0	0	0	0	0	Unknown	Unknown	Unknown	Unknown	Unknown	Unknown	Unknown	Unknown	Unknown	Unknown	Unknown	Unknown	Unknown	Known	Q13435,Q15393
DSBSO	Inter	8	2	[K]VEEVTK	P37198	1	DDLEDI[K]LVEHGLNETIHIR	Q7Z3B4	7	Nuclear pore glycoprotein p62 OS=Homo sapiens OX=9606 GN=NUP62 PE=1 SV=3	Nucleoporin p54 OS=Homo sapiens OX=9606 GN=NUP54 PE=1 SV=2	286.6	498	489	FALSE	K1(DSBSO)	K7(DSBSO)	High	1.00356e+07	1.41512e+06	4.28216e+07	3.68283e+07	1.26172e+07	0	0	0	0	0	0	0	MS/MS	MBR	MS/MS	MS/MS	MS/MS	MBR	MBR	MBR	MBR	MBR	MBR	MBR	High	Known	P37198,Q7Z3B4
DSBSO	Inter	5	6	MQIFV[K]TLTGK	P62987;P62979;P0CG47	6	LLLPGELA[K]HAVSEGTK	O60814;Q99880;Q16778	9	Ubiquitin-ribosomal protein eL40 fusion protein OS=Homo sapiens OX=9606 GN=UBA52 PE=1 SV=2;Ubiquitin-ribosomal protein eS31 fusion protein OS=Homo sapiens OX=9606 GN=RPS27A PE=1 SV=2;Polyubiquitin-B OS=Homo sapiens OX=9606 GN=UBB PE=1 SV=1	Histone H2B type 1-K OS=Homo sapiens OX=9606 GN=H2BC12 PE=1 SV=3;Histone H2B type 1-L OS=Homo sapiens OX=9606 GN=H2BC13 PE=1 SV=3;Histone H2B type 2-E OS=Homo sapiens OX=9606 GN=H2BC21 PE=1 SV=3	464.01	6;6;6	109;109;109	FALSE	K6(DSBSO)	K9(DSBSO)	High	1.42993e+06	0	3.34139e+07	1.16036e+08	9.08548e+07	9.48959e+07	0	0	0	0	0	0	MS/MS	MBR	MS/MS	MS/MS	MS/MS	MS/MS	MBR	MBR	MBR	MBR	MBR	MBR	High	Known	O60814,P62987
DSBSO	Inter	3	2	DLVHSN[K]K	Q9Y2W1	7	LPQAS[K]STSESFIQHIVSLVHHVK	Q9NYF8	6	Thyroid hormone receptor-associated protein 3 OS=Homo sapiens OX=9606 GN=THRAP3 PE=1 SV=2	Bcl-2-associated transcription factor 1 OS=Homo sapiens OX=9606 GN=BCLAF1 PE=1 SV=2	235.39	602	599	FALSE	K7(DSBSO)	K6(DSBSO)	High	2.00156e+06	1.06017e+06	0	0	0	0	0	0	0	0	0	0	MBR	MS/MS	MBR	MBR	MBR	MBR	MBR	MBR	MBR	MBR	MBR	MBR	High	Known	Q9NYF8,Q9Y2W1
DSBSO	Inter	2	2	VAPEEHPVLLTEAPLNP[K]ANR	P60709	18	GILTL[K]YPIEHGIITNWDDMEK	P68032	6	Actin, cytoplasmic 1 OS=Homo sapiens OX=9606 GN=ACTB PE=1 SV=1	Actin, alpha cardiac muscle 1 OS=Homo sapiens OX=9606 GN=ACTC1 PE=1 SV=1	247.65	113	70	FALSE	K18(DSBSO)	K6(DSBSO);M20(Oxidation)	High	4.77867e+06	0	0	0	0	0	0	0	0	0	0	0	MS/MS	MBR	MBR	MBR	MBR	MBR	MBR	MBR	MBR	MBR	MBR	MBR	High	Known	P60709,P68032
DSBSO	Inter	5	2	YAEIVHLTLPDGT[K]R	P21281	14	ARDDLITDLLNEA[K]QR	P36543	14	V-type proton ATPase subunit B, brain isoform OS=Homo sapiens OX=9606 GN=ATP6V1B2 PE=1 SV=3	V-type proton ATPase subunit E 1 OS=Homo sapiens OX=9606 GN=ATP6V1E1 PE=1 SV=1	389.25	81	99	FALSE	K14(DSBSO)	K14(DSBSO)	High	3.83674e+06	3.96438e+06	1.1855e+08	4.45541e+07	1.49551e+07	1.24928e+07	0	0	0	0	0	0	MS/MS	MS/MS	MBR	MS/MS	MS/MS	MBR	MBR	MBR	MBR	MBR	MBR	MBR	High	Known	P21281,P36543
DSBSO	Inter	5	2	NVTDVVNTCHDAGIS[K]K	Q9Y3I0	16	EGLPVALD[K]HILGFDTGDAVLNEAAQILR	Q9Y224	9	RNA-splicing ligase RtcB homolog OS=Homo sapiens OX=9606 GN=RTCB PE=1 SV=1	RNA transcription, translation and transport factor protein OS=Homo sapiens OX=9606 GN=RTRAF PE=1 SV=1	411.82	492	185	FALSE	C9(Carbamidomethyl);K16(DSBSO)	K9(DSBSO)	High	1.58525e+07	0	4.02971e+07	0	1.04209e+07	2.52449e+07	0	0	0	0	0	0	MS/MS	MBR	MS/MS	MBR	MS/MS	MS/MS	MBR	MBR	MBR	MBR	MBR	MBR	High	Known	Q9Y224,Q9Y3I0
DSBSO	Inter	5	2	HVFG[K]PASK	Q92828	5	VAPEEHPVLLTEAPLNP[K]ANR	P60709	18	Coronin-2A OS=Homo sapiens OX=9606 GN=CORO2A PE=1 SV=2	Actin, cytoplasmic 1 OS=Homo sapiens OX=9606 GN=ACTB PE=1 SV=1	272.2	18	113	FALSE	K5(DSBSO)	K18(DSBSO)	High	4.40682e+07	1.78324e+07	8.60741e+07	0	2.55815e+07	0	0	0	0	0	0	0	MBR	MS/MS	MBR	MBR	MBR	MBR	MBR	MBR	MBR	MBR	MBR	MBR	High	Known	P60709,Q92828
DSBSO	Inter	2	3	YIEVF[K]SHR	P52597	6	IFVGGI[K]EDTEEHHLR	Q32P51;P09651	7	Heterogeneous nuclear ribonucleoprotein F OS=Homo sapiens OX=9606 GN=HNRNPF PE=1 SV=3	Heterogeneous nuclear ribonucleoprotein A1-like 2 OS=Homo sapiens OX=9606 GN=HNRNPA1L2 PE=1 SV=2;Heterogeneous nuclear ribonucleoprotein A1 OS=Homo sapiens OX=9606 GN=HNRNPA1 PE=1 SV=5	269.93	87	113;113	FALSE	K6(DSBSO)	K7(DSBSO)	High	0	0	0	0	0	0	0	0	0	0	0	0	Unknown	Unknown	Unknown	Unknown	Unknown	Unknown	Unknown	Unknown	Unknown	Unknown	Unknown	Unknown	Unknown	Known	P52597,Q32P51
DSBSO	Inter	4	2	[K]LAYRPPK	P08574	1	AYPHVFT[K]GIPNVLR	O14949	8	Cytochrome c1, heme protein, mitochondrial OS=Homo sapiens OX=9606 GN=CYC1 PE=1 SV=3	Cytochrome b-c1 complex subunit 8 OS=Homo sapiens OX=9606 GN=UQCRQ PE=1 SV=4	237.71	318	33	FALSE	K1(DSBSO)	K8(DSBSO)	High	2.21156e+07	5.79859e+06	1.58268e+08	7.24404e+07	9.51736e+07	0	0	0	0	0	0	0	MBR	MBR	MS/MS	MBR	MS/MS	MBR	MBR	MBR	MBR	MBR	MBR	MBR	High	Known	O14949,P08574
DSBSO	Inter	3	3	IFVGGLSPDTPEE[K]IR	Q14103	14	IFVGGI[K]EDTEEHHLR	Q32P51;P09651	7	Heterogeneous nuclear ribonucleoprotein D0 OS=Homo sapiens OX=9606 GN=HNRNPD PE=1 SV=1	Heterogeneous nuclear ribonucleoprotein A1-like 2 OS=Homo sapiens OX=9606 GN=HNRNPA1L2 PE=1 SV=2;Heterogeneous nuclear ribonucleoprotein A1 OS=Homo sapiens OX=9606 GN=HNRNPA1 PE=1 SV=5	295.57	197	113;113	FALSE	K14(DSBSO)	K7(DSBSO)	High	0	0	0	0	0	0	0	0	0	0	0	0	Unknown	Unknown	Unknown	Unknown	Unknown	Unknown	Unknown	Unknown	Unknown	Unknown	Unknown	Unknown	Unknown	Novel	Q14103,Q32P51
DSBSO	Inter	4	2	[K]FGFVDAQK	Q6P2Q9	1	LPGHAGSINEVAFHPDEPIIISASSD[K]R	Q96DI7	27	Pre-mRNA-processing-splicing factor 8 OS=Homo sapiens OX=9606 GN=PRPF8 PE=1 SV=2	U5 small nuclear ribonucleoprotein 40 kDa protein OS=Homo sapiens OX=9606 GN=SNRNP40 PE=1 SV=1	330.53	50	349	FALSE	K1(DSBSO)	K27(DSBSO)	High	3.99232e+07	2.15583e+07	7.87483e+07	2.3202e+07	2.55331e+07	7.7085e+06	0	0	0	0	0	0	MBR	MS/MS	MBR	MBR	MS/MS	MBR	MBR	MBR	MBR	MBR	MBR	MBR	High	Known	Q6P2Q9,Q96DI7
DSBSO	Inter	9	2	FE[K]MYEK	Q6P2Q9	3	NTTYDLIANIVHDG[K]PSEGSYR	Q53GS9	15	Pre-mRNA-processing-splicing factor 8 OS=Homo sapiens OX=9606 GN=PRPF8 PE=1 SV=2	Ubiquitin carboxyl-terminal hydrolase 39 OS=Homo sapiens OX=9606 GN=USP39 PE=1 SV=2	236.43	983	508	FALSE	K3(DSBSO);M4(Oxidation)	K15(DSBSO)	High	4.35411e+06	0	1.15267e+08	5.19548e+08	3.81338e+08	3.90447e+08	4.44542e+06	3.13425e+06	0	0	0	0	MBR	MBR	MBR	MS/MS	MS/MS	MS/MS	MBR	MBR	MBR	MBR	MBR	MBR	High	Known	Q53GS9,Q6P2Q9
DSBSO	Inter	6	4	EIAQDF[K]TDLR	P84243	7	LLLPGELA[K]HAVSEGTK	O60814;Q99880;Q16778	9	Histone H3.3 OS=Homo sapiens OX=9606 GN=H3-3B PE=1 SV=2	Histone H2B type 1-K OS=Homo sapiens OX=9606 GN=H2BC12 PE=1 SV=3;Histone H2B type 1-L OS=Homo sapiens OX=9606 GN=H2BC13 PE=1 SV=3;Histone H2B type 2-E OS=Homo sapiens OX=9606 GN=H2BC21 PE=1 SV=3	493.61	80	109;109;109	FALSE	K7(DSBSO)	K9(DSBSO)	High	2.74758e+07	1.13289e+07	1.72855e+08	7.93871e+08	7.93658e+08	6.07979e+08	0	0	0	0	0	3.0745e+06	MBR	MBR	MBR	MS/MS	MS/MS	MS/MS	MBR	MBR	MBR	MBR	MBR	MBR	High	Known	O60814,P84243
DSBSO	Inter	3	2	SFD[K]GPFATFK	Q6UXN9	4	E[K]AVNIPLDPLPGHPLRDPR	Q9UPT8	2	WD repeat-containing protein 82 OS=Homo sapiens OX=9606 GN=WDR82 PE=1 SV=1	Zinc finger CCCH domain-containing protein 4 OS=Homo sapiens OX=9606 GN=ZC3H4 PE=1 SV=3	252.18	181	935	FALSE	K4(DSBSO)	K2(DSBSO)	High	0	1.5563e+06	6.51716e+07	0	0	0	0	0	0	0	0	0	MBR	MS/MS	MS/MS	MBR	MBR	MBR	MBR	MBR	MBR	MBR	MBR	MBR	High	Known	Q6UXN9,Q9UPT8
DSBSO	Inter	3	2	[K]SYPMFPAPEER	Q9P2I0	1	LSVVEYDPGTHDL[K]TLSLHYFEEPELR	Q10570	14	Cleavage and polyadenylation specificity factor subunit 2 OS=Homo sapiens OX=9606 GN=CPSF2 PE=1 SV=2	Cleavage and polyadenylation specificity factor subunit 1 OS=Homo sapiens OX=9606 GN=CPSF1 PE=1 SV=2	337.48	459	116	FALSE	K1(DSBSO)	K14(DSBSO)	High	1.56142e+06	1.12905e+06	3.81867e+07	3.5732e+07	1.61064e+07	0	0	0	0	0	0	0	MBR	MBR	MS/MS	MBR	MBR	MBR	MBR	MBR	MBR	MBR	MBR	MBR	High	Known	Q10570,Q9P2I0
DSBSO	Inter	5	2	[K]LLHSFHSELPVLSDSER	Q99567	1	ELEDLLSPLEELV[K]EQSGTIYLQHADEER	P37198	14	Nuclear pore complex protein Nup88 OS=Homo sapiens OX=9606 GN=NUP88 PE=1 SV=2	Nuclear pore glycoprotein p62 OS=Homo sapiens OX=9606 GN=NUP62 PE=1 SV=3	348.24	642	415	FALSE	K1(DSBSO)	K14(DSBSO)	High	0	0	0	0	0	0	0	0	0	0	0	0	Unknown	Unknown	Unknown	Unknown	Unknown	Unknown	Unknown	Unknown	Unknown	Unknown	Unknown	Unknown	Unknown	Known	P37198,Q99567
DSBSO	Inter	1	4	AVT[K]YTSSK	Q99880;Q16778	4	KTESHH[K]AK	P20671;P04908	7	Histone H2B type 1-L OS=Homo sapiens OX=9606 GN=H2BC13 PE=1 SV=3;Histone H2B type 2-E OS=Homo sapiens OX=9606 GN=H2BC21 PE=1 SV=3	Histone H2A type 1-D OS=Homo sapiens OX=9606 GN=H2AC7 PE=1 SV=2;Histone H2A type 1-B/E OS=Homo sapiens OX=9606 GN=H2AC8 PE=1 SV=2	296.47	121;121	126;126	FALSE	K4(DSBSO)	K7(DSBSO)	High	0	821476	7.70415e+06	0	0	0	0	0	0	0	0	0	MBR	MBR	MS/MS	MBR	MBR	MBR	MBR	MBR	MBR	MBR	MBR	MBR	High	Known	P20671,Q99880
DSBSO	Inter	4	2	KPAVQ[K]K	Q13459	6	[K]AAGGATPK	P16403	1	Unconventional myosin-IXb OS=Homo sapiens OX=9606 GN=MYO9B PE=1 SV=3	Histone H1.2 OS=Homo sapiens OX=9606 GN=H1-2 PE=1 SV=2	296.21	1390	140	FALSE	K6(DSBSO)	K1(DSBSO)	High	0	0	0	9.89948e+07	0	8.04151e+07	0	0	0	0	0	0	MBR	MBR	MBR	MS/MS	MBR	MS/MS	MBR	MBR	MBR	MBR	MBR	MBR	High	Novel	P16403,Q13459
DSBSO	Inter	1	3	EEEPV[K]K	Q99729;Q14103	6	EESGKPGAHVTV[K]K	P22626	13	Heterogeneous nuclear ribonucleoprotein A/B OS=Homo sapiens OX=9606 GN=HNRNPAB PE=1 SV=2;Heterogeneous nuclear ribonucleoprotein D0 OS=Homo sapiens OX=9606 GN=HNRNPD PE=1 SV=1	Heterogeneous nuclear ribonucleoproteins A2/B1 OS=Homo sapiens OX=9606 GN=HNRNPA2B1 PE=1 SV=2	241.28	209;237	112	FALSE	K6(DSBSO)	K13(DSBSO)	High	2.0487e+06	0	4.71232e+06	0	0	0	0	0	0	0	0	0	MBR	MBR	MS/MS	MBR	MBR	MBR	MBR	MBR	MBR	MBR	MBR	MBR	High	Known	P22626,Q99729
DSBSO	Inter	5	2	MSS[K]AMLK	Q9BVL2	4	VQDQMT[K]QHQTR	Q7Z3B4	7	Nucleoporin p58/p45 OS=Homo sapiens OX=9606 GN=NUP58 PE=1 SV=1	Nucleoporin p54 OS=Homo sapiens OX=9606 GN=NUP54 PE=1 SV=2	262.69	278	345	FALSE	K4(DSBSO)	K7(DSBSO)	High	0	0	1.93336e+06	2.37687e+08	2.63036e+07	9.02341e+07	0	0	0	0	0	0	MBR	MBR	MS/MS	MS/MS	MS/MS	MBR	MBR	MBR	MBR	MBR	MBR	MBR	High	Known	Q7Z3B4,Q9BVL2
DSBSO	Inter	1	2	LLSISG[K]R	P06748	7	AVL[K]GVHSHK	P62750	4	Nucleophosmin OS=Homo sapiens OX=9606 GN=NPM1 PE=1 SV=2	Large ribosomal subunit protein uL23 OS=Homo sapiens OX=9606 GN=RPL23A PE=1 SV=1	285.01	141	30	FALSE	K7(DSBSO)	K4(DSBSO)	High	1.10793e+06	453453	7.6649e+06	0	0	0	0	0	0	0	0	0	MBR	MBR	MS/MS	MBR	MBR	MBR	MBR	MBR	MBR	MBR	MBR	MBR	High	Known	P06748,P62750
DSBSO	Inter	1	2	YHQIGSG[K]CEIK	O14979	8	YHNVGLS[K]CEIK	Q14103	8	Heterogeneous nuclear ribonucleoprotein D-like OS=Homo sapiens OX=9606 GN=HNRNPDL PE=1 SV=3	Heterogeneous nuclear ribonucleoprotein D0 OS=Homo sapiens OX=9606 GN=HNRNPD PE=1 SV=1	309.45	302	251	FALSE	K8(DSBSO);C9(Carbamidomethyl)	K8(DSBSO);C9(Carbamidomethyl)	High	808608	0	6.34755e+06	0	0	0	0	0	0	0	0	0	MBR	MBR	MS/MS	MBR	MBR	MBR	MBR	MBR	MBR	MBR	MBR	MBR	High	Known	O14979,Q14103
DSBSO	Inter	2	2	F[K]QESTVATER	Q9H307	2	TALHGV[K]WPQSNPK	Q9UKV3	7	Pinin OS=Homo sapiens OX=9606 GN=PNN PE=1 SV=5	Apoptotic chromatin condensation inducer in the nucleus OS=Homo sapiens OX=9606 GN=ACIN1 PE=1 SV=2	348.79	157	1073	FALSE	K2(DSBSO)	K7(DSBSO)	High	1.58697e+06	532647	8.05977e+06	3.72804e+07	1.97448e+07	2.54877e+07	0	0	0	0	0	0	MBR	MBR	MS/MS	MBR	MBR	MS/MS	MBR	MBR	MBR	MBR	MBR	MBR	High	Known	Q9H307,Q9UKV3
DSBSO	Inter	2	2	MIS[K]QFHHQLR	Q99613	4	VADWTGATYQD[K]R	O15371	12	Eukaryotic translation initiation factor 3 subunit C OS=Homo sapiens OX=9606 GN=EIF3C PE=1 SV=1	Eukaryotic translation initiation factor 3 subunit D OS=Homo sapiens OX=9606 GN=EIF3D PE=1 SV=1	237.64	712	53	FALSE	K4(DSBSO)	K12(DSBSO)	High	0	0	2.70238e+07	0	0	0	0	0	0	0	0	0	MBR	MBR	MS/MS	MBR	MBR	MBR	MBR	MBR	MBR	MBR	MBR	MBR	High	Known	O15371,Q99613
DSBSO	Inter	3	2	S[K]QALGR	P55769	2	VDSFHESTEG[K]VGYELK	Q8WWY3	11	NHP2-like protein 1 OS=Homo sapiens OX=9606 GN=SNU13 PE=1 SV=3	U4/U6 small nuclear ribonucleoprotein Prp31 OS=Homo sapiens OX=9606 GN=PRPF31 PE=1 SV=2	253.8	86	315	FALSE	K2(DSBSO)	K11(DSBSO)	High	0	0	2.73605e+06	1.92277e+07	2.83766e+07	3.06999e+07	0	0	0	0	0	0	MBR	MBR	MBR	MBR	MS/MS	MS/MS	MBR	MBR	MBR	MBR	MBR	MBR	High	Known	P55769,Q8WWY3
DSBSO	Inter	1	3	LGSASP[K]VPR	Q96FS4	7	HQGVMVGMGQ[K]DSYVGDEAQSK	P60709;P68032	11	Signal-induced proliferation-associated protein 1 OS=Homo sapiens OX=9606 GN=SIPA1 PE=1 SV=1	Actin, cytoplasmic 1 OS=Homo sapiens OX=9606 GN=ACTB PE=1 SV=1;Actin, alpha cardiac muscle 1 OS=Homo sapiens OX=9606 GN=ACTC1 PE=1 SV=1	438.79	316	50;52	FALSE	K7(DSBSO)	K11(DSBSO)	High	0	759068	5.70214e+06	0	0	0	0	0	0	0	0	0	MBR	MBR	MS/MS	MBR	MBR	MBR	MBR	MBR	MBR	MBR	MBR	MBR	High	Novel	P60709,Q96FS4
DSBSO	Inter	4	2	YG[K]AGEVFIHK	Q15233	3	SEE[K]ISDSEGFK	P23246	4	Non-POU domain-containing octamer-binding protein OS=Homo sapiens OX=9606 GN=NONO PE=1 SV=4	Splicing factor, proline- and glutamine-rich OS=Homo sapiens OX=9606 GN=SFPQ PE=1 SV=2	375.69	99	271	FALSE	K3(DSBSO)	K4(DSBSO)	High	1.8198e+06	0	2.44648e+07	3.43325e+08	1.90236e+08	2.00433e+08	0	0	0	0	0	0	MBR	MBR	MBR	MS/MS	MS/MS	MS/MS	MBR	MBR	MBR	MBR	MBR	MBR	High	Known	P23246,Q15233
DSBSO	Inter	1	3	VAQP[K]EVYR	O14979	5	IFVGGI[K]EDTEEHHLR	Q32P51;P09651	7	Heterogeneous nuclear ribonucleoprotein D-like OS=Homo sapiens OX=9606 GN=HNRNPDL PE=1 SV=3	Heterogeneous nuclear ribonucleoprotein A1-like 2 OS=Homo sapiens OX=9606 GN=HNRNPA1L2 PE=1 SV=2;Heterogeneous nuclear ribonucleoprotein A1 OS=Homo sapiens OX=9606 GN=HNRNPA1 PE=1 SV=5	243.72	311	113;113	FALSE	K5(DSBSO)	K7(DSBSO)	High	0	0	0	0	0	0	0	0	0	0	0	0	Unknown	Unknown	Unknown	Unknown	Unknown	Unknown	Unknown	Unknown	Unknown	Unknown	Unknown	Unknown	Unknown	Novel	O14979,Q32P51
DSBSO	Inter	4	3	I[K]IIAPPER	P60709;P68032	2	HELQANCYEEV[K]DR	P23528	12	Actin, cytoplasmic 1 OS=Homo sapiens OX=9606 GN=ACTB PE=1 SV=1;Actin, alpha cardiac muscle 1 OS=Homo sapiens OX=9606 GN=ACTC1 PE=1 SV=1	Cofilin-1 OS=Homo sapiens OX=9606 GN=CFL1 PE=1 SV=3	349.83	328;330	144	FALSE	K2(DSBSO)	C7(Carbamidomethyl);K12(DSBSO)	High	0	0	0	4.73988e+07	5.09278e+07	0	0	0	0	0	0	0	MBR	MBR	MBR	MBR	MS/MS	MBR	MBR	MBR	MBR	MBR	MBR	MBR	High	Known	P23528,P60709
DSBSO	Inter	4	2	VSNV[K]SVYK	P33991	5	FQEM[K]MQEHSDQVPVGNIPR	P33993	5	DNA replication licensing factor MCM4 OS=Homo sapiens OX=9606 GN=MCM4 PE=1 SV=5	DNA replication licensing factor MCM7 OS=Homo sapiens OX=9606 GN=MCM7 PE=1 SV=4	294.43	409	236	FALSE	K5(DSBSO)	K5(DSBSO)	High	0	0	3.39771e+07	4.91401e+07	4.71861e+07	4.80387e+07	0	0	0	0	0	0	MBR	MBR	MS/MS	MS/MS	MS/MS	MS/MS	MBR	MBR	MBR	MBR	MBR	MBR	High	Known	P33991,P33993
DSBSO	Inter	4	2	E[K]IYVLLR	P84090	2	FTSYQ[K]ATEEHSTR	Q9NYF8	6	Enhancer of rudimentary homolog OS=Homo sapiens OX=9606 GN=ERH PE=1 SV=1	Bcl-2-associated transcription factor 1 OS=Homo sapiens OX=9606 GN=BCLAF1 PE=1 SV=2	261.56	90	637	FALSE	K2(DSBSO)	K6(DSBSO)	High	0	0	0	6.93593e+07	5.15337e+07	1.02625e+08	0	0	0	0	0	0	MBR	MBR	MBR	MS/MS	MS/MS	MS/MS	MBR	MBR	MBR	MBR	MBR	MBR	High	Known	P84090,Q9NYF8
DSBSO	Inter	3	3	EQFWEQA[K]K	Q16643	8	HQGVMVGMGQ[K]DSYVGDEAQSK	P60709;P68032	11	Drebrin OS=Homo sapiens OX=9606 GN=DBN1 PE=1 SV=4	Actin, cytoplasmic 1 OS=Homo sapiens OX=9606 GN=ACTB PE=1 SV=1;Actin, alpha cardiac muscle 1 OS=Homo sapiens OX=9606 GN=ACTC1 PE=1 SV=1	338.61	185	50;52	FALSE	K8(DSBSO)	K11(DSBSO)	High	0	0	1.86183e+07	0	2.82086e+07	8.52814e+07	0	0	0	0	0	0	MBR	MBR	MS/MS	MBR	MBR	MS/MS	MBR	MBR	MBR	MBR	MBR	MBR	High	Known	P60709,Q16643
DSBSO	Inter	3	2	VQEDI[K]ALK	Q9BVL2	6	TLIENGE[K]ITSLHR	P37198	8	Nucleoporin p58/p45 OS=Homo sapiens OX=9606 GN=NUP58 PE=1 SV=1	Nuclear pore glycoprotein p62 OS=Homo sapiens OX=9606 GN=NUP62 PE=1 SV=3	417.44	288	371	FALSE	K6(DSBSO)	K8(DSBSO)	High	0	0	1.00247e+07	1.03966e+08	5.77024e+07	1.20853e+08	0	0	0	0	0	0	MBR	MBR	MS/MS	MS/MS	MS/MS	MBR	MBR	MBR	MBR	MBR	MBR	MBR	High	Known	P37198,Q9BVL2
DSBSO	Inter	1	2	AVAP[K]PSSR	O75251	5	DHHFDMINI[K]SIPK	Q9P032	10	NADH dehydrogenase [ubiquinone] iron-sulfur protein 7, mitochondrial OS=Homo sapiens OX=9606 GN=NDUFS7 PE=1 SV=3	NADH dehydrogenase [ubiquinone] 1 alpha subcomplex assembly factor 4 OS=Homo sapiens OX=9606 GN=NDUFAF4 PE=1 SV=1	255.04	55	107	FALSE	K5(DSBSO)	K10(DSBSO)	High	974158	0	5.94667e+06	0	2.18297e+06	4.90053e+06	0	0	0	0	0	0	MBR	MBR	MS/MS	MBR	MBR	MBR	MBR	MBR	MBR	MBR	MBR	MBR	High	Known	O75251,Q9P032
DSBSO	Inter	5	2	NMQLTAGS[K]LR	O75934	9	CV[K]IFQGNVHNFEK	Q96DI7	3	Pre-mRNA-splicing factor SPF27 OS=Homo sapiens OX=9606 GN=BCAS2 PE=1 SV=1	U5 small nuclear ribonucleoprotein 40 kDa protein OS=Homo sapiens OX=9606 GN=SNRNP40 PE=1 SV=1	407.2	177	275	FALSE	K9(DSBSO)	C1(Carbamidomethyl);K3(DSBSO)	High	0	0	6.44667e+06	4.59599e+07	2.02875e+07	4.03333e+07	0	0	0	0	0	0	MBR	MBR	MS/MS	MS/MS	MS/MS	MS/MS	MBR	MBR	MBR	MBR	MBR	MBR	High	Known	O75934,Q96DI7
DSBSO	Inter	1	3	VVLIGG[K]PDR	P61978	7	IFVGGI[K]EDTEEHHLR	Q32P51;P09651	7	Heterogeneous nuclear ribonucleoprotein K OS=Homo sapiens OX=9606 GN=HNRNPK PE=1 SV=1	Heterogeneous nuclear ribonucleoprotein A1-like 2 OS=Homo sapiens OX=9606 GN=HNRNPA1L2 PE=1 SV=2;Heterogeneous nuclear ribonucleoprotein A1 OS=Homo sapiens OX=9606 GN=HNRNPA1 PE=1 SV=5	314.15	198	113;113	FALSE	K7(DSBSO)	K7(DSBSO)	High	3.42288e+06	0	1.01829e+07	0	0	0	0	0	0	0	0	0	MBR	MBR	MS/MS	MBR	MBR	MBR	MBR	MBR	MBR	MBR	MBR	MBR	High	Known	P61978,Q32P51
DSBSO	Inter	5	2	SVQTFAD[K]SK	P47756	8	VAPEEHPVLLTEAPLNP[K]ANR	P60709	18	F-actin-capping protein subunit beta OS=Homo sapiens OX=9606 GN=CAPZB PE=1 SV=5	Actin, cytoplasmic 1 OS=Homo sapiens OX=9606 GN=ACTB PE=1 SV=1	355.09	252	113	FALSE	K8(DSBSO)	K18(DSBSO)	High	1.4073e+08	4.07098e+07	4.56763e+08	5.63365e+08	4.51925e+08	4.43555e+08	0	0	0	0	0	0	MBR	MBR	MS/MS	MS/MS	MS/MS	MS/MS	MBR	MBR	MBR	MBR	MBR	MS/MS	High	Known	P47756,P60709
DSBSO	Inter	3	3	D[K]DNFWMTR	P61160	2	HQGVMVGMGQ[K]DSYVGDEAQSK	P60709;P68032	11	Actin-related protein 2 OS=Homo sapiens OX=9606 GN=ACTR2 PE=1 SV=1	Actin, cytoplasmic 1 OS=Homo sapiens OX=9606 GN=ACTB PE=1 SV=1;Actin, alpha cardiac muscle 1 OS=Homo sapiens OX=9606 GN=ACTC1 PE=1 SV=1	339.85	368	50;52	FALSE	K2(DSBSO)	K11(DSBSO)	High	0	0	3.701e+06	1.72348e+07	8.64033e+06	1.93553e+07	0	0	0	0	0	0	MBR	MBR	MS/MS	MBR	MBR	MBR	MBR	MBR	MBR	MBR	MBR	MBR	High	Known	P60709,P61160
DSBSO	Inter	1	4	SQEDEISSPVN[K]VR	Q5UIP0	12	AHQVVEDGYEFFA[K]R	P62140;P62136;P36873	14	Telomere-associated protein RIF1 OS=Homo sapiens OX=9606 GN=RIF1 PE=1 SV=2	Serine/threonine-protein phosphatase PP1-beta catalytic subunit OS=Homo sapiens OX=9606 GN=PPP1CB PE=1 SV=3;Serine/threonine-protein phosphatase PP1-alpha catalytic subunit OS=Homo sapiens OX=9606 GN=PPP1CA PE=1 SV=1;Serine/threonine-protein phosphatase PP1-gamma catalytic subunit OS=Homo sapiens OX=9606 GN=PPP1CC PE=1 SV=1	324.63	2200	259;260;260	FALSE	K12(DSBSO)	K14(DSBSO)	High	0	198042	3.68921e+06	4.62162e+06	3.81766e+06	0	0	0	0	0	0	0	MBR	MBR	MS/MS	MBR	MBR	MBR	MBR	MBR	MBR	MBR	MBR	MBR	High	Known	P62140,Q5UIP0
DSBSO	Inter	2	3	[K]ALWFQGR	P43243	1	IFVGGI[K]EDTEEHHLR	Q32P51;P09651	7	Matrin-3 OS=Homo sapiens OX=9606 GN=MATR3 PE=1 SV=2	Heterogeneous nuclear ribonucleoprotein A1-like 2 OS=Homo sapiens OX=9606 GN=HNRNPA1L2 PE=1 SV=2;Heterogeneous nuclear ribonucleoprotein A1 OS=Homo sapiens OX=9606 GN=HNRNPA1 PE=1 SV=5	250.71	555	113;113	FALSE	K1(DSBSO)	K7(DSBSO)	High	0	0	1.16894e+07	1.71856e+07	1.05344e+07	0	0	0	0	0	0	0	MBR	MBR	MS/MS	MBR	MBR	MBR	MBR	MBR	MBR	MBR	MBR	MBR	High	Novel	P43243,Q32P51
DSBSO	Inter	1	2	GG[K]PEPPAMPQPVPTA	P23396	3	L[K]TNHIGHTGYLNTVTVSPDGSLCASGGK	P63244	2	Small ribosomal subunit protein uS3 OS=Homo sapiens OX=9606 GN=RPS3 PE=1 SV=2	Small ribosomal subunit protein RACK1 OS=Homo sapiens OX=9606 GN=RACK1 PE=1 SV=3	378.76	230	185	FALSE	K3(DSBSO)	K2(DSBSO);C24(Carbamidomethyl)	High	7.04624e+06	0	2.2738e+07	0	1.16665e+07	0	0	0	0	0	0	0	MBR	MBR	MS/MS	MBR	MBR	MBR	MBR	MBR	MBR	MBR	MBR	MBR	High	Known	P23396,P63244
DSBSO	Inter	3	2	SCAEWVSLS[K]AR	O75947	10	QASIQHIQNAIDTE[K]SQQALVQK	P24539	15	ATP synthase subunit d, mitochondrial OS=Homo sapiens OX=9606 GN=ATP5PD PE=1 SV=3	ATP synthase F(0) complex subunit B1, mitochondrial OS=Homo sapiens OX=9606 GN=ATP5PB PE=1 SV=2	507.04	109	154	FALSE	C2(Carbamidomethyl);K10(DSBSO)	K15(DSBSO)	High	0	0	2.9637e+07	6.33433e+07	3.30806e+07	0	0	0	0	0	0	0	MBR	MBR	MS/MS	MBR	MS/MS	MS/MS	MBR	MBR	MBR	MBR	MBR	MBR	High	Known	O75947,P24539
DSBSO	Inter	4	2	AP[K]VVAACAMPVMK	P28331	3	WSFMN[K]PSDGRPK	P49821	6	NADH-ubiquinone oxidoreductase 75 kDa subunit, mitochondrial OS=Homo sapiens OX=9606 GN=NDUFS1 PE=1 SV=3	NADH dehydrogenase [ubiquinone] flavoprotein 1, mitochondrial OS=Homo sapiens OX=9606 GN=NDUFV1 PE=1 SV=4	357.74	87	104	FALSE	K3(DSBSO);C8(Carbamidomethyl)	K6(DSBSO)	High	0	0	0	5.4444e+07	0	4.75347e+07	0	0	0	0	0	0	MBR	MBR	MBR	MBR	MBR	MS/MS	MBR	MBR	MBR	MBR	MBR	MBR	High	Known	P28331,P49821
DSBSO	Inter	3	2	TSGSNV[K]IVK	P56381	7	THSDQFLVAF[K]EVGR	P36542	11	ATP synthase subunit epsilon, mitochondrial OS=Homo sapiens OX=9606 GN=ATP5F1E PE=1 SV=2	ATP synthase subunit gamma, mitochondrial OS=Homo sapiens OX=9606 GN=ATP5F1C PE=1 SV=1	308.27	44	154	FALSE	K7(DSBSO)	K11(DSBSO)	High	0	0	0	5.02343e+07	0	0	0	0	0	0	0	0	MBR	MBR	MBR	MS/MS	MS/MS	MBR	MBR	MBR	MBR	MBR	MBR	MBR	High	Known	P36542,P56381
DSBSO	Inter	2	2	WS[K]QTDVGITHFR	Q6P2Q9	3	APN[K]SLPSAVYCIEDK	O43290	4	Pre-mRNA-processing-splicing factor 8 OS=Homo sapiens OX=9606 GN=PRPF8 PE=1 SV=2	U4/U6.U5 tri-snRNP-associated protein 1 OS=Homo sapiens OX=9606 GN=SART1 PE=1 SV=1	246.04	1344	666	FALSE	K3(DSBSO)	K4(DSBSO);C12(Carbamidomethyl)	High	0	0	6.51399e+06	9.28089e+06	8.54469e+06	0	0	0	0	0	0	0	MBR	MBR	MBR	MBR	MS/MS	MBR	MBR	MBR	MBR	MBR	MBR	MBR	High	Known	O43290,Q6P2Q9
DSBSO	Inter	3	2	VIND[K]HDDVMAK	Q99460	5	FVVDVD[K]NIDINDVTPNCR	P62195	7	26S proteasome non-ATPase regulatory subunit 1 OS=Homo sapiens OX=9606 GN=PSMD1 PE=1 SV=2	26S proteasome regulatory subunit 8 OS=Homo sapiens OX=9606 GN=PSMC5 PE=1 SV=1	314.24	720	101	FALSE	K5(DSBSO)	K7(DSBSO);C18(Carbamidomethyl)	High	0	0	0	0	0	0	0	0	0	0	0	0	Unknown	Unknown	Unknown	Unknown	Unknown	Unknown	Unknown	Unknown	Unknown	Unknown	Unknown	Unknown	Unknown	Known	P62195,Q99460
DSBSO	Inter	1	2	SQ[K]AIQDEIR	Q13257	3	LTSLYAEHPGDCLIF[K]ATSPSGSK	Q9Y6D9	16	Mitotic spindle assembly checkpoint protein MAD2A OS=Homo sapiens OX=9606 GN=MAD2L1 PE=1 SV=1	Mitotic spindle assembly checkpoint protein MAD1 OS=Homo sapiens OX=9606 GN=MAD1L1 PE=1 SV=2	333.48	122	666	FALSE	K3(DSBSO)	C12(Carbamidomethyl);K16(DSBSO)	High	0	0	2.42021e+06	6.89578e+06	2.4949e+06	0	0	0	0	0	0	0	MBR	MBR	MS/MS	MBR	MBR	MBR	MBR	MBR	MBR	MBR	MBR	MBR	High	Known	Q13257,Q9Y6D9
DSBSO	Inter	4	4	V[K]TLTGK	Q15843	2	TLSDYNIQ[K]ESTLHLVLR	P62987;P62979;P0CG47	9	NEDD8 OS=Homo sapiens OX=9606 GN=NEDD8 PE=1 SV=1	Ubiquitin-ribosomal protein eL40 fusion protein OS=Homo sapiens OX=9606 GN=UBA52 PE=1 SV=2;Ubiquitin-ribosomal protein eS31 fusion protein OS=Homo sapiens OX=9606 GN=RPS27A PE=1 SV=2;Polyubiquitin-B OS=Homo sapiens OX=9606 GN=UBB PE=1 SV=1	250.68	6	63;63;63	FALSE	K2(DSBSO)	K9(DSBSO)	High	2.22525e+06	600242	9.21191e+06	5.58357e+07	6.52426e+07	3.82125e+07	0	0	0	0	0	0	MBR	MBR	MBR	MS/MS	MS/MS	MS/MS	MBR	MBR	MBR	MBR	MBR	MBR	High	Known	P62987,Q15843
DSBSO	Inter	4	5	LAHYN[K]R	Q6DN03;O60814;Q99880;Q16778	6	TVTAMDVVYAL[K]R	P62805	12	Putative histone H2B type 2-C OS=Homo sapiens OX=9606 GN=H2BC20P PE=5 SV=3;Histone H2B type 1-K OS=Homo sapiens OX=9606 GN=H2BC12 PE=1 SV=3;Histone H2B type 1-L OS=Homo sapiens OX=9606 GN=H2BC13 PE=1 SV=3;Histone H2B type 2-E OS=Homo sapiens OX=9606 GN=H2BC21 PE=1 SV=3	Histone H4 OS=Homo sapiens OX=9606 GN=H4C16 PE=1 SV=2	250.92	86;86;86;86	92	FALSE	K6(DSBSO)	K12(DSBSO)	High	0	0	2.4949e+07	8.21412e+07	2.1196e+08	1.41113e+08	0	0	0	0	0	0	MBR	MBR	MS/MS	MBR	MS/MS	MS/MS	MBR	MBR	MBR	MBR	MBR	MBR	High	Novel	P62805,Q6DN03
DSBSO	Inter	4	2	LSGLP[K]HR	P07195	6	DQLIYNLL[K]EEQTPQNK	P00338	9	L-lactate dehydrogenase B chain OS=Homo sapiens OX=9606 GN=LDHB PE=1 SV=2	L-lactate dehydrogenase A chain OS=Homo sapiens OX=9606 GN=LDHA PE=1 SV=2	257.13	156	14	FALSE	K6(DSBSO)	K9(DSBSO)	High	0	0	4.45206e+06	5.53207e+07	0	7.58526e+07	0	0	0	0	0	0	MBR	MBR	MBR	MS/MS	MBR	MS/MS	MBR	MBR	MBR	MBR	MBR	MBR	High	Novel	P00338,P07195
DSBSO	Inter	2	3	MFVGGLSWDTS[K]K	Q99729	12	IFVGGI[K]EDTEEHHLR	Q32P51;P09651	7	Heterogeneous nuclear ribonucleoprotein A/B OS=Homo sapiens OX=9606 GN=HNRNPAB PE=1 SV=2	Heterogeneous nuclear ribonucleoprotein A1-like 2 OS=Homo sapiens OX=9606 GN=HNRNPA1L2 PE=1 SV=2;Heterogeneous nuclear ribonucleoprotein A1 OS=Homo sapiens OX=9606 GN=HNRNPA1 PE=1 SV=5	278.25	82	113;113	FALSE	K12(DSBSO)	K7(DSBSO)	High	0	0	2.15996e+06	4.19334e+06	0	0	0	0	0	0	0	0	MBR	MBR	MS/MS	MBR	MBR	MBR	MBR	MBR	MBR	MBR	MBR	MBR	High	Novel	Q32P51,Q99729
DSBSO	Inter	3	3	S[K]EAEIK	O94973;O95782	2	MIGGLFIYNH[K]GEVLISR	Q96CW1	11	AP-2 complex subunit alpha-2 OS=Homo sapiens OX=9606 GN=AP2A2 PE=1 SV=2;AP-2 complex subunit alpha-1 OS=Homo sapiens OX=9606 GN=AP2A1 PE=1 SV=3	AP-2 complex subunit mu OS=Homo sapiens OX=9606 GN=AP2M1 PE=1 SV=2	245.03	26;26	11	FALSE	K2(DSBSO)	K11(DSBSO)	High	0	0	0	1.09505e+07	0	1.08103e+07	0	0	0	0	0	0	MBR	MBR	MBR	MS/MS	MBR	MBR	MBR	MBR	MBR	MBR	MBR	MBR	High	Known	O94973,Q96CW1
DSBSO	Inter	7	2	SVLISL[K]QAPLVH	P09496	7	KDSLY[K]DAMQYASESK	Q00610	6	Clathrin light chain A OS=Homo sapiens OX=9606 GN=CLTA PE=1 SV=1	Clathrin heavy chain 1 OS=Homo sapiens OX=9606 GN=CLTC PE=1 SV=5	490.26	242	1535	FALSE	K7(DSBSO)	K6(DSBSO);M9(Oxidation)	High	0	0	0	0	0	0	0	0	0	0	0	0	Unknown	Unknown	Unknown	Unknown	Unknown	Unknown	Unknown	Unknown	Unknown	Unknown	Unknown	Unknown	Unknown	Known	P09496,Q00610
DSBSO	Inter	3	3	L[K]LIANNTTVER	O96019	2	HQEYLNSILQHA[K]DFK	P51531;P51532	13	Actin-like protein 6A OS=Homo sapiens OX=9606 GN=ACTL6A PE=1 SV=1	Probable global transcription activator SNF2L2 OS=Homo sapiens OX=9606 GN=SMARCA2 PE=1 SV=2;Transcription activator BRG1 OS=Homo sapiens OX=9606 GN=SMARCA4 PE=1 SV=2	499.47	379	460;484	FALSE	K2(DSBSO)	K13(DSBSO)	High	2.21462e+07	6.56926e+06	1.3616e+08	1.16083e+08	6.65589e+07	3.57133e+07	0	0	0	0	0	0	MBR	MBR	MS/MS	MS/MS	MS/MS	MBR	MBR	MBR	MBR	MBR	MBR	MBR	High	Known	O96019,P51531
DSBSO	Inter	3	2	[K]PIPTWAR	Q9NQS7	1	HFTIDDFEIGRPLG[K]GK	Q96GD4	15	Inner centromere protein OS=Homo sapiens OX=9606 GN=INCENP PE=1 SV=3	Aurora kinase B OS=Homo sapiens OX=9606 GN=AURKB PE=1 SV=3	350.98	840	85	FALSE	K1(DSBSO)	K15(DSBSO)	High	0	0	4.77861e+07	9.84092e+07	3.68179e+07	0	0	0	0	0	0	0	MBR	MBR	MS/MS	MBR	MS/MS	MBR	MBR	MBR	MBR	MBR	MBR	MBR	High	Known	Q96GD4,Q9NQS7
DSBSO	Inter	2	2	LG[K]HDVTCTVSGGGR	P82933	3	[K]ELLFLSNANPSLLER	P51398	1	Small ribosomal subunit protein uS9m OS=Homo sapiens OX=9606 GN=MRPS9 PE=1 SV=2	Small ribosomal subunit protein mS29 OS=Homo sapiens OX=9606 GN=DAP3 PE=1 SV=1	358.55	325	378	FALSE	K3(DSBSO);C8(Carbamidomethyl)	K1(DSBSO)	High	0	0	3.34278e+06	0	0	0	0	0	0	0	0	0	MBR	MBR	MS/MS	MBR	MBR	MBR	MBR	MBR	MBR	MBR	MBR	MBR	High	Known	P51398,P82933
DSBSO	Inter	5	2	WIGLDLSNG[K]PR	P17987	10	ANEVIS[K]LYAVHQEGNK	P50990	7	T-complex protein 1 subunit alpha OS=Homo sapiens OX=9606 GN=TCP1 PE=1 SV=1	T-complex protein 1 subunit theta OS=Homo sapiens OX=9606 GN=CCT8 PE=1 SV=4	384.54	494	466	FALSE	K10(DSBSO)	K7(DSBSO)	High	0	0	6.60519e+07	2.28218e+08	1.2316e+08	3.32049e+08	4.12685e+06	0	0	0	0	0	MBR	MBR	MS/MS	MS/MS	MS/MS	MS/MS	MBR	MBR	MBR	MBR	MBR	MBR	High	Known	P17987,P50990
DSBSO	Inter	2	2	YVDMSV[K]TK	P48047	7	EQEHMINWVE[K]HVVQSISTQQEK	P24539	11	ATP synthase subunit O, mitochondrial OS=Homo sapiens OX=9606 GN=ATP5PO PE=1 SV=1	ATP synthase F(0) complex subunit B1, mitochondrial OS=Homo sapiens OX=9606 GN=ATP5PB PE=1 SV=2	289.1	199	221	FALSE	K7(DSBSO)	K11(DSBSO)	High	0	0	2.17991e+07	0	0	0	0	0	0	0	0	0	MBR	MBR	MS/MS	MBR	MBR	MBR	MBR	MBR	MBR	MBR	MBR	MBR	High	Known	P24539,P48047
DSBSO	Inter	4	2	LV[K]DVFISAAER	P20618	3	LDFLRPYTVPN[K]K	Q99436	12	Proteasome subunit beta type-1 OS=Homo sapiens OX=9606 GN=PSMB1 PE=1 SV=2	Proteasome subunit beta type-7 OS=Homo sapiens OX=9606 GN=PSMB7 PE=1 SV=1	243.77	204	237	FALSE	K3(DSBSO)	K12(DSBSO)	High	268590	0	6.09969e+06	2.22089e+07	7.9709e+06	2.24958e+07	0	0	0	0	0	0	MBR	MBR	MBR	MS/MS	MS/MS	MS/MS	MBR	MBR	MBR	MBR	MBR	MBR	High	Known	P20618,Q99436
DSBSO	Inter	4	2	TQEEL[K]ELLNK	O60341	6	E[K]LDGGIEPYRLPEVIQK	Q9UKL0	2	Lysine-specific histone demethylase 1A OS=Homo sapiens OX=9606 GN=KDM1A PE=1 SV=2	REST corepressor 1 OS=Homo sapiens OX=9606 GN=RCOR1 PE=1 SV=2	245.63	442	365	FALSE	K6(DSBSO)	K2(DSBSO)	High	0	0	2.01009e+07	4.26009e+07	2.65638e+07	3.44037e+07	0	0	0	0	0	0	MBR	MBR	MBR	MS/MS	MS/MS	MS/MS	MBR	MBR	MBR	MBR	MBR	MBR	High	Known	O60341,Q9UKL0
DSBSO	Inter	2	2	LA[K]ADGIVSK	P63220	3	FLAAGTHLGGTNLDFQMEQYIY[K]R	P08865	23	Small ribosomal subunit protein eS21 OS=Homo sapiens OX=9606 GN=RPS21 PE=1 SV=1	Small ribosomal subunit protein uS2 OS=Homo sapiens OX=9606 GN=RPSA PE=1 SV=4	325.11	74	40	FALSE	K3(DSBSO)	K23(DSBSO)	High	0	0	2.99983e+06	0	0	0	0	0	0	0	0	0	MBR	MBR	MS/MS	MBR	MBR	MBR	MBR	MBR	MBR	MBR	MBR	MBR	High	Known	P08865,P63220
DSBSO	Inter	2	4	NDEELN[K]LLGR	P04908	7	LLLPGELA[K]HAVSEGTK	O60814;Q99880;Q16778	9	Histone H2A type 1-B/E OS=Homo sapiens OX=9606 GN=H2AC8 PE=1 SV=2	Histone H2B type 1-K OS=Homo sapiens OX=9606 GN=H2BC12 PE=1 SV=3;Histone H2B type 1-L OS=Homo sapiens OX=9606 GN=H2BC13 PE=1 SV=3;Histone H2B type 2-E OS=Homo sapiens OX=9606 GN=H2BC21 PE=1 SV=3	307.53	96	109;109;109	FALSE	K7(DSBSO)	K9(DSBSO)	High	0	449767	3.0006e+07	2.40847e+08	1.35103e+08	1.8396e+08	2.56001e+06	2.99857e+06	0	0	0	977585	MBR	MBR	MS/MS	MBR	MS/MS	MBR	MBR	MBR	MBR	MBR	MBR	MBR	High	Known	O60814,P04908
DSBSO	Inter	1	2	[K]ELQLIPDQLR	Q99567	1	DSGYLHLLY[K]RPLDPK	P35658	10	Nuclear pore complex protein Nup88 OS=Homo sapiens OX=9606 GN=NUP88 PE=1 SV=2	Nuclear pore complex protein Nup214 OS=Homo sapiens OX=9606 GN=NUP214 PE=1 SV=2	241.13	663	800	FALSE	K1(DSBSO)	K10(DSBSO)	High	336112	0	4.2696e+06	5.47909e+06	0	0	0	0	0	0	0	0	MBR	MBR	MS/MS	MBR	MBR	MBR	MBR	MBR	MBR	MBR	MBR	MBR	High	Known	P35658,Q99567
DSBSO	Inter	3	3	IDWN[K]ILSYK	P47755;P52907	5	VAPEEHPVLLTEAPLNP[K]ANR	P60709	18	F-actin-capping protein subunit alpha-2 OS=Homo sapiens OX=9606 GN=CAPZA2 PE=1 SV=3;F-actin-capping protein subunit alpha-1 OS=Homo sapiens OX=9606 GN=CAPZA1 PE=1 SV=3	Actin, cytoplasmic 1 OS=Homo sapiens OX=9606 GN=ACTB PE=1 SV=1	326.69	273;273	113	FALSE	K5(DSBSO)	K18(DSBSO)	High	358173	0	3.20292e+07	4.43092e+07	2.52365e+07	3.38724e+07	0	0	0	0	0	0	MBR	MBR	MS/MS	MBR	MS/MS	MS/MS	MBR	MBR	MBR	MBR	MBR	MBR	High	Known	P47755,P60709
DSBSO	Inter	5	2	LYPVLLV[K]QDGSTIHIR	Q7Z7F7	8	VEESYAMPT[K]TIEVLQLQDQGSK	Q96GC5	10	Large ribosomal subunit protein mL55 OS=Homo sapiens OX=9606 GN=MRPL55 PE=1 SV=1	Large ribosomal subunit protein mL48 OS=Homo sapiens OX=9606 GN=MRPL48 PE=1 SV=2	407.9	58	130	FALSE	K8(DSBSO)	M7(Oxidation);K10(DSBSO)	High	0	0	1.64791e+07	0	2.3836e+07	3.48292e+07	0	0	0	0	0	0	MBR	MBR	MS/MS	MBR	MS/MS	MBR	MBR	MBR	MBR	MBR	MBR	MBR	High	Known	Q7Z7F7,Q96GC5
DSBSO	Inter	5	2	VVML[K]GDTALDMR	Q92878	5	VANP[K]DIIHFFR	P49959	5	DNA repair protein RAD50 OS=Homo sapiens OX=9606 GN=RAD50 PE=1 SV=1	Double-strand break repair protein MRE11 OS=Homo sapiens OX=9606 GN=MRE11 PE=1 SV=3	338.01	1190	393	FALSE	K5(DSBSO)	K5(DSBSO)	High	0	0	1.12145e+06	7.97701e+06	0	9.86237e+06	0	0	0	0	0	0	MBR	MBR	MS/MS	MS/MS	MS/MS	MS/MS	MBR	MBR	MBR	MBR	MBR	MBR	High	Known	P49959,Q92878
DSBSO	Inter	1	2	DQVAIHEAMEQQTISIT[K]AGVK	Q14566	18	SVLHEVMEQQTLSIA[K]AGIICQLNAR	P33991	16	DNA replication licensing factor MCM6 OS=Homo sapiens OX=9606 GN=MCM6 PE=1 SV=1	DNA replication licensing factor MCM4 OS=Homo sapiens OX=9606 GN=MCM4 PE=1 SV=5	339.47	486	600	FALSE	M9(Oxidation);K18(DSBSO)	K16(DSBSO);C21(Carbamidomethyl)	High	0	0	1.16454e+07	0	0	0	0	0	0	0	0	0	MBR	MBR	MS/MS	MBR	MBR	MBR	MBR	MBR	MBR	MBR	MBR	MBR	High	Known	P33991,Q14566
DSBSO	Inter	3	3	RVTIMP[K]DIQLAR	P84243	7	VTIAQGGVLPNIQAVLLP[K]K	P20671;P04908	19	Histone H3.3 OS=Homo sapiens OX=9606 GN=H3-3B PE=1 SV=2	Histone H2A type 1-D OS=Homo sapiens OX=9606 GN=H2AC7 PE=1 SV=2;Histone H2A type 1-B/E OS=Homo sapiens OX=9606 GN=H2AC8 PE=1 SV=2	251.57	123	119;119	FALSE	M5(Oxidation);K7(DSBSO)	K19(DSBSO)	High	0	0	3.13658e+06	0	0	1.5651e+07	0	0	0	0	0	0	MBR	MBR	MS/MS	MBR	MBR	MS/MS	MBR	MBR	MBR	MBR	MBR	MBR	Unknown	Known	P20671,P84243
DSBSO	Inter	1	2	APGFAHLAGLD[K]MSK	O75306	12	ASFLQTVQ[K]FAEHSVR	Q9BQ95	9	NADH dehydrogenase [ubiquinone] iron-sulfur protein 2, mitochondrial OS=Homo sapiens OX=9606 GN=NDUFS2 PE=1 SV=2	Evolutionarily conserved signaling intermediate in Toll pathway, mitochondrial OS=Homo sapiens OX=9606 GN=ECSIT PE=1 SV=1	246.28	437	95	FALSE	K12(DSBSO)	K9(DSBSO)	High	0	0	1.8392e+06	0	0	0	0	0	0	0	0	0	MBR	MBR	MS/MS	MBR	MBR	MBR	MBR	MBR	MBR	MBR	MBR	MBR	High	Known	O75306,Q9BQ95
DSBSO	Inter	2	2	ALVSG[K]PAESSAVAATEK	O95182	6	NDVAH[K]QLSAFGEYVAEILPK	O75489	6	NADH dehydrogenase [ubiquinone] 1 alpha subcomplex subunit 7 OS=Homo sapiens OX=9606 GN=NDUFA7 PE=1 SV=3	NADH dehydrogenase [ubiquinone] iron-sulfur protein 3, mitochondrial OS=Homo sapiens OX=9606 GN=NDUFS3 PE=1 SV=1	307.93	80	56	FALSE	K6(DSBSO)	K6(DSBSO)	High	0	0	1.24502e+07	1.50926e+07	1.79348e+07	1.27633e+07	0	0	0	0	0	0	MBR	MBR	MS/MS	MBR	MS/MS	MBR	MBR	MBR	MBR	MBR	MBR	MBR	High	Known	O75489,O95182
DSBSO	Inter	2	2	TITG[K]TFSSR	O15144	5	GVDDLDFFIGDEAIEKPTYAT[K]WPIR	P61158	22	Actin-related protein 2/3 complex subunit 2 OS=Homo sapiens OX=9606 GN=ARPC2 PE=1 SV=1	Actin-related protein 3 OS=Homo sapiens OX=9606 GN=ACTR3 PE=1 SV=3	279.32	295	75	FALSE	K5(DSBSO)	K22(DSBSO)	High	0	0	1.24411e+06	1.88724e+06	0	2.39073e+06	0	0	0	0	0	0	MBR	MBR	MS/MS	MS/MS	MBR	MBR	MBR	MBR	MBR	MBR	MBR	MBR	High	Known	O15144,P61158
DSBSO	Inter	3	2	MLVLDEADEMLN[K]GFK	P38919	13	G[K]FGHEFLEFEFRPDGK	Q96A72	2	Eukaryotic initiation factor 4A-III OS=Homo sapiens OX=9606 GN=EIF4A3 PE=1 SV=4	Protein mago nashi homolog 2 OS=Homo sapiens OX=9606 GN=MAGOHB PE=1 SV=1	338.14	195	18	FALSE	M1(Oxidation);K13(DSBSO)	K2(DSBSO)	High	0	0	2.16488e+06	1.88451e+06	632922	1.57379e+06	0	0	0	0	0	0	MBR	MBR	MBR	MS/MS	MBR	MBR	MBR	MBR	MBR	MBR	MBR	MBR	High	Known	P38919,Q96A72
DSBSO	Inter	1	2	IGELVGVLVNHF[K]SEK	O94832	13	EAFSLFD[K]DGDGTITTK	P0DP25	8	Unconventional myosin-Id OS=Homo sapiens OX=9606 GN=MYO1D PE=1 SV=2	Calmodulin-3 OS=Homo sapiens OX=9606 GN=CALM3 PE=1 SV=1	241.92	954	22	FALSE	K13(DSBSO)	K8(DSBSO)	High	0	0	0	0	0	0	0	0	0	0	0	0	Unknown	Unknown	Unknown	Unknown	Unknown	Unknown	Unknown	Unknown	Unknown	Unknown	Unknown	Unknown	Unknown	Known	O94832,P0DP25
DSBSO	Inter	4	2	ELWN[K]TIDAMK	Q9UHA3	5	IPEIWEGHNIADYIDPAIM[K]K	Q9BZE4	20	Probable ribosome biogenesis protein RLP24 OS=Homo sapiens OX=9606 GN=RSL24D1 PE=1 SV=1	GTP-binding protein 4 OS=Homo sapiens OX=9606 GN=GTPBP4 PE=1 SV=3	307.65	88	448	FALSE	K5(DSBSO)	K20(DSBSO)	High	0	0	1.20738e+06	5.4888e+06	1.53839e+06	1.47853e+06	0	0	0	0	0	0	MBR	MBR	MS/MS	MBR	MBR	MBR	MBR	MBR	MBR	MBR	MBR	MBR	High	Known	Q9BZE4,Q9UHA3
DSBSO	Inter	5	3	DSYVGDEAQS[K]R	P60709;P68032	11	IAALQAFADQLIAAGHYA[K]GDISSR	Q13813	19	Actin, cytoplasmic 1 OS=Homo sapiens OX=9606 GN=ACTB PE=1 SV=1;Actin, alpha cardiac muscle 1 OS=Homo sapiens OX=9606 GN=ACTC1 PE=1 SV=1	Spectrin alpha chain, non-erythrocytic 1 OS=Homo sapiens OX=9606 GN=SPTAN1 PE=1 SV=3	368.73	61;63	1519	FALSE	K11(DSBSO)	K19(DSBSO)	High	0	0	1.89456e+07	4.34077e+07	2.53367e+07	1.02217e+08	0	0	0	0	0	0	MBR	MBR	MS/MS	MS/MS	MS/MS	MS/MS	MBR	MBR	MBR	MBR	MBR	MBR	High	Known	P60709,Q13813
DSBSO	Inter	4	2	DAMHEMEEMIET[K]GR	P78316	13	LYGLLDPSVFHV[K]YR	Q9BVI4	13	Nucleolar protein 14 OS=Homo sapiens OX=9606 GN=NOP14 PE=1 SV=3	Nucleolar complex protein 4 homolog OS=Homo sapiens OX=9606 GN=NOC4L PE=1 SV=1	278.15	535	342	FALSE	K13(DSBSO)	K13(DSBSO)	High	0	0	2.48706e+06	2.17596e+06	887548	0	348801	0	0	0	0	0	MBR	MBR	MS/MS	MS/MS	MBR	MBR	MBR	MBR	MBR	MBR	MBR	MBR	High	Known	P78316,Q9BVI4
DSBSO	Inter	5	3	ET[K]ALSLAR	P35579;P35580	3	VLDFEHFLPMLQTVA[K]NK	P60660	16	Myosin-9 OS=Homo sapiens OX=9606 GN=MYH9 PE=1 SV=4;Myosin-10 OS=Homo sapiens OX=9606 GN=MYH10 PE=1 SV=3	Myosin light polypeptide 6 OS=Homo sapiens OX=9606 GN=MYL6 PE=1 SV=2	284.87	1477;1484	79	FALSE	K3(DSBSO)	K16(DSBSO)	High	0	0	746949	1.63421e+07	6.96506e+06	1.45055e+07	0	0	0	0	0	0	MBR	MBR	MBR	MS/MS	MBR	MS/MS	MBR	MBR	MBR	MBR	MBR	MBR	High	Known	P35579,P60660
DSBSO	Inter	1	2	EVPNY[K]LITPAVVSER	P62851	6	TIAECLADELINAA[K]GSSNSYAIKK	P46782	15	Small ribosomal subunit protein eS25 OS=Homo sapiens OX=9606 GN=RPS25 PE=1 SV=1	Small ribosomal subunit protein uS7 OS=Homo sapiens OX=9606 GN=RPS5 PE=1 SV=4	314.89	66	182	FALSE	K6(DSBSO)	C5(Carbamidomethyl);K15(DSBSO)	High	0	0	3.1052e+06	0	0	0	0	0	0	0	0	0	MBR	MBR	MS/MS	MBR	MBR	MBR	MBR	MBR	MBR	MBR	MBR	MBR	High	Known	P46782,P62851
DSBSO	Inter	4	2	AVTPAPPI[K]R	O95182	9	[K]LEDQLQGGQLEEVILQAEHELNLAR	Q16718	1	NADH dehydrogenase [ubiquinone] 1 alpha subcomplex subunit 7 OS=Homo sapiens OX=9606 GN=NDUFA7 PE=1 SV=3	NADH dehydrogenase [ubiquinone] 1 alpha subcomplex subunit 5 OS=Homo sapiens OX=9606 GN=NDUFA5 PE=1 SV=3	293.15	102	67	FALSE	K9(DSBSO)	K1(DSBSO)	High	0	0	7.26003e+06	9.67715e+06	1.07792e+07	1.12596e+07	0	0	0	0	0	0	MBR	MBR	MS/MS	MS/MS	MS/MS	MS/MS	MBR	MBR	MBR	MBR	MBR	MBR	High	Known	O95182,Q16718
DSBSO	Inter	5	2	GHLENNPALE[K]LLPHIR	P05388	11	INALI[K]AAGVNVEPFWPGLFAK	P05386	6	Large ribosomal subunit protein uL10 OS=Homo sapiens OX=9606 GN=RPLP0 PE=1 SV=1	Large ribosomal subunit protein P1 OS=Homo sapiens OX=9606 GN=RPLP1 PE=1 SV=1	390.05	77	33	FALSE	K11(DSBSO)	K6(DSBSO)	High	0	0	0	0	0	0	0	0	0	0	0	0	Unknown	Unknown	Unknown	Unknown	Unknown	Unknown	Unknown	Unknown	Unknown	Unknown	Unknown	Unknown	Unknown	Known	P05386,P05388
DSBSO	Inter	2	2	TLIENGE[K]ITSLHR	P37198	8	TESDDLHTFLLEI[K]ETTESLHGDISSLK	P35658	14	Nuclear pore glycoprotein p62 OS=Homo sapiens OX=9606 GN=NUP62 PE=1 SV=3	Nuclear pore complex protein Nup214 OS=Homo sapiens OX=9606 GN=NUP214 PE=1 SV=2	238.76	371	755	FALSE	K8(DSBSO)	K14(DSBSO)	High	0	0	2.87823e+06	0	0	0	0	0	0	0	0	0	MBR	MBR	MS/MS	MBR	MBR	MBR	MBR	MBR	MBR	MBR	MBR	MBR	High	Known	P35658,P37198
DSBSO	Inter	1	2	TLQ[K]QSVVYGGK	Q8WWY3	4	AF[K]EVGIEFMDLYSHLVPVYDVEPLEK	Q6P2Q9	3	U4/U6 small nuclear ribonucleoprotein Prp31 OS=Homo sapiens OX=9606 GN=PRPF31 PE=1 SV=2	Pre-mRNA-processing-splicing factor 8 OS=Homo sapiens OX=9606 GN=PRPF8 PE=1 SV=2	244.14	430	892	FALSE	K4(DSBSO)	K3(DSBSO)	High	0	0	0	0	0	0	0	0	0	0	0	0	Unknown	Unknown	Unknown	Unknown	Unknown	Unknown	Unknown	Unknown	Unknown	Unknown	Unknown	Unknown	Unknown	Known	Q6P2Q9,Q8WWY3
DSBSO	Inter	3	2	FQNLD[K]K	O15143	6	H[K]LVDFVIHFMEEIDK	P59998	2	Actin-related protein 2/3 complex subunit 1B OS=Homo sapiens OX=9606 GN=ARPC1B PE=1 SV=3	Actin-related protein 2/3 complex subunit 4 OS=Homo sapiens OX=9606 GN=ARPC4 PE=1 SV=3	253.2	307	130	FALSE	K6(DSBSO)	K2(DSBSO)	High	0	0	180553	2.85206e+06	868262	476354	1.01862e+06	0	0	0	0	0	MBR	MBR	MBR	MS/MS	MBR	MBR	MBR	MBR	MBR	MBR	MBR	MBR	High	Known	O15143,P59998
DSBSO	Inter	3	2	L[K]PDDATIPLLAAK	Q86TV6	2	AQLELYPEPLLVANAI[K]ASLPHGPMK	Q9BYI3	17	Tetratricopeptide repeat protein 7B OS=Homo sapiens OX=9606 GN=TTC7B PE=1 SV=3	Hyccin OS=Homo sapiens OX=9606 GN=HYCC1 PE=1 SV=2	260.73	427	283	FALSE	K2(DSBSO)	K17(DSBSO);M25(Oxidation)	High	0	0	4.51453e+06	1.1126e+07	6.02125e+06	5.17715e+06	0	0	0	0	0	0	MBR	MBR	MS/MS	MS/MS	MBR	MBR	MBR	MBR	MBR	MBR	MBR	MBR	High	Known	Q86TV6,Q9BYI3
DSBSO	Inter	10	2	D[K]LSELQLR	Q9BVK6	2	GQDMETEAHQN[K]LEEMINELAVAMTAVK	Q15363	12	Transmembrane emp24 domain-containing protein 9 OS=Homo sapiens OX=9606 GN=TMED9 PE=1 SV=2	Transmembrane emp24 domain-containing protein 2 OS=Homo sapiens OX=9606 GN=TMED2 PE=1 SV=1	386.08	160	129	FALSE	K2(DSBSO)	M4(Oxidation);K12(DSBSO);M16(Oxidation)	High	0	0	0	0	7.76774e+06	0	0	0	0	0	0	0	MBR	MBR	MBR	MBR	MS/MS	MBR	MBR	MBR	MBR	MBR	MBR	MBR	High	Known	Q15363,Q9BVK6
DSBSO	Inter	3	6	[K]GNYSER	P20671;P04908	1	LAHYN[K]R	Q6DN03;O60814;Q99880;Q16778	6	Histone H2A type 1-D OS=Homo sapiens OX=9606 GN=H2AC7 PE=1 SV=2;Histone H2A type 1-B/E OS=Homo sapiens OX=9606 GN=H2AC8 PE=1 SV=2	Putative histone H2B type 2-C OS=Homo sapiens OX=9606 GN=H2BC20P PE=5 SV=3;Histone H2B type 1-K OS=Homo sapiens OX=9606 GN=H2BC12 PE=1 SV=3;Histone H2B type 1-L OS=Homo sapiens OX=9606 GN=H2BC13 PE=1 SV=3;Histone H2B type 2-E OS=Homo sapiens OX=9606 GN=H2BC21 PE=1 SV=3	257.24	37;37	86;86;86;86	FALSE	K1(DSBSO)	K6(DSBSO)	High	0	0	0	1.76465e+08	9.69812e+07	0	0	0	0	0	0	0	MBR	MBR	MBR	MS/MS	MS/MS	MBR	MBR	MBR	MBR	MBR	MBR	MBR	High	Novel	P20671,Q6DN03
DSBSO	Inter	2	2	VQDV[K]K	Q9P2J5	5	IAEAE[K]K	P82094	6	Leucine--tRNA ligase, cytoplasmic OS=Homo sapiens OX=9606 GN=LARS1 PE=1 SV=2	TATA element modulatory factor OS=Homo sapiens OX=9606 GN=TMF1 PE=1 SV=2	251.79	491	512	FALSE	K5(DSBSO)	K6(DSBSO)	High	0	0	0	2.56329e+07	0	3.43362e+07	0	0	0	0	0	0	MBR	MBR	MBR	MS/MS	MBR	MS/MS	MBR	MBR	MBR	MBR	MBR	MBR	High	Novel	P82094,Q9P2J5
DSBSO	Inter	3	2	SGA[K]WTK	O15143	4	ARPDAE[K]K	O15144	7	Actin-related protein 2/3 complex subunit 1B OS=Homo sapiens OX=9606 GN=ARPC1B PE=1 SV=3	Actin-related protein 2/3 complex subunit 2 OS=Homo sapiens OX=9606 GN=ARPC2 PE=1 SV=1	274.46	41	286	FALSE	K4(DSBSO)	K7(DSBSO)	High	0	496027	0	1.37358e+08	6.12389e+07	1.57619e+08	0	0	0	0	0	0	MBR	MBR	MBR	MS/MS	MS/MS	MS/MS	MBR	MBR	MBR	MBR	MBR	MBR	High	Known	O15143,O15144
DSBSO	Inter	2	5	EEN[K]GGEDK	P62258	4	A[K]LAEQAER	P31947;P27348;P63104;P31946	2	14-3-3 protein epsilon OS=Homo sapiens OX=9606 GN=YWHAE PE=1 SV=1	14-3-3 protein sigma OS=Homo sapiens OX=9606 GN=SFN PE=1 SV=1;14-3-3 protein theta OS=Homo sapiens OX=9606 GN=YWHAQ PE=1 SV=1;14-3-3 protein zeta/delta OS=Homo sapiens OX=9606 GN=YWHAZ PE=1 SV=1;14-3-3 protein beta/alpha OS=Homo sapiens OX=9606 GN=YWHAB PE=1 SV=3	315.44	73	11;11;11;13	FALSE	K4(DSBSO)	K2(DSBSO)	High	0	0	355014	4.46205e+07	3.13134e+07	0	0	0	0	0	0	0	MBR	MBR	MBR	MS/MS	MS/MS	MBR	MBR	MBR	MBR	MBR	MBR	MBR	High	Known	P31947,P62258
DSBSO	Inter	2	2	AIQN[K]DR	Q8NC51	5	DYG[K]ESQAK	P25398	4	SERPINE1 mRNA-binding protein 1 OS=Homo sapiens OX=9606 GN=SERBP1 PE=1 SV=2	Small ribosomal subunit protein eS12 OS=Homo sapiens OX=9606 GN=RPS12 PE=1 SV=3	273.09	299	116	FALSE	K5(DSBSO)	K4(DSBSO)	High	0	0	0	5.09169e+07	3.63318e+07	0	0	0	0	0	0	0	MBR	MBR	MBR	MS/MS	MS/MS	MBR	MBR	MBR	MBR	MBR	MBR	MBR	High	Known	P25398,Q8NC51
DSBSO	Inter	2	3	GG[K]GLGK	P62805	3	AVT[K]YTSSK	Q99880;Q16778	4	Histone H4 OS=Homo sapiens OX=9606 GN=H4C16 PE=1 SV=2	Histone H2B type 1-L OS=Homo sapiens OX=9606 GN=H2BC13 PE=1 SV=3;Histone H2B type 2-E OS=Homo sapiens OX=9606 GN=H2BC21 PE=1 SV=3	259.62	9	121;121	FALSE	K3(DSBSO)	K4(DSBSO)	High	0	0	0	4.4193e+07	2.41337e+07	4.81633e+07	0	0	0	0	0	0	MBR	MBR	MBR	MS/MS	MS/MS	MBR	MBR	MBR	MBR	MBR	MBR	MBR	High	Known	P62805,Q99880
DSBSO	Inter	2	3	GG[K]GLGK	P62805	3	PEPA[K]SAPAPK	O60814;Q16778	5	Histone H4 OS=Homo sapiens OX=9606 GN=H4C16 PE=1 SV=2	Histone H2B type 1-K OS=Homo sapiens OX=9606 GN=H2BC12 PE=1 SV=3;Histone H2B type 2-E OS=Homo sapiens OX=9606 GN=H2BC21 PE=1 SV=3	249.19	9	6;6	FALSE	K3(DSBSO)	K5(DSBSO)	High	0	0	0	4.18645e+07	3.24824e+07	5.72644e+07	0	0	0	0	0	0	MBR	MBR	MBR	MS/MS	MBR	MBR	MBR	MBR	MBR	MBR	MBR	MBR	High	Known	O60814,P62805
DSBSO	Inter	3	2	AV[K]MTLK	P62314	3	SKPVN[K]DR	P62316	6	Small nuclear ribonucleoprotein Sm D1 OS=Homo sapiens OX=9606 GN=SNRPD1 PE=1 SV=1	Small nuclear ribonucleoprotein Sm D2 OS=Homo sapiens OX=9606 GN=SNRPD2 PE=1 SV=1	269.87	44	92	FALSE	K3(DSBSO)	K6(DSBSO)	High	0	0	0	7.56794e+07	4.5774e+07	0	0	0	0	0	0	0	MBR	MBR	MBR	MS/MS	MS/MS	MBR	MBR	MBR	MBR	MBR	MBR	MBR	High	Known	P62314,P62316
DSBSO	Inter	3	2	LGP[K]K	Q14839	4	NV[K]SLEK	P60866	3	Chromodomain-helicase-DNA-binding protein 4 OS=Homo sapiens OX=9606 GN=CHD4 PE=1 SV=2	Small ribosomal subunit protein uS10 OS=Homo sapiens OX=9606 GN=RPS20 PE=1 SV=1	255.01	123	30	FALSE	K4(DSBSO)	K3(DSBSO)	High	0	0	0	1.8845e+08	8.01471e+07	1.72848e+08	0	0	0	0	0	0	MBR	MBR	MBR	MS/MS	MBR	MS/MS	MBR	MBR	MBR	MBR	MBR	MBR	High	Novel	P60866,Q14839
DSBSO	Inter	2	2	AD[K]LAEEHSS	P06576	3	ADG[K]ISEQSDAK	P25705	4	ATP synthase subunit beta, mitochondrial OS=Homo sapiens OX=9606 GN=ATP5F1B PE=1 SV=3	ATP synthase subunit alpha, mitochondrial OS=Homo sapiens OX=9606 GN=ATP5F1A PE=1 SV=1	234.33	522	531	FALSE	K3(DSBSO)	K4(DSBSO)	High	0	0	0	1.27824e+07	3.64289e+07	0	0	0	0	0	0	0	MBR	MBR	MBR	MBR	MS/MS	MBR	MBR	MBR	MBR	MBR	MBR	MBR	High	Known	P06576,P25705
DSBSO	Inter	3	2	[K]AVEAGLR	P48200	1	NIE[K]ECNAK	Q15637	4	Iron-responsive element-binding protein 2 OS=Homo sapiens OX=9606 GN=IREB2 PE=1 SV=4	Splicing factor 1 OS=Homo sapiens OX=9606 GN=SF1 PE=1 SV=4	261.86	530	169	FALSE	K1(DSBSO)	K4(DSBSO);C6(Carbamidomethyl)	High	1.26054e+06	0	0	0	3.03711e+07	3.34906e+07	0	0	0	0	0	0	MBR	MBR	MBR	MBR	MS/MS	MS/MS	MBR	MBR	MBR	MBR	MBR	MBR	High	Novel	P48200,Q15637
DSBSO	Inter	2	2	STAVTTSSA[K]IK	Q9UKM9	10	ND[K]SEEEQSSSSVK	P07910	3	RNA-binding protein Raly OS=Homo sapiens OX=9606 GN=RALY PE=1 SV=1	Heterogeneous nuclear ribonucleoproteins C1/C2 OS=Homo sapiens OX=9606 GN=HNRNPC PE=1 SV=4	376.27	179	232	FALSE	K10(DSBSO)	K3(DSBSO)	High	0	0	0	2.53278e+07	1.77045e+07	3.14156e+07	0	0	0	0	0	0	MBR	MBR	MBR	MS/MS	MS/MS	MBR	MBR	MBR	MBR	MBR	MBR	MBR	High	Known	P07910,Q9UKM9
DSBSO	Inter	5	2	I[K]DINK	Q15643	2	DL[K]ANESR	Q13813	3	Thyroid receptor-interacting protein 11 OS=Homo sapiens OX=9606 GN=TRIP11 PE=1 SV=3	Spectrin alpha chain, non-erythrocytic 1 OS=Homo sapiens OX=9606 GN=SPTAN1 PE=1 SV=3	291.28	316	1141	FALSE	K2(DSBSO)	K3(DSBSO)	High	0	0	0	1.7921e+08	1.01856e+08	0	1.77134e+07	1.44215e+07	0	0	0	0	MBR	MBR	MBR	MS/MS	MS/MS	MBR	MS/MS	MS/MS	MBR	MBR	MBR	MBR	High	Novel	Q13813,Q15643
DSBSO	Inter	3	2	VA[K]SNR	P46782	3	VQPI[K]LAR	P62857	5	Small ribosomal subunit protein uS7 OS=Homo sapiens OX=9606 GN=RPS5 PE=1 SV=4	Small ribosomal subunit protein eS28 OS=Homo sapiens OX=9606 GN=RPS28 PE=1 SV=1	293.33	201	10	FALSE	K3(DSBSO)	K5(DSBSO)	High	0	0	0	2.20696e+08	8.04534e+07	2.21175e+08	1.76674e+07	1.22872e+07	0	0	0	0	MBR	MBR	MBR	MS/MS	MS/MS	MS/MS	MBR	MBR	MBR	MBR	MBR	MBR	High	Known	P46782,P62857
DSBSO	Inter	3	2	[K]ALGTK	Q9NZ32	1	AALL[K]ASPK	P50914	5	Actin-related protein 10 OS=Homo sapiens OX=9606 GN=ACTR10 PE=1 SV=1	Large ribosomal subunit protein eL14 OS=Homo sapiens OX=9606 GN=RPL14 PE=1 SV=4	264.58	334	137	FALSE	K1(DSBSO)	K5(DSBSO)	High	0	0	0	7.02379e+07	4.32735e+07	1.00886e+08	0	5.85245e+06	0	0	0	0	MBR	MBR	MBR	MS/MS	MS/MS	MBR	MBR	MBR	MBR	MBR	MBR	MBR	High	Novel	P50914,Q9NZ32
DSBSO	Inter	3	3	[K]GALR	P17252;P05771	1	[K]GAVITQIR	Q00341	1	Protein kinase C alpha type OS=Homo sapiens OX=9606 GN=PRKCA PE=1 SV=4;Protein kinase C beta type OS=Homo sapiens OX=9606 GN=PRKCB PE=1 SV=4	Vigilin OS=Homo sapiens OX=9606 GN=HDLBP PE=1 SV=3	235.36	23;23	1071	FALSE	K1(DSBSO)	K1(DSBSO)	High	0	0	0	9.90317e+07	4.45885e+07	1.30111e+08	0	0	0	0	0	0	MBR	MBR	MBR	MS/MS	MS/MS	MS/MS	MBR	MBR	MBR	MBR	MBR	MBR	High	Novel	P17252,Q00341
DSBSO	Inter	2	2	LAC[K]EAVR	P17987	4	TSLGP[K]GMDK	P50991	6	T-complex protein 1 subunit alpha OS=Homo sapiens OX=9606 GN=TCP1 PE=1 SV=1	T-complex protein 1 subunit delta OS=Homo sapiens OX=9606 GN=CCT4 PE=1 SV=4	445.6	126	55	FALSE	C3(Carbamidomethyl);K4(DSBSO)	K6(DSBSO)	High	0	0	0	2.37943e+08	1.07623e+08	2.03132e+08	0	0	0	0	0	0	MBR	MBR	MBR	MS/MS	MBR	MS/MS	MBR	MBR	MBR	MBR	MBR	MBR	High	Known	P17987,P50991
DSBSO	Inter	2	2	LAC[K]EAVR	P17987	4	STLGP[K]GMDK	P78371	6	T-complex protein 1 subunit alpha OS=Homo sapiens OX=9606 GN=TCP1 PE=1 SV=1	T-complex protein 1 subunit beta OS=Homo sapiens OX=9606 GN=CCT2 PE=1 SV=4	395.21	126	46	FALSE	C3(Carbamidomethyl);K4(DSBSO)	K6(DSBSO)	High	0	0	0	3.48762e+08	1.07623e+08	3.17502e+08	0	0	0	0	0	0	MBR	MBR	MBR	MS/MS	MS/MS	MBR	MBR	MBR	MBR	MBR	MBR	MBR	High	Known	P17987,P78371
DSBSO	Inter	3	4	V[K]ILK	Q92576;P46939;Q03001	2	LTEA[K]PVDK	P52815	5	PHD finger protein 3 OS=Homo sapiens OX=9606 GN=PHF3 PE=1 SV=3;Utrophin OS=Homo sapiens OX=9606 GN=UTRN PE=1 SV=2;Dystonin OS=Homo sapiens OX=9606 GN=DST PE=1 SV=4	Large ribosomal subunit protein bL12m OS=Homo sapiens OX=9606 GN=MRPL12 PE=1 SV=2	278.84	828;1183;5470	138	FALSE	K2(DSBSO)	K5(DSBSO)	High	0	0	0	4.97585e+07	1.93012e+07	6.5598e+07	0	0	0	0	0	0	MBR	MBR	MBR	MS/MS	MS/MS	MBR	MBR	MBR	MBR	MBR	MBR	MBR	High	Novel	P52815,Q92576
DSBSO	Inter	4	2	AVVV[K]K	P05787	5	VVSETNDT[K]VLR	P05783	9	Keratin, type II cytoskeletal 8 OS=Homo sapiens OX=9606 GN=KRT8 PE=1 SV=7	Keratin, type I cytoskeletal 18 OS=Homo sapiens OX=9606 GN=KRT18 PE=1 SV=2	292.75	464	426	FALSE	K5(DSBSO)	K9(DSBSO)	High	0	0	0	4.46004e+07	2.00104e+07	8.49586e+07	0	0	0	0	0	0	MBR	MBR	MBR	MS/MS	MS/MS	MS/MS	MBR	MBR	MBR	MBR	MBR	MBR	High	Known	P05783,P05787
DSBSO	Inter	2	2	SGGPPP[K]R	P38159	7	SSGPYGGGGQYFA[K]PR	P09651	14	RNA-binding motif protein, X chromosome OS=Homo sapiens OX=9606 GN=RBMX PE=1 SV=3	Heterogeneous nuclear ribonucleoprotein A1 OS=Homo sapiens OX=9606 GN=HNRNPA1 PE=1 SV=5	249.73	163	350	FALSE	K7(DSBSO)	K14(DSBSO)	High	0	0	0	7.50385e+07	1.52883e+07	0	0	0	0	0	0	0	MBR	MBR	MBR	MS/MS	MBR	MBR	MBR	MBR	MBR	MBR	MBR	MBR	High	Known	P09651,P38159
DSBSO	Inter	3	2	VYDLG[K]K	Q15393	6	TYEDL[K]R	Q12874	6	Splicing factor 3B subunit 3 OS=Homo sapiens OX=9606 GN=SF3B3 PE=1 SV=4	Splicing factor 3A subunit 3 OS=Homo sapiens OX=9606 GN=SF3A3 PE=1 SV=1	323.85	974	496	FALSE	K6(DSBSO)	K6(DSBSO)	High	0	0	0	1.28129e+08	8.33276e+07	1.77524e+08	1.83652e+07	9.02707e+06	0	0	0	0	MBR	MBR	MBR	MS/MS	MS/MS	MS/MS	MBR	MBR	MBR	MBR	MBR	MBR	High	Known	Q12874,Q15393
DSBSO	Inter	3	2	AAA[K]DK	P05114	4	AMELL[K]VSK	Q9Y3U8	6	Non-histone chromosomal protein HMG-14 OS=Homo sapiens OX=9606 GN=HMGN1 PE=1 SV=3	Large ribosomal subunit protein eL36 OS=Homo sapiens OX=9606 GN=RPL36 PE=1 SV=3	251.89	42	62	FALSE	K4(DSBSO)	K6(DSBSO)	High	0	0	0	8.58656e+07	6.48868e+07	1.10628e+08	0	0	0	0	0	0	MBR	MBR	MBR	MBR	MS/MS	MBR	MBR	MBR	MBR	MBR	MBR	MBR	High	Known	P05114,Q9Y3U8
DSBSO	Inter	2	2	VY[K]EVK	P24539	3	STVAQLV[K]R	P25705	8	ATP synthase F(0) complex subunit B1, mitochondrial OS=Homo sapiens OX=9606 GN=ATP5PB PE=1 SV=2	ATP synthase subunit alpha, mitochondrial OS=Homo sapiens OX=9606 GN=ATP5F1A PE=1 SV=1	308.91	191	261	FALSE	K3(DSBSO)	K8(DSBSO)	High	0	0	0	4.80576e+07	2.97147e+07	8.3896e+07	0	0	0	0	0	0	MBR	MBR	MBR	MS/MS	MS/MS	MBR	MBR	MBR	MBR	MBR	MBR	MBR	High	Known	P24539,P25705
DSBSO	Inter	2	2	KIKE[K]DK	P49761	5	VSEL[K]EELK	Q00839	5	Dual specificity protein kinase CLK3 OS=Homo sapiens OX=9606 GN=CLK3 PE=1 SV=4	Heterogeneous nuclear ribonucleoprotein U OS=Homo sapiens OX=9606 GN=HNRNPU PE=1 SV=6	274.46	211	17	FALSE	K5(DSBSO)	K5(DSBSO)	High	0	0	0	1.06345e+08	2.87955e+07	1.56811e+08	0	0	0	0	0	0	MBR	MBR	MBR	MS/MS	MBR	MS/MS	MBR	MBR	MBR	MBR	MBR	MBR	High	Novel	P49761,Q00839
DSBSO	Inter	3	2	GG[K]NIK	P61978	3	FYEQFS[K]NIK	P07900	7	Heterogeneous nuclear ribonucleoprotein K OS=Homo sapiens OX=9606 GN=HNRNPK PE=1 SV=1	Heat shock protein HSP 90-alpha OS=Homo sapiens OX=9606 GN=HSP90AA1 PE=1 SV=5	248.39	63	443	FALSE	K3(DSBSO)	K7(DSBSO)	High	0	0	0	3.62198e+07	1.55825e+07	3.6709e+07	0	0	0	0	0	0	MBR	MBR	MBR	MS/MS	MS/MS	MS/MS	MBR	MBR	MBR	MBR	MBR	MBR	High	Known	P07900,P61978
DSBSO	Inter	4	2	LMVA[K]EAR	P49458	5	ISTVVSS[K]EVNK	P37108	8	Signal recognition particle 9 kDa protein OS=Homo sapiens OX=9606 GN=SRP9 PE=1 SV=2	Signal recognition particle 14 kDa protein OS=Homo sapiens OX=9606 GN=SRP14 PE=1 SV=2	397.63	76	74	FALSE	K5(DSBSO)	K8(DSBSO)	High	0	0	0	3.5782e+08	2.29807e+08	4.00416e+08	9.01456e+06	4.70242e+06	0	0	0	0	MBR	MBR	MBR	MS/MS	MS/MS	MS/MS	MBR	MBR	MBR	MBR	MBR	MBR	High	Known	P37108,P49458
DSBSO	Inter	1	2	IDLV[K]ESQAK	P41091	5	E[K]NPDMVAGEK	P20042	2	Eukaryotic translation initiation factor 2 subunit 3 OS=Homo sapiens OX=9606 GN=EIF2S3 PE=1 SV=3	Eukaryotic translation initiation factor 2 subunit 2 OS=Homo sapiens OX=9606 GN=EIF2S2 PE=1 SV=2	344.8	196	190	FALSE	K5(DSBSO)	K2(DSBSO)	High	0	0	0	3.46335e+07	1.94544e+07	5.55124e+07	0	0	0	0	0	0	MBR	MBR	MBR	MS/MS	MBR	MBR	MBR	MBR	MBR	MBR	MBR	MBR	High	Known	P20042,P41091
DSBSO	Inter	9	2	FVVE[K]AEQQK	P35232	5	AAQNIS[K]TIATSQNR	Q99623	7	Prohibitin 1 OS=Homo sapiens OX=9606 GN=PHB1 PE=1 SV=1	Prohibitin-2 OS=Homo sapiens OX=9606 GN=PHB2 PE=1 SV=2	528.23	202	262	FALSE	K5(DSBSO)	K7(DSBSO)	High	0	0	0	9.23897e+08	7.69913e+08	1.01071e+09	5.81076e+07	9.10157e+07	0	0	0	0	MBR	MBR	MBR	MS/MS	MS/MS	MBR	MS/MS	MS/MS	MBR	MBR	MBR	MBR	High	Known	P35232,Q99623
DSBSO	Inter	3	4	TQE[K]EQIK	P05787	4	LASYLD[K]VR	P08727;P19012;P13645	7	Keratin, type II cytoskeletal 8 OS=Homo sapiens OX=9606 GN=KRT8 PE=1 SV=7	Keratin, type I cytoskeletal 19 OS=Homo sapiens OX=9606 GN=KRT19 PE=1 SV=4;Keratin, type I cytoskeletal 15 OS=Homo sapiens OX=9606 GN=KRT15 PE=1 SV=3;Keratin, type I cytoskeletal 10 OS=Homo sapiens OX=9606 GN=KRT10 PE=1 SV=6	273.08	92	97;122;163	FALSE	K4(DSBSO)	K7(DSBSO)	High	0	0	0	8.40506e+07	3.77158e+07	1.08856e+08	0	4.10523e+06	0	0	0	0	MBR	MBR	MBR	MS/MS	MS/MS	MS/MS	MBR	MBR	MBR	MBR	MBR	MBR	High	Known	P05787,P08727
DSBSO	Inter	3	2	GVA[K]TVTK	Q6P2Q9	4	MERP[K]IQQQFSDLK	O94906	5	Pre-mRNA-processing-splicing factor 8 OS=Homo sapiens OX=9606 GN=PRPF8 PE=1 SV=2	Pre-mRNA-processing factor 6 OS=Homo sapiens OX=9606 GN=PRPF6 PE=1 SV=1	263.49	670	137	FALSE	K4(DSBSO)	K5(DSBSO)	High	0	0	6.04658e+06	3.41431e+07	2.01885e+07	3.77828e+07	0	0	0	0	0	0	MBR	MBR	MBR	MS/MS	MS/MS	MS/MS	MBR	MBR	MBR	MBR	MBR	MBR	High	Known	O94906,Q6P2Q9
DSBSO	Inter	3	2	AVVPS[K]R	P07910	6	SSGPYGGGGQYFA[K]PR	P09651	14	Heterogeneous nuclear ribonucleoproteins C1/C2 OS=Homo sapiens OX=9606 GN=HNRNPC PE=1 SV=4	Heterogeneous nuclear ribonucleoprotein A1 OS=Homo sapiens OX=9606 GN=HNRNPA1 PE=1 SV=5	251.9	157	350	FALSE	K6(DSBSO)	K14(DSBSO)	High	0	0	0	2.77676e+08	1.60331e+08	3.45955e+08	0	5.93287e+06	0	0	0	0	MBR	MBR	MBR	MS/MS	MS/MS	MS/MS	MBR	MBR	MBR	MBR	MBR	MBR	High	Known	P07910,P09651
DSBSO	Inter	3	2	TELIQ[K]AK	P27348	6	E[K]IETELR	P63104	2	14-3-3 protein theta OS=Homo sapiens OX=9606 GN=YWHAQ PE=1 SV=1	14-3-3 protein zeta/delta OS=Homo sapiens OX=9606 GN=YWHAZ PE=1 SV=1	245.43	9	85	FALSE	K6(DSBSO)	K2(DSBSO)	High	0	0	0	2.74911e+07	2.82503e+07	4.50931e+07	0	0	0	0	0	0	MBR	MBR	MBR	MS/MS	MS/MS	MS/MS	MBR	MBR	MBR	MBR	MBR	MBR	High	Known	P27348,P63104
DSBSO	Inter	3	2	AENI[K]K	Q8WV92	5	EML[K]LSEVR	P12270	4	MIT domain-containing protein 1 OS=Homo sapiens OX=9606 GN=MITD1 PE=1 SV=1	Nucleoprotein TPR OS=Homo sapiens OX=9606 GN=TPR PE=1 SV=3	278.43	76	792	FALSE	K5(DSBSO)	K4(DSBSO)	High	0	0	0	1.10325e+08	9.95517e+07	1.08604e+08	0	0	0	0	0	0	MBR	MBR	MBR	MBR	MS/MS	MS/MS	MBR	MBR	MBR	MBR	MBR	MBR	High	Novel	P12270,Q8WV92
DSBSO	Inter	3	2	SY[K]VSTSGPR	P05787	3	S[K]FADLSEAANR	P08670	2	Keratin, type II cytoskeletal 8 OS=Homo sapiens OX=9606 GN=KRT8 PE=1 SV=7	Vimentin OS=Homo sapiens OX=9606 GN=VIM PE=1 SV=4	383.84	11	294	FALSE	K3(DSBSO)	K2(DSBSO)	High	0	0	0	0	0	0	0	0	0	0	0	0	Unknown	Unknown	Unknown	Unknown	Unknown	Unknown	Unknown	Unknown	Unknown	Unknown	Unknown	Unknown	Unknown	Known	P05787,P08670
DSBSO	Inter	2	2	IS[K]EAK	O95347	3	AGLS[K]LPDLK	Q15388	5	Structural maintenance of chromosomes protein 2 OS=Homo sapiens OX=9606 GN=SMC2 PE=1 SV=2	Mitochondrial import receptor subunit TOM20 homolog OS=Homo sapiens OX=9606 GN=TOMM20 PE=1 SV=1	259.99	1181	56	FALSE	K3(DSBSO)	K5(DSBSO)	High	0	0	0	3.96943e+07	5.9042e+07	5.60843e+07	0	0	0	0	0	0	MBR	MBR	MBR	MS/MS	MBR	MBR	MBR	MBR	MBR	MBR	MBR	MBR	High	Novel	O95347,Q15388
DSBSO	Inter	3	2	GLI[K]LVSK	P62851	4	IAGQVAAAN[K]K	P39019	10	Small ribosomal subunit protein eS25 OS=Homo sapiens OX=9606 GN=RPS25 PE=1 SV=1	Small ribosomal subunit protein eS19 OS=Homo sapiens OX=9606 GN=RPS19 PE=1 SV=2	418.6	98	143	FALSE	K4(DSBSO)	K10(DSBSO)	High	0	0	0	1.72259e+08	8.79859e+07	2.13388e+08	0	0	0	0	0	0	MBR	MBR	MBR	MS/MS	MBR	MS/MS	MBR	MBR	MBR	MBR	MBR	MBR	High	Known	P39019,P62851
DSBSO	Inter	4	2	[K]ELASALK	P07355	1	L[K]GDDLQAIK	P07910	2	Annexin A2 OS=Homo sapiens OX=9606 GN=ANXA2 PE=1 SV=2	Heterogeneous nuclear ribonucleoproteins C1/C2 OS=Homo sapiens OX=9606 GN=HNRNPC PE=1 SV=4	351.53	81	189	FALSE	K1(DSBSO)	K2(DSBSO)	High	0	0	0	4.35908e+08	3.779e+08	5.82959e+08	0	0	0	0	0	0	MBR	MBR	MBR	MS/MS	MS/MS	MS/MS	MS/MS	MBR	MBR	MBR	MBR	MBR	High	Novel	P07355,P07910
DSBSO	Inter	2	2	STT[K]VGNIEIK	P61160	4	NYEI[K]NEADR	O15145	5	Actin-related protein 2 OS=Homo sapiens OX=9606 GN=ACTR2 PE=1 SV=1	Actin-related protein 2/3 complex subunit 3 OS=Homo sapiens OX=9606 GN=ARPC3 PE=1 SV=3	321.03	46	61	FALSE	K4(DSBSO)	K5(DSBSO)	High	0	0	0	4.73303e+07	3.43212e+07	5.13827e+07	0	0	0	0	0	0	MBR	MBR	MBR	MS/MS	MBR	MBR	MBR	MBR	MBR	MBR	MBR	MBR	High	Known	O15145,P61160
DSBSO	Inter	3	2	HLQGGE[K]QR	Q8N163	7	L[K]VGLQVVAVK	P10809	2	Cell cycle and apoptosis regulator protein 2 OS=Homo sapiens OX=9606 GN=CCAR2 PE=1 SV=2	60 kDa heat shock protein, mitochondrial OS=Homo sapiens OX=9606 GN=HSPD1 PE=1 SV=2	273.07	54	292	FALSE	K7(DSBSO)	K2(DSBSO)	High	0	0	0	4.12906e+07	4.73273e+07	1.05919e+08	0	0	0	0	0	0	MBR	MBR	MBR	MS/MS	MS/MS	MS/MS	MBR	MBR	MBR	MBR	MBR	MBR	High	Known	P10809,Q8N163
DSBSO	Inter	4	2	LLI[K]LK	O95831	4	QITD[K]AR	O75533	5	Apoptosis-inducing factor 1, mitochondrial OS=Homo sapiens OX=9606 GN=AIFM1 PE=1 SV=1	Splicing factor 3B subunit 1 OS=Homo sapiens OX=9606 GN=SF3B1 PE=1 SV=3	304.15	382	522	FALSE	K4(DSBSO)	K5(DSBSO)	High	0	0	0	1.50117e+08	1.04198e+08	6.64722e+08	5.51347e+07	1.67792e+07	0	0	0	0	MBR	MBR	MBR	MS/MS	MS/MS	MS/MS	MBR	MS/MS	MBR	MBR	MBR	MBR	High	Novel	O75533,O95831
DSBSO	Inter	3	2	T[K]SLSFR	P60228	2	QIH[K]FEELNR	Q9Y262	4	Eukaryotic translation initiation factor 3 subunit E OS=Homo sapiens OX=9606 GN=EIF3E PE=1 SV=1	Eukaryotic translation initiation factor 3 subunit L OS=Homo sapiens OX=9606 GN=EIF3L PE=1 SV=1	268.55	409	549	FALSE	K2(DSBSO)	K4(DSBSO)	High	0	0	0	7.42782e+07	2.28238e+07	2.71009e+08	0	0	0	0	0	0	MBR	MBR	MBR	MS/MS	MS/MS	MS/MS	MBR	MBR	MBR	MBR	MBR	MBR	High	Known	P60228,Q9Y262
DSBSO	Inter	4	2	[K]QAGVAIGR	Q7RTV0	1	AVMISAIE[K]QK	Q15393	9	PHD finger-like domain-containing protein 5A OS=Homo sapiens OX=9606 GN=PHF5A PE=1 SV=1	Splicing factor 3B subunit 3 OS=Homo sapiens OX=9606 GN=SF3B3 PE=1 SV=4	317.55	13	137	FALSE	K1(DSBSO)	K9(DSBSO)	High	0	0	0	0	1.95086e+07	1.17324e+08	0	0	0	0	0	0	MBR	MBR	MBR	MS/MS	MS/MS	MS/MS	MBR	MBR	MBR	MBR	MBR	MBR	High	Known	Q15393,Q7RTV0
DSBSO	Inter	2	2	LEAQ[K]R	Q02818	5	YTVF[K]VLK	Q93009	5	Nucleobindin-1 OS=Homo sapiens OX=9606 GN=NUCB1 PE=1 SV=4	Ubiquitin carboxyl-terminal hydrolase 7 OS=Homo sapiens OX=9606 GN=USP7 PE=1 SV=2	292.52	386	595	FALSE	K5(DSBSO)	K5(DSBSO)	High	0	0	0	1.87019e+07	1.47308e+07	3.0728e+07	0	0	0	0	0	0	MBR	MBR	MBR	MS/MS	MS/MS	MBR	MBR	MBR	MBR	MBR	MBR	MBR	High	Novel	Q02818,Q93009
DSBSO	Inter	3	3	ID[K]PILK	P62917	3	VVGA[K]VVTNAR	Q15424;Q14151	5	Large ribosomal subunit protein uL2 OS=Homo sapiens OX=9606 GN=RPL8 PE=1 SV=2	Scaffold attachment factor B1 OS=Homo sapiens OX=9606 GN=SAFB PE=1 SV=4;Scaffold attachment factor B2 OS=Homo sapiens OX=9606 GN=SAFB2 PE=1 SV=1	244.63	177	436;437	FALSE	K3(DSBSO)	K5(DSBSO)	High	0	0	0	5.808e+07	3.87289e+07	5.53934e+07	0	0	0	0	0	0	MBR	MBR	MBR	MS/MS	MS/MS	MS/MS	MBR	MBR	MBR	MBR	MBR	MBR	High	Novel	P62917,Q15424
DSBSO	Inter	3	2	NMQLTAGS[K]LR	O75934	9	LECL[K]EDVQR	Q99459	5	Pre-mRNA-splicing factor SPF27 OS=Homo sapiens OX=9606 GN=BCAS2 PE=1 SV=1	Cell division cycle 5-like protein OS=Homo sapiens OX=9606 GN=CDC5L PE=1 SV=2	451.73	177	771	FALSE	K9(DSBSO)	C3(Carbamidomethyl);K5(DSBSO)	High	0	0	0	1.14028e+08	1.53012e+08	1.53688e+08	0	6.77883e+06	0	0	0	0	MBR	MBR	MBR	MS/MS	MS/MS	MS/MS	MBR	MBR	MBR	MBR	MBR	MBR	High	Known	O75934,Q99459
DSBSO	Inter	4	2	ILGQ[K]STDR	P09622	5	VVQVV[K]PHTPLIR	P82909	6	Dihydrolipoyl dehydrogenase, mitochondrial OS=Homo sapiens OX=9606 GN=DLD PE=1 SV=2	Alpha-ketoglutarate dehydrogenase component 4 OS=Homo sapiens OX=9606 GN=KGD4 PE=1 SV=2	331.56	445	17	FALSE	K5(DSBSO)	K6(DSBSO)	High	0	0	0	3.21005e+07	2.76479e+07	2.5656e+07	0	0	0	0	0	0	MBR	MBR	MBR	MS/MS	MS/MS	MBR	MBR	MBR	MBR	MBR	MBR	MBR	High	Known	P09622,P82909
DSBSO	Inter	3	2	LAQSDMA[K]R	P52948	8	[K]AGTVMFEYGMR	Q12769	1	Nuclear pore complex protein Nup98-Nup96 OS=Homo sapiens OX=9606 GN=NUP98 PE=1 SV=4	Nuclear pore complex protein Nup160 OS=Homo sapiens OX=9606 GN=NUP160 PE=1 SV=3	440.97	1749	1096	FALSE	K8(DSBSO)	K1(DSBSO)	High	0	0	0	2.62687e+07	2.41302e+07	4.65987e+07	0	0	0	0	0	0	MBR	MBR	MBR	MS/MS	MBR	MS/MS	MBR	MBR	MBR	MBR	MBR	MBR	High	Known	P52948,Q12769
DSBSO	Inter	3	2	IAL[K]K	P62753	4	FFSDC[K]IQNGAQGIR	P31943	6	Small ribosomal subunit protein eS6 OS=Homo sapiens OX=9606 GN=RPS6 PE=1 SV=1	Heterogeneous nuclear ribonucleoprotein H OS=Homo sapiens OX=9606 GN=HNRNPH1 PE=1 SV=4	245.41	195	35	FALSE	K4(DSBSO)	C5(Carbamidomethyl);K6(DSBSO)	High	0	0	1.26659e+06	3.38663e+07	2.84247e+07	6.02177e+07	0	0	0	0	0	0	MBR	MBR	MBR	MBR	MS/MS	MBR	MBR	MBR	MBR	MBR	MBR	MBR	High	Novel	P31943,P62753
DSBSO	Inter	4	2	[K]LDQTIAR	Q92925	1	LE[K]LYSTMVR	O14497	3	SWI/SNF-related matrix-associated actin-dependent regulator of chromatin subfamily D member 2 OS=Homo sapiens OX=9606 GN=SMARCD2 PE=1 SV=3	AT-rich interactive domain-containing protein 1A OS=Homo sapiens OX=9606 GN=ARID1A PE=1 SV=3	284.81	168	2146	FALSE	K1(DSBSO)	K3(DSBSO)	High	0	0	0	1.94369e+08	1.15623e+08	0	6.14877e+06	0	0	0	0	0	MBR	MBR	MBR	MS/MS	MS/MS	MS/MS	MBR	MBR	MBR	MBR	MBR	MBR	High	Known	O14497,Q92925
DSBSO	Inter	3	2	Y[K]VLPTER	Q8WUB8	2	ENSPE[K]FALK	Q12824	6	PHD finger protein 10 OS=Homo sapiens OX=9606 GN=PHF10 PE=1 SV=3	SWI/SNF-related matrix-associated actin-dependent regulator of chromatin subfamily B member 1 OS=Homo sapiens OX=9606 GN=SMARCB1 PE=1 SV=2	280.03	241	292	FALSE	K2(DSBSO)	K6(DSBSO)	High	0	0	0	5.83026e+07	5.87757e+07	5.28517e+07	4.12055e+06	4.47708e+06	0	0	0	0	MBR	MBR	MBR	MS/MS	MBR	MS/MS	MBR	MBR	MBR	MBR	MBR	MBR	High	Known	Q12824,Q8WUB8
DSBSO	Inter	1	2	FQQ[K]VMEK	O75477	4	VAQVAEITYGQ[K]VMEK	O94905	12	Erlin-1 OS=Homo sapiens OX=9606 GN=ERLIN1 PE=1 SV=2	Erlin-2 OS=Homo sapiens OX=9606 GN=ERLIN2 PE=1 SV=1	291.93	234	232	FALSE	K4(DSBSO)	K12(DSBSO)	High	0	0	0	2.15159e+07	3.4871e+07	3.3805e+07	0	0	0	0	0	0	MBR	MBR	MBR	MS/MS	MBR	MBR	MBR	MBR	MBR	MBR	MBR	MBR	High	Known	O75477,O94905
DSBSO	Inter	3	2	FANYID[K]VR	P08670	7	VVSETNDT[K]VLR	P05783	9	Vimentin OS=Homo sapiens OX=9606 GN=VIM PE=1 SV=4	Keratin, type I cytoskeletal 18 OS=Homo sapiens OX=9606 GN=KRT18 PE=1 SV=2	379.28	120	426	FALSE	K7(DSBSO)	K9(DSBSO)	High	0	0	0	2.98083e+07	2.64218e+07	5.10364e+07	3.98834e+06	2.49333e+06	0	0	0	0	MBR	MBR	MBR	MS/MS	MS/MS	MS/MS	MBR	MBR	MBR	MBR	MBR	MBR	High	Known	P05783,P08670
DSBSO	Inter	6	2	GT[K]MEATD	Q16621	3	S[K]YEALQTFAR	O15525	2	Transcription factor NF-E2 45 kDa subunit OS=Homo sapiens OX=9606 GN=NFE2 PE=1 SV=1	Transcription factor MafG OS=Homo sapiens OX=9606 GN=MAFG PE=1 SV=1	438	368	110	FALSE	K3(DSBSO)	K2(DSBSO)	High	0	0	0	1.13382e+08	3.93662e+07	1.84128e+08	1.22877e+08	6.74132e+07	3.81265e+07	0	0	0	MBR	MBR	MBR	MS/MS	MS/MS	MS/MS	MS/MS	MS/MS	MS/MS	MBR	MBR	MBR	High	Known	O15525,Q16621
DSBSO	Inter	5	2	L[K]AEIAR	P12270	2	W[K]ALLGR	Q96P11	2	Nucleoprotein TPR OS=Homo sapiens OX=9606 GN=TPR PE=1 SV=3	28S rRNA (cytosine-C(5))-methyltransferase OS=Homo sapiens OX=9606 GN=NSUN5 PE=1 SV=2	291.89	1379	92	FALSE	K2(DSBSO)	K2(DSBSO)	High	0	0	0	2.64237e+07	1.39464e+07	6.46055e+07	1.96591e+07	1.51597e+07	0	0	0	0	MBR	MBR	MBR	MS/MS	MS/MS	MS/MS	MS/MS	MS/MS	MBR	MBR	MBR	MBR	High	Novel	P12270,Q96P11
DSBSO	Inter	3	2	SSGPYGGGGQYFA[K]PR	P09651	14	GEIIA[K]QGGGGGGGSVPGIER	P52272	6	Heterogeneous nuclear ribonucleoprotein A1 OS=Homo sapiens OX=9606 GN=HNRNPA1 PE=1 SV=5	Heterogeneous nuclear ribonucleoprotein M OS=Homo sapiens OX=9606 GN=HNRNPM PE=1 SV=3	495.75	350	388	FALSE	K14(DSBSO)	K6(DSBSO)	High	0	0	0	3.20821e+07	1.99841e+07	3.39568e+07	0	0	0	0	0	0	MBR	MBR	MBR	MS/MS	MS/MS	MS/MS	MBR	MBR	MBR	MBR	MBR	MBR	High	Known	P09651,P52272
DSBSO	Inter	2	2	TQALEMN[K]R	Q5VTR2	8	[K]AVEAAQLAEDLK	O75150	1	E3 ubiquitin-protein ligase BRE1A OS=Homo sapiens OX=9606 GN=RNF20 PE=1 SV=2	E3 ubiquitin-protein ligase BRE1B OS=Homo sapiens OX=9606 GN=RNF40 PE=1 SV=5	405.27	834	862	FALSE	K8(DSBSO)	K1(DSBSO)	High	0	0	0	1.92746e+07	1.52217e+07	2.40018e+07	0	0	0	0	0	0	MBR	MBR	MBR	MS/MS	MS/MS	MBR	MBR	MBR	MBR	MBR	MBR	MBR	High	Known	O75150,Q5VTR2
DSBSO	Inter	6	2	NAPML[K]SMK	P62318	6	TDSDIIS[K]MR	P08579	8	Small nuclear ribonucleoprotein Sm D3 OS=Homo sapiens OX=9606 GN=SNRPD3 PE=1 SV=1	U2 small nuclear ribonucleoprotein B'' OS=Homo sapiens OX=9606 GN=SNRPB2 PE=1 SV=1	299.29	84	93	FALSE	K6(DSBSO)	K8(DSBSO)	High	0	0	0	3.46173e+08	1.39378e+08	5.04215e+08	9.91454e+06	8.31439e+06	1.15867e+07	0	0	0	MBR	MBR	MBR	MS/MS	MS/MS	MS/MS	MBR	MBR	MBR	MBR	MBR	MBR	High	Known	P08579,P62318
DSBSO	Inter	3	2	[K]IPVPANR	Q9NRX1	1	VEA[K]FINYVK	P06748	4	RNA-binding protein PNO1 OS=Homo sapiens OX=9606 GN=PNO1 PE=1 SV=1	Nucleophosmin OS=Homo sapiens OX=9606 GN=NPM1 PE=1 SV=2	273.83	77	267	FALSE	K1(DSBSO)	K4(DSBSO)	High	0	0	0	2.9031e+07	2.19388e+07	4.95337e+07	0	0	0	0	0	0	MBR	MBR	MBR	MS/MS	MS/MS	MS/MS	MBR	MBR	MBR	MBR	MBR	MBR	High	Novel	P06748,Q9NRX1
DSBSO	Inter	3	2	APS[K]SELR	Q5T4S7	4	E[K]IYVLLR	P84090	2	E3 ubiquitin-protein ligase UBR4 OS=Homo sapiens OX=9606 GN=UBR4 PE=1 SV=1	Enhancer of rudimentary homolog OS=Homo sapiens OX=9606 GN=ERH PE=1 SV=1	276.52	4089	90	FALSE	K4(DSBSO)	K2(DSBSO)	High	0	0	0	8.90346e+07	8.58164e+07	8.0107e+07	1.20606e+07	1.67503e+07	0	0	0	0	MBR	MBR	MBR	MS/MS	MS/MS	MS/MS	MBR	MBR	MBR	MBR	MBR	MBR	High	Novel	P84090,Q5T4S7
DSBSO	Inter	4	2	SSGPYGGGGQYFA[K]PR	P09651	14	NDQDTWDYTNPNLSGQGDPGSNPN[K]R	P14866	25	Heterogeneous nuclear ribonucleoprotein A1 OS=Homo sapiens OX=9606 GN=HNRNPA1 PE=1 SV=5	Heterogeneous nuclear ribonucleoprotein L OS=Homo sapiens OX=9606 GN=HNRNPL PE=1 SV=2	689.09	350	302	FALSE	K14(DSBSO)	K25(DSBSO)	High	0	0	0	0	0	0	0	0	0	0	0	0	Unknown	Unknown	Unknown	Unknown	Unknown	Unknown	Unknown	Unknown	Unknown	Unknown	Unknown	Unknown	Unknown	Known	P09651,P14866
DSBSO	Inter	3	2	V[K]FNVNR	O00567	2	DLINLA[K]K	P22087	7	Nucleolar protein 56 OS=Homo sapiens OX=9606 GN=NOP56 PE=1 SV=4	rRNA 2'-O-methyltransferase fibrillarin OS=Homo sapiens OX=9606 GN=FBL PE=1 SV=2	235.86	158	205	FALSE	K2(DSBSO)	K7(DSBSO)	High	0	0	0	9.10007e+07	8.16617e+07	1.06419e+08	2.3445e+07	1.62303e+07	0	0	0	0	MBR	MBR	MBR	MS/MS	MS/MS	MS/MS	MBR	MBR	MBR	MBR	MBR	MBR	High	Known	O00567,P22087
DSBSO	Inter	3	2	VE[K]VTISNR	P08238	3	FENLC[K]IMK	P07900	6	Heat shock protein HSP 90-beta OS=Homo sapiens OX=9606 GN=HSP90AB1 PE=1 SV=4	Heat shock protein HSP 90-alpha OS=Homo sapiens OX=9606 GN=HSP90AA1 PE=1 SV=5	410.03	577	573	FALSE	K3(DSBSO)	C5(Carbamidomethyl);K6(DSBSO)	High	883629	0	0	6.16931e+07	5.16797e+07	9.13463e+07	0	0	0	0	0	0	MBR	MBR	MBR	MS/MS	MS/MS	MS/MS	MBR	MBR	MBR	MBR	MBR	MBR	High	Known	P07900,P08238
DSBSO	Inter	4	2	[K]EYSLDTR	Q9GZS3	1	YFSYLS[K]VGDK	Q6PD62	7	Superkiller complex protein 8 OS=Homo sapiens OX=9606 GN=SKIC8 PE=1 SV=1	RNA polymerase-associated protein CTR9 homolog OS=Homo sapiens OX=9606 GN=CTR9 PE=1 SV=1	342.49	140	798	FALSE	K1(DSBSO)	K7(DSBSO)	High	0	0	0	7.43999e+07	2.45075e+07	0	1.38519e+07	4.38493e+06	0	0	0	0	MBR	MBR	MBR	MS/MS	MS/MS	MS/MS	MS/MS	MBR	MBR	MBR	MBR	MBR	High	Known	Q6PD62,Q9GZS3
DSBSO	Inter	3	2	NSPVNT[K]NQAVK	Q9BPX5	7	SS[K]ELLLQPVTISR	P59998	3	Actin-related protein 2/3 complex subunit 5-like protein OS=Homo sapiens OX=9606 GN=ARPC5L PE=1 SV=1	Actin-related protein 2/3 complex subunit 4 OS=Homo sapiens OX=9606 GN=ARPC4 PE=1 SV=3	461.96	69	44	FALSE	K7(DSBSO)	K3(DSBSO)	High	0	0	0	2.03042e+08	1.52393e+08	2.11662e+08	0	0	0	0	0	0	MBR	MBR	MBR	MS/MS	MS/MS	MS/MS	MBR	MBR	MBR	MBR	MBR	MBR	High	Known	P59998,Q9BPX5
DSBSO	Inter	3	2	[K]LDQTIMR	Q96GM5	1	LE[K]LYSTMVR	O14497	3	SWI/SNF-related matrix-associated actin-dependent regulator of chromatin subfamily D member 1 OS=Homo sapiens OX=9606 GN=SMARCD1 PE=1 SV=2	AT-rich interactive domain-containing protein 1A OS=Homo sapiens OX=9606 GN=ARID1A PE=1 SV=3	306.78	156	2146	FALSE	K1(DSBSO)	K3(DSBSO)	High	0	0	0	4.56441e+07	2.81265e+07	9.56381e+07	1.07146e+07	0	0	0	0	0	MBR	MBR	MBR	MS/MS	MS/MS	MS/MS	MBR	MBR	MBR	MBR	MBR	MBR	High	Known	O14497,Q96GM5
DSBSO	Inter	2	2	ILLQS[K]NAGAVIGK	P61978	6	SSGPYGGGGQYFA[K]PR	P09651	14	Heterogeneous nuclear ribonucleoprotein K OS=Homo sapiens OX=9606 GN=HNRNPK PE=1 SV=1	Heterogeneous nuclear ribonucleoprotein A1 OS=Homo sapiens OX=9606 GN=HNRNPA1 PE=1 SV=5	561.19	52	350	FALSE	K6(DSBSO)	K14(DSBSO)	High	0	230374	0	1.58864e+07	9.28493e+06	2.88136e+07	0	0	0	0	0	0	MBR	MBR	MBR	MS/MS	MBR	MS/MS	MBR	MBR	MBR	MBR	MBR	MBR	High	Known	P09651,P61978
DSBSO	Inter	3	2	SIN[K]LIR	P05198	4	LMC[K]PIFSK	P41091	4	Eukaryotic translation initiation factor 2 subunit 1 OS=Homo sapiens OX=9606 GN=EIF2S1 PE=1 SV=3	Eukaryotic translation initiation factor 2 subunit 3 OS=Homo sapiens OX=9606 GN=EIF2S3 PE=1 SV=3	367.99	61	312	FALSE	K4(DSBSO)	C3(Carbamidomethyl);K4(DSBSO)	High	0	0	0	6.77192e+07	3.18562e+07	1.4682e+08	1.90021e+07	0	0	0	0	0	MBR	MBR	MBR	MBR	MS/MS	MS/MS	MBR	MBR	MBR	MBR	MBR	MBR	High	Known	P05198,P41091
DSBSO	Inter	4	2	QSVYEE[K]LK	Q14152	7	FG[K]ITNDFYPEEDGK	P55884	3	Eukaryotic translation initiation factor 3 subunit A OS=Homo sapiens OX=9606 GN=EIF3A PE=1 SV=1	Eukaryotic translation initiation factor 3 subunit B OS=Homo sapiens OX=9606 GN=EIF3B PE=1 SV=3	409.36	775	216	FALSE	K7(DSBSO)	K3(DSBSO)	High	0	0	0	0	0	0	0	0	0	0	0	0	Unknown	Unknown	Unknown	Unknown	Unknown	Unknown	Unknown	Unknown	Unknown	Unknown	Unknown	Unknown	Unknown	Known	P55884,Q14152
DSBSO	Inter	4	2	SLNL[K]HIK	Q13838	5	EQLDNQLDAYMS[K]TK	Q9Y3Y2	13	Spliceosome RNA helicase DDX39B OS=Homo sapiens OX=9606 GN=DDX39B PE=1 SV=1	Chromatin target of PRMT1 protein OS=Homo sapiens OX=9606 GN=CHTOP PE=1 SV=2	314.22	188	226	FALSE	K5(DSBSO)	K13(DSBSO)	High	0	0	0	3.25228e+07	2.8762e+07	0	0	0	0	0	0	0	MBR	MBR	MBR	MS/MS	MS/MS	MBR	MBR	MBR	MBR	MBR	MBR	MBR	Unknown	Known	Q13838,Q9Y3Y2
DSBSO	Inter	3	2	NPPINT[K]SQAVK	O15511	7	SS[K]ELLLQPVTISR	P59998	3	Actin-related protein 2/3 complex subunit 5 OS=Homo sapiens OX=9606 GN=ARPC5 PE=1 SV=3	Actin-related protein 2/3 complex subunit 4 OS=Homo sapiens OX=9606 GN=ARPC4 PE=1 SV=3	423.95	67	44	FALSE	K7(DSBSO)	K3(DSBSO)	High	0	0	0	1.42145e+08	1.0725e+08	1.80055e+08	0	0	0	0	0	0	MBR	MBR	MBR	MS/MS	MS/MS	MS/MS	MBR	MBR	MBR	MBR	MBR	MBR	High	Known	O15511,P59998
DSBSO	Inter	4	2	E[K]IYVLLR	P84090	2	N[K]QPTPVNIR	Q9Y3Y2	2	Enhancer of rudimentary homolog OS=Homo sapiens OX=9606 GN=ERH PE=1 SV=1	Chromatin target of PRMT1 protein OS=Homo sapiens OX=9606 GN=CHTOP PE=1 SV=2	238.14	90	30	FALSE	K2(DSBSO)	K2(DSBSO)	High	0	0	0	1.41234e+08	8.2499e+07	6.22111e+08	1.84583e+07	8.55587e+06	0	0	0	0	MBR	MBR	MBR	MS/MS	MS/MS	MS/MS	MBR	MBR	MBR	MBR	MBR	MBR	High	Known	P84090,Q9Y3Y2
DSBSO	Inter	2	2	ALAIY[K]QVLR	Q6PD62	6	T[K]QPIPAAYNR	Q6P1J9	2	RNA polymerase-associated protein CTR9 homolog OS=Homo sapiens OX=9606 GN=CTR9 PE=1 SV=1	Parafibromin OS=Homo sapiens OX=9606 GN=CDC73 PE=1 SV=1	321.27	637	283	FALSE	K6(DSBSO)	K2(DSBSO)	High	0	0	0	1.75472e+07	7.06276e+06	0	0	0	0	0	0	0	MBR	MBR	MBR	MBR	MS/MS	MBR	MBR	MBR	MBR	MBR	MBR	MBR	High	Known	Q6P1J9,Q6PD62
DSBSO	Inter	3	2	IQAEFE[K]K	Q12874	7	NIVD[K]TASFVAR	Q15459	5	Splicing factor 3A subunit 3 OS=Homo sapiens OX=9606 GN=SF3A3 PE=1 SV=1	Splicing factor 3A subunit 1 OS=Homo sapiens OX=9606 GN=SF3A1 PE=1 SV=1	313.44	219	55	FALSE	K7(DSBSO)	K5(DSBSO)	High	0	0	0	2.7332e+07	5.24462e+06	4.64488e+07	9.98512e+06	3.82756e+06	0	0	0	0	MBR	MBR	MBR	MS/MS	MBR	MS/MS	MBR	MBR	MBR	MBR	MBR	MBR	High	Known	Q12874,Q15459
DSBSO	Inter	1	4	LQMAIEES[K]R	Q9Y6I3	9	LIFAG[K]QLEDGR	P62987;P62979;P0CG47	6	Epsin-1 OS=Homo sapiens OX=9606 GN=EPN1 PE=1 SV=2	Ubiquitin-ribosomal protein eL40 fusion protein OS=Homo sapiens OX=9606 GN=UBA52 PE=1 SV=2;Ubiquitin-ribosomal protein eS31 fusion protein OS=Homo sapiens OX=9606 GN=RPS27A PE=1 SV=2;Polyubiquitin-B OS=Homo sapiens OX=9606 GN=UBB PE=1 SV=1	291.93	246	48;48;48	FALSE	K9(DSBSO)	K6(DSBSO)	High	0	0	0	0	0	0	0	0	0	0	0	0	Unknown	Unknown	Unknown	Unknown	Unknown	Unknown	Unknown	Unknown	Unknown	Unknown	Unknown	Unknown	Unknown	Known	P62987,Q9Y6I3
DSBSO	Inter	3	2	IE[K]QLK	P33992	3	ALADDDFLTVTG[K]TVR	P33991	13	DNA replication licensing factor MCM5 OS=Homo sapiens OX=9606 GN=MCM5 PE=1 SV=5	DNA replication licensing factor MCM4 OS=Homo sapiens OX=9606 GN=MCM4 PE=1 SV=5	240.76	677	858	FALSE	K3(DSBSO)	K13(DSBSO)	High	0	0	0	1.90732e+08	8.04088e+07	1.84487e+08	6.86227e+06	5.69726e+06	0	0	0	0	MBR	MBR	MBR	MS/MS	MBR	MBR	MBR	MBR	MBR	MBR	MBR	MBR	High	Known	P33991,P33992
DSBSO	Inter	2	2	II[K]VGGER	P61160	3	TSDFL[K]VLNR	O15144	6	Actin-related protein 2 OS=Homo sapiens OX=9606 GN=ACTR2 PE=1 SV=1	Actin-related protein 2/3 complex subunit 2 OS=Homo sapiens OX=9606 GN=ARPC2 PE=1 SV=1	281.43	253	275	FALSE	K3(DSBSO)	K6(DSBSO)	High	0	0	0	0	0	0	0	0	0	0	0	0	Unknown	Unknown	Unknown	Unknown	Unknown	Unknown	Unknown	Unknown	Unknown	Unknown	Unknown	Unknown	Unknown	Known	O15144,P61160
DSBSO	Inter	3	3	ILSY[K]IGK	P47755;P52907	5	VVG[K]DYLLCDYNR	P47756	4	F-actin-capping protein subunit alpha-2 OS=Homo sapiens OX=9606 GN=CAPZA2 PE=1 SV=3;F-actin-capping protein subunit alpha-1 OS=Homo sapiens OX=9606 GN=CAPZA1 PE=1 SV=3	F-actin-capping protein subunit beta OS=Homo sapiens OX=9606 GN=CAPZB PE=1 SV=5	373.39	278;278	57	FALSE	K5(DSBSO)	K4(DSBSO);C9(Carbamidomethyl)	High	0	0	0	8.80242e+07	7.41819e+07	9.27402e+07	0	0	0	0	0	0	MBR	MBR	MBR	MS/MS	MS/MS	MS/MS	MBR	MBR	MBR	MBR	MBR	MBR	High	Known	P47755,P47756
DSBSO	Inter	3	2	ADH[K]EAVR	Q8NFH3	4	TAAVWEEIVGESND[K]LR	Q96EE3	15	Nucleoporin Nup43 OS=Homo sapiens OX=9606 GN=NUP43 PE=1 SV=1	Nucleoporin SEH1 OS=Homo sapiens OX=9606 GN=SEH1L PE=1 SV=3	256.87	161	96	FALSE	K4(DSBSO)	K15(DSBSO)	High	0	0	0	4.89581e+07	0	4.52834e+07	0	0	0	0	0	0	MBR	MBR	MBR	MS/MS	MBR	MS/MS	MBR	MBR	MBR	MBR	MBR	MBR	High	Known	Q8NFH3,Q96EE3
DSBSO	Inter	4	2	SFSL[K]NVK	O00148	5	EQLDNQLDAYMS[K]TK	Q9Y3Y2	13	ATP-dependent RNA helicase DDX39A OS=Homo sapiens OX=9606 GN=DDX39A PE=1 SV=2	Chromatin target of PRMT1 protein OS=Homo sapiens OX=9606 GN=CHTOP PE=1 SV=2	236.34	187	226	FALSE	K5(DSBSO)	K13(DSBSO)	High	0	0	0	2.47138e+08	1.20831e+08	2.88848e+08	8.07469e+06	9.04163e+06	0	0	0	0	MBR	MBR	MBR	MS/MS	MBR	MS/MS	MBR	MBR	MBR	MBR	MBR	MBR	High	Known	O00148,Q9Y3Y2
DSBSO	Inter	3	2	LAEALP[K]QSVDGK	P20290	7	IEDLSQQAQLAAAE[K]FK	E9PAV3	15	Transcription factor BTF3 OS=Homo sapiens OX=9606 GN=BTF3 PE=1 SV=1	Nascent polypeptide-associated complex subunit alpha, muscle-specific form OS=Homo sapiens OX=9606 GN=NACA PE=1 SV=1	506.36	171	2005	FALSE	K7(DSBSO)	K15(DSBSO)	High	0	0	0	7.01296e+07	4.98033e+07	1.027e+08	0	0	0	0	0	0	MBR	MBR	MBR	MS/MS	MS/MS	MS/MS	MBR	MBR	MBR	MBR	MBR	MBR	High	Known	E9PAV3,P20290
DSBSO	Inter	3	2	[K]EIETLK	P30622	1	Q[K]VDSLLENLEK	P07910	2	CAP-Gly domain-containing linker protein 1 OS=Homo sapiens OX=9606 GN=CLIP1 PE=1 SV=2	Heterogeneous nuclear ribonucleoproteins C1/C2 OS=Homo sapiens OX=9606 GN=HNRNPC PE=1 SV=4	260.4	1156	206	FALSE	K1(DSBSO)	K2(DSBSO)	High	128497	0	0	2.35723e+08	1.6675e+08	1.38607e+08	1.44081e+07	1.13075e+07	0	0	0	0	MBR	MBR	MBR	MS/MS	MS/MS	MS/MS	MBR	MBR	MBR	MBR	MBR	MBR	High	Novel	P07910,P30622
DSBSO	Inter	2	2	SSGPYGGGGQYFA[K]PR	P09651	14	IFVGGLSPDTPEE[K]IR	Q14103	14	Heterogeneous nuclear ribonucleoprotein A1 OS=Homo sapiens OX=9606 GN=HNRNPA1 PE=1 SV=5	Heterogeneous nuclear ribonucleoprotein D0 OS=Homo sapiens OX=9606 GN=HNRNPD PE=1 SV=1	278.64	350	197	FALSE	K14(DSBSO)	K14(DSBSO)	High	0	0	0	2.6838e+07	3.07161e+07	0	0	0	0	0	0	0	MBR	MBR	MBR	MS/MS	MBR	MBR	MBR	MBR	MBR	MBR	MBR	MBR	High	Known	P09651,Q14103
DSBSO	Inter	2	2	[K]LAEQFPR	Q96K17	1	IEDLSQQAQLAAAE[K]FK	E9PAV3	15	Transcription factor BTF3 homolog 4 OS=Homo sapiens OX=9606 GN=BTF3L4 PE=1 SV=1	Nascent polypeptide-associated complex subunit alpha, muscle-specific form OS=Homo sapiens OX=9606 GN=NACA PE=1 SV=1	272.67	115	2005	FALSE	K1(DSBSO)	K15(DSBSO)	High	0	0	0	3.78771e+07	2.30462e+07	7.31503e+07	0	0	0	0	0	0	MBR	MBR	MBR	MS/MS	MS/MS	MBR	MBR	MBR	MBR	MBR	MBR	MBR	High	Known	E9PAV3,Q96K17
DSBSO	Inter	4	2	[K]SCEMGLQLR	Q9NPD3	1	VLGQVSCELVSP[K]LNR	Q06265	13	Exosome complex component RRP41 OS=Homo sapiens OX=9606 GN=EXOSC4 PE=1 SV=3	Exosome complex component RRP45 OS=Homo sapiens OX=9606 GN=EXOSC9 PE=1 SV=3	389.35	95	67	FALSE	K1(DSBSO);C3(Carbamidomethyl)	C7(Carbamidomethyl);K13(DSBSO)	High	0	0	0	0	0	0	0	0	0	0	0	0	Unknown	Unknown	Unknown	Unknown	Unknown	Unknown	Unknown	Unknown	Unknown	Unknown	Unknown	Unknown	Unknown	Known	Q06265,Q9NPD3
DSBSO	Inter	3	2	VSGILV[K]R	Q9UKF6	7	DSLVSSLQFC[K]AK	Q9P2I0	11	Cleavage and polyadenylation specificity factor subunit 3 OS=Homo sapiens OX=9606 GN=CPSF3 PE=1 SV=1	Cleavage and polyadenylation specificity factor subunit 2 OS=Homo sapiens OX=9606 GN=CPSF2 PE=1 SV=2	441.84	487	622	FALSE	K7(DSBSO)	C10(Carbamidomethyl);K11(DSBSO)	High	0	80499.3	0	2.73684e+07	1.61612e+07	5.31327e+07	0	0	0	0	0	0	MBR	MBR	MBR	MS/MS	MS/MS	MS/MS	MBR	MBR	MBR	MBR	MBR	MBR	High	Known	Q9P2I0,Q9UKF6
DSBSO	Inter	2	2	IMA[K]YYTR	O00232	4	ALSVGLV[K]GSIDEVDK	Q9UNM6	8	26S proteasome non-ATPase regulatory subunit 12 OS=Homo sapiens OX=9606 GN=PSMD12 PE=1 SV=3	26S proteasome non-ATPase regulatory subunit 13 OS=Homo sapiens OX=9606 GN=PSMD13 PE=1 SV=2	254.59	368	321	FALSE	K4(DSBSO)	K8(DSBSO)	High	0	0	0	0	0	3.02005e+07	0	0	0	0	0	0	MBR	MBR	MBR	MBR	MBR	MS/MS	MBR	MBR	MBR	MBR	MBR	MBR	High	Known	O00232,Q9UNM6
DSBSO	Inter	3	2	[K]PALQSSVVATSK	Q9H307	1	ELTSLV[K]EVYPEAR	O00422	7	Pinin OS=Homo sapiens OX=9606 GN=PNN PE=1 SV=5	Histone deacetylase complex subunit SAP18 OS=Homo sapiens OX=9606 GN=SAP18 PE=1 SV=1	484.39	109	74	FALSE	K1(DSBSO)	K7(DSBSO)	High	0	0	0	5.9949e+07	4.31386e+07	5.74055e+07	0	0	0	0	0	0	MBR	MBR	MBR	MS/MS	MS/MS	MS/MS	MBR	MBR	MBR	MBR	MBR	MBR	High	Known	O00422,Q9H307
DSBSO	Inter	3	2	G[K]YYAVNYPLR	Q13547	2	ATEGIAMEIDYASC[K]R	Q96ST3	15	Histone deacetylase 1 OS=Homo sapiens OX=9606 GN=HDAC1 PE=1 SV=1	Paired amphipathic helix protein Sin3a OS=Homo sapiens OX=9606 GN=SIN3A PE=1 SV=2	464.81	220	552	FALSE	K2(DSBSO)	C14(Carbamidomethyl);K15(DSBSO)	High	0	0	0	1.80351e+07	1.61835e+07	3.2025e+08	5.73481e+07	0	0	0	0	0	MBR	MBR	MBR	MS/MS	MS/MS	MS/MS	MBR	MBR	MBR	MBR	MBR	MBR	High	Known	Q13547,Q96ST3
DSBSO	Inter	2	2	[K]GTPWEGGLFK	P63279	1	LNG[K]LYLDGSEK	P49792	4	SUMO-conjugating enzyme UBC9 OS=Homo sapiens OX=9606 GN=UBE2I PE=1 SV=1	E3 SUMO-protein ligase RanBP2 OS=Homo sapiens OX=9606 GN=RANBP2 PE=1 SV=2	380.5	49	2687	FALSE	K1(DSBSO)	K4(DSBSO)	High	0	0	0	2.19567e+07	1.85574e+06	3.27558e+07	0	0	0	0	0	0	MBR	MBR	MBR	MS/MS	MBR	MS/MS	MBR	MBR	MBR	MBR	MBR	MBR	High	Known	P49792,P63279
DSBSO	Inter	2	2	[K]EYLSSLQPR	Q13769	1	DDVVTFIDA[K]THR	Q96J01	10	THO complex subunit 5 OS=Homo sapiens OX=9606 GN=THOC5 PE=1 SV=2	THO complex subunit 3 OS=Homo sapiens OX=9606 GN=THOC3 PE=1 SV=1	335.46	223	171	FALSE	K1(DSBSO)	K10(DSBSO)	High	0	0	0	2.30437e+07	1.32587e+07	2.97054e+07	0	0	0	0	0	0	MBR	MBR	MBR	MS/MS	MS/MS	MBR	MBR	MBR	MBR	MBR	MBR	MBR	High	Known	Q13769,Q96J01
DSBSO	Inter	5	2	IAGQVAAAN[K]K	P39019	10	LLEPVLLLG[K]ER	P62249	10	Small ribosomal subunit protein eS19 OS=Homo sapiens OX=9606 GN=RPS19 PE=1 SV=2	Small ribosomal subunit protein uS9 OS=Homo sapiens OX=9606 GN=RPS16 PE=1 SV=2	518.42	143	60	FALSE	K10(DSBSO)	K10(DSBSO)	High	0	0	0	6.08865e+08	3.69712e+08	5.10825e+08	1.59799e+07	8.89322e+06	4.79696e+06	0	0	0	MBR	MBR	MBR	MS/MS	MS/MS	MS/MS	MS/MS	MS/MS	MBR	MBR	MBR	MBR	High	Known	P39019,P62249
DSBSO	Inter	3	2	LTQAIQ[K]AR	Q9Y676	7	ILTPIIF[K]EENLR	P82650	8	Small ribosomal subunit protein mS40 OS=Homo sapiens OX=9606 GN=MRPS18B PE=1 SV=1	Small ribosomal subunit protein mS22 OS=Homo sapiens OX=9606 GN=MRPS22 PE=1 SV=1	395.14	156	211	FALSE	K7(DSBSO)	K8(DSBSO)	High	0	0	0	6.18956e+07	2.91756e+07	4.53296e+07	0	0	0	0	0	0	MBR	MBR	MBR	MS/MS	MBR	MS/MS	MBR	MBR	MBR	MBR	MBR	MBR	High	Known	P82650,Q9Y676
DSBSO	Inter	3	2	LNG[K]VIDPK	Q14103	4	APQCLG[K]FIEIAAR	Q00839	7	Heterogeneous nuclear ribonucleoprotein D0 OS=Homo sapiens OX=9606 GN=HNRNPD PE=1 SV=1	Heterogeneous nuclear ribonucleoprotein U OS=Homo sapiens OX=9606 GN=HNRNPU PE=1 SV=6	375.8	165	565	FALSE	K4(DSBSO)	C4(Carbamidomethyl);K7(DSBSO)	High	0	0	0	2.6934e+07	8.82738e+06	2.45582e+07	0	836912	0	0	0	0	MBR	MBR	MBR	MS/MS	MS/MS	MS/MS	MBR	MBR	MBR	MBR	MBR	MBR	High	Known	Q00839,Q14103
DSBSO	Inter	3	2	IG[K]PAPDFK	P32119	3	TIAQDYGVL[K]ADEGISFR	Q06830	10	Peroxiredoxin-2 OS=Homo sapiens OX=9606 GN=PRDX2 PE=1 SV=5	Peroxiredoxin-1 OS=Homo sapiens OX=9606 GN=PRDX1 PE=1 SV=1	263.86	10	120	FALSE	K3(DSBSO)	K10(DSBSO)	High	0	0	0	1.01822e+08	5.23774e+07	1.52247e+08	0	0	0	0	0	0	MBR	MBR	MBR	MS/MS	MS/MS	MS/MS	MBR	MBR	MBR	MBR	MBR	MBR	High	Known	P32119,Q06830
DSBSO	Inter	1	2	NEILD[K]LAR	Q96JI7	6	LLEPVLLLG[K]ER	P62249	10	Spatacsin OS=Homo sapiens OX=9606 GN=SPG11 PE=1 SV=3	Small ribosomal subunit protein uS9 OS=Homo sapiens OX=9606 GN=RPS16 PE=1 SV=2	265.33	942	60	FALSE	K6(DSBSO)	K10(DSBSO)	High	0	0	0	3.80574e+07	2.83194e+07	1.38924e+07	0	0	0	0	831486	0	MBR	MBR	MBR	MS/MS	MBR	MBR	MBR	MBR	MBR	MBR	MBR	MBR	High	Novel	P62249,Q96JI7
DSBSO	Inter	2	2	[K]GLDPYNVLAPK	P10606	1	V[K]ATAAPAGAPPQPQDLEFTK	P22695	2	Cytochrome c oxidase subunit 5B, mitochondrial OS=Homo sapiens OX=9606 GN=COX5B PE=1 SV=2	Cytochrome b-c1 complex subunit 2, mitochondrial OS=Homo sapiens OX=9606 GN=UQCRC2 PE=1 SV=3	349.62	57	23	FALSE	K1(DSBSO)	K2(DSBSO)	High	0	273918	0	2.94459e+07	1.94043e+07	3.91302e+07	0	0	0	0	0	0	MBR	MBR	MBR	MS/MS	MS/MS	MBR	MBR	MBR	MBR	MBR	MBR	MBR	High	Known	P10606,P22695
DSBSO	Inter	3	2	MIESLT[K]DK	Q9Y230	7	LDPSIFESLQ[K]ER	Q9Y265	11	RuvB-like 2 OS=Homo sapiens OX=9606 GN=RUVBL2 PE=1 SV=3	RuvB-like 1 OS=Homo sapiens OX=9606 GN=RUVBL1 PE=1 SV=1	308.98	184	182	FALSE	K7(DSBSO)	K11(DSBSO)	High	0	0	0	1.2629e+07	9.85756e+06	1.72466e+07	0	1.03087e+06	0	0	0	0	MBR	MBR	MBR	MS/MS	MS/MS	MS/MS	MBR	MBR	MBR	MBR	MBR	MBR	High	Known	Q9Y230,Q9Y265
DSBSO	Inter	3	2	[K]SAVADK	O15372	1	LQLLSNLFHGMD[K]NTPVR	Q7L2H7	13	Eukaryotic translation initiation factor 3 subunit H OS=Homo sapiens OX=9606 GN=EIF3H PE=1 SV=1	Eukaryotic translation initiation factor 3 subunit M OS=Homo sapiens OX=9606 GN=EIF3M PE=1 SV=1	267.8	221	115	FALSE	K1(DSBSO)	K13(DSBSO)	High	0	0	0	1.4034e+07	8.88446e+06	1.41116e+07	0	0	0	0	0	0	MBR	MBR	MBR	MS/MS	MS/MS	MS/MS	MBR	MBR	MBR	MBR	MBR	MBR	High	Known	O15372,Q7L2H7
DSBSO	Inter	3	2	GSP[K]NVESFASMLR	Q9Y2Q9	4	YTELQ[K]LGETDEEK	Q9Y3D9	6	Small ribosomal subunit protein bS1m OS=Homo sapiens OX=9606 GN=MRPS28 PE=1 SV=1	Small ribosomal subunit protein mS23 OS=Homo sapiens OX=9606 GN=MRPS23 PE=1 SV=2	422.66	75	108	FALSE	K4(DSBSO)	K6(DSBSO)	High	0	0	0	2.36184e+07	1.89652e+07	2.33492e+07	0	0	0	0	0	0	MBR	MBR	MBR	MS/MS	MS/MS	MS/MS	MBR	MBR	MBR	MBR	MBR	MBR	High	Known	Q9Y2Q9,Q9Y3D9
DSBSO	Inter	3	2	SISPEW[K]QQLQQK	O00159	7	EAFSLFD[K]DGDGTITTK	P0DP25	8	Unconventional myosin-Ic OS=Homo sapiens OX=9606 GN=MYO1C PE=1 SV=4	Calmodulin-3 OS=Homo sapiens OX=9606 GN=CALM3 PE=1 SV=1	510.57	868	22	FALSE	K7(DSBSO)	K8(DSBSO)	High	0	0	0	4.16032e+07	1.21027e+07	5.06758e+07	0	0	0	0	0	0	MBR	MBR	MBR	MS/MS	MS/MS	MS/MS	MBR	MBR	MBR	MBR	MBR	MBR	High	Known	O00159,P0DP25
DSBSO	Inter	6	2	LAA[K]GLR	O43676	4	Q[K]LFQEDDEIPLYLK	P14406	2	NADH dehydrogenase [ubiquinone] 1 beta subcomplex subunit 3 OS=Homo sapiens OX=9606 GN=NDUFB3 PE=1 SV=3	Cytochrome c oxidase subunit 7A2, mitochondrial OS=Homo sapiens OX=9606 GN=COX7A2 PE=1 SV=1	273.33	39	33	FALSE	K4(DSBSO)	K2(DSBSO)	High	0	0	0	7.07023e+08	4.34989e+08	7.93089e+08	4.92236e+07	3.81815e+07	8.11937e+06	0	0	0	MBR	MBR	MBR	MS/MS	MS/MS	MS/MS	MS/MS	MS/MS	MBR	MBR	MBR	MBR	High	Known	O43676,P14406
DSBSO	Inter	2	2	IGTPV[K]VR	Q92598	6	IQ[K]LLQDFFNGK	P11142	3	Heat shock protein 105 kDa OS=Homo sapiens OX=9606 GN=HSPH1 PE=1 SV=1	Heat shock cognate 71 kDa protein OS=Homo sapiens OX=9606 GN=HSPA8 PE=1 SV=1	262.35	703	348	FALSE	K6(DSBSO)	K3(DSBSO)	High	0	0	0	1.16609e+07	0	1.40035e+07	2.14952e+06	0	0	0	0	0	MBR	MBR	MBR	MS/MS	MBR	MS/MS	MBR	MBR	MBR	MBR	MBR	MBR	High	Known	P11142,Q92598
DSBSO	Inter	3	5	YQ[K]STELLIR	Q5TEC6;P84243	3	MQIFV[K]TLTGK	P62987;P62979;P0CG47	6	Histone H3-7 OS=Homo sapiens OX=9606 GN=H3-7 PE=1 SV=1;Histone H3.3 OS=Homo sapiens OX=9606 GN=H3-3B PE=1 SV=2	Ubiquitin-ribosomal protein eL40 fusion protein OS=Homo sapiens OX=9606 GN=UBA52 PE=1 SV=2;Ubiquitin-ribosomal protein eS31 fusion protein OS=Homo sapiens OX=9606 GN=RPS27A PE=1 SV=2;Polyubiquitin-B OS=Homo sapiens OX=9606 GN=UBB PE=1 SV=1	301.62	57;57	6;6;6	FALSE	K3(DSBSO)	K6(DSBSO)	High	0	0	0	1.47323e+07	9.06768e+06	1.16785e+07	2.95531e+06	941945	0	0	0	0	MBR	MBR	MBR	MS/MS	MS/MS	MBR	MBR	MBR	MBR	MBR	MBR	MBR	High	Known	P62987,Q5TEC6
DSBSO	Inter	1	2	NAPML[K]SMK	P62318	6	IFIGTF[K]AFDK	P14678	7	Small nuclear ribonucleoprotein Sm D3 OS=Homo sapiens OX=9606 GN=SNRPD3 PE=1 SV=1	Small nuclear ribonucleoprotein-associated proteins B and B' OS=Homo sapiens OX=9606 GN=SNRPB PE=1 SV=2	301.69	84	32	FALSE	K6(DSBSO)	K7(DSBSO)	High	0	0	0	1.57299e+07	8.61606e+06	6.88766e+07	0	9.77246e+06	0	0	0	0	MBR	MBR	MBR	MS/MS	MBR	MBR	MBR	MBR	MBR	MBR	MBR	MBR	High	Known	P14678,P62318
DSBSO	Inter	3	2	ILQL[K]ESR	Q13435	5	[K]EELNAISGPNEFAEFYNR	Q12874	1	Splicing factor 3B subunit 2 OS=Homo sapiens OX=9606 GN=SF3B2 PE=1 SV=2	Splicing factor 3A subunit 3 OS=Homo sapiens OX=9606 GN=SF3A3 PE=1 SV=1	284.72	280	69	FALSE	K5(DSBSO)	K1(DSBSO)	High	0	0	0	6.74788e+07	5.3743e+07	5.6198e+07	0	0	0	0	0	0	MBR	MBR	MBR	MS/MS	MBR	MS/MS	MBR	MBR	MBR	MBR	MBR	MBR	High	Known	Q12874,Q13435
DSBSO	Inter	4	2	S[K]TFNPGAGLPTDK	P09661	2	[K]EELNAISGPNEFAEFYNR	Q12874	1	U2 small nuclear ribonucleoprotein A' OS=Homo sapiens OX=9606 GN=SNRPA1 PE=1 SV=2	Splicing factor 3A subunit 3 OS=Homo sapiens OX=9606 GN=SF3A3 PE=1 SV=1	548.97	179	69	FALSE	K2(DSBSO)	K1(DSBSO)	High	0	0	0	1.30147e+08	9.4908e+07	1.25959e+08	0	0	0	0	0	0	MBR	MBR	MBR	MS/MS	MS/MS	MS/MS	MBR	MBR	MBR	MBR	MBR	MBR	High	Known	P09661,Q12874
DSBSO	Inter	3	2	SSLLVGNL[K]K	Q8IXK0	9	TTGNATVDHLS[K]YLALR	Q06587	12	Polyhomeotic-like protein 2 OS=Homo sapiens OX=9606 GN=PHC2 PE=1 SV=1	E3 ubiquitin-protein ligase RING1 OS=Homo sapiens OX=9606 GN=RING1 PE=1 SV=2	327.18	598	297	FALSE	K9(DSBSO)	K12(DSBSO)	High	424393	0	3.89789e+06	1.47179e+07	8.33004e+06	1.88296e+07	0	0	0	0	0	0	MBR	MBR	MBR	MS/MS	MBR	MS/MS	MBR	MBR	MBR	MBR	MBR	MBR	High	Known	Q06587,Q8IXK0
DSBSO	Inter	3	2	L[K]PLEVELR	P49755	2	D[K]LTELQLR	Q7Z7H5	2	Transmembrane emp24 domain-containing protein 10 OS=Homo sapiens OX=9606 GN=TMED10 PE=1 SV=2	Transmembrane emp24 domain-containing protein 4 OS=Homo sapiens OX=9606 GN=TMED4 PE=1 SV=1	295.63	145	152	FALSE	K2(DSBSO)	K2(DSBSO)	High	0	0	0	7.01529e+07	5.0431e+07	2.75195e+07	8.88394e+06	0	0	0	0	0	MBR	MBR	MBR	MS/MS	MS/MS	MBR	MBR	MBR	MBR	MBR	MBR	MBR	High	Known	P49755,Q7Z7H5
DSBSO	Inter	2	2	EL[K]QLYLER	P61160	3	SS[K]ELLLQPVTISR	P59998	3	Actin-related protein 2 OS=Homo sapiens OX=9606 GN=ACTR2 PE=1 SV=1	Actin-related protein 2/3 complex subunit 4 OS=Homo sapiens OX=9606 GN=ARPC4 PE=1 SV=3	289.8	322	44	FALSE	K3(DSBSO)	K3(DSBSO)	High	0	0	0	1.84693e+07	1.52138e+07	1.99729e+07	0	0	0	0	0	0	MBR	MBR	MBR	MS/MS	MBR	MS/MS	MBR	MBR	MBR	MBR	MBR	MBR	High	Known	P59998,P61160
DSBSO	Inter	2	2	L[K]GLLQSGQIPGR	P09661	2	QFLTQLMQ[K]EQR	Q15459	9	U2 small nuclear ribonucleoprotein A' OS=Homo sapiens OX=9606 GN=SNRPA1 PE=1 SV=2	Splicing factor 3A subunit 1 OS=Homo sapiens OX=9606 GN=SF3A1 PE=1 SV=1	403.61	221	188	FALSE	K2(DSBSO)	K9(DSBSO)	High	0	0	0	1.23189e+07	7.7848e+06	2.80875e+07	0	0	0	0	0	0	MBR	MBR	MBR	MS/MS	MBR	MS/MS	MBR	MBR	MBR	MBR	MBR	MBR	High	Known	P09661,Q15459
DSBSO	Inter	3	2	ANGL[K]SCVIVLR	Q96SI9	5	VLGMDPLPS[K]MPK	Q12906	10	Spermatid perinuclear RNA-binding protein OS=Homo sapiens OX=9606 GN=STRBP PE=1 SV=1	Interleukin enhancer-binding factor 3 OS=Homo sapiens OX=9606 GN=ILF3 PE=1 SV=3	444.31	216	342	FALSE	K5(DSBSO);C7(Carbamidomethyl)	K10(DSBSO)	High	0	0	0	3.25375e+07	3.03074e+07	5.51759e+07	3.18253e+06	0	0	0	0	0	MBR	MBR	MBR	MS/MS	MS/MS	MS/MS	MBR	MBR	MBR	MBR	MBR	MBR	High	Known	Q12906,Q96SI9
DSBSO	Inter	3	2	GYLD[K]LEPSK	P25705	5	THSDQFLVAF[K]EVGR	P36542	11	ATP synthase subunit alpha, mitochondrial OS=Homo sapiens OX=9606 GN=ATP5F1A PE=1 SV=1	ATP synthase subunit gamma, mitochondrial OS=Homo sapiens OX=9606 GN=ATP5F1C PE=1 SV=1	408.29	498	154	FALSE	K5(DSBSO)	K11(DSBSO)	High	0	0	0	5.43128e+07	2.9879e+07	5.10945e+07	0	0	0	0	0	0	MBR	MBR	MBR	MS/MS	MS/MS	MS/MS	MBR	MBR	MBR	MBR	MBR	MBR	High	Known	P25705,P36542
DSBSO	Inter	4	2	IDL[K]TK	Q9Y277	4	DVFT[K]GYGFGLIK	P21796	5	Voltage-dependent anion-selective channel protein 3 OS=Homo sapiens OX=9606 GN=VDAC3 PE=1 SV=1	Non-selective voltage-gated ion channel VDAC1 OS=Homo sapiens OX=9606 GN=VDAC1 PE=1 SV=2	246.07	32	20	FALSE	K4(DSBSO)	K5(DSBSO)	High	0	0	0	2.77248e+08	1.68102e+08	4.09128e+08	7.27753e+07	3.31005e+07	0	0	0	0	MBR	MBR	MBR	MS/MS	MS/MS	MS/MS	MS/MS	MBR	MBR	MBR	MBR	MBR	High	Known	P21796,Q9Y277
DSBSO	Inter	1	2	TESVLI[K]R	Q92797	7	IVDPEIAL[K]ILHR	P33240	9	Symplekin OS=Homo sapiens OX=9606 GN=SYMPK PE=1 SV=2	Cleavage stimulation factor subunit 2 OS=Homo sapiens OX=9606 GN=CSTF2 PE=1 SV=1	430.92	490	189	FALSE	K7(DSBSO)	K9(DSBSO)	High	0	0	0	2.67996e+07	1.14164e+07	1.61717e+07	0	0	0	0	0	0	MBR	MBR	MBR	MS/MS	MBR	MBR	MBR	MBR	MBR	MBR	MBR	MBR	High	Known	P33240,Q92797
DSBSO	Inter	2	2	D[K]LSELQLR	Q9BVK6	2	[K]YITGTDILDMK	Q9Y3A6	1	Transmembrane emp24 domain-containing protein 9 OS=Homo sapiens OX=9606 GN=TMED9 PE=1 SV=2	Transmembrane emp24 domain-containing protein 5 OS=Homo sapiens OX=9606 GN=TMED5 PE=1 SV=1	317.2	160	141	FALSE	K2(DSBSO)	K1(DSBSO)	High	896519	659075	356237	8.84658e+06	7.49399e+06	932025	0	0	0	0	0	0	MBR	MBR	MBR	MS/MS	MS/MS	MBR	MBR	MBR	MBR	MBR	MBR	MBR	High	Known	Q9BVK6,Q9Y3A6
DSBSO	Inter	2	2	[K]DVDVYSQILR	Q9BW27	1	ANYMDNW[K]CTGILK	Q96EE3	8	Nuclear pore complex protein Nup85 OS=Homo sapiens OX=9606 GN=NUP85 PE=1 SV=1	Nucleoporin SEH1 OS=Homo sapiens OX=9606 GN=SEH1L PE=1 SV=3	431.47	59	314	FALSE	K1(DSBSO)	K8(DSBSO);C9(Carbamidomethyl)	High	0	0	0	6.70681e+06	5.39148e+06	9.11426e+06	0	0	0	0	0	0	MBR	MBR	MBR	MS/MS	MS/MS	MBR	MBR	MBR	MBR	MBR	MBR	MBR	High	Known	Q96EE3,Q9BW27
DSBSO	Inter	2	4	MQIFV[K]TLTGK	P62987;P62979;P0CG47	6	NDEELN[K]LLGK	P20671	7	Ubiquitin-ribosomal protein eL40 fusion protein OS=Homo sapiens OX=9606 GN=UBA52 PE=1 SV=2;Ubiquitin-ribosomal protein eS31 fusion protein OS=Homo sapiens OX=9606 GN=RPS27A PE=1 SV=2;Polyubiquitin-B OS=Homo sapiens OX=9606 GN=UBB PE=1 SV=1	Histone H2A type 1-D OS=Homo sapiens OX=9606 GN=H2AC7 PE=1 SV=2	605.64	6;6;6	96	FALSE	K6(DSBSO)	K7(DSBSO)	High	0	0	0	2.54232e+07	2.19197e+07	3.61933e+07	0	0	0	0	0	0	MBR	MBR	MBR	MS/MS	MS/MS	MBR	MBR	MBR	MBR	MBR	MBR	MBR	High	Known	P20671,P62987
DSBSO	Inter	2	4	MQIFV[K]TLTGK	P62987;P62979;P0CG47	6	NDEELN[K]LLGR	P04908	7	Ubiquitin-ribosomal protein eL40 fusion protein OS=Homo sapiens OX=9606 GN=UBA52 PE=1 SV=2;Ubiquitin-ribosomal protein eS31 fusion protein OS=Homo sapiens OX=9606 GN=RPS27A PE=1 SV=2;Polyubiquitin-B OS=Homo sapiens OX=9606 GN=UBB PE=1 SV=1	Histone H2A type 1-B/E OS=Homo sapiens OX=9606 GN=H2AC8 PE=1 SV=2	546.16	6;6;6	96	FALSE	K6(DSBSO)	K7(DSBSO)	High	0	0	0	8.37351e+06	6.95525e+06	8.82139e+06	2.64511e+06	0	0	0	0	0	MBR	MBR	MBR	MS/MS	MS/MS	MBR	MBR	MBR	MBR	MBR	MBR	MBR	High	Known	P04908,P62987
DSBSO	Inter	5	2	SVLMSL[K]QTPLSR	P09497	7	DSLY[K]DAMQYASESK	Q00610	5	Clathrin light chain B OS=Homo sapiens OX=9606 GN=CLTB PE=1 SV=1	Clathrin heavy chain 1 OS=Homo sapiens OX=9606 GN=CLTC PE=1 SV=5	538.89	223	1535	FALSE	M4(Oxidation);K7(DSBSO)	K5(DSBSO);M8(Oxidation)	High	0	0	0	1.86403e+08	1.19717e+08	2.437e+08	0	0	0	0	0	0	MBR	MBR	MBR	MS/MS	MS/MS	MS/MS	MBR	MBR	MBR	MBR	MBR	MBR	High	Known	P09497,Q00610
DSBSO	Inter	3	2	[K]SAVADK	O15372	1	MSI[K]AYVSTLMGVPGR	O00303	4	Eukaryotic translation initiation factor 3 subunit H OS=Homo sapiens OX=9606 GN=EIF3H PE=1 SV=1	Eukaryotic translation initiation factor 3 subunit F OS=Homo sapiens OX=9606 GN=EIF3F PE=1 SV=1	240.12	221	214	FALSE	K1(DSBSO)	K4(DSBSO)	High	0	0	0	1.66852e+07	1.40546e+07	2.24074e+07	5.28291e+06	0	0	0	0	0	MBR	MBR	MBR	MBR	MBR	MS/MS	MBR	MBR	MBR	MBR	MBR	MBR	High	Known	O00303,O15372
DSBSO	Inter	2	4	LLSISG[K]R	P06748	7	ASGPPVSELIT[K]AVAASK	P16403;P10412;P16402	12	Nucleophosmin OS=Homo sapiens OX=9606 GN=NPM1 PE=1 SV=2	Histone H1.2 OS=Homo sapiens OX=9606 GN=H1-2 PE=1 SV=2;Histone H1.4 OS=Homo sapiens OX=9606 GN=H1-4 PE=1 SV=2;Histone H1.3 OS=Homo sapiens OX=9606 GN=H1-3 PE=1 SV=2	304.2	141	46;46;47	FALSE	K7(DSBSO)	K12(DSBSO)	High	0	0	0	1.12213e+07	7.04581e+06	1.18372e+07	0	0	0	0	0	0	MBR	MBR	MBR	MS/MS	MBR	MBR	MBR	MBR	MBR	MBR	MBR	MBR	High	Known	P06748,P16403
DSBSO	Inter	4	2	TIIMW[K]LTR	P63244	6	PS[K]GPLQSVQVFGR	P62249	3	Small ribosomal subunit protein RACK1 OS=Homo sapiens OX=9606 GN=RACK1 PE=1 SV=3	Small ribosomal subunit protein uS9 OS=Homo sapiens OX=9606 GN=RPS16 PE=1 SV=2	426	44	4	FALSE	K6(DSBSO)	K3(DSBSO)	High	0	0	0	0	0	0	0	0	0	0	0	0	Unknown	Unknown	Unknown	Unknown	Unknown	Unknown	Unknown	Unknown	Unknown	Unknown	Unknown	Unknown	Unknown	Known	P62249,P63244
DSBSO	Inter	3	2	FD[K]MTVPEIQR	Q9H6R0	3	IEFEPAS[K]SFSYQLEALK	Q9P275	8	ATP-dependent RNA helicase DHX33 OS=Homo sapiens OX=9606 GN=DHX33 PE=1 SV=2	Ubiquitin carboxyl-terminal hydrolase 36 OS=Homo sapiens OX=9606 GN=USP36 PE=1 SV=4	404.06	428	47	FALSE	K3(DSBSO)	K8(DSBSO)	High	0	0	0	9.91047e+06	9.99174e+06	0	0	0	0	0	0	0	MBR	MBR	MBR	MS/MS	MS/MS	MBR	MBR	MBR	MBR	MBR	MBR	MBR	High	Known	Q9H6R0,Q9P275
DSBSO	Inter	3	2	GQVA[K]LEAALGEAK	P02545	5	DQIAQLEASLAAA[K]K	P20700	14	Prelamin-A/C OS=Homo sapiens OX=9606 GN=LMNA PE=1 SV=1	Lamin-B1 OS=Homo sapiens OX=9606 GN=LMNB1 PE=1 SV=2	617.73	171	181	FALSE	K5(DSBSO)	K14(DSBSO)	High	0	0	0	6.96653e+07	7.03311e+07	6.6362e+07	0	1.18399e+06	0	0	0	0	MBR	MBR	MBR	MS/MS	MS/MS	MS/MS	MBR	MBR	MBR	MBR	MBR	MBR	High	Known	P02545,P20700
DSBSO	Inter	4	2	SLTQ[K]VQAGAYPTEK	Q8NEJ9	5	AV[K]NQIALWDQLLEGR	Q9NY61	3	Neuroguidin OS=Homo sapiens OX=9606 GN=NGDN PE=1 SV=1	Protein AATF OS=Homo sapiens OX=9606 GN=AATF PE=1 SV=1	617.75	38	228	FALSE	K5(DSBSO)	K3(DSBSO)	High	0	0	0	2.45291e+07	1.83204e+07	4.47228e+07	3.09398e+06	1.84174e+06	0	0	0	0	MBR	MBR	MBR	MS/MS	MS/MS	MS/MS	MS/MS	MBR	MBR	MBR	MBR	MBR	High	Known	Q8NEJ9,Q9NY61
DSBSO	Inter	4	2	SL[K]QNINLSAPIMSR	Q14566	3	GVCLIDEFD[K]MNDQDR	P49736	10	DNA replication licensing factor MCM6 OS=Homo sapiens OX=9606 GN=MCM6 PE=1 SV=1	DNA replication licensing factor MCM2 OS=Homo sapiens OX=9606 GN=MCM2 PE=1 SV=4	839.68	517	591	FALSE	K3(DSBSO)	C3(Carbamidomethyl);K10(DSBSO);M11(Oxidation)	High	0	0	0	2.18736e+07	0	2.48032e+07	0	0	0	0	0	0	MBR	MBR	MBR	MS/MS	MS/MS	MS/MS	MBR	MBR	MBR	MBR	MBR	MBR	High	Known	P49736,Q14566
DSBSO	Inter	3	2	TT[K]DIILPFR	Q96CW1	3	DSDYYNMLL[K]K	P63010	10	AP-2 complex subunit mu OS=Homo sapiens OX=9606 GN=AP2M1 PE=1 SV=2	AP-2 complex subunit beta OS=Homo sapiens OX=9606 GN=AP2B1 PE=1 SV=1	406.83	281	282	FALSE	K3(DSBSO)	K10(DSBSO)	High	0	0	0	7.91239e+06	5.64846e+06	1.31034e+07	3.41351e+06	802637	0	0	0	0	MBR	MBR	MBR	MS/MS	MS/MS	MS/MS	MBR	MBR	MBR	MBR	MBR	MBR	High	Known	P63010,Q96CW1
DSBSO	Inter	2	3	YQ[K]STELLIR	Q5TEC6;P84243	3	TVTAMDVVYAL[K]R	P62805	12	Histone H3-7 OS=Homo sapiens OX=9606 GN=H3-7 PE=1 SV=1;Histone H3.3 OS=Homo sapiens OX=9606 GN=H3-3B PE=1 SV=2	Histone H4 OS=Homo sapiens OX=9606 GN=H4C16 PE=1 SV=2	315.98	57;57	92	FALSE	K3(DSBSO)	K12(DSBSO)	High	0	0	0	1.95901e+07	1.06833e+07	1.92611e+07	0	0	0	0	0	0	MBR	MBR	MBR	MS/MS	MS/MS	MBR	MBR	MBR	MBR	MBR	MBR	MBR	High	Known	P62805,Q5TEC6
DSBSO	Inter	1	2	IFVGGLSPDTPEE[K]IR	Q14103	14	NYYEQWG[K]LTDCVVMR	P22626	8	Heterogeneous nuclear ribonucleoprotein D0 OS=Homo sapiens OX=9606 GN=HNRNPD PE=1 SV=1	Heterogeneous nuclear ribonucleoproteins A2/B1 OS=Homo sapiens OX=9606 GN=HNRNPA2B1 PE=1 SV=2	412.55	197	46	FALSE	K14(DSBSO)	K8(DSBSO);C12(Carbamidomethyl)	High	0	0	0	0	0	0	0	0	0	0	0	0	Unknown	Unknown	Unknown	Unknown	Unknown	Unknown	Unknown	Unknown	Unknown	Unknown	Unknown	Unknown	Unknown	Known	P22626,Q14103
DSBSO	Inter	4	2	VPNGA[K]QADSDIPLDR	Q14197	6	YGYILPDIT[K]DELFK	Q9P015	10	Large ribosomal subunit protein mL62 OS=Homo sapiens OX=9606 GN=MRPL58 PE=1 SV=1	Large ribosomal subunit protein uL15m OS=Homo sapiens OX=9606 GN=MRPL15 PE=1 SV=1	535.5	66	249	FALSE	K6(DSBSO)	K10(DSBSO)	High	0	0	0	1.94717e+07	9.76756e+06	1.95439e+07	0	0	0	0	0	0	MBR	MBR	MBR	MS/MS	MS/MS	MS/MS	MBR	MBR	MBR	MBR	MBR	MBR	High	Known	Q14197,Q9P015
DSBSO	Inter	3	2	NP[K]NPGLWLESVR	O94906	3	EGSQL[K]QQIQSIQQSIER	P55769	6	Pre-mRNA-processing factor 6 OS=Homo sapiens OX=9606 GN=PRPF6 PE=1 SV=1	NHP2-like protein 1 OS=Homo sapiens OX=9606 GN=SNU13 PE=1 SV=3	449.71	775	113	FALSE	K3(DSBSO)	K6(DSBSO)	High	0	0	0	2.10482e+07	1.03366e+07	3.6041e+07	0	0	0	0	0	0	MBR	MBR	MBR	MS/MS	MS/MS	MS/MS	MBR	MBR	MBR	MBR	MBR	MBR	High	Known	O94906,P55769
DSBSO	Inter	1	2	SNTFYSAG[K]NYLLR	Q96FV9	9	ATYE[K]ECGNYPGFLTILR	Q8NI27	5	THO complex subunit 1 OS=Homo sapiens OX=9606 GN=THOC1 PE=1 SV=1	THO complex subunit 2 OS=Homo sapiens OX=9606 GN=THOC2 PE=1 SV=2	552.44	133	1062	FALSE	K9(DSBSO)	K5(DSBSO);C7(Carbamidomethyl)	High	0	0	0	0	0	0	0	0	0	0	0	0	Unknown	Unknown	Unknown	Unknown	Unknown	Unknown	Unknown	Unknown	Unknown	Unknown	Unknown	Unknown	Unknown	Known	Q8NI27,Q96FV9
DSBSO	Inter	2	2	[K]QYDSFTFTASK	Q9Y3B3	1	LEDLSESIVNDFAYM[K]K	P49755	16	Transmembrane emp24 domain-containing protein 7 OS=Homo sapiens OX=9606 GN=TMED7 PE=1 SV=2	Transmembrane emp24 domain-containing protein 10 OS=Homo sapiens OX=9606 GN=TMED10 PE=1 SV=2	374.02	91	169	FALSE	K1(DSBSO)	K16(DSBSO)	High	0	0	413628	7.18444e+06	2.27896e+06	6.6461e+06	0	0	0	0	0	0	MBR	MBR	MBR	MS/MS	MS/MS	MBR	MBR	MBR	MBR	MBR	MBR	MBR	High	Known	P49755,Q9Y3B3
DSBSO	Inter	2	2	[K]IIMGLDK	P52298	1	NHPQMIAVLVD[K]MIR	Q09161	12	Nuclear cap-binding protein subunit 2 OS=Homo sapiens OX=9606 GN=NCBP2 PE=1 SV=1	Nuclear cap-binding protein subunit 1 OS=Homo sapiens OX=9606 GN=NCBP1 PE=1 SV=1	266.27	68	607	FALSE	K1(DSBSO)	K12(DSBSO)	High	0	0	757981	8.1662e+06	0	0	0	0	0	0	0	0	MBR	MBR	MBR	MS/MS	MBR	MBR	MBR	MBR	MBR	MBR	MBR	MBR	High	Known	P52298,Q09161
DSBSO	Inter	3	2	[K]LDGFPLLR	P09661	1	MELLQ[K]YASETLQAQSEEAR	Q9ULR0	6	U2 small nuclear ribonucleoprotein A' OS=Homo sapiens OX=9606 GN=SNRPA1 PE=1 SV=2	Pre-mRNA-splicing factor ISY1 homolog OS=Homo sapiens OX=9606 GN=ISY1 PE=1 SV=3	288.19	56	266	FALSE	K1(DSBSO)	K6(DSBSO)	High	0	0	0	7.12524e+06	6.87959e+06	6.72054e+06	0	0	0	0	0	0	MBR	MBR	MBR	MS/MS	MS/MS	MS/MS	MBR	MBR	MBR	MBR	MBR	MBR	High	Known	P09661,Q9ULR0
DSBSO	Inter	3	3	FMLG[K]QEVIR	P62942;sp	5	[K]FMQDPMEIFVDDETK	Q13838	1	Peptidyl-prolyl cis-trans isomerase FKBP1A OS=Homo sapiens OX=9606 GN=FKBP1A PE=1 SV=2;000000a 3C-FKBP-GFP	Spliceosome RNA helicase DDX39B OS=Homo sapiens OX=9606 GN=DDX39B PE=1 SV=1	249.27	53;77	241	FALSE	K5(DSBSO)	K1(DSBSO)	High	0	0	0	9.05513e+06	4.51996e+06	1.16526e+07	1.30155e+06	0	0	0	0	0	MBR	MBR	MBR	MS/MS	MS/MS	MS/MS	MBR	MBR	MBR	MBR	MBR	MBR	High	protein tag on DDX39B	P62942,Q13838
DSBSO	Inter	1	2	[K]KESILDLSK	Q9UK45	1	IPDEIIDMV[K]EEVVAK	Q9Y4Z0	10	U6 snRNA-associated Sm-like protein LSm7 OS=Homo sapiens OX=9606 GN=LSM7 PE=1 SV=1	U6 snRNA-associated Sm-like protein LSm4 OS=Homo sapiens OX=9606 GN=LSM4 PE=1 SV=1	273.62	8	80	FALSE	K1(DSBSO)	K10(DSBSO)	High	0	0	294923	3.19399e+06	1.07108e+06	2.16411e+06	0	0	0	0	0	0	MBR	MBR	MBR	MS/MS	MBR	MBR	MBR	MBR	MBR	MBR	MBR	MBR	High	Known	Q9UK45,Q9Y4Z0
DSBSO	Inter	3	2	Y[K]YGYEIPVDMLCK	P60900	2	[K]LAQQYYLVYQEPIPTAQLVQR	P25787	1	Proteasome subunit alpha type-6 OS=Homo sapiens OX=9606 GN=PSMA6 PE=1 SV=1	Proteasome subunit alpha type-2 OS=Homo sapiens OX=9606 GN=PSMA2 PE=1 SV=2	389.62	104	92	FALSE	K2(DSBSO);C13(Carbamidomethyl)	K1(DSBSO)	High	0	0	0	2.54525e+07	0	3.89496e+07	0	0	0	0	0	0	MBR	MBR	MBR	MS/MS	MBR	MS/MS	MBR	MBR	MBR	MBR	MBR	MBR	High	Known	P25787,P60900
DSBSO	Inter	3	2	[K]GGEADNLDEFLK	O60216	1	FALTFGLDQL[K]TR	Q8N3U4	11	Double-strand-break repair protein rad21 homolog OS=Homo sapiens OX=9606 GN=RAD21 PE=1 SV=2	Cohesin subunit SA-2 OS=Homo sapiens OX=9606 GN=STAG2 PE=1 SV=3	496.69	406	965	FALSE	K1(DSBSO)	K11(DSBSO)	High	0	0	0	5.61752e+06	2.01091e+06	5.36289e+06	2.47199e+06	1.00167e+06	0	0	0	0	MBR	MBR	MBR	MS/MS	MS/MS	MS/MS	MBR	MBR	MBR	MBR	MBR	MBR	High	Known	O60216,Q8N3U4
DSBSO	Inter	2	2	G[K]LASFFLSR	Q8IZL8	2	GIEGTVPYVTTDYNF[K]LPGASEK	Q5SY16	16	Proline-, glutamic acid- and leucine-rich protein 1 OS=Homo sapiens OX=9606 GN=PELP1 PE=1 SV=2	Polynucleotide 5'-hydroxyl-kinase NOL9 OS=Homo sapiens OX=9606 GN=NOL9 PE=1 SV=1	339.31	216	670	FALSE	K2(DSBSO)	K16(DSBSO)	High	0	0	0	2.77047e+06	3.92388e+06	6.96445e+06	0	0	0	0	0	0	MBR	MBR	MBR	MS/MS	MBR	MS/MS	MBR	MBR	MBR	MBR	MBR	MBR	High	Known	Q5SY16,Q8IZL8
DSBSO	Inter	4	4	YQ[K]STELLIR	Q5TEC6;P84243	3	VTIAQGGVLPNIQAVLLP[K]K	P20671;P04908	19	Histone H3-7 OS=Homo sapiens OX=9606 GN=H3-7 PE=1 SV=1;Histone H3.3 OS=Homo sapiens OX=9606 GN=H3-3B PE=1 SV=2	Histone H2A type 1-D OS=Homo sapiens OX=9606 GN=H2AC7 PE=1 SV=2;Histone H2A type 1-B/E OS=Homo sapiens OX=9606 GN=H2AC8 PE=1 SV=2	268.21	57;57	119;119	FALSE	K3(DSBSO)	K19(DSBSO)	High	0	0	0	6.64545e+07	3.13374e+07	6.98613e+07	0	875643	0	0	0	0	MBR	MBR	MBR	MS/MS	MS/MS	MS/MS	MBR	MBR	MBR	MBR	MBR	MBR	High	Novel	P20671,Q5TEC6
DSBSO	Inter	13	2	DYG[K]ESQAK	P25398	4	IAIYELLF[K]EGVMVAK	P46783	9	Small ribosomal subunit protein eS12 OS=Homo sapiens OX=9606 GN=RPS12 PE=1 SV=3	Small ribosomal subunit protein eS10 OS=Homo sapiens OX=9606 GN=RPS10 PE=1 SV=1	317.75	116	17	FALSE	K4(DSBSO)	K9(DSBSO);M13(Oxidation)	High	0	0	0	0	0	0	1.86619e+07	4.66863e+06	0	0	0	0	MBR	MBR	MBR	MS/MS	MS/MS	MS/MS	MS/MS	MS/MS	MBR	MBR	MBR	MBR	High	Known	P25398,P46783
DSBSO	Inter	2	2	[K]VGIQELGPR	Q9H9Y2	1	ALIAAQLDNAIE[K]ELLER	Q9BXY0	13	Ribosome production factor 1 OS=Homo sapiens OX=9606 GN=RPF1 PE=1 SV=2	Protein MAK16 homolog OS=Homo sapiens OX=9606 GN=MAK16 PE=1 SV=2	288.6	302	164	FALSE	K1(DSBSO)	K13(DSBSO)	High	0	0	142627	2.03758e+06	1.45563e+06	2.06095e+06	0	0	0	0	0	0	MBR	MBR	MBR	MS/MS	MS/MS	MBR	MBR	MBR	MBR	MBR	MBR	MBR	High	Known	Q9BXY0,Q9H9Y2
DSBSO	Inter	3	2	YQIFSGTS[K]R	Q13287	9	VPFSVP[K]IPLVFR	P80217	7	N-myc-interactor OS=Homo sapiens OX=9606 GN=NMI PE=1 SV=2	Interferon-induced 35 kDa protein OS=Homo sapiens OX=9606 GN=IFI35 PE=1 SV=5	301.26	254	47	FALSE	K9(DSBSO)	K7(DSBSO)	High	0	0	0	3.09865e+06	2.27061e+06	6.3358e+06	1.36137e+06	0	0	0	0	0	MBR	MBR	MBR	MS/MS	MBR	MS/MS	MBR	MBR	MBR	MBR	MBR	MBR	High	Known	P80217,Q13287
DSBSO	Inter	3	2	[K]ACQIFVR	P52272	1	ITPENLPQILLQL[K]R	P43243	14	Heterogeneous nuclear ribonucleoprotein M OS=Homo sapiens OX=9606 GN=HNRNPM PE=1 SV=3	Matrin-3 OS=Homo sapiens OX=9606 GN=MATR3 PE=1 SV=2	284.67	651	146	FALSE	K1(DSBSO);C3(Carbamidomethyl)	K14(DSBSO)	High	0	0	0	5.20859e+06	2.40532e+06	8.23145e+06	0	259539	0	0	0	0	MBR	MBR	MBR	MS/MS	MS/MS	MS/MS	MBR	MBR	MBR	MBR	MBR	MBR	High	Known	P43243,P52272
DSBSO	Inter	3	2	SSGPYGGGGQYFA[K]PR	P09651	14	GLPY[K]ATENDIYNFFSPLNPVR	P52597	5	Heterogeneous nuclear ribonucleoprotein A1 OS=Homo sapiens OX=9606 GN=HNRNPA1 PE=1 SV=5	Heterogeneous nuclear ribonucleoprotein F OS=Homo sapiens OX=9606 GN=HNRNPF PE=1 SV=3	445.59	350	299	FALSE	K14(DSBSO)	K5(DSBSO)	High	0	0	0	9.55351e+06	5.71921e+06	1.60197e+07	3.43861e+06	0	0	0	0	0	MBR	MBR	MBR	MS/MS	MS/MS	MS/MS	MBR	MBR	MBR	MBR	MBR	MBR	High	Known	P09651,P52597
DSBSO	Inter	1	3	E[K]DMLLAEAFSLK	Q92614	2	ALGQNPTNAEVL[K]VLGNPK	P60660;P14649	13	Unconventional myosin-XVIIIa OS=Homo sapiens OX=9606 GN=MYO18A PE=1 SV=3	Myosin light polypeptide 6 OS=Homo sapiens OX=9606 GN=MYL6 PE=1 SV=2;Myosin light chain 6B OS=Homo sapiens OX=9606 GN=MYL6B PE=1 SV=1	352.41	1488	50;107	FALSE	K2(DSBSO)	K13(DSBSO)	High	0	0	0	0	0	0	0	0	0	0	0	0	Unknown	Unknown	Unknown	Unknown	Unknown	Unknown	Unknown	Unknown	Unknown	Unknown	Unknown	Unknown	Unknown	Known	P60660,Q92614
DSBSO	Inter	5	2	GFGFILF[K]DAASVEK	Q99729	8	IFVGGLSPDTPEE[K]IR	Q14103	14	Heterogeneous nuclear ribonucleoprotein A/B OS=Homo sapiens OX=9606 GN=HNRNPAB PE=1 SV=2	Heterogeneous nuclear ribonucleoprotein D0 OS=Homo sapiens OX=9606 GN=HNRNPD PE=1 SV=1	656.93	118	197	FALSE	K8(DSBSO)	K14(DSBSO)	High	0	0	0	1.28361e+08	7.8145e+07	2.13318e+08	2.83349e+07	0	0	0	0	0	MBR	MBR	MBR	MS/MS	MS/MS	MS/MS	MS/MS	MS/MS	MBR	MBR	MBR	MBR	High	Known	Q14103,Q99729
DSBSO	Inter	1	2	NIVD[K]TASFVAR	Q15459	5	IPQALE[K]ILQLK	Q13435	7	Splicing factor 3A subunit 1 OS=Homo sapiens OX=9606 GN=SF3A1 PE=1 SV=1	Splicing factor 3B subunit 2 OS=Homo sapiens OX=9606 GN=SF3B2 PE=1 SV=2	249.25	55	275	FALSE	K5(DSBSO)	K7(DSBSO)	High	0	0	0	3.91683e+06	583358	5.44968e+06	0	0	0	0	0	0	MBR	MBR	MBR	MS/MS	MBR	MBR	MBR	MBR	MBR	MBR	MBR	MBR	High	Known	Q13435,Q15459
DSBSO	Inter	2	2	[K]IQDLSDNR	Q9BZD4	1	AQVYVPL[K]ELLNETEEEINK	O14777	8	Kinetochore protein Nuf2 OS=Homo sapiens OX=9606 GN=NUF2 PE=1 SV=2	Kinetochore protein NDC80 homolog OS=Homo sapiens OX=9606 GN=NDC80 PE=1 SV=1	297.25	299	462	FALSE	K1(DSBSO)	K8(DSBSO)	High	0	0	0	1.94513e+07	1.8003e+07	0	0	0	0	0	0	0	MBR	MBR	MBR	MS/MS	MS/MS	MBR	MBR	MBR	MBR	MBR	MBR	MBR	High	Known	O14777,Q9BZD4
DSBSO	Inter	2	2	[K]DPYANLMLQR	Q86TB9	1	IPDEIIDMV[K]EEVVAK	Q9Y4Z0	10	Protein PAT1 homolog 1 OS=Homo sapiens OX=9606 GN=PATL1 PE=1 SV=2	U6 snRNA-associated Sm-like protein LSm4 OS=Homo sapiens OX=9606 GN=LSM4 PE=1 SV=1	522.82	398	80	FALSE	K1(DSBSO)	K10(DSBSO)	High	0	0	0	4.11081e+06	2.52835e+06	5.7829e+06	0	0	0	0	0	0	MBR	MBR	MBR	MS/MS	MBR	MS/MS	MBR	MBR	MBR	MBR	MBR	MBR	High	Known	Q86TB9,Q9Y4Z0
DSBSO	Inter	3	2	SSGPYGGGGQYFA[K]PR	P09651	14	YPED[K]ITPENLPQILLQLK	P43243	5	Heterogeneous nuclear ribonucleoprotein A1 OS=Homo sapiens OX=9606 GN=HNRNPA1 PE=1 SV=5	Matrin-3 OS=Homo sapiens OX=9606 GN=MATR3 PE=1 SV=2	394.94	350	132	FALSE	K14(DSBSO)	K5(DSBSO)	High	0	0	0	4.06315e+06	6.30864e+06	6.58305e+06	0	0	0	0	0	0	MBR	MBR	MBR	MS/MS	MS/MS	MBR	MBR	MBR	MBR	MBR	MBR	MBR	High	Known	P09651,P43243
DSBSO	Inter	2	2	TTVN[K]FLSLANK	Q9UMY1	5	DE[K]EISHVLNFLIR	Q8TED0	3	U3 small nucleolar RNA-associated protein NOL7 OS=Homo sapiens OX=9606 GN=NOL7 PE=1 SV=2	U3 small nucleolar RNA-associated protein 15 homolog OS=Homo sapiens OX=9606 GN=UTP15 PE=1 SV=3	357.91	210	416	FALSE	K5(DSBSO)	K3(DSBSO)	High	0	0	0	2.41162e+06	1.46075e+06	1.80302e+06	0	0	0	0	0	0	MBR	MBR	MBR	MS/MS	MS/MS	MBR	MBR	MBR	MBR	MBR	MBR	MBR	High	Known	Q8TED0,Q9UMY1
DSBSO	Inter	15	3	E[K]LPQVTR	O96019	2	DLTDYLM[K]ILTER	P60709;P68032	8	Actin-like protein 6A OS=Homo sapiens OX=9606 GN=ACTL6A PE=1 SV=1	Actin, cytoplasmic 1 OS=Homo sapiens OX=9606 GN=ACTB PE=1 SV=1;Actin, alpha cardiac muscle 1 OS=Homo sapiens OX=9606 GN=ACTC1 PE=1 SV=1	255.92	242	191;193	FALSE	K2(DSBSO)	M7(Oxidation);K8(DSBSO)	High	0	0	0	0	0	0	0	0	0	0	0	0	Unknown	Unknown	Unknown	Unknown	Unknown	Unknown	Unknown	Unknown	Unknown	Unknown	Unknown	Unknown	Unknown	Known	O96019,P60709
DSBSO	Inter	2	2	VQ[K]VMVQPINLIFR	P62304	3	IYADTFGDINYQEFA[K]R	Q15029	16	Small nuclear ribonucleoprotein E OS=Homo sapiens OX=9606 GN=SNRPE PE=1 SV=1	116 kDa U5 small nuclear ribonucleoprotein component OS=Homo sapiens OX=9606 GN=EFTUD2 PE=1 SV=1	631.21	12	341	FALSE	K3(DSBSO)	K16(DSBSO)	High	0	0	1.98946e+06	0	0	4.38015e+06	0	0	0	0	0	0	MBR	MBR	MBR	MBR	MBR	MS/MS	MBR	MBR	MBR	MBR	MBR	MBR	High	Known	P62304,Q15029
DSBSO	Inter	2	2	AL[K]VTSLPAMTDR	Q15648	3	DGEFQELM[K]LALNQGK	Q9NPJ6	9	Mediator of RNA polymerase II transcription subunit 1 OS=Homo sapiens OX=9606 GN=MED1 PE=1 SV=4	Mediator of RNA polymerase II transcription subunit 4 OS=Homo sapiens OX=9606 GN=MED4 PE=1 SV=1	515.63	70	81	FALSE	K3(DSBSO)	K9(DSBSO)	High	0	0	0	2.0061e+06	1.01095e+06	0	0	0	0	0	0	0	MBR	MBR	MBR	MS/MS	MS/MS	MBR	MBR	MBR	MBR	MBR	MBR	MBR	High	Known	Q15648,Q9NPJ6
DSBSO	Inter	3	2	[K]SDVEAIFSK	P07910	1	GLPY[K]ATENDIYNFFSPLNPVR	P52597	5	Heterogeneous nuclear ribonucleoproteins C1/C2 OS=Homo sapiens OX=9606 GN=HNRNPC PE=1 SV=4	Heterogeneous nuclear ribonucleoprotein F OS=Homo sapiens OX=9606 GN=HNRNPF PE=1 SV=3	305.46	30	299	FALSE	K1(DSBSO)	K5(DSBSO)	High	0	0	0	0	0	0	0	0	0	0	0	0	Unknown	Unknown	Unknown	Unknown	Unknown	Unknown	Unknown	Unknown	Unknown	Unknown	Unknown	Unknown	Unknown	Known	P07910,P52597
DSBSO	Inter	2	3	VAI[K]DK	Q9UBU8;P52435	4	LGLIPLISDDIVD[K]LQYSR	P19387	14	Mortality factor 4-like protein 1 OS=Homo sapiens OX=9606 GN=MORF4L1 PE=1 SV=2;DNA-directed RNA polymerase II subunit RPB11-a OS=Homo sapiens OX=9606 GN=POLR2J PE=1 SV=1	DNA-directed RNA polymerase II subunit RPB3 OS=Homo sapiens OX=9606 GN=POLR2C PE=1 SV=2	278.61	36;110	81	FALSE	K4(DSBSO)	K14(DSBSO)	High	767458	0	0	3.77182e+07	3.38273e+07	3.41881e+07	0	0	0	0	0	0	MBR	MBR	MBR	MS/MS	MBR	MS/MS	MBR	MBR	MBR	MBR	MBR	MBR	High	Novel	P19387,Q9UBU8
DSBSO	Inter	3	2	LTPLIL[K]PFGNSISR	Q14739	7	AFVDFLSDEI[K]EER	Q07021	11	Delta(14)-sterol reductase LBR OS=Homo sapiens OX=9606 GN=LBR PE=1 SV=2	Complement component 1 Q subcomponent-binding protein, mitochondrial OS=Homo sapiens OX=9606 GN=C1QBP PE=1 SV=1	384.74	123	91	FALSE	K7(DSBSO)	K11(DSBSO)	High	0	0	0	6.10955e+06	4.12962e+06	5.05637e+06	0	0	0	0	0	0	MBR	MBR	MBR	MS/MS	MS/MS	MBR	MBR	MBR	MBR	MBR	MBR	MBR	High	Known	Q07021,Q14739
DSBSO	Inter	3	2	GAA[K]EAAGK	Q00839	4	NLATTVTEEILE[K]SFSEFGK	O43390	13	Heterogeneous nuclear ribonucleoprotein U OS=Homo sapiens OX=9606 GN=HNRNPU PE=1 SV=6	Heterogeneous nuclear ribonucleoprotein R OS=Homo sapiens OX=9606 GN=HNRNPR PE=1 SV=1	269.37	181	359	FALSE	K4(DSBSO)	K13(DSBSO)	High	0	0	0	1.85656e+06	0	0	0	0	0	0	0	0	MBR	MBR	MBR	MS/MS	MS/MS	MBR	MBR	MBR	MBR	MBR	MBR	MBR	High	Known	O43390,Q00839
DSBSO	Inter	2	2	NA[K]GYTIPLDK	Q13573	3	ANIPW[K]VPGLPTPIENMILR	Q6P2Q9	6	SNW domain-containing protein 1 OS=Homo sapiens OX=9606 GN=SNW1 PE=1 SV=1	Pre-mRNA-processing-splicing factor 8 OS=Homo sapiens OX=9606 GN=PRPF8 PE=1 SV=2	283.89	258	727	FALSE	K3(DSBSO)	K6(DSBSO)	High	0	0	0	1.55326e+06	2.56962e+06	1.95454e+06	0	0	0	0	0	0	MBR	MBR	MBR	MS/MS	MBR	MBR	MBR	MBR	MBR	MBR	MBR	MBR	High	Known	Q13573,Q6P2Q9
DSBSO	Inter	4	2	TLFGFLG[K]IDELR	Q05519	8	LGLPPLTPEQQEALQ[K]AK	Q9UHX1	16	Serine/arginine-rich splicing factor 11 OS=Homo sapiens OX=9606 GN=SRSF11 PE=1 SV=1	Poly(U)-binding-splicing factor PUF60 OS=Homo sapiens OX=9606 GN=PUF60 PE=1 SV=1	384.55	58	69	FALSE	K8(DSBSO)	K16(DSBSO)	High	0	0	0	2.38413e+08	1.05178e+08	2.52909e+08	4.71489e+07	0	0	0	587309	0	MBR	MBR	MBR	MS/MS	MBR	MS/MS	MBR	MBR	MBR	MBR	MBR	MBR	High	Known	Q05519,Q9UHX1
DSBSO	Inter	4	2	INLLV[K]SFIK	Q6I9Y2	6	[S]PTPPLFSLPEAR	Q96FV9	1	THO complex subunit 7 OS=Homo sapiens OX=9606 GN=THOC7 PE=1 SV=3	THO complex subunit 1 OS=Homo sapiens OX=9606 GN=THOC1 PE=1 SV=1	301.19	32	2	FALSE	K6(DSBSO)	Nterm(DSBSO)	High	0	0	0	4.15712e+06	1.24227e+06	1.18216e+07	6.65732e+06	0	0	0	0	0	MBR	MBR	MBR	MBR	MBR	MS/MS	MS/MS	MBR	MBR	MBR	MBR	MBR	High	Known	Q6I9Y2,Q96FV9
DSBSO	Inter	6	2	TGQEL[K]EAALEPSMEK	Q9H3K2	6	GEDFPANNIV[K]FLVGFTNK	P43307	11	Growth hormone-inducible transmembrane protein OS=Homo sapiens OX=9606 GN=GHITM PE=1 SV=2	Translocon-associated protein subunit alpha OS=Homo sapiens OX=9606 GN=SSR1 PE=1 SV=3	677.61	63	102	FALSE	K6(DSBSO);M14(Oxidation)	K11(DSBSO)	High	0	0	0	0	0	0	0	0	0	0	0	0	Unknown	Unknown	Unknown	Unknown	Unknown	Unknown	Unknown	Unknown	Unknown	Unknown	Unknown	Unknown	Unknown	Novel	P43307,Q9H3K2
DSBSO	Inter	4	2	[K]EMASGFSK	Q96N66	1	GEDFPANNIV[K]FLVGFTNK	P43307	11	Lysophospholipid acyltransferase 7 OS=Homo sapiens OX=9606 GN=MBOAT7 PE=1 SV=2	Translocon-associated protein subunit alpha OS=Homo sapiens OX=9606 GN=SSR1 PE=1 SV=3	253.32	128	102	FALSE	K1(DSBSO)	K11(DSBSO)	High	0	0	0	1.52078e+06	1.12612e+06	1.635e+06	0	0	0	0	0	0	MBR	MBR	MBR	MS/MS	MS/MS	MS/MS	MBR	MBR	MBR	MBR	MBR	MBR	High	Novel	P43307,Q96N66
DSBSO	Inter	2	3	IDFS[K]LTSLNVK	O95758;P26599	5	ITPENLPQILLQL[K]R	P43243	14	Polypyrimidine tract-binding protein 3 OS=Homo sapiens OX=9606 GN=PTBP3 PE=1 SV=2;Polypyrimidine tract-binding protein 1 OS=Homo sapiens OX=9606 GN=PTBP1 PE=1 SV=2	Matrin-3 OS=Homo sapiens OX=9606 GN=MATR3 PE=1 SV=2	398.82	257;259	146	FALSE	K5(DSBSO)	K14(DSBSO)	High	0	0	0	2.44734e+06	0	3.67035e+06	0	0	0	0	0	0	MBR	MBR	MBR	MS/MS	MBR	MS/MS	MBR	MBR	MBR	MBR	MBR	MBR	High	Known	O95758,P43243
DSBSO	Inter	5	2	[K]GDLLLNR	Q15008	1	TYEAALETIQNMS[K]VVDSLYNK	O00231	14	26S proteasome non-ATPase regulatory subunit 6 OS=Homo sapiens OX=9606 GN=PSMD6 PE=1 SV=1	26S proteasome non-ATPase regulatory subunit 11 OS=Homo sapiens OX=9606 GN=PSMD11 PE=1 SV=3	344.45	372	409	FALSE	K1(DSBSO)	K14(DSBSO)	High	0	0	0	4.82876e+07	2.74848e+07	5.64713e+07	429341	0	0	0	0	0	MBR	MBR	MBR	MS/MS	MS/MS	MS/MS	MBR	MBR	MBR	MBR	MBR	MBR	High	Known	O00231,Q15008
DSBSO	Inter	13	2	FLILPDML[K]NAPMLK	P62318	9	WMEEQAQSLID[K]TTAAFQQGK	P09234	12	Small nuclear ribonucleoprotein Sm D3 OS=Homo sapiens OX=9606 GN=SNRPD3 PE=1 SV=1	U1 small nuclear ribonucleoprotein C OS=Homo sapiens OX=9606 GN=SNRPC PE=1 SV=1	503.92	78	52	FALSE	M7(Oxidation);K9(DSBSO);M13(Oxidation)	M2(Oxidation);K12(DSBSO)	High	0	0	0	0	0	0	0	0	0	0	0	0	Unknown	Unknown	Unknown	Unknown	Unknown	Unknown	Unknown	Unknown	Unknown	Unknown	Unknown	Unknown	Unknown	Known	P09234,P62318
DSBSO	Inter	2	2	EIAE[K]LGFK	O95299	5	ILYT[K]ILDVLEEIPK	Q16718	5	NADH dehydrogenase [ubiquinone] 1 alpha subcomplex subunit 10, mitochondrial OS=Homo sapiens OX=9606 GN=NDUFA10 PE=1 SV=1	NADH dehydrogenase [ubiquinone] 1 alpha subcomplex subunit 5 OS=Homo sapiens OX=9606 GN=NDUFA5 PE=1 SV=3	236.07	80	30	FALSE	K5(DSBSO)	K5(DSBSO)	High	0	0	0	1.92753e+06	1.07106e+06	2.10242e+06	0	0	0	0	0	0	MBR	MBR	MBR	MS/MS	MS/MS	MBR	MBR	MBR	MBR	MBR	MBR	MBR	High	Known	O95299,Q16718
DSBSO	Inter	5	2	L[K]PLEVELR	P49755	2	GQDMETEAHQN[K]LEEMINELAVAMTAVK	Q15363	12	Transmembrane emp24 domain-containing protein 10 OS=Homo sapiens OX=9606 GN=TMED10 PE=1 SV=2	Transmembrane emp24 domain-containing protein 2 OS=Homo sapiens OX=9606 GN=TMED2 PE=1 SV=1	269.99	145	129	FALSE	K2(DSBSO)	M4(Oxidation);K12(DSBSO)	High	0	0	0	0	2.49607e+06	0	0	0	0	0	0	0	MBR	MBR	MBR	MBR	MS/MS	MBR	MBR	MBR	MBR	MBR	MBR	MBR	High	Known	P49755,Q15363
DSBSO	Inter	2	2	ELSQV[K]VIDMTGR	Q9UBB9	6	DDVDVALLPTIVE[K]VILPK	Q9Y5B6	14	Tuftelin-interacting protein 11 OS=Homo sapiens OX=9606 GN=TFIP11 PE=1 SV=1	PAX3- and PAX7-binding protein 1 OS=Homo sapiens OX=9606 GN=PAXBP1 PE=1 SV=2	308.27	267	682	FALSE	K6(DSBSO)	K14(DSBSO)	High	0	0	0	2.12861e+06	0	1.77933e+06	0	0	0	0	0	0	MBR	MBR	MBR	MBR	MBR	MS/MS	MBR	MBR	MBR	MBR	MBR	MBR	High	Known	Q9UBB9,Q9Y5B6
DSBSO	Inter	8	2	D[K]LTELQLR	Q7Z7H5	2	GQDMETEAHQN[K]LEEMINELAVAMTAVK	Q15363	12	Transmembrane emp24 domain-containing protein 4 OS=Homo sapiens OX=9606 GN=TMED4 PE=1 SV=1	Transmembrane emp24 domain-containing protein 2 OS=Homo sapiens OX=9606 GN=TMED2 PE=1 SV=1	346.67	152	129	FALSE	K2(DSBSO)	M4(Oxidation);K12(DSBSO);M16(Oxidation)	High	0	0	317338	4.37928e+06	0	8.62986e+06	0	0	0	0	0	0	MBR	MBR	MBR	MBR	MBR	MS/MS	MBR	MBR	MBR	MBR	MBR	MBR	High	Known	Q15363,Q7Z7H5
DSBSO	Inter	3	2	DIVENLETQS[K]IK	Q68CZ6	11	TTEMETIYDLGT[K]MIESLTK	Q9Y230	13	HAUS augmin-like complex subunit 3 OS=Homo sapiens OX=9606 GN=HAUS3 PE=1 SV=1	RuvB-like 2 OS=Homo sapiens OX=9606 GN=RUVBL2 PE=1 SV=3	238.71	595	177	FALSE	K11(DSBSO)	K13(DSBSO)	High	0	0	0	3.69152e+06	4.53533e+07	0	5.61063e+06	2.13009e+06	0	0	0	0	MBR	MBR	MBR	MBR	MS/MS	MBR	MBR	MBR	MBR	MBR	MBR	MBR	High	Novel	Q68CZ6,Q9Y230
DSBSO	Inter	1	2	LQAG[K]K	Q9ULX6	5	AAVGV[K]K	P36578	6	A-kinase anchor protein 8-like OS=Homo sapiens OX=9606 GN=AKAP8L PE=1 SV=4	Large ribosomal subunit protein uL4 OS=Homo sapiens OX=9606 GN=RPL4 PE=1 SV=5	235.62	369	390	FALSE	K5(DSBSO)	K6(DSBSO)	High	0	0	0	0	3.38618e+07	0	0	0	0	0	0	0	MBR	MBR	MBR	MBR	MS/MS	MBR	MBR	MBR	MBR	MBR	MBR	MBR	High	Novel	P36578,Q9ULX6
DSBSO	Inter	1	2	[K]SEVNDK	Q14683	1	ISAM[K]EEK	Q9UQE7	5	Structural maintenance of chromosomes protein 1A OS=Homo sapiens OX=9606 GN=SMC1A PE=1 SV=2	Structural maintenance of chromosomes protein 3 OS=Homo sapiens OX=9606 GN=SMC3 PE=1 SV=2	294.23	881	285	FALSE	K1(DSBSO)	K5(DSBSO)	High	0	0	0	0	2.2244e+07	0	0	0	0	0	0	0	MBR	MBR	MBR	MBR	MS/MS	MBR	MBR	MBR	MBR	MBR	MBR	MBR	High	Known	Q14683,Q9UQE7
DSBSO	Inter	2	2	[K]LEMDLK	P35579	1	[K]LENEVEQR	P12270	1	Myosin-9 OS=Homo sapiens OX=9606 GN=MYH9 PE=1 SV=4	Nucleoprotein TPR OS=Homo sapiens OX=9606 GN=TPR PE=1 SV=3	240.86	1614	854	FALSE	K1(DSBSO);M4(Oxidation)	K1(DSBSO)	High	0	0	0	2.3492e+08	1.4229e+08	3.02289e+08	0	0	0	0	0	0	MBR	MBR	MBR	MBR	MS/MS	MBR	MBR	MBR	MBR	MBR	MBR	MBR	High	Novel	P12270,P35579
DSBSO	Inter	2	2	NTS[K]QQQQK	O15372	4	VADWTGATYQD[K]R	O15371	12	Eukaryotic translation initiation factor 3 subunit H OS=Homo sapiens OX=9606 GN=EIF3H PE=1 SV=1	Eukaryotic translation initiation factor 3 subunit D OS=Homo sapiens OX=9606 GN=EIF3D PE=1 SV=1	267.05	269	53	FALSE	K4(DSBSO)	K12(DSBSO)	High	0	0	0	0	0	0	0	0	0	0	0	0	Unknown	Unknown	Unknown	Unknown	Unknown	Unknown	Unknown	Unknown	Unknown	Unknown	Unknown	Unknown	Unknown	Known	O15371,O15372
DSBSO	Inter	2	2	[K]AAHEK	P52732	1	YV[K]ALFR	O94826	3	Kinesin-like protein KIF11 OS=Homo sapiens OX=9606 GN=KIF11 PE=1 SV=2	Mitochondrial import receptor subunit TOM70 OS=Homo sapiens OX=9606 GN=TOMM70 PE=1 SV=1	257.68	870	188	FALSE	K1(DSBSO)	K3(DSBSO)	High	0	0	0	5.49237e+07	1.98097e+07	4.58108e+07	0	0	0	0	0	0	MBR	MBR	MBR	MBR	MS/MS	MBR	MBR	MBR	MBR	MBR	MBR	MBR	High	Novel	O94826,P52732
DSBSO	Inter	1	3	AVVPS[K]R	P07910	6	GPLPV[K]R	P38159;Q96E39	6	Heterogeneous nuclear ribonucleoproteins C1/C2 OS=Homo sapiens OX=9606 GN=HNRNPC PE=1 SV=4	RNA-binding motif protein, X chromosome OS=Homo sapiens OX=9606 GN=RBMX PE=1 SV=3;RNA binding motif protein, X-linked-like-1 OS=Homo sapiens OX=9606 GN=RBMXL1 PE=1 SV=1	260.41	157	150;150	FALSE	K6(DSBSO)	K6(DSBSO)	High	0	0	0	2.85441e+07	1.9213e+07	4.15669e+07	0	0	0	0	0	0	MBR	MBR	MBR	MBR	MS/MS	MBR	MBR	MBR	MBR	MBR	MBR	MBR	High	Known	P07910,P38159
DSBSO	Inter	1	3	NPAL[K]AQSGPVR	Q01518	5	DSYVGDEAQS[K]R	P60709;P68032	11	Adenylyl cyclase-associated protein 1 OS=Homo sapiens OX=9606 GN=CAP1 PE=1 SV=5	Actin, cytoplasmic 1 OS=Homo sapiens OX=9606 GN=ACTB PE=1 SV=1;Actin, alpha cardiac muscle 1 OS=Homo sapiens OX=9606 GN=ACTC1 PE=1 SV=1	390.51	287	61;63	FALSE	K5(DSBSO)	K11(DSBSO)	High	0	0	0	2.60175e+07	2.28344e+07	0	0	0	0	0	0	0	MBR	MBR	MBR	MBR	MS/MS	MBR	MBR	MBR	MBR	MBR	MBR	MBR	High	Known	P60709,Q01518
DSBSO	Inter	1	2	GI[K]VVGK	Q9GZR7	3	EY[K]VVGR	Q02543	3	ATP-dependent RNA helicase DDX24 OS=Homo sapiens OX=9606 GN=DDX24 PE=1 SV=1	Large ribosomal subunit protein eL20 OS=Homo sapiens OX=9606 GN=RPL18A PE=1 SV=2	247.22	24	11	FALSE	K3(DSBSO)	K3(DSBSO)	High	0	0	0	1.23555e+07	1.59415e+07	2.00445e+07	0	0	0	0	0	0	MBR	MBR	MBR	MBR	MS/MS	MBR	MBR	MBR	MBR	MBR	MBR	MBR	High	Known	Q02543,Q9GZR7
DSBSO	Inter	1	2	ASYGVS[K]GK	Q00839	7	I[K]DTVLQR	P22102	2	Heterogeneous nuclear ribonucleoprotein U OS=Homo sapiens OX=9606 GN=HNRNPU PE=1 SV=6	Trifunctional purine biosynthetic protein adenosine-3 OS=Homo sapiens OX=9606 GN=GART PE=1 SV=1	235.59	331	251	FALSE	K7(DSBSO)	K2(DSBSO)	High	0	0	0	6.51425e+07	3.57516e+07	6.26046e+07	0	0	0	0	0	0	MBR	MBR	MBR	MBR	MS/MS	MBR	MBR	MBR	MBR	MBR	MBR	MBR	High	Novel	P22102,Q00839
DSBSO	Inter	2	3	IID[K]PR	P49903;Q99611	4	VLEL[K]EHK	O14979	5	Selenide, water dikinase 1 OS=Homo sapiens OX=9606 GN=SEPHS1 PE=1 SV=2;Selenide, water dikinase 2 OS=Homo sapiens OX=9606 GN=SEPHS2 PE=1 SV=3	Heterogeneous nuclear ribonucleoprotein D-like OS=Homo sapiens OX=9606 GN=HNRNPDL PE=1 SV=3	254.9	369;419	209	FALSE	K4(DSBSO)	K5(DSBSO)	High	0	0	0	6.70123e+07	4.50601e+07	6.72665e+07	0	0	0	0	0	0	MBR	MBR	MBR	MBR	MS/MS	MBR	MBR	MBR	MBR	MBR	MBR	MBR	High	Novel	O14979,P49903
DSBSO	Inter	1	2	FLAS[K]K	P57740	5	LLAG[K]LR	P28838	5	Nuclear pore complex protein Nup107 OS=Homo sapiens OX=9606 GN=NUP107 PE=1 SV=1	Cytosol aminopeptidase OS=Homo sapiens OX=9606 GN=LAP3 PE=1 SV=3	255.27	703	66	FALSE	K5(DSBSO)	K5(DSBSO)	High	0	0	0	7.80231e+07	4.95411e+07	1.17709e+08	2.01811e+07	9.60773e+06	0	0	0	0	MBR	MBR	MBR	MBR	MS/MS	MBR	MBR	MBR	MBR	MBR	MBR	MBR	High	Novel	P28838,P57740
DSBSO	Inter	1	2	YHQIGSG[K]CEIK	O14979	8	SSGPYGGGGQYFA[K]PR	P09651	14	Heterogeneous nuclear ribonucleoprotein D-like OS=Homo sapiens OX=9606 GN=HNRNPDL PE=1 SV=3	Heterogeneous nuclear ribonucleoprotein A1 OS=Homo sapiens OX=9606 GN=HNRNPA1 PE=1 SV=5	257.07	302	350	FALSE	K8(DSBSO);C9(Carbamidomethyl)	K14(DSBSO)	High	0	0	0	0	0	0	0	0	0	0	0	0	Unknown	Unknown	Unknown	Unknown	Unknown	Unknown	Unknown	Unknown	Unknown	Unknown	Unknown	Unknown	Unknown	Known	O14979,P09651
DSBSO	Inter	3	2	DAVTYTEHA[K]R	P62805	10	EIAQDF[K]TDLR	P84243	7	Histone H4 OS=Homo sapiens OX=9606 GN=H4C16 PE=1 SV=2	Histone H3.3 OS=Homo sapiens OX=9606 GN=H3-3B PE=1 SV=2	504.49	78	80	FALSE	K10(DSBSO)	K7(DSBSO)	High	0	0	0	0	2.24265e+08	0	0	0	0	0	0	0	MBR	MBR	MBR	MBR	MS/MS	MS/MS	MBR	MBR	MBR	MBR	MBR	MBR	High	Known	P62805,P84243
DSBSO	Inter	1	2	RIVEAAN[K]K	Q8N183	8	GTEQEAA[K]NK	Q9Y2W1	8	NADH dehydrogenase [ubiquinone] 1 alpha subcomplex assembly factor 2 OS=Homo sapiens OX=9606 GN=NDUFAF2 PE=1 SV=1	Thyroid hormone receptor-associated protein 3 OS=Homo sapiens OX=9606 GN=THRAP3 PE=1 SV=2	259.4	57	668	FALSE	K8(DSBSO)	K8(DSBSO)	High	0	0	0	1.67966e+08	2.11394e+08	0	0	0	0	0	0	0	MBR	MBR	MBR	MBR	MS/MS	MBR	MBR	MBR	MBR	MBR	MBR	MBR	High	Novel	Q8N183,Q9Y2W1
DSBSO	Inter	1	2	LEMEQAQ[K]AK	Q5UCC4	8	YVNYI[K]TSEVVR	Q9NPA0	6	ER membrane protein complex subunit 10 OS=Homo sapiens OX=9606 GN=EMC10 PE=1 SV=1	Endoplasmic reticulum membrane protein complex subunit 7 OS=Homo sapiens OX=9606 GN=EMC7 PE=1 SV=1	408.9	212	127	FALSE	K8(DSBSO)	K6(DSBSO)	High	0	0	0	0	0	0	0	0	0	0	0	0	Unknown	Unknown	Unknown	Unknown	Unknown	Unknown	Unknown	Unknown	Unknown	Unknown	Unknown	Unknown	Unknown	Known	Q5UCC4,Q9NPA0
DSBSO	Inter	3	2	[K]AEEELK	Q5VU43	1	LHNMIVDLDNVV[K]K	Q16891	13	Myomegalin OS=Homo sapiens OX=9606 GN=PDE4DIP PE=1 SV=3	MICOS complex subunit MIC60 OS=Homo sapiens OX=9606 GN=IMMT PE=1 SV=1	253.38	1022	343	FALSE	K1(DSBSO)	M4(Oxidation);K13(DSBSO)	High	8.38242e+06	0	2.7941e+07	2.97299e+08	1.64697e+08	1.86592e+08	2.86931e+06	0	0	0	0	0	MBR	MBR	MBR	MBR	MS/MS	MS/MS	MBR	MBR	MBR	MBR	MBR	MBR	High	Novel	Q16891,Q5VU43
DSBSO	Inter	2	2	VCF[K]VK	Q9P0L0	4	EAKPEDLMDS[K]LR	O95292	11	Vesicle-associated membrane protein-associated protein A OS=Homo sapiens OX=9606 GN=VAPA PE=1 SV=3	Vesicle-associated membrane protein-associated protein B/C OS=Homo sapiens OX=9606 GN=VAPB PE=1 SV=3	235.4	50	118	FALSE	C2(Carbamidomethyl);K4(DSBSO)	K11(DSBSO)	High	0	1.02001e+06	0	3.09013e+07	2.70409e+07	3.05363e+07	0	0	0	0	0	0	MBR	MBR	MBR	MBR	MS/MS	MS/MS	MBR	MBR	MBR	MBR	MBR	MBR	High	Known	O95292,Q9P0L0
DSBSO	Inter	2	2	[K]LDQTIAR	Q92925	1	QE[K]FYATLVR	Q8NFD5	3	SWI/SNF-related matrix-associated actin-dependent regulator of chromatin subfamily D member 2 OS=Homo sapiens OX=9606 GN=SMARCD2 PE=1 SV=3	AT-rich interactive domain-containing protein 1B OS=Homo sapiens OX=9606 GN=ARID1B PE=1 SV=3	255.53	168	2180	FALSE	K1(DSBSO)	K3(DSBSO)	High	0	0	0	0	1.24636e+07	0	0	0	0	0	0	0	MBR	MBR	MBR	MBR	MS/MS	MS/MS	MBR	MBR	MBR	MBR	MBR	MBR	High	Known	Q8NFD5,Q92925
DSBSO	Inter	1	2	ASEL[K]EEIK	Q9BPX3	5	VSEL[K]EELK	Q00839	5	Condensin complex subunit 3 OS=Homo sapiens OX=9606 GN=NCAPG PE=1 SV=1	Heterogeneous nuclear ribonucleoprotein U OS=Homo sapiens OX=9606 GN=HNRNPU PE=1 SV=6	329.01	522	17	FALSE	K5(DSBSO)	K5(DSBSO)	High	0	0	0	1.68168e+08	2.01343e+08	2.53313e+08	0	0	0	0	0	0	MBR	MBR	MBR	MBR	MS/MS	MBR	MBR	MBR	MBR	MBR	MBR	MBR	High	Novel	Q00839,Q9BPX3
DSBSO	Inter	1	2	L[K]LSEELSGGR	P61158	2	STT[K]VGNIEIK	P61160	4	Actin-related protein 3 OS=Homo sapiens OX=9606 GN=ACTR3 PE=1 SV=3	Actin-related protein 2 OS=Homo sapiens OX=9606 GN=ACTR2 PE=1 SV=1	318.25	348	46	FALSE	K2(DSBSO)	K4(DSBSO)	High	0	0	0	0	3.88773e+07	4.29469e+07	0	1.38507e+06	0	0	0	0	MBR	MBR	MBR	MBR	MS/MS	MBR	MBR	MBR	MBR	MBR	MBR	MBR	High	Known	P61158,P61160
DSBSO	Inter	1	2	YSQICA[K]AVR	P56381	7	ANLE[K]AQAELVGTADEATR	P30049	5	ATP synthase subunit epsilon, mitochondrial OS=Homo sapiens OX=9606 GN=ATP5F1E PE=1 SV=2	ATP synthase subunit delta, mitochondrial OS=Homo sapiens OX=9606 GN=ATP5F1D PE=1 SV=2	287.67	21	136	FALSE	C5(Carbamidomethyl);K7(DSBSO)	K5(DSBSO)	High	0	0	0	0	0	0	0	0	0	0	0	0	Unknown	Unknown	Unknown	Unknown	Unknown	Unknown	Unknown	Unknown	Unknown	Unknown	Unknown	Unknown	Unknown	Known	P30049,P56381
DSBSO	Inter	2	2	VS[K]EIFNK	Q9NQT4	3	AGLLSQA[K]GSAYLEAGGTK	Q5RKV6	8	Exosome complex component RRP46 OS=Homo sapiens OX=9606 GN=EXOSC5 PE=1 SV=1	Exosome complex component MTR3 OS=Homo sapiens OX=9606 GN=EXOSC6 PE=1 SV=1	283.94	68	50	FALSE	K3(DSBSO)	K8(DSBSO)	High	0	0	0	0	0	0	0	0	0	0	0	0	Unknown	Unknown	Unknown	Unknown	Unknown	Unknown	Unknown	Unknown	Unknown	Unknown	Unknown	Unknown	Unknown	Known	Q5RKV6,Q9NQT4
DSBSO	Inter	1	2	AED[K]EWMPVTK	P15880	4	FIMESGA[K]GCEVVVSGK	P23396	8	Small ribosomal subunit protein uS5 OS=Homo sapiens OX=9606 GN=RPS2 PE=1 SV=2	Small ribosomal subunit protein uS3 OS=Homo sapiens OX=9606 GN=RPS3 PE=1 SV=2	378.08	58	132	FALSE	K4(DSBSO)	K8(DSBSO);C10(Carbamidomethyl)	High	0	0	0	0	0	0	0	0	0	0	0	0	Unknown	Unknown	Unknown	Unknown	Unknown	Unknown	Unknown	Unknown	Unknown	Unknown	Unknown	Unknown	Unknown	Known	P15880,P23396
DSBSO	Inter	1	2	AASQPTSLAPE[K]LR	Q96N66	12	AMTA[K]GGDISVCEWYQR	P14854	5	Lysophospholipid acyltransferase 7 OS=Homo sapiens OX=9606 GN=MBOAT7 PE=1 SV=2	Cytochrome c oxidase subunit 6B1 OS=Homo sapiens OX=9606 GN=COX6B1 PE=1 SV=2	288.57	468	47	FALSE	K12(DSBSO)	K5(DSBSO);C12(Carbamidomethyl)	High	1.01196e+06	0	0	1.58764e+07	7.6292e+06	0	0	0	0	0	0	0	MBR	MBR	MBR	MBR	MS/MS	MBR	MBR	MBR	MBR	MBR	MBR	MBR	High	Novel	P14854,Q96N66
DSBSO	Inter	2	2	ITEVQQ[K]R	Q13868	7	VDVGGSEPASLSYLSFEGAT[K]R	Q9NQT5	21	Exosome complex component RRP4 OS=Homo sapiens OX=9606 GN=EXOSC2 PE=1 SV=2	Exosome complex component RRP40 OS=Homo sapiens OX=9606 GN=EXOSC3 PE=1 SV=3	268.59	94	151	FALSE	K7(DSBSO)	K21(DSBSO)	High	0	0	0	0	2.20551e+07	3.02393e+07	0	0	0	0	0	0	MBR	MBR	MBR	MBR	MBR	MS/MS	MBR	MBR	MBR	MBR	MBR	MBR	High	Known	Q13868,Q9NQT5
DSBSO	Inter	2	2	L[K]SVVGNLHR	P46087	2	LVSLGTCFG[K]FTK	Q9Y221	10	28S rRNA (cytosine(4447)-C(5))-methyltransferase OS=Homo sapiens OX=9606 GN=NOP2 PE=1 SV=2	60S ribosome subunit biogenesis protein NIP7 homolog OS=Homo sapiens OX=9606 GN=NIP7 PE=1 SV=1	372.89	423	72	FALSE	K2(DSBSO)	C7(Carbamidomethyl);K10(DSBSO)	High	0	0	0	0	2.83965e+07	5.14847e+07	0	0	0	0	0	0	MBR	MBR	MBR	MBR	MS/MS	MS/MS	MBR	MBR	MBR	MBR	MBR	MBR	High	Known	P46087,Q9Y221
DSBSO	Inter	1	2	VVLIGG[K]PDR	P61978	7	IFVGGLSPDTPEE[K]IR	Q14103	14	Heterogeneous nuclear ribonucleoprotein K OS=Homo sapiens OX=9606 GN=HNRNPK PE=1 SV=1	Heterogeneous nuclear ribonucleoprotein D0 OS=Homo sapiens OX=9606 GN=HNRNPD PE=1 SV=1	342.11	198	197	FALSE	K7(DSBSO)	K14(DSBSO)	High	0	0	0	0	5.76757e+06	8.12611e+06	0	0	0	0	0	0	MBR	MBR	MBR	MBR	MS/MS	MBR	MBR	MBR	MBR	MBR	MBR	MBR	High	Known	P61978,Q14103
DSBSO	Inter	2	2	SITAA[K]YR	Q8TDN6	6	GLL[K]PGLNVVLEGPK	Q99848	4	Ribosome biogenesis protein BRX1 homolog OS=Homo sapiens OX=9606 GN=BRIX1 PE=1 SV=2	Probable rRNA-processing protein EBP2 OS=Homo sapiens OX=9606 GN=EBNA1BP2 PE=1 SV=2	334.7	276	33	FALSE	K6(DSBSO)	K4(DSBSO)	High	0	0	0	2.50096e+07	1.43251e+08	3.06794e+07	0	0	0	0	0	0	MBR	MBR	MBR	MBR	MS/MS	MS/MS	MBR	MBR	MBR	MBR	MBR	MBR	High	Known	Q8TDN6,Q99848
DSBSO	Inter	2	2	NLLQVDLT[K]R	P17612	9	IVDVIGE[K]IYK	P13861	8	cAMP-dependent protein kinase catalytic subunit alpha OS=Homo sapiens OX=9606 GN=PRKACA PE=1 SV=2	cAMP-dependent protein kinase type II-alpha regulatory subunit OS=Homo sapiens OX=9606 GN=PRKAR2A PE=1 SV=2	520.68	280	280	FALSE	K9(DSBSO)	K8(DSBSO)	High	0	0	0	2.52284e+07	1.89608e+07	2.98779e+07	0	0	0	0	248388	0	MBR	MBR	MBR	MBR	MS/MS	MS/MS	MBR	MBR	MBR	MBR	MBR	MBR	High	Known	P13861,P17612
DSBSO	Inter	1	4	MQIFV[K]TLTGK	P62987;P62979;P0CG47	6	VTIMP[K]DIQLAR	P84243	6	Ubiquitin-ribosomal protein eL40 fusion protein OS=Homo sapiens OX=9606 GN=UBA52 PE=1 SV=2;Ubiquitin-ribosomal protein eS31 fusion protein OS=Homo sapiens OX=9606 GN=RPS27A PE=1 SV=2;Polyubiquitin-B OS=Homo sapiens OX=9606 GN=UBB PE=1 SV=1	Histone H3.3 OS=Homo sapiens OX=9606 GN=H3-3B PE=1 SV=2	337.93	6;6;6	123	FALSE	K6(DSBSO)	K6(DSBSO)	High	0	0	0	2.49061e+07	1.17135e+07	2.70373e+07	0	0	0	0	0	0	MBR	MBR	MBR	MBR	MS/MS	MBR	MBR	MBR	MBR	MBR	MBR	MBR	High	Known	P62987,P84243
DSBSO	Inter	2	2	TFLE[K]R	P25787	5	NIH[K]LLDEVFFSEK	P25789	4	Proteasome subunit alpha type-2 OS=Homo sapiens OX=9606 GN=PSMA2 PE=1 SV=2	Proteasome subunit alpha type-4 OS=Homo sapiens OX=9606 GN=PSMA4 PE=1 SV=1	247.35	176	54	FALSE	K5(DSBSO)	K4(DSBSO)	High	0	0	0	0	2.17103e+07	0	7.68896e+06	0	0	0	0	0	MBR	MBR	MBR	MBR	MS/MS	MBR	MBR	MBR	MBR	MBR	MBR	MBR	High	Known	P25787,P25789
DSBSO	Inter	1	2	GF[K]GLVVPSGGGR	Q9UKX7	3	LGETE[K]LSIMIEECGGLDK	P52292	6	Nuclear pore complex protein Nup50 OS=Homo sapiens OX=9606 GN=NUP50 PE=1 SV=2	Importin subunit alpha-1 OS=Homo sapiens OX=9606 GN=KPNA2 PE=1 SV=1	321.39	62	459	FALSE	K3(DSBSO)	K6(DSBSO);C14(Carbamidomethyl)	High	0	0	0	0	2.52235e+06	6.835e+06	0	0	0	0	0	0	MBR	MBR	MBR	MBR	MS/MS	MBR	MBR	MBR	MBR	MBR	MBR	MBR	High	Known	P52292,Q9UKX7
DSBSO	Inter	3	2	LELEAAQ[K]FLER	Q14974	8	FNVWDTAGQE[K]FGGLR	P62826	11	Importin subunit beta-1 OS=Homo sapiens OX=9606 GN=KPNB1 PE=1 SV=2	GTP-binding nuclear protein Ran OS=Homo sapiens OX=9606 GN=RAN PE=1 SV=3	585.93	23	71	FALSE	K8(DSBSO)	K11(DSBSO)	High	0	0	0	2.24385e+06	3.70705e+06	1.03231e+07	6.92219e+06	1.46157e+06	0	0	0	0	MBR	MBR	MBR	MBR	MS/MS	MS/MS	MS/MS	MBR	MBR	MBR	MBR	MBR	High	Known	P62826,Q14974
DSBSO	Inter	2	2	LTSSLTT[K]GASSFK	P22695	8	YEEENFYLEPYL[K]EVIR	P14927	13	Cytochrome b-c1 complex subunit 2, mitochondrial OS=Homo sapiens OX=9606 GN=UQCRC2 PE=1 SV=3	Cytochrome b-c1 complex subunit 7 OS=Homo sapiens OX=9606 GN=UQCRB PE=1 SV=2	532.17	92	96	FALSE	K8(DSBSO)	K13(DSBSO)	High	0	0	0	1.45349e+08	9.69592e+07	1.63947e+08	0	6.96179e+06	0	0	0	0	MBR	MBR	MBR	MBR	MS/MS	MS/MS	MBR	MBR	MBR	MBR	MBR	MBR	High	Known	P14927,P22695
DSBSO	Inter	2	2	NDEELN[K]LLGR	P04908	7	TVTAMDVVYAL[K]R	P62805	12	Histone H2A type 1-B/E OS=Homo sapiens OX=9606 GN=H2AC8 PE=1 SV=2	Histone H4 OS=Homo sapiens OX=9606 GN=H4C16 PE=1 SV=2	530.79	96	92	FALSE	K7(DSBSO)	K12(DSBSO)	High	0	0	0	1.52996e+07	8.76684e+06	1.33573e+07	2.52521e+06	1.25744e+06	0	0	0	0	MBR	MBR	MBR	MBR	MS/MS	MS/MS	MBR	MBR	MBR	MBR	MBR	MBR	High	Known	P04908,P62805
DSBSO	Inter	1	3	DDGYST[K]DSYSSR	P38159;Q96E39	7	ITPENLPQILLQL[K]R	P43243	14	RNA-binding motif protein, X chromosome OS=Homo sapiens OX=9606 GN=RBMX PE=1 SV=3;RNA binding motif protein, X-linked-like-1 OS=Homo sapiens OX=9606 GN=RBMXL1 PE=1 SV=1	Matrin-3 OS=Homo sapiens OX=9606 GN=MATR3 PE=1 SV=2	290.92	217;217	146	FALSE	K7(DSBSO)	K14(DSBSO)	High	0	0	0	4.0405e+06	2.69029e+06	5.18342e+06	0	0	0	0	0	0	MBR	MBR	MBR	MBR	MS/MS	MBR	MBR	MBR	MBR	MBR	MBR	MBR	High	Known	P38159,P43243
DSBSO	Inter	1	2	LES[K]LDYKPV	P62333	4	APSIIFIDELDAIGT[K]R	P17980	16	26S proteasome regulatory subunit 10B OS=Homo sapiens OX=9606 GN=PSMC6 PE=1 SV=1	26S proteasome regulatory subunit 6A OS=Homo sapiens OX=9606 GN=PSMC3 PE=1 SV=3	287.73	383	294	FALSE	K4(DSBSO)	K16(DSBSO)	High	0	0	0	0	4.18532e+06	0	590885	0	0	0	0	0	MBR	MBR	MBR	MBR	MS/MS	MBR	MBR	MBR	MBR	MBR	MBR	MBR	High	Known	P17980,P62333
DSBSO	Inter	1	2	VESLQEEIAFL[K]K	P08670	12	EV[K]SLLEELSFQK	Q7Z7A1	3	Vimentin OS=Homo sapiens OX=9606 GN=VIM PE=1 SV=4	Centriolin OS=Homo sapiens OX=9606 GN=CNTRL PE=1 SV=2	252.76	235	1646	FALSE	K12(DSBSO)	K3(DSBSO)	High	0	0	0	786703	1.99203e+07	980419	0	635718	0	0	0	0	MBR	MBR	MBR	MBR	MS/MS	MBR	MBR	MBR	MBR	MBR	MBR	MBR	High	Novel	P08670,Q7Z7A1
DSBSO	Inter	2	2	GENLVSMTVEGPPP[K]DTGIAR	P14678	15	WMEEQAQSLID[K]TTAAFQQGK	P09234	12	Small nuclear ribonucleoprotein-associated proteins B and B' OS=Homo sapiens OX=9606 GN=SNRPB PE=1 SV=2	U1 small nuclear ribonucleoprotein C OS=Homo sapiens OX=9606 GN=SNRPC PE=1 SV=1	518.46	88	52	FALSE	K15(DSBSO)	K12(DSBSO)	High	0	0	0	0	4.87749e+07	4.49898e+07	0	0	0	0	0	0	MBR	MBR	MBR	MBR	MS/MS	MS/MS	MBR	MBR	MBR	MBR	MBR	MBR	Unknown	Known	P09234,P14678
DSBSO	Inter	2	2	YSPEF[K]DPLIDK	Q9Y2R9	6	AIAYLFPSGLFE[K]R	P82933	13	Small ribosomal subunit protein uS7m OS=Homo sapiens OX=9606 GN=MRPS7 PE=1 SV=2	Small ribosomal subunit protein uS9m OS=Homo sapiens OX=9606 GN=MRPS9 PE=1 SV=2	273.91	42	119	FALSE	K6(DSBSO)	K13(DSBSO)	High	0	0	0	0	3.54607e+06	8.67032e+06	2.17608e+06	0	0	0	0	0	MBR	MBR	MBR	MBR	MS/MS	MBR	MBR	MBR	MBR	MBR	MBR	MBR	High	Known	P82933,Q9Y2R9
DSBSO	Inter	1	2	FLLDTN[K]SR	Q14566	7	YA[K]LFADAVQELLPQYK	P33993	3	DNA replication licensing factor MCM6 OS=Homo sapiens OX=9606 GN=MCM6 PE=1 SV=1	DNA replication licensing factor MCM7 OS=Homo sapiens OX=9606 GN=MCM7 PE=1 SV=4	328.19	197	75	FALSE	K7(DSBSO)	K3(DSBSO)	High	0	0	0	0	6.69805e+06	3.69754e+07	0	0	0	0	0	0	MBR	MBR	MBR	MBR	MS/MS	MBR	MBR	MBR	MBR	MBR	MBR	MBR	High	Known	P33993,Q14566
DSBSO	Inter	2	2	DLS[K]SMSGR	O15212	4	YLVEVEELAEEVLAD[K]R	Q9NUG6	16	Prefoldin subunit 6 OS=Homo sapiens OX=9606 GN=PFDN6 PE=1 SV=1	p53 and DNA damage-regulated protein 1 OS=Homo sapiens OX=9606 GN=PDRG1 PE=1 SV=2	267.21	25	27	FALSE	K4(DSBSO)	K16(DSBSO)	High	0	0	0	1.19259e+06	3.31578e+06	829301	306680	276668	0	0	0	0	MBR	MBR	MBR	MBR	MS/MS	MBR	MBR	MBR	MBR	MBR	MBR	MBR	High	Known	O15212,Q9NUG6
DSBSO	Inter	1	2	GA[K]WVTALEEIPSLIIK	Q69YN4	3	TTASEPVEQSEATS[K]DCSR	Q15007	15	Protein virilizer homolog OS=Homo sapiens OX=9606 GN=VIRMA PE=1 SV=2	Pre-mRNA-splicing regulator WTAP OS=Homo sapiens OX=9606 GN=WTAP PE=1 SV=2	560.8	399	268	FALSE	K3(DSBSO)	K15(DSBSO);C17(Carbamidomethyl)	High	0	0	0	0	0	0	0	0	0	0	0	0	Unknown	Unknown	Unknown	Unknown	Unknown	Unknown	Unknown	Unknown	Unknown	Unknown	Unknown	Unknown	Unknown	Known	Q15007,Q69YN4
DSBSO	Inter	2	2	NDEELN[K]LLGR	P04908	7	LLG[K]VTIAQGGVLPNIQAVLLPK	P20671	4	Histone H2A type 1-B/E OS=Homo sapiens OX=9606 GN=H2AC8 PE=1 SV=2	Histone H2A type 1-D OS=Homo sapiens OX=9606 GN=H2AC7 PE=1 SV=2	325.38	96	100	FALSE	K7(DSBSO)	K4(DSBSO)	High	0	0	0	5.65397e+07	1.93254e+07	7.30218e+07	0	0	0	0	0	0	MBR	MBR	MBR	MBR	MS/MS	MS/MS	MBR	MBR	MBR	MBR	MBR	MBR	High	Known	P04908,P20671
DSBSO	Inter	2	2	[K]GDVLTLLSSINK	P02549	1	ELLDFVP[K]LDQVVESPAIPR	P16157	8	Spectrin alpha chain, erythrocytic 1 OS=Homo sapiens OX=9606 GN=SPTA1 PE=1 SV=5	Ankyrin-1 OS=Homo sapiens OX=9606 GN=ANK1 PE=1 SV=3	270.84	1000	849	FALSE	K1(DSBSO)	K8(DSBSO)	High	0	0	0	0	737528	3.58751e+06	0	0	0	0	0	0	MBR	MBR	MBR	MBR	MS/MS	MS/MS	MBR	MBR	MBR	MBR	MBR	MBR	Unknown	Known	P02549,P16157
DSBSO	Inter	1	2	L[K]SGSGPVR	O75607	2	AD[K]DYHFK	P06748	3	Nucleoplasmin-3 OS=Homo sapiens OX=9606 GN=NPM3 PE=1 SV=3	Nucleophosmin OS=Homo sapiens OX=9606 GN=NPM1 PE=1 SV=2	260.91	125	27	FALSE	K2(DSBSO)	K3(DSBSO)	High	0	0	0	7.39627e+07	2.11094e+07	7.18248e+07	0	0	0	0	0	0	MBR	MBR	MBR	MBR	MBR	MS/MS	MBR	MBR	MBR	MBR	MBR	MBR	High	Known	O75607,P06748
DSBSO	Inter	1	2	LAG[K]LR	Q7Z2Z2	4	FLQ[K]LR	Q9UL54	4	Elongation factor-like GTPase 1 OS=Homo sapiens OX=9606 GN=EFL1 PE=1 SV=2	Serine/threonine-protein kinase TAO2 OS=Homo sapiens OX=9606 GN=TAOK2 PE=1 SV=2	250.36	53	82	FALSE	K4(DSBSO)	K4(DSBSO)	High	0	0	0	7.80231e+07	4.95411e+07	1.17709e+08	2.01811e+07	9.60773e+06	0	0	0	0	MBR	MBR	MBR	MBR	MBR	MS/MS	MBR	MBR	MBR	MBR	MBR	MBR	High	Novel	Q7Z2Z2,Q9UL54
DSBSO	Inter	1	2	VIWG[K]VTR	P18077	5	THQ[K]FVIATSTK	Q02878	4	Large ribosomal subunit protein eL33 OS=Homo sapiens OX=9606 GN=RPL35A PE=1 SV=2	Large ribosomal subunit protein eL6 OS=Homo sapiens OX=9606 GN=RPL6 PE=1 SV=3	264.02	73	192	FALSE	K5(DSBSO)	K4(DSBSO)	High	0	0	0	3.22699e+07	0	7.05454e+07	0	0	0	0	0	0	MBR	MBR	MBR	MBR	MBR	MS/MS	MBR	MBR	MBR	MBR	MBR	MBR	High	Known	P18077,Q02878
DSBSO	Inter	1	2	[K]ADVLK	O15182	1	SDQDYIL[K]EGDLVK	Q9UQ80	8	Centrin-3 OS=Homo sapiens OX=9606 GN=CETN3 PE=1 SV=2	Proliferation-associated protein 2G4 OS=Homo sapiens OX=9606 GN=PA2G4 PE=1 SV=3	252	63	101	FALSE	K1(DSBSO)	K8(DSBSO)	High	0	0	0	1.38686e+08	8.0491e+07	1.51189e+08	0	0	0	0	0	0	MBR	MBR	MBR	MBR	MBR	MS/MS	MBR	MBR	MBR	MBR	MBR	MBR	High	Novel	O15182,Q9UQ80
DSBSO	Inter	1	2	G[K]YYAVNFPMR	Q92769	2	EFEEES[K]QPGVSEQQR	O94776	7	Histone deacetylase 2 OS=Homo sapiens OX=9606 GN=HDAC2 PE=1 SV=2	Metastasis-associated protein MTA2 OS=Homo sapiens OX=9606 GN=MTA2 PE=1 SV=1	391.02	221	71	FALSE	K2(DSBSO)	K7(DSBSO)	High	0	0	0	0	5.96372e+06	1.75211e+07	0	0	0	0	0	0	MBR	MBR	MBR	MBR	MBR	MS/MS	MBR	MBR	MBR	MBR	MBR	MBR	High	Known	O94776,Q92769
DSBSO	Inter	1	2	LELQ[K]LLER	O75643	5	QT[K]EQSQLTATQTR	Q6P2Q9	3	U5 small nuclear ribonucleoprotein 200 kDa helicase OS=Homo sapiens OX=9606 GN=SNRNP200 PE=1 SV=2	Pre-mRNA-processing-splicing factor 8 OS=Homo sapiens OX=9606 GN=PRPF8 PE=1 SV=2	409.87	1039	2034	FALSE	K5(DSBSO)	K3(DSBSO)	High	0	0	0	0	0	3.51077e+07	0	0	0	0	0	0	MBR	MBR	MBR	MBR	MBR	MS/MS	MBR	MBR	MBR	MBR	MBR	MBR	High	Known	O75643,Q6P2Q9
DSBSO	Inter	4	2	[K]TLNI	P11177	1	GANQWI[K]FK	P08559	7	Pyruvate dehydrogenase E1 component subunit beta, mitochondrial OS=Homo sapiens OX=9606 GN=PDHB PE=1 SV=3	Pyruvate dehydrogenase E1 component subunit alpha, somatic form, mitochondrial OS=Homo sapiens OX=9606 GN=PDHA1 PE=1 SV=3	269.2	355	385	FALSE	K1(DSBSO)	K7(DSBSO)	High	0	0	0	5.95927e+06	0	5.1813e+07	5.02899e+07	2.15071e+07	3.04121e+07	0	0	0	MBR	MBR	MBR	MBR	MBR	MS/MS	MS/MS	MS/MS	MS/MS	MBR	MBR	MBR	High	Known	P08559,P11177
DSBSO	Inter	1	2	VD[K]GVVPLAGTNGETTTQGLDGLSER	P04075	3	VD[K]GVVPLAGTDGETTTQGLDGLSER	P09972	3	Fructose-bisphosphate aldolase A OS=Homo sapiens OX=9606 GN=ALDOA PE=1 SV=2	Fructose-bisphosphate aldolase C OS=Homo sapiens OX=9606 GN=ALDOC PE=1 SV=2	972.93	111	111	FALSE	K3(DSBSO)	K3(DSBSO)	High	0	0	0	0	0	0	0	0	0	0	0	0	Unknown	Unknown	Unknown	Unknown	Unknown	Unknown	Unknown	Unknown	Unknown	Unknown	Unknown	Unknown	Unknown	Known	P04075,P09972
DSBSO	Inter	1	2	DLAGSIIG[K]GGQR	P61978	9	VFIGNLNTLVV[K]K	P07910	12	Heterogeneous nuclear ribonucleoprotein K OS=Homo sapiens OX=9606 GN=HNRNPK PE=1 SV=1	Heterogeneous nuclear ribonucleoproteins C1/C2 OS=Homo sapiens OX=9606 GN=HNRNPC PE=1 SV=4	263.2	405	29	FALSE	K9(DSBSO)	K12(DSBSO)	High	0	0	0	6.76587e+06	3.62139e+06	8.33852e+06	0	0	0	0	0	0	MBR	MBR	MBR	MBR	MBR	MS/MS	MBR	MBR	MBR	MBR	MBR	MBR	High	Known	P07910,P61978
DSBSO	Inter	1	2	[K]EELTLEGIR	P60842	1	AIIPCI[K]GYDVIAQAQSGTGK	Q14240	7	Eukaryotic initiation factor 4A-I OS=Homo sapiens OX=9606 GN=EIF4A1 PE=1 SV=1	Eukaryotic initiation factor 4A-II OS=Homo sapiens OX=9606 GN=EIF4A2 PE=1 SV=2	365.27	238	69	FALSE	K1(DSBSO)	C5(Carbamidomethyl);K7(DSBSO)	High	0	0	0	5.38278e+06	3.99855e+06	5.38303e+06	0	0	0	0	0	0	MBR	MBR	MBR	MBR	MBR	MS/MS	MBR	MBR	MBR	MBR	MBR	MBR	High	Known	P60842,Q14240
DSBSO	Inter	1	2	TL[K]SQNTELASTASLLR	P17535	3	[K]AEDLSSLNGQLQSEVTLLR	P15336	1	Transcription factor JunD OS=Homo sapiens OX=9606 GN=JUND PE=1 SV=3	Cyclic AMP-dependent transcription factor ATF-2 OS=Homo sapiens OX=9606 GN=ATF2 PE=1 SV=4	350.6	304	383	FALSE	K3(DSBSO)	K1(DSBSO)	High	0	0	0	0	6.62989e+06	1.62782e+07	0	0	0	0	0	0	MBR	MBR	MBR	MBR	MBR	MS/MS	MBR	MBR	MBR	MBR	MBR	MBR	High	Known	P15336,P17535
DSBSO	Inter	1	2	A[K]MTDFDR	P50914	2	SVFALTNGIYPH[K]LVF	Q02878	13	Large ribosomal subunit protein eL14 OS=Homo sapiens OX=9606 GN=RPL14 PE=1 SV=4	Large ribosomal subunit protein eL6 OS=Homo sapiens OX=9606 GN=RPL6 PE=1 SV=3	240.42	103	285	FALSE	K2(DSBSO)	K13(DSBSO)	High	0	0	0	4.37288e+06	498504	6.93016e+06	2.971e+06	0	0	0	0	0	MBR	MBR	MBR	MBR	MBR	MS/MS	MBR	MBR	MBR	MBR	MBR	MBR	High	Known	P50914,Q02878
DSBSO	Inter	1	2	L[K]VPEWVDTVK	P39019	2	QY[K]IPDWFLNR	P62269	3	Small ribosomal subunit protein eS19 OS=Homo sapiens OX=9606 GN=RPS19 PE=1 SV=2	Small ribosomal subunit protein uS13 OS=Homo sapiens OX=9606 GN=RPS18 PE=1 SV=3	257.12	29	78	FALSE	K2(DSBSO)	K3(DSBSO)	High	0	0	0	0	0	5.75739e+07	1.26324e+07	1.12552e+07	0	0	0	0	MBR	MBR	MBR	MBR	MBR	MS/MS	MBR	MBR	MBR	MBR	MBR	MBR	High	Known	P39019,P62269
DSBSO	Inter	1	2	GQAFVIF[K]ELGSSTNALR	P08579	8	GENLVSMTVEGPPP[K]DTGIAR	P14678	15	U2 small nuclear ribonucleoprotein B'' OS=Homo sapiens OX=9606 GN=SNRPB2 PE=1 SV=1	Small nuclear ribonucleoprotein-associated proteins B and B' OS=Homo sapiens OX=9606 GN=SNRPB PE=1 SV=2	520.26	57	88	FALSE	K8(DSBSO)	K15(DSBSO)	High	0	0	0	0	1.38403e+07	2.24394e+07	0	0	0	0	0	0	MBR	MBR	MBR	MBR	MBR	MS/MS	MBR	MBR	MBR	MBR	MBR	MBR	High	Known	P08579,P14678
DSBSO	Inter	1	9	[K]LAVNMVPFPR	Q9H4B7;Q13509;Q13885;P68371;Q9BUF5;P07437;Q9BVA1	1	LPLQDVY[K]IGGIGTVPVGR	P68104;Q05639	8	Tubulin beta-1 chain OS=Homo sapiens OX=9606 GN=TUBB1 PE=1 SV=1;Tubulin beta-3 chain OS=Homo sapiens OX=9606 GN=TUBB3 PE=1 SV=2;Tubulin beta-2A chain OS=Homo sapiens OX=9606 GN=TUBB2A PE=1 SV=1;Tubulin beta-4B chain OS=Homo sapiens OX=9606 GN=TUBB4B PE=1 SV=1;Tubulin beta-6 chain OS=Homo sapiens OX=9606 GN=TUBB6 PE=1 SV=1;Tubulin beta chain OS=Homo sapiens OX=9606 GN=TUBB PE=1 SV=2;Tubulin beta-2…	Elongation factor 1-alpha 1 OS=Homo sapiens OX=9606 GN=EEF1A1 PE=1 SV=1;Elongation factor 1-alpha 2 OS=Homo sapiens OX=9606 GN=EEF1A2 PE=1 SV=1	307.86	252;252;252;252;252;252;252	255;255	FALSE	K1(DSBSO)	K8(DSBSO)	High	0	0	0	0	0	1.03713e+06	0	0	0	0	0	0	MBR	MBR	MBR	MBR	MBR	MS/MS	MBR	MBR	MBR	MBR	MBR	MBR	High	Novel	P68104,Q9H4B7
DSBSO	Inter	1	2	EHTALL[K]IEGVYAR	P18077	7	QAMPF[K]CMQLTDFILK	P50914	6	Large ribosomal subunit protein eL33 OS=Homo sapiens OX=9606 GN=RPL35A PE=1 SV=2	Large ribosomal subunit protein eL14 OS=Homo sapiens OX=9606 GN=RPL14 PE=1 SV=4	397.84	29	53	FALSE	K7(DSBSO)	K6(DSBSO);C7(Carbamidomethyl)	High	0	0	0	0	0	0	0	0	0	0	0	0	Unknown	Unknown	Unknown	Unknown	Unknown	Unknown	Unknown	Unknown	Unknown	Unknown	Unknown	Unknown	Unknown	Known	P18077,P50914
DSBSO	Inter	1	4	SLGNI[K]FIGELFK	Q04637	6	GIYAYGFE[K]PSAIQQR	P60842;Q14240;P38919	9	Eukaryotic translation initiation factor 4 gamma 1 OS=Homo sapiens OX=9606 GN=EIF4G1 PE=1 SV=4	Eukaryotic initiation factor 4A-I OS=Homo sapiens OX=9606 GN=EIF4A1 PE=1 SV=1;Eukaryotic initiation factor 4A-II OS=Homo sapiens OX=9606 GN=EIF4A2 PE=1 SV=2;Eukaryotic initiation factor 4A-III OS=Homo sapiens OX=9606 GN=EIF4A3 PE=1 SV=4	267.06	900	54;55;60	FALSE	K6(DSBSO)	K9(DSBSO)	High	0	0	0	693444	0	1.55541e+06	0	0	0	0	0	0	MBR	MBR	MBR	MBR	MBR	MS/MS	MBR	MBR	MBR	MBR	MBR	MBR	High	Known	P60842,Q04637
DSBSO	Inter	1	2	[K]DAEAWFTSR	P08727	1	FLEQQN[K]ILLAELEQLK	P08670	7	Keratin, type I cytoskeletal 19 OS=Homo sapiens OX=9606 GN=KRT19 PE=1 SV=4	Vimentin OS=Homo sapiens OX=9606 GN=VIM PE=1 SV=4	283.89	265	129	FALSE	K1(DSBSO)	K7(DSBSO)	High	0	0	0	2.26771e+06	1.0764e+06	2.00298e+06	1.03285e+06	0	0	0	0	0	MBR	MBR	MBR	MBR	MBR	MS/MS	MBR	MBR	MBR	MBR	MBR	MBR	High	Novel	P08670,P08727
DSBSO	Inter	2	2	EFALSNL[K]AGAK	Q9BUQ8	8	DSWLDNIDWV[K]IR	O95400	11	Probable ATP-dependent RNA helicase DDX23 OS=Homo sapiens OX=9606 GN=DDX23 PE=1 SV=3	CD2 antigen cytoplasmic tail-binding protein 2 OS=Homo sapiens OX=9606 GN=CD2BP2 PE=1 SV=1	490.94	711	127	FALSE	K8(DSBSO)	K11(DSBSO)	High	0	0	0	1.81191e+07	1.43606e+07	3.58078e+07	1.1934e+07	1.47946e+06	0	705674	0	0	MBR	MBR	MBR	MBR	MBR	MS/MS	MBR	MS/MS	MBR	MBR	MBR	MBR	High	Known	O95400,Q9BUQ8
DSBSO	Inter	1	2	MAQFDA[K]K	P26641	7	GVVQELQQAIS[K]LEAR	P29692	12	Elongation factor 1-gamma OS=Homo sapiens OX=9606 GN=EEF1G PE=1 SV=3	Elongation factor 1-delta OS=Homo sapiens OX=9606 GN=EEF1D PE=1 SV=5	259.72	219	107	FALSE	K7(DSBSO)	K12(DSBSO)	High	0	0	0	2.23496e+06	0	2.34082e+06	0	0	0	0	0	0	MBR	MBR	MBR	MBR	MBR	MS/MS	MBR	MBR	MBR	MBR	MBR	MBR	High	Known	P26641,P29692
DSBSO	Inter	1	2	TPAL[K]YQQLFEDIR	P33991	5	VMLESFIDTQ[K]FSVMR	P49736	11	DNA replication licensing factor MCM4 OS=Homo sapiens OX=9606 GN=MCM4 PE=1 SV=5	DNA replication licensing factor MCM2 OS=Homo sapiens OX=9606 GN=MCM2 PE=1 SV=4	389.93	819	807	FALSE	K5(DSBSO)	K11(DSBSO)	High	0	0	0	0	4.90965e+06	1.25157e+07	0	0	0	0	0	0	MBR	MBR	MBR	MBR	MBR	MS/MS	MBR	MBR	MBR	MBR	MBR	MBR	High	Known	P33991,P49736
DSBSO	Inter	2	2	[K]ILDSVGIEADDDR	P05387	1	INALI[K]AAGVNVEPFWPGLFAK	P05386	6	Large ribosomal subunit protein P2 OS=Homo sapiens OX=9606 GN=RPLP2 PE=1 SV=1	Large ribosomal subunit protein P1 OS=Homo sapiens OX=9606 GN=RPLP1 PE=1 SV=1	612.95	25	33	FALSE	K1(DSBSO)	K6(DSBSO)	High	0	0	0	0	0	9.48764e+06	0	0	0	0	0	0	MBR	MBR	MBR	MBR	MBR	MS/MS	MS/MS	MBR	MBR	MBR	MBR	MBR	High	Known	P05386,P05387
DSBSO	Inter	1	2	LGFAGLVQEISFGTT[K]DK	P48643	16	SLHDALCVLAQTV[K]DSR	P78371	14	T-complex protein 1 subunit epsilon OS=Homo sapiens OX=9606 GN=CCT5 PE=1 SV=1	T-complex protein 1 subunit beta OS=Homo sapiens OX=9606 GN=CCT2 PE=1 SV=4	329.48	368	402	FALSE	K16(DSBSO)	C7(Carbamidomethyl);K14(DSBSO)	High	0	0	0	757160	0	1.13848e+06	118484	0	0	0	0	0	MBR	MBR	MBR	MBR	MBR	MS/MS	MBR	MBR	MBR	MBR	MBR	MBR	High	Known	P48643,P78371
DSBSO	Inter	1	2	D[K]ASFLQTVQK	Q9BQ95	2	ILYT[K]ILDVLEEIPK	Q16718	5	Evolutionarily conserved signaling intermediate in Toll pathway, mitochondrial OS=Homo sapiens OX=9606 GN=ECSIT PE=1 SV=1	NADH dehydrogenase [ubiquinone] 1 alpha subcomplex subunit 5 OS=Homo sapiens OX=9606 GN=NDUFA5 PE=1 SV=3	350.55	86	30	FALSE	K2(DSBSO)	K5(DSBSO)	High	0	0	0	1.66056e+06	0	3.416e+06	0	0	0	0	0	0	MBR	MBR	MBR	MBR	MBR	MS/MS	MBR	MBR	MBR	MBR	MBR	MBR	High	Known	Q16718,Q9BQ95
