# Supplementary material for: In vivo crosslinking and effective 2D enrichment for proteome wide interactome studies
Source: Commun Chem. 2025 Aug 13;8:245. doi: 10.1038/s42004-025-01644-6 (PMC12350791; doi:10.1038/s42004-025-01644-6)
Supplement: Supplementary file 11 — Supplementary Data 8 [file 42004_2025_1644_MOESM11_ESM.xlsx]

## Sheet: Crosslinks
Crosslinker	Crosslink Type	# CSMs	# Proteins	Sequence A	Accession A	Position A	Sequence B	Accession B	Position B	Protein Descriptions A	Protein Descriptions B	Best CSM Score	In protein A	In protein B	Decoy	Modifications A	Modifications B	Confidence	apQuant Area: 20240703_Eclipse_NEO4_FAIMS_Aurora25cm_pepmapTrap_Braeuer_Brennecke_IMBA_ID022_Fraction7-8_WholeCell_Rep1	apQuant Area: 20240703_Eclipse_NEO4_FAIMS_Aurora25cm_pepmapTrap_Braeuer_Brennecke_IMBA_ID022_Fraction7-8_WholeCell_Rep2	apQuant Area: 20240703_Eclipse_NEO4_FAIMS_Aurora25cm_pepmapTrap_Braeuer_Brennecke_IMBA_ID022_Fraction7-8_WholeCell_Rep3	apQuant Area: 20240703_Eclipse_NEO4_FAIMS_Aurora25cm_pepmapTrap_Braeuer_Brennecke_IMBA_ID022_Fraction9_WholeCell_Rep1	apQuant Area: 20240703_Eclipse_NEO4_FAIMS_Aurora25cm_pepmapTrap_Braeuer_Brennecke_IMBA_ID022_Fraction9_WholeCell_Rep2	apQuant Area: 20240703_Eclipse_NEO4_FAIMS_Aurora25cm_pepmapTrap_Braeuer_Brennecke_IMBA_ID022_Fraction9_WholeCell_Rep3	apQuant Area: 20240703_Eclipse_NEO4_FAIMS_Aurora25cm_pepmapTrap_Braeuer_Brennecke_IMBA_ID022_Fraction10_WholeCell_Rep1	apQuant Area: 20240703_Eclipse_NEO4_FAIMS_Aurora25cm_pepmapTrap_Braeuer_Brennecke_IMBA_ID022_Fraction10_WholeCell_Rep2	apQuant Area: 20240703_Eclipse_NEO4_FAIMS_Aurora25cm_pepmapTrap_Braeuer_Brennecke_IMBA_ID022_Fraction10_WholeCell_Rep3	apQuant Area: 20240703_Eclipse_NEO4_FAIMS_Aurora25cm_pepmapTrap_Braeuer_Brennecke_IMBA_ID022_Fraction11-12_WholeCell_Rep1	apQuant Area: 20240703_Eclipse_NEO4_FAIMS_Aurora25cm_pepmapTrap_Braeuer_Brennecke_IMBA_ID022_Fraction11-12_WholeCell_Rep2	apQuant Area: 20240703_Eclipse_NEO4_FAIMS_Aurora25cm_pepmapTrap_Braeuer_Brennecke_IMBA_ID022_Fraction11-12_WholeCell_Rep3	Identified by: 20240703_Eclipse_NEO4_FAIMS_Aurora25cm_pepmapTrap_Braeuer_Brennecke_IMBA_ID022_Fraction7-8_WholeCell_Rep1	Identified by: 20240703_Eclipse_NEO4_FAIMS_Aurora25cm_pepmapTrap_Braeuer_Brennecke_IMBA_ID022_Fraction7-8_WholeCell_Rep2	Identified by: 20240703_Eclipse_NEO4_FAIMS_Aurora25cm_pepmapTrap_Braeuer_Brennecke_IMBA_ID022_Fraction7-8_WholeCell_Rep3	Identified by: 20240703_Eclipse_NEO4_FAIMS_Aurora25cm_pepmapTrap_Braeuer_Brennecke_IMBA_ID022_Fraction9_WholeCell_Rep1	Identified by: 20240703_Eclipse_NEO4_FAIMS_Aurora25cm_pepmapTrap_Braeuer_Brennecke_IMBA_ID022_Fraction9_WholeCell_Rep2	Identified by: 20240703_Eclipse_NEO4_FAIMS_Aurora25cm_pepmapTrap_Braeuer_Brennecke_IMBA_ID022_Fraction9_WholeCell_Rep3	Identified by: 20240703_Eclipse_NEO4_FAIMS_Aurora25cm_pepmapTrap_Braeuer_Brennecke_IMBA_ID022_Fraction10_WholeCell_Rep1	Identified by: 20240703_Eclipse_NEO4_FAIMS_Aurora25cm_pepmapTrap_Braeuer_Brennecke_IMBA_ID022_Fraction10_WholeCell_Rep2	Identified by: 20240703_Eclipse_NEO4_FAIMS_Aurora25cm_pepmapTrap_Braeuer_Brennecke_IMBA_ID022_Fraction10_WholeCell_Rep3	Identified by: 20240703_Eclipse_NEO4_FAIMS_Aurora25cm_pepmapTrap_Braeuer_Brennecke_IMBA_ID022_Fraction11-12_WholeCell_Rep1	Identified by: 20240703_Eclipse_NEO4_FAIMS_Aurora25cm_pepmapTrap_Braeuer_Brennecke_IMBA_ID022_Fraction11-12_WholeCell_Rep2	Identified by: 20240703_Eclipse_NEO4_FAIMS_Aurora25cm_pepmapTrap_Braeuer_Brennecke_IMBA_ID022_Fraction11-12_WholeCell_Rep3	apQuant Confidence	Interaction_Status	Pair_Key	Cellular Component A	Cellular Component B	Overlaps
DSBSO	Inter	5	5	NIV[K]K	Q15397	4	[K]LSELLR	P07900	1	Pumilio homolog 3 OS=Homo sapiens OX=9606 GN=PUM3 PE=1 SV=3;Heat shock protein HSP 90-beta OS=Homo sapiens OX=9606 GN=HSP90AB1 PE=1 SV=4;Ras GTPase-activating protein 1 OS=Homo sapiens OX=9606 GN=RASA1 PE=1 SV=1;Midasin OS=Homo sapiens OX=9606 GN=MDN1 PE=1 SV=2	Heat shock protein HSP 90-alpha OS=Homo sapiens OX=9606 GN=HSP90AA1 PE=1 SV=5	241.87	220;410;477;1918	458	FALSE	K4(DSBSO)	K1(DSBSO)	High	0	0	0	1.19746e+08	6.8276e+07	9.1377e+07	4.02556e+07	3.68451e+07	4.19494e+07	4.5444e+06	0	0	MBR	MBR	MBR	MBR	MS/MS	MBR	MS/MS	MBR	MS/MS	MBR	MBR	MBR	High	Novel	P07900,Q15397	ER/Golgi;nucleus;other cell component	non-structural extracellular;extracellular matrix;plasma membrane;other membranes;cytosol;cytoskeleton;mitochondrion;nucleus;other cytoplasmic organelle;other cell component	nucleus; other cell component
DSBSO	Inter	10	2	IDLE[K]K	Q6P2H3	5	DNSTMGYMAA[K]K	P07900	11	Centrosomal protein of 85 kDa OS=Homo sapiens OX=9606 GN=CEP85 PE=1 SV=1	Heat shock protein HSP 90-alpha OS=Homo sapiens OX=9606 GN=HSP90AA1 PE=1 SV=5	256.97	414	631	FALSE	K5(DSBSO)	M5(Oxidation);M8(Oxidation);K11(DSBSO)	High	0	0	0	0	0	0	0	0	0	0	0	0	Unknown	Unknown	Unknown	Unknown	Unknown	Unknown	Unknown	Unknown	Unknown	Unknown	Unknown	Unknown	Unknown	Novel	P07900,Q6P2H3	cytosol;cytoskeleton;ER/Golgi;nucleus;other cell component	non-structural extracellular;extracellular matrix;plasma membrane;other membranes;cytosol;cytoskeleton;mitochondrion;nucleus;other cytoplasmic organelle;other cell component	other cell component; nucleus; cytosol; cytoskeleton
DSBSO	Inter	4	3	[K]DILK	Q96QK1	1	ANV[K]IFK	P40925	4	Vacuolar protein sorting-associated protein 35 OS=Homo sapiens OX=9606 GN=VPS35 PE=1 SV=2;Small ribosomal subunit protein mS31 OS=Homo sapiens OX=9606 GN=MRPS31 PE=1 SV=3	Malate dehydrogenase, cytoplasmic OS=Homo sapiens OX=9606 GN=MDH1 PE=1 SV=4	242.2	127;384	107	FALSE	K1(DSBSO)	K4(DSBSO)	High	0	0	0	4.00622e+07	5.88283e+07	7.39017e+07	0	2.61109e+07	1.94238e+07	2.1603e+06	0	0	MBR	MBR	MBR	MS/MS	MS/MS	MS/MS	MBR	MBR	MS/MS	MBR	MBR	MBR	High	Novel	P40925,Q96QK1	other membranes;cytosol;other cytoplasmic organelle;other cell component	cytosol;cytoskeleton;other cell component	cytosol; other cell component
DSBSO	Inter	11	2	LSGLP[K]HR	P07195	6	DQLIYNLL[K]EEQTPQNK	P00338	9	L-lactate dehydrogenase B chain OS=Homo sapiens OX=9606 GN=LDHB PE=1 SV=2	L-lactate dehydrogenase A chain OS=Homo sapiens OX=9606 GN=LDHA PE=1 SV=2	244.7	156	14	FALSE	K6(DSBSO)	K9(DSBSO)	High	2.15655e+07	2.14094e+06	978033	8.60322e+08	7.72864e+08	6.07284e+08	4.81619e+07	1.39055e+07	1.40868e+07	0	0	0	MS/MS	MS/MS	MBR	MS/MS	MS/MS	MBR	MBR	MBR	MBR	MBR	MBR	MBR	High	Novel	P00338,P07195	other membranes;cytosol;mitochondrion;other cell component	cytosol;mitochondrion;other cell component	mitochondrion; cytosol; other cell component
DSBSO	Inter	4	2	VQDV[K]K	Q9P2J5	5	IAEAE[K]K	P82094	6	Leucine--tRNA ligase, cytoplasmic OS=Homo sapiens OX=9606 GN=LARS1 PE=1 SV=2	TATA element modulatory factor OS=Homo sapiens OX=9606 GN=TMF1 PE=1 SV=2	298.49	491	512	FALSE	K5(DSBSO)	K6(DSBSO)	High	0	0	0	0	4.32328e+07	2.89949e+07	0	0	0	0	0	0	MBR	MBR	MBR	MS/MS	MS/MS	MS/MS	MBR	MS/MS	MBR	MBR	MBR	MBR	High	Novel	P82094,Q9P2J5	cytosol;ER/Golgi;nucleus;other cytoplasmic organelle;other cell component	other membranes;cytosol;ER/Golgi;nucleus	ER/Golgi; nucleus; cytosol
DSBSO	Inter	3	2	MSDG[K]K	P30040	5	ILE[K]DK	O00411	4	Endoplasmic reticulum resident protein 29 OS=Homo sapiens OX=9606 GN=ERP29 PE=1 SV=4	DNA-directed RNA polymerase, mitochondrial OS=Homo sapiens OX=9606 GN=POLRMT PE=1 SV=2	251.44	237	128	FALSE	K5(DSBSO)	K4(DSBSO)	High	0	0	0	0	1.22768e+07	1.19519e+07	0	0	0	0	0	1.37589e+06	MBR	MBR	MBR	MBR	MBR	MS/MS	MBR	MBR	MBR	MBR	MBR	MBR	High	Novel	O00411,P30040	ER/Golgi;other cell component	mitochondrion;other cell component	other cell component
DSBSO	Inter	5	2	L[K]GGPK	Q01831	2	AILE[K]SR	O94906	5	DNA repair protein complementing XP-C cells OS=Homo sapiens OX=9606 GN=XPC PE=1 SV=4	Pre-mRNA-processing factor 6 OS=Homo sapiens OX=9606 GN=PRPF6 PE=1 SV=1	273.31	917	768	FALSE	K2(DSBSO)	K5(DSBSO)	High	0	0	0	5.21851e+07	2.25198e+07	3.21759e+07	0	0	0	0	0	0	MBR	MBR	MBR	MS/MS	MBR	MBR	MBR	MBR	MBR	MBR	MBR	MBR	High	Novel	O94906,Q01831	plasma membrane;other membranes;cytosol;mitochondrion;nucleus;other cell component	nucleus	nucleus
DSBSO	Inter	2	2	LAP[K]DIK	P42025	4	EEIE[K]SSK	Q92878	5	Beta-centractin OS=Homo sapiens OX=9606 GN=ACTR1B PE=1 SV=1	DNA repair protein RAD50 OS=Homo sapiens OX=9606 GN=RAD50 PE=1 SV=1	250.98	324	651	FALSE	K4(DSBSO)	K5(DSBSO)	High	0	0	0	0	1.68254e+08	1.81045e+08	0	1.74638e+07	1.71708e+07	0	0	0	MBR	MBR	MBR	MBR	MBR	MBR	MBR	MS/MS	MBR	MBR	MBR	MBR	High	Novel	P42025,Q92878	non-structural extracellular;cytosol;cytoskeleton;other cell component	nucleus;other cell component	other cell component
DSBSO	Inter	3	2	I[K]DINK	Q15643	2	DL[K]ANESR	Q13813	3	Thyroid receptor-interacting protein 11 OS=Homo sapiens OX=9606 GN=TRIP11 PE=1 SV=3	Spectrin alpha chain, non-erythrocytic 1 OS=Homo sapiens OX=9606 GN=SPTAN1 PE=1 SV=3	265.98	316	1141	FALSE	K2(DSBSO)	K3(DSBSO)	High	0	0	0	8.80089e+07	0	0	1.90472e+07	0	0	0	0	0	MBR	MBR	MBR	MBR	MBR	MBR	MS/MS	MBR	MBR	MBR	MBR	MBR	High	Novel	Q13813,Q15643	other membranes;cytoskeleton;ER/Golgi	non-structural extracellular;plasma membrane;other membranes;cytosol;cytoskeleton;other cell component	cytoskeleton; other membranes
DSBSO	Inter	2	2	[K]ELASALK	P07355	1	L[K]GDDLQAIK	P07910	2	Annexin A2 OS=Homo sapiens OX=9606 GN=ANXA2 PE=1 SV=2	Heterogeneous nuclear ribonucleoproteins C1/C2 OS=Homo sapiens OX=9606 GN=HNRNPC PE=1 SV=4	281.28	81	189	FALSE	K1(DSBSO)	K2(DSBSO)	High	0	0	379452	3.24442e+08	7.43258e+07	6.71611e+07	0	0	0	0	0	0	MBR	MBR	MBR	MBR	MBR	MS/MS	MBR	MBR	MBR	MBR	MBR	MBR	High	Novel	P07355,P07910	non-structural extracellular;extracellular matrix;plasma membrane;other membranes;cytosol;nucleus;other cytoplasmic organelle;other cell component	cytosol;cytoskeleton;nucleus;other cell component	nucleus; cytosol; other cell component
DSBSO	Inter	1	2	L[K]AEIAR	P12270	2	W[K]ALLGR	Q96P11	2	Nucleoprotein TPR OS=Homo sapiens OX=9606 GN=TPR PE=1 SV=3	28S rRNA (cytosine-C(5))-methyltransferase OS=Homo sapiens OX=9606 GN=NSUN5 PE=1 SV=2	247.26	1379	92	FALSE	K2(DSBSO)	K2(DSBSO)	High	0	0	0	1.51607e+07	0	0	1.65407e+07	0	0	0	0	0	MBR	MBR	MBR	MBR	MBR	MBR	MS/MS	MBR	MBR	MBR	MBR	MBR	High	Novel	P12270,Q96P11	other membranes;cytoskeleton;nucleus;other cell component	nucleus	nucleus
DSBSO	Inter	4	2	[K]EIETLK	P30622	1	Q[K]VDSLLENLEK	P07910	2	CAP-Gly domain-containing linker protein 1 OS=Homo sapiens OX=9606 GN=CLIP1 PE=1 SV=2	Heterogeneous nuclear ribonucleoproteins C1/C2 OS=Homo sapiens OX=9606 GN=HNRNPC PE=1 SV=4	237.83	1156	206	FALSE	K1(DSBSO)	K2(DSBSO)	High	0	0	0	1.39885e+08	2.20585e+07	2.32664e+07	5.08884e+07	0	2.54082e+06	0	0	0	MBR	MBR	MBR	MS/MS	MS/MS	MS/MS	MBR	MBR	MBR	MBR	MBR	MBR	High	Novel	P07910,P30622	plasma membrane;other membranes;cytosol;cytoskeleton;nucleus;other cell component	cytosol;cytoskeleton;nucleus;other cell component	cytoskeleton; nucleus; cytosol; other cell component
DSBSO	Inter	4	3	ESIS[K]VR	Q96P70	5	[K]TESHHK	P20671	1	Importin-9 OS=Homo sapiens OX=9606 GN=IPO9 PE=1 SV=3	Histone H2A type 1-D OS=Homo sapiens OX=9606 GN=H2AC7 PE=1 SV=2;Histone H2A type 1-B/E OS=Homo sapiens OX=9606 GN=H2AC8 PE=1 SV=2	247.86	123	120;120	FALSE	K5(DSBSO)	K1(DSBSO)	High	0	606567	590151	3.85618e+06	1.08763e+07	7.45457e+06	0	0	0	0	0	0	MBR	MBR	MBR	MBR	MS/MS	MS/MS	MBR	MBR	MBR	MBR	MBR	MBR	High	Novel	P20671,Q96P70	cytosol;nucleus;other cell component	nucleus;other cell component	nucleus; other cell component
DSBSO	Inter	1	2	VASP[K]K	P46821	5	[K]PAAAGVK	P16401	1	Microtubule-associated protein 1B OS=Homo sapiens OX=9606 GN=MAP1B PE=1 SV=2	Histone H1.5 OS=Homo sapiens OX=9606 GN=H1-5 PE=1 SV=3	252.9	2291	161	FALSE	K5(DSBSO)	K1(DSBSO)	High	0	0	0	0	6.99355e+06	8.76891e+06	0	0	0	0	0	0	MBR	MBR	MBR	MBR	MBR	MS/MS	MBR	MBR	MBR	MBR	MBR	MBR	High	Novel	P16401,P46821	plasma membrane;other membranes;cytosol;cytoskeleton;other cell component	nucleus;other cell component	other cell component
DSBSO	Inter	3	2	LGP[K]K	Q14839	4	NV[K]SLEK	P60866	3	Chromodomain-helicase-DNA-binding protein 4 OS=Homo sapiens OX=9606 GN=CHD4 PE=1 SV=2	Small ribosomal subunit protein uS10 OS=Homo sapiens OX=9606 GN=RPS20 PE=1 SV=1	259.63	123	30	FALSE	K4(DSBSO)	K3(DSBSO)	High	0	0	0	1.40377e+08	6.84232e+07	6.48733e+07	0	1.27677e+07	7.27963e+06	0	0	0	MBR	MBR	MBR	MS/MS	MS/MS	MS/MS	MBR	MBR	MBR	MBR	MBR	MBR	High	Novel	P60866,Q14839	cytoskeleton;nucleus;other cell component	cytosol;translational apparatus;nucleus;other cell component	nucleus; other cell component
DSBSO	Inter	3	2	VAG[K]VTR	Q7Z4S6	4	HNVI[K]TGVR	O43242	5	Kinesin-like protein KIF21A OS=Homo sapiens OX=9606 GN=KIF21A PE=1 SV=2	26S proteasome non-ATPase regulatory subunit 3 OS=Homo sapiens OX=9606 GN=PSMD3 PE=1 SV=2	316.41	847	404	FALSE	K4(DSBSO)	K5(DSBSO)	High	194403	0	0	3.8725e+07	2.84949e+07	2.77052e+07	0	0	1.23148e+06	0	0	0	MBR	MBR	MBR	MBR	MS/MS	MS/MS	MBR	MBR	MBR	MBR	MBR	MBR	High	Novel	O43242,Q7Z4S6	cytosol;cytoskeleton;other cell component	non-structural extracellular;cytosol;nucleus;other cell component	cytosol; other cell component
DSBSO	Inter	3	2	LLADL[K]K	Q96PC5	6	LETQE[K]K	O43633	6	Melanoma inhibitory activity protein 2 OS=Homo sapiens OX=9606 GN=MIA2 PE=1 SV=4	Charged multivesicular body protein 2a OS=Homo sapiens OX=9606 GN=CHMP2A PE=1 SV=1	307.78	30	41	FALSE	K6(DSBSO)	K6(DSBSO)	High	0	0	0	2.48307e+08	7.52623e+07	6.98461e+07	2.12692e+07	0	3.819e+06	0	0	0	MBR	MBR	MBR	MS/MS	MS/MS	MS/MS	MBR	MBR	MBR	MBR	MBR	MBR	High	Novel	O43633,Q96PC5	other membranes;ER/Golgi	plasma membrane;other membranes;cytosol;cytoskeleton;nucleus;other cytoplasmic organelle;other cell component	other membranes
DSBSO	Inter	3	4	IM[K]AQALR	Q58FG1	3	HDSPEDV[K]R	P31948	8	Putative heat shock protein HSP 90-alpha A4 OS=Homo sapiens OX=9606 GN=HSP90AA4P PE=5 SV=1;Heat shock protein HSP 90-beta OS=Homo sapiens OX=9606 GN=HSP90AB1 PE=1 SV=4;Heat shock protein HSP 90-alpha OS=Homo sapiens OX=9606 GN=HSP90AA1 PE=1 SV=5	Stress-induced-phosphoprotein 1 OS=Homo sapiens OX=9606 GN=STIP1 PE=1 SV=1	316.26	303;607;615	486	FALSE	K3(DSBSO)	K8(DSBSO)	High	0	0	0	4.16205e+07	4.19062e+07	3.50927e+07	0	0	0	0	0	0	MBR	MBR	MBR	MS/MS	MS/MS	MS/MS	MBR	MBR	MBR	MBR	MBR	MBR	High	Novel	P31948,Q58FG1	plasma membrane;other membranes;cytosol;nucleus;other cell component	cytosol;ER/Golgi;nucleus;other cell component	nucleus; cytosol; other cell component
DSBSO	Inter	3	2	IGEVG[K]K	Q66K14	6	LIAEV[K]GK	Q9HBM1	6	TBC1 domain family member 9B OS=Homo sapiens OX=9606 GN=TBC1D9B PE=1 SV=3	Kinetochore protein Spc25 OS=Homo sapiens OX=9606 GN=SPC25 PE=1 SV=1	286.09	1066	90	FALSE	K6(DSBSO)	K6(DSBSO)	High	0	0	0	3.55213e+07	4.08449e+07	5.17726e+07	0	5.43847e+06	0	0	0	0	MBR	MBR	MBR	MS/MS	MS/MS	MS/MS	MBR	MBR	MBR	MBR	MBR	MBR	High	Novel	Q66K14,Q9HBM1	other membranes	cytosol;nucleus;other cell component
DSBSO	Inter	2	5	[K]LAVAIK	Q9NWZ3	1	A[K]LAEQAER	P27348	2	Interleukin-1 receptor-associated kinase 4 OS=Homo sapiens OX=9606 GN=IRAK4 PE=1 SV=1	14-3-3 protein theta OS=Homo sapiens OX=9606 GN=YWHAQ PE=1 SV=1;14-3-3 protein sigma OS=Homo sapiens OX=9606 GN=SFN PE=1 SV=1;14-3-3 protein zeta/delta OS=Homo sapiens OX=9606 GN=YWHAZ PE=1 SV=1;14-3-3 protein beta/alpha OS=Homo sapiens OX=9606 GN=YWHAB PE=1 SV=3	282.03	34	11;11;11;13	FALSE	K1(DSBSO)	K2(DSBSO)	High	0	0	0	3.4051e+07	6.72698e+07	7.88435e+07	0	1.24882e+07	0	0	0	0	MBR	MBR	MBR	MS/MS	MBR	MS/MS	MBR	MBR	MBR	MBR	MBR	MBR	High	Novel	P27348,Q9NWZ3	non-structural extracellular;plasma membrane;other membranes;cytosol;nucleus;other cytoplasmic organelle;other cell component	cytosol;other cell component	cytosol; other cell component
DSBSO	Inter	3	3	L[K]NLK	Q68CZ6	2	L[K]AIEQLK	Q9BY44	2	HAUS augmin-like complex subunit 3 OS=Homo sapiens OX=9606 GN=HAUS3 PE=1 SV=1;Protein DENND6A OS=Homo sapiens OX=9606 GN=DENND6A PE=1 SV=1	Eukaryotic translation initiation factor 2A OS=Homo sapiens OX=9606 GN=EIF2A PE=1 SV=3	250.64	113;390	545	FALSE	K2(DSBSO)	K2(DSBSO)	High	0	0	0	2.36644e+07	1.31572e+07	1.62065e+07	1.05055e+07	0	0	0	0	0	MBR	MBR	MBR	MS/MS	MS/MS	MS/MS	MBR	MBR	MBR	MBR	MBR	MBR	High	Novel	Q68CZ6,Q9BY44	cytosol;cytoskeleton	cytosol;translational apparatus;other cell component	cytosol
DSBSO	Inter	3	2	L[K]ALK	Q13492	2	ML[K]EWEK	P26639	3	Phosphatidylinositol-binding clathrin assembly protein OS=Homo sapiens OX=9606 GN=PICALM PE=1 SV=2	Threonine--tRNA ligase 1, cytoplasmic OS=Homo sapiens OX=9606 GN=TARS1 PE=1 SV=3	265.23	336	309	FALSE	K2(DSBSO)	K3(DSBSO)	High	0	0	0	4.49824e+07	3.71988e+07	3.59925e+07	1.94481e+07	2.16466e+07	1.97306e+07	0	0	0	MBR	MBR	MBR	MS/MS	MS/MS	MS/MS	MBR	MBR	MBR	MBR	MBR	MBR	High	Novel	P26639,Q13492	plasma membrane;other membranes;cytosol;ER/Golgi;nucleus;other cytoplasmic organelle;other cell component	cytosol	cytosol
DSBSO	Inter	4	3	[K]QEIIK	Q13217	1	FMDQHPEMDFS[K]AK	Q9Y266	12	DnaJ homolog subfamily C member 3 OS=Homo sapiens OX=9606 GN=DNAJC3 PE=1 SV=1;Calcium/calmodulin-dependent protein kinase type II subunit gamma OS=Homo sapiens OX=9606 GN=CAMK2G PE=1 SV=4	Nuclear migration protein nudC OS=Homo sapiens OX=9606 GN=NUDC PE=1 SV=1	240.2	407;427	327	FALSE	K1(DSBSO)	K12(DSBSO)	High	3.82356e+06	0	0	4.07667e+07	1.13752e+08	7.92111e+07	0	0	0	0	0	0	MBR	MBR	MBR	MS/MS	MS/MS	MS/MS	MBR	MBR	MBR	MBR	MBR	MBR	High	Novel	Q13217,Q9Y266	non-structural extracellular;cytosol;ER/Golgi;other cytoplasmic organelle;other cell component	cytosol;cytoskeleton;nucleus;other cell component	cytosol; other cell component
DSBSO	Inter	1	2	[K]ADVLK	O15182	1	SDQDYIL[K]EGDLVK	Q9UQ80	8	Centrin-3 OS=Homo sapiens OX=9606 GN=CETN3 PE=1 SV=2	Proliferation-associated protein 2G4 OS=Homo sapiens OX=9606 GN=PA2G4 PE=1 SV=3	246.62	63	101	FALSE	K1(DSBSO)	K8(DSBSO)	High	0	0	0	1.86601e+08	1.2199e+08	9.37735e+07	0	0	0	0	0	0	MBR	MBR	MBR	MBR	MBR	MS/MS	MBR	MBR	MBR	MBR	MBR	MBR	High	Novel	O15182,Q9UQ80	cytoskeleton;nucleus;other cell component	non-structural extracellular;nucleus;other cytoplasmic organelle;other cell component	nucleus; other cell component
DSBSO	Inter	5	2	LAVT[K]K	Q9BXB4	5	TNG[K]GISCMNTTLSESPFK	Q15181	4	Oxysterol-binding protein-related protein 11 OS=Homo sapiens OX=9606 GN=OSBPL11 PE=1 SV=2	Inorganic pyrophosphatase OS=Homo sapiens OX=9606 GN=PPA1 PE=1 SV=2	253.62	660	238	FALSE	K5(DSBSO)	K4(DSBSO);C8(Carbamidomethyl);M9(Oxidation)	High	0	0	0	1.6617e+08	1.6705e+08	1.58449e+08	0	0	0	0	0	0	MBR	MBR	MBR	MBR	MS/MS	MS/MS	MBR	MBR	MBR	MBR	MBR	MBR	High	Novel	Q15181,Q9BXB4	other membranes;cytosol;ER/Golgi;nucleus;other cytoplasmic organelle	cytosol;other cell component	cytosol
DSBSO	Inter	1	2	VISME[K]GGNMK	P12532	6	AGVHI[K]LPNLGK	P12277	6	Creatine kinase U-type, mitochondrial OS=Homo sapiens OX=9606 GN=CKMT1B PE=1 SV=1	Creatine kinase B-type OS=Homo sapiens OX=9606 GN=CKB PE=1 SV=1	338.55	275	298	FALSE	K6(DSBSO)	K6(DSBSO)	High	0	0	0	0	7.93473e+06	1.15807e+07	0	0	0	0	0	0	MBR	MBR	MBR	MBR	MBR	MS/MS	MBR	MBR	MBR	MBR	MBR	MBR	High	Novel	P12277,P12532	other membranes;mitochondrion	non-structural extracellular;plasma membrane;other membranes;cytosol;mitochondrion	mitochondrion; other membranes
DSBSO	Inter	3	2	IDLE[K]K	Q6P2H3	5	FENLC[K]LMK	P08238	6	Centrosomal protein of 85 kDa OS=Homo sapiens OX=9606 GN=CEP85 PE=1 SV=1	Heat shock protein HSP 90-beta OS=Homo sapiens OX=9606 GN=HSP90AB1 PE=1 SV=4	243.38	414	565	FALSE	K5(DSBSO)	C5(Carbamidomethyl);K6(DSBSO)	High	0	0	0	2.57087e+07	1.25639e+07	1.3443e+07	0	0	0	0	0	0	MBR	MBR	MBR	MS/MS	MS/MS	MS/MS	MBR	MBR	MBR	MBR	MBR	MBR	High	Novel	P08238,Q6P2H3	cytosol;cytoskeleton;ER/Golgi;nucleus;other cell component	non-structural extracellular;plasma membrane;other membranes;cytosol;nucleus;other cell component	nucleus; cytosol; other cell component
DSBSO	Inter	3	2	NEILD[K]LAR	Q96JI7	6	LLEPVLLLG[K]ER	P62249	10	Spatacsin OS=Homo sapiens OX=9606 GN=SPG11 PE=1 SV=3	Small ribosomal subunit protein uS9 OS=Homo sapiens OX=9606 GN=RPS16 PE=1 SV=2	244.08	942	60	FALSE	K6(DSBSO)	K10(DSBSO)	High	0	0	0	3.09821e+07	9.86914e+06	1.12376e+07	0	0	0	0	0	0	MBR	MBR	MBR	MS/MS	MS/MS	MS/MS	MBR	MBR	MBR	MBR	MBR	MBR	High	Novel	P62249,Q96JI7	plasma membrane;other membranes;cytosol;nucleus;other cell component	cytosol;translational apparatus;nucleus;other cell component	nucleus; cytosol; other cell component
DSBSO	Inter	2	2	DVNAAIATI[K]TK	Q9BQE3	10	S[K]ESVPEFPLSPPK	P16949	2	Tubulin alpha-1C chain OS=Homo sapiens OX=9606 GN=TUBA1C PE=1 SV=1	Stathmin OS=Homo sapiens OX=9606 GN=STMN1 PE=1 SV=3	468.96	336	29	FALSE	K10(DSBSO)	K2(DSBSO)	High	0	0	0	4.10656e+07	4.98146e+07	4.0488e+07	0	0	0	0	0	0	MBR	MBR	MBR	MBR	MS/MS	MS/MS	MBR	MBR	MBR	MBR	MBR	MBR	High	Novel	P16949,Q9BQE3	other membranes;cytoskeleton;nucleus;other cell component	other membranes;cytosol;cytoskeleton;other cell component	cytoskeleton; other membranes; other cell component
DSBSO	Inter	2	2	IAL[K]K	P62753	4	YVEVF[K]SNNVEMDWVLK	P31943	6	Small ribosomal subunit protein eS6 OS=Homo sapiens OX=9606 GN=RPS6 PE=1 SV=1	Heterogeneous nuclear ribonucleoprotein H OS=Homo sapiens OX=9606 GN=HNRNPH1 PE=1 SV=4	242.42	195	87	FALSE	K4(DSBSO)	K6(DSBSO)	High	0	0	0	2.60786e+07	5.4015e+06	1.05465e+07	7.35745e+06	1.03105e+07	8.38973e+06	1.58303e+06	0	0	MBR	MBR	MBR	MBR	MS/MS	MS/MS	MBR	MBR	MBR	MBR	MBR	MBR	High	Novel	P31943,P62753	cytosol;ER/Golgi;translational apparatus;nucleus;other cell component	cytosol;nucleus;other cell component	nucleus; cytosol; other cell component
DSBSO	Inter	3	2	[K]QSTDEEVTSLAK	P23193	1	ENGFIYFQ[K]IPTEAPQLELK	Q5VW32	9	Transcription elongation factor A protein 1 OS=Homo sapiens OX=9606 GN=TCEA1 PE=1 SV=2	BRO1 domain-containing protein BROX OS=Homo sapiens OX=9606 GN=BROX PE=1 SV=1	516.16	55	334	FALSE	K1(DSBSO)	K9(DSBSO)	High	0	0	0	1.36727e+07	1.24205e+07	1.28244e+07	0	0	0	0	0	0	MBR	MBR	MBR	MS/MS	MS/MS	MS/MS	MBR	MBR	MBR	MBR	MBR	MBR	High	Novel	P23193,Q5VW32	nucleus	other membranes;nucleus	nucleus
DSBSO	Inter	3	3	NAGG[K]VTMDGR	O15355	5	VTIAQGGVLPNIQAVLLP[K]K	P20671	19	Protein phosphatase 1G OS=Homo sapiens OX=9606 GN=PPM1G PE=1 SV=1	Histone H2A type 1-D OS=Homo sapiens OX=9606 GN=H2AC7 PE=1 SV=2;Histone H2A type 1-B/E OS=Homo sapiens OX=9606 GN=H2AC8 PE=1 SV=2	365.55	383	119;119	FALSE	K5(DSBSO)	K19(DSBSO)	High	0	0	0	5.24858e+06	4.1141e+06	3.86517e+06	0	0	0	0	0	0	MBR	MBR	MBR	MBR	MS/MS	MS/MS	MBR	MBR	MBR	MBR	MBR	MBR	High	Novel	O15355,P20671	other membranes;nucleus;other cell component	nucleus;other cell component	nucleus; other cell component
DSBSO	Inter	3	2	D[K]ELLK	Q8WVY7	2	VLD[K]LLLYLR	Q9BXP5	4	Ubiquitin-like domain-containing CTD phosphatase 1 OS=Homo sapiens OX=9606 GN=UBLCP1 PE=1 SV=2	Serrate RNA effector molecule homolog OS=Homo sapiens OX=9606 GN=SRRT PE=1 SV=1	239.97	282	611	FALSE	K2(DSBSO)	K4(DSBSO)	High	0	0	0	4.29831e+07	3.1867e+06	5.34881e+06	1.5173e+07	5.65897e+06	0	1.13658e+06	0	0	MBR	MBR	MBR	MS/MS	MBR	MBR	MBR	MBR	MBR	MBR	MBR	MBR	High	Novel	Q8WVY7,Q9BXP5	nucleus	nucleus;other cell component	nucleus
DSBSO	Inter	3	4	YQ[K]STELLIR	Q5TEC6	3	VTIAQGGVLPNIQAVLLP[K]K	P20671	19	Histone H3-7 OS=Homo sapiens OX=9606 GN=H3-7 PE=1 SV=1;Histone H3.3 OS=Homo sapiens OX=9606 GN=H3-3B PE=1 SV=2	Histone H2A type 1-D OS=Homo sapiens OX=9606 GN=H2AC7 PE=1 SV=2;Histone H2A type 1-B/E OS=Homo sapiens OX=9606 GN=H2AC8 PE=1 SV=2	275.5	57;57	119;119	FALSE	K3(DSBSO)	K19(DSBSO)	High	0	0	0	2.83644e+07	2.80213e+06	3.63078e+06	0	0	0	0	0	0	MBR	MBR	MBR	MS/MS	MS/MS	MS/MS	MBR	MBR	MBR	MBR	MBR	MBR	High	Novel	P20671,Q5TEC6	nucleus;other cell component	nucleus;other cell component	nucleus; other cell component
DSBSO	Inter	4	2	DIVENLETQS[K]IK	Q68CZ6	11	TTEMETIYDLGT[K]MIESLTK	Q9Y230	13	HAUS augmin-like complex subunit 3 OS=Homo sapiens OX=9606 GN=HAUS3 PE=1 SV=1	RuvB-like 2 OS=Homo sapiens OX=9606 GN=RUVBL2 PE=1 SV=3	238.17	595	177	FALSE	K11(DSBSO)	K13(DSBSO)	High	0	0	0	1.93204e+08	3.40972e+07	5.56253e+07	5.32394e+06	0	0	0	0	0	MBR	MBR	MBR	MS/MS	MS/MS	MBR	MBR	MBR	MBR	MBR	MBR	MBR	High	Novel	Q68CZ6,Q9Y230	cytosol;cytoskeleton	other membranes;cytosol;cytoskeleton;nucleus;other cell component	cytoskeleton; cytosol
DSBSO	Inter	3	3	KAAP[K]K	P16403	5	TDQAQ[K]AEGAGDAK	P05204	6	Histone H1.2 OS=Homo sapiens OX=9606 GN=H1-2 PE=1 SV=2;Histone H1.3 OS=Homo sapiens OX=9606 GN=H1-3 PE=1 SV=2	Non-histone chromosomal protein HMG-17 OS=Homo sapiens OX=9606 GN=HMGN2 PE=1 SV=3	284.2	211;219	82	FALSE	K5(DSBSO)	K6(DSBSO)	High	0	0	0	5.74655e+07	0	0	0	0	0	0	0	0	MBR	MBR	MBR	MS/MS	MBR	MBR	MBR	MBR	MBR	MBR	MBR	MBR	High	Novel	P05204,P16403	nucleus;other cell component	non-structural extracellular;nucleus;other cell component	nucleus; other cell component
DSBSO	Inter	1	2	AELQ[K]R	Q13613	5	LNSQS[K]R	Q14203	6	Phosphatidylinositol-3-phosphate phosphatase MTMR1 OS=Homo sapiens OX=9606 GN=MTMR1 PE=1 SV=4	Dynactin subunit 1 OS=Homo sapiens OX=9606 GN=DCTN1 PE=1 SV=3	250.56	630	1042	FALSE	K5(DSBSO)	K6(DSBSO)	High	0	0	0	0	0	0	0	0	0	0	0	0	Unknown	Unknown	Unknown	Unknown	Unknown	Unknown	Unknown	Unknown	Unknown	Unknown	Unknown	Unknown	Unknown	Novel	Q13613,Q14203	plasma membrane;other membranes;cytosol;other cell component	cytosol;cytoskeleton;nucleus;other cell component	cytosol; other cell component
DSBSO	Inter	2	2	[K]ALGTK	Q9NZ32	1	AALL[K]ASPK	P50914	5	Actin-related protein 10 OS=Homo sapiens OX=9606 GN=ACTR10 PE=1 SV=1	Large ribosomal subunit protein eL14 OS=Homo sapiens OX=9606 GN=RPL14 PE=1 SV=4	241.23	334	137	FALSE	K1(DSBSO)	K5(DSBSO)	High	0	0	0	4.90525e+07	1.93223e+07	1.52814e+07	0	0	0	0	0	0	MBR	MBR	MBR	MS/MS	MBR	MBR	MBR	MBR	MBR	MBR	MBR	MBR	High	Novel	P50914,Q9NZ32	non-structural extracellular;cytosol;cytoskeleton;other cytoplasmic organelle;other cell component	cytosol;translational apparatus;other cell component	cytosol; other cell component
DSBSO	Inter	4	3	[K]ALNK	Q9BQE5	1	[K]EGICAIGGTSEQSSVGTQHSYSEEEK	P13796	1	Apolipoprotein L2 OS=Homo sapiens OX=9606 GN=APOL2 PE=1 SV=2;WD repeat-containing protein 11 OS=Homo sapiens OX=9606 GN=WDR11 PE=1 SV=1	Plastin-2 OS=Homo sapiens OX=9606 GN=LCP1 PE=1 SV=6	240.08	54;223	97	FALSE	K1(DSBSO)	K1(DSBSO);C5(Carbamidomethyl)	High	3.96482e+06	0	0	0	1.41287e+07	1.95604e+07	0	0	0	0	0	0	MS/MS	MBR	MBR	MBR	MBR	MBR	MBR	MBR	MBR	MBR	MBR	MBR	High	Novel	P13796,Q9BQE5	non-structural extracellular;other membranes;ER/Golgi	plasma membrane;other membranes;cytosol;cytoskeleton;other cell component	other membranes
DSBSO	Inter	2	3	I[K]IIAPPER	P60709	2	MA[K]YQAAVSK	Q9UHB6	3	Actin, cytoplasmic 1 OS=Homo sapiens OX=9606 GN=ACTB PE=1 SV=1;Actin, alpha cardiac muscle 1 OS=Homo sapiens OX=9606 GN=ACTC1 PE=1 SV=1	LIM domain and actin-binding protein 1 OS=Homo sapiens OX=9606 GN=LIMA1 PE=1 SV=1	387.46	328;330	273	FALSE	K2(DSBSO)	K3(DSBSO)	High	0	0	0	1.19107e+08	0	0	0	0	0	0	0	0	MBR	MBR	MBR	MS/MS	MS/MS	MBR	MBR	MBR	MBR	MBR	MBR	MBR	High	Novel	P60709,Q9UHB6	plasma membrane;other membranes;cytosol;cytoskeleton;nucleus;other cell component	plasma membrane;other membranes;cytosol;cytoskeleton;other cell component	cytosol; other membranes; plasma membrane; cytoskeleton; other cell component
DSBSO	Inter	1	2	LVSQ[K]PK	P14314	5	AELS[K]LVIVAK	Q969H8	5	Glucosidase 2 subunit beta OS=Homo sapiens OX=9606 GN=PRKCSH PE=1 SV=2	Myeloid-derived growth factor OS=Homo sapiens OX=9606 GN=MYDGF PE=1 SV=1	276.85	436	161	FALSE	K5(DSBSO)	K5(DSBSO)	High	0	0	0	1.65355e+07	2.46515e+07	2.31287e+07	0	0	0	0	0	0	MBR	MBR	MBR	MBR	MS/MS	MBR	MBR	MBR	MBR	MBR	MBR	MBR	High	Novel	P14314,Q969H8	ER/Golgi;other cell component	non-structural extracellular;ER/Golgi	ER/Golgi
DSBSO	Inter	2	2	V[K]EVVK	P08238	2	HSQFLGYPITLYLE[K]ER	Q58FF8	15	Heat shock protein HSP 90-beta OS=Homo sapiens OX=9606 GN=HSP90AB1 PE=1 SV=4	Putative heat shock protein HSP 90-beta 2 OS=Homo sapiens OX=9606 GN=HSP90AB2P PE=1 SV=2	237.61	199	141	FALSE	K2(DSBSO)	K15(DSBSO)	High	554975	0	0	0	1.3916e+07	9.82356e+06	0	0	0	0	0	0	MBR	MBR	MBR	MBR	MS/MS	MBR	MBR	MBR	MBR	MBR	MBR	MBR	High	Novel	P08238,Q58FF8	non-structural extracellular;plasma membrane;other membranes;cytosol;nucleus;other cell component	plasma membrane;other membranes;cytosol;other cell component	plasma membrane; cytosol; other membranes; other cell component
DSBSO	Inter	1	2	KAV[K]PK	Q15003	4	S[K]GQESFK	P06748	2	Condensin complex subunit 2 OS=Homo sapiens OX=9606 GN=NCAPH PE=1 SV=3	Nucleophosmin OS=Homo sapiens OX=9606 GN=NPM1 PE=1 SV=2	239.76	213	223	FALSE	K4(DSBSO)	K2(DSBSO)	High	0	0	0	1.10461e+07	0	0	0	0	0	0	0	0	MBR	MBR	MBR	MS/MS	MBR	MBR	MBR	MBR	MBR	MBR	MBR	MBR	High	Novel	P06748,Q15003	cytosol;nucleus;other cell component	cytosol;cytoskeleton;nucleus;other cell component	nucleus; cytosol; other cell component
DSBSO	Inter	1	2	EAL[K]QR	Q32MZ4	4	LNSQS[K]R	Q14203	6	Leucine-rich repeat flightless-interacting protein 1 OS=Homo sapiens OX=9606 GN=LRRFIP1 PE=1 SV=2	Dynactin subunit 1 OS=Homo sapiens OX=9606 GN=DCTN1 PE=1 SV=3	247.83	242	1042	FALSE	K4(DSBSO)	K6(DSBSO)	High	0	0	0	0	0	0	0	0	0	0	0	0	Unknown	Unknown	Unknown	Unknown	Unknown	Unknown	Unknown	Unknown	Unknown	Unknown	Unknown	Unknown	Unknown	Novel	Q14203,Q32MZ4	plasma membrane;other membranes;cytosol;cytoskeleton;nucleus;other cell component	cytosol;cytoskeleton;nucleus;other cell component	cytoskeleton; nucleus; cytosol; other cell component
DSBSO	Inter	1	2	SGFNS[K]SGQR	P07910	6	N[K]ESKDPADETEAD	P16949	2	Heterogeneous nuclear ribonucleoproteins C1/C2 OS=Homo sapiens OX=9606 GN=HNRNPC PE=1 SV=4	Stathmin OS=Homo sapiens OX=9606 GN=STMN1 PE=1 SV=3	249.66	176	137	FALSE	K6(DSBSO)	K2(DSBSO)	High	0	0	0	3.29535e+07	0	0	0	0	0	0	0	0	MBR	MBR	MBR	MS/MS	MBR	MBR	MBR	MBR	MBR	MBR	MBR	MBR	High	Novel	P07910,P16949	cytosol;cytoskeleton;nucleus;other cell component	other membranes;cytosol;cytoskeleton;other cell component	cytoskeleton; cytosol; other cell component
DSBSO	Inter	1	2	KIKE[K]DK	P49761	5	VSEL[K]EELK	Q00839	5	Dual specificity protein kinase CLK3 OS=Homo sapiens OX=9606 GN=CLK3 PE=1 SV=4	Heterogeneous nuclear ribonucleoprotein U OS=Homo sapiens OX=9606 GN=HNRNPU PE=1 SV=6	259.12	211	17	FALSE	K5(DSBSO)	K5(DSBSO)	High	0	0	0	4.85965e+07	2.40273e+07	4.70666e+07	0	0	0	0	0	0	MBR	MBR	MBR	MS/MS	MBR	MBR	MBR	MBR	MBR	MBR	MBR	MBR	High	Novel	P49761,Q00839	cytoskeleton;nucleus;other cell component	cytosol;cytoskeleton;nucleus;other cell component	cytoskeleton; nucleus; other cell component
DSBSO	Inter	1	3	DDGYST[K]DSYSSR	Q96E39	7	SSGPYGGGGQYFA[K]PR	P09651	14	RNA binding motif protein, X-linked-like-1 OS=Homo sapiens OX=9606 GN=RBMXL1 PE=1 SV=1;RNA-binding motif protein, X chromosome OS=Homo sapiens OX=9606 GN=RBMX PE=1 SV=3	Heterogeneous nuclear ribonucleoprotein A1 OS=Homo sapiens OX=9606 GN=HNRNPA1 PE=1 SV=5	409.02	217;217	350	FALSE	K7(DSBSO)	K14(DSBSO)	High	0	0	0	2.71579e+07	2.37489e+06	0	0	0	0	0	0	0	MBR	MBR	MBR	MS/MS	MBR	MBR	MBR	MBR	MBR	MBR	MBR	MBR	High	Novel	P09651,Q96E39	nucleus	cytosol;nucleus;other cell component	nucleus
DSBSO	Inter	2	2	APS[K]SELR	Q5T4S7	4	E[K]IYVLLR	P84090	2	E3 ubiquitin-protein ligase UBR4 OS=Homo sapiens OX=9606 GN=UBR4 PE=1 SV=1	Enhancer of rudimentary homolog OS=Homo sapiens OX=9606 GN=ERH PE=1 SV=1	245.8	4089	90	FALSE	K4(DSBSO)	K2(DSBSO)	High	0	0	0	0	0	0	0	0	0	0	0	0	Unknown	Unknown	Unknown	Unknown	Unknown	Unknown	Unknown	Unknown	Unknown	Unknown	Unknown	Unknown	Unknown	Novel	P84090,Q5T4S7	plasma membrane;other membranes;cytosol;cytoskeleton;nucleus;other cytoplasmic organelle;other cell component	nucleus;other cell component	nucleus; other cell component
DSBSO	Inter	1	4	EVGSIIG[K]K	Q15365	8	GDDLSTAIL[K]QK	P55072	10	Poly(rC)-binding protein 1 OS=Homo sapiens OX=9606 GN=PCBP1 PE=1 SV=2;Poly(rC)-binding protein 2 OS=Homo sapiens OX=9606 GN=PCBP2 PE=1 SV=1;Poly(rC)-binding protein 3 OS=Homo sapiens OX=9606 GN=PCBP3 PE=1 SV=2	Transitional endoplasmic reticulum ATPase OS=Homo sapiens OX=9606 GN=VCP PE=1 SV=4	450.79	31;31;63	18	FALSE	K8(DSBSO)	K10(DSBSO)	High	0	0	857954	4.85481e+07	2.03579e+07	2.03075e+07	0	0	0	0	0	0	MBR	MBR	MBR	MS/MS	MBR	MBR	MBR	MBR	MBR	MBR	MBR	MBR	High	Novel	P55072,Q15365	cytosol;nucleus;other cell component	non-structural extracellular;other membranes;cytosol;ER/Golgi;nucleus;other cytoplasmic organelle;other cell component	nucleus; cytosol; other cell component
DSBSO	Inter	1	4	LEGMF[K]DMELSK	Q13619	6	LLED[K]NGEVQNLAVK	O75155	5	Cullin-4A OS=Homo sapiens OX=9606 GN=CUL4A PE=1 SV=3;Cullin-4B OS=Homo sapiens OX=9606 GN=CUL4B PE=1 SV=4	Cullin-associated NEDD8-dissociated protein 2 OS=Homo sapiens OX=9606 GN=CAND2 PE=1 SV=3;Cullin-associated NEDD8-dissociated protein 1 OS=Homo sapiens OX=9606 GN=CAND1 PE=1 SV=2	363.38	496;650	60;60	FALSE	K6(DSBSO)	K5(DSBSO)	High	0	0	0	0	0	0	0	0	0	0	0	0	Unknown	Unknown	Unknown	Unknown	Unknown	Unknown	Unknown	Unknown	Unknown	Unknown	Unknown	Unknown	Unknown	Novel	O75155,Q13619	nucleus;other cell component	cytosol;nucleus	nucleus
DSBSO	Inter	1	2	TGQEL[K]EAALEPSMEK	Q9H3K2	6	GEDFPANNIV[K]FLVGFTNK	P43307	11	Growth hormone-inducible transmembrane protein OS=Homo sapiens OX=9606 GN=GHITM PE=1 SV=2	Translocon-associated protein subunit alpha OS=Homo sapiens OX=9606 GN=SSR1 PE=1 SV=3	553.1	63	102	FALSE	K6(DSBSO)	K11(DSBSO)	High	0	0	0	6.01116e+06	0	0	0	0	0	0	0	0	MBR	MBR	MBR	MS/MS	MBR	MBR	MBR	MBR	MBR	MBR	MBR	MBR	High	Novel	P43307,Q9H3K2	other membranes;mitochondrion	other membranes;ER/Golgi	other membranes
